# Supplementary material for: Expression and methylation patterns partition luminal-A breast tumors into distinct prognostic subgroups
Source: Breast Cancer Res. 2016 Jul 7;18:74. doi: 10.1186/s13058-016-0724-2 (PMC4936004; doi:10.1186/s13058-016-0724-2)
Supplement: Additional file 2: — Detailed cohort description - TCGA sample IDs for the 6 sample groups analyzed in the study. (XLSX 179 kb) [file 13058_2016_724_MOESM2_ESM.xlsx]

## Sheet: README
Expression and methylation patterns partition Luminal-A breast tumors into distinct prognostic subgroups
README
TCGA sample IDs for the 6 sample groups analyzed in the study
The 6 worksheet tabs correpond to the 6 analysis steps described in the paper
Each list contains TCGA Ids for the samples included in the analysis, in addition to several clinical variables including Age, Pathological stage, ER status, PR status, Her2 status and PAM50 label

## Sheet: RNA-Seq 1148
Sample ID	Cluster ID	Age (Median)	ER Status	PR Status	Her2 Status	PAM50	Pathologic stage	Histological type
TCGA-BH-A0C7-01	1	48	Positive	Negative	Positive	LumB	Stage II	Infiltrating Ductal Carcinoma
TCGA-A8-A06N-01	1	66	Positive	Negative	Negative	LumB	Stage III	Infiltrating Ductal Carcinoma
TCGA-D8-A1XU-01	1	56	Positive	Positive	Negative	LumA	Stage I	Infiltrating Ductal Carcinoma
TCGA-AR-A0TV-01	1	66	Positive	Positive	Negative	LumB	Stage II	Infiltrating Ductal Carcinoma
TCGA-D8-A1XV-01	1	84	Positive	Positive	Negative	LumA	Stage II	Mucinous Carcinoma
TCGA-AN-A03Y-01	1	66	Positive	Positive	Negative	LumB	Stage II	Infiltrating Ductal Carcinoma
TCGA-A8-A08I-01	1	53	Positive	Positive	Negative	LumB	Stage II	Infiltrating Ductal Carcinoma
TCGA-E9-A1N3-01	1	70	NA	NA	Negative	LumA	Stage III	Mixed Histology
TCGA-C8-A1HE-01	1	59	Positive	Positive	Negative	LumA	Stage II	Infiltrating Ductal Carcinoma
TCGA-A1-A0SQ-01	1	45	Positive	Positive	Negative	LumA	Stage II	Infiltrating Ductal Carcinoma
TCGA-A7-A6VX-01	1	68	Positive	Positive	NA	LumB	Stage II	Infiltrating Ductal Carcinoma
TCGA-B6-A401-01	1	47	Positive	Positive	NA	LumA	Stage II	Infiltrating Ductal Carcinoma
TCGA-D8-A1XG-01	1	86	Positive	Negative	Negative	LumA	Stage III	Infiltrating Ductal Carcinoma
TCGA-E9-A1R3-01	1	70	NA	NA	Negative	LumA	Stage III	Infiltrating Ductal Carcinoma
TCGA-A8-A08Z-01	1	76	Positive	Positive	Negative	LumA	Stage III	Infiltrating Ductal Carcinoma
TCGA-EW-A1P0-01	1	55	Positive	Negative	Negative	LumB	Stage II	Mixed Histology
TCGA-A8-A06O-01	1	60	Positive	Positive	Negative	LumB	Stage I	Infiltrating Ductal Carcinoma
TCGA-BH-A6R8-01	1	46	Positive	Positive	NA	LumA	Stage II	Infiltrating Ductal Carcinoma
TCGA-E9-A5UO-01	1	41	NA	NA	NA	LumB	Stage II	Mucinous Carcinoma
TCGA-B6-A0IA-01	1	51	Positive	Positive	Negative	LumA	Stage II	NA
TCGA-D8-A1XA-01	1	64	Positive	Positive	Negative	LumA	Stage I	Infiltrating Ductal Carcinoma
TCGA-E2-A15G-01	1	76	Positive	Positive	Negative	LumA	Stage II	Mixed Histology
TCGA-C8-A26Z-01	1	59	Positive	Positive	Negative	LumA	Stage II	Infiltrating Ductal Carcinoma
TCGA-BH-A0EI-01	1	51	Positive	Positive	Negative	LumA	Stage II	Infiltrating Ductal Carcinoma
TCGA-A7-A0DC-01	1	63	Positive	Negative	Negative	LumA	Stage I	Infiltrating Ductal Carcinoma
TCGA-A7-A0CJ-01	1	57	Positive	Positive	Negative	LumB	Stage II	Infiltrating Ductal Carcinoma
TCGA-A8-A09E-01	1	73	Positive	Positive	NA	LumB	Stage III	Infiltrating Ductal Carcinoma
TCGA-AR-A24Z-01	1	57	Positive	Positive	Negative	LumB	Stage II	Infiltrating Ductal Carcinoma
TCGA-E2-A15T-01	1	65	Positive	Positive	Negative	LumB	Stage II	Infiltrating Ductal Carcinoma
TCGA-D8-A13Y-01	1	52	Positive	Positive	Negative	LumB	Stage I	Infiltrating Ductal Carcinoma
TCGA-A8-A09V-01	1	51	Positive	Positive	Negative	LumA	Stage II	Infiltrating Lobular Carcinoma
TCGA-D8-A1XD-01	1	36	Positive	Positive	Negative	LumA	Stage III	Infiltrating Ductal Carcinoma
TCGA-E2-A1L9-01	1	40	Positive	Positive	Negative	LumA	Stage II	Infiltrating Ductal Carcinoma
TCGA-AC-A2BM-01	1	41	Positive	Positive	NA	LumB	Stage II	Infiltrating Ductal Carcinoma
TCGA-A8-A08O-01	1	45	Positive	Positive	Negative	LumA	Stage IV	Infiltrating Ductal Carcinoma
TCGA-AN-A0FK-01	1	88	Positive	Positive	Negative	LumA	Stage III	Infiltrating Ductal Carcinoma
TCGA-GM-A2DC-01	1	57	Positive	Positive	NA	LumA	Stage II	Infiltrating Ductal Carcinoma
TCGA-E2-A15O-01	1	89	Positive	Positive	Negative	LumA	Stage I	Infiltrating Ductal Carcinoma
TCGA-AN-A04A-01	1	36	Positive	Positive	Negative	LumA	Stage III	Infiltrating Ductal Carcinoma
TCGA-AO-A1KT-01	1	78	Positive	Positive	Negative	LumB	Stage II	Infiltrating Ductal Carcinoma
TCGA-AR-A1AP-01	1	80	Positive	Positive	Negative	LumA	Stage I	Infiltrating Ductal Carcinoma
TCGA-E9-A249-01	1	45	NA	NA	Negative	LumB	Stage II	Infiltrating Ductal Carcinoma
TCGA-EW-A1P5-01	1	77	Positive	Positive	Negative	LumA	Stage II	Infiltrating Ductal Carcinoma
TCGA-A8-A09N-01	1	57	Positive	Positive	Positive	LumB	Stage III	Infiltrating Ductal Carcinoma
TCGA-E2-A15S-01	1	34	Positive	Negative	Negative	LumB	Stage II	Infiltrating Ductal Carcinoma
TCGA-A8-A08T-01	1	64	Positive	Positive	Negative	LumA	Stage IV	Infiltrating Ductal Carcinoma
TCGA-A2-A1G4-01	1	71	Positive	Positive	Negative	LumB	Stage III	Infiltrating Ductal Carcinoma
TCGA-C8-A12X-01	1	62	Positive	Positive	Negative	LumA	Stage II	Mucinous Carcinoma
TCGA-A2-A0EU-01	1	79	Positive	Positive	Negative	LumA	Stage I	Infiltrating Ductal Carcinoma
TCGA-BH-A0W3-01	1	58	Positive	Positive	Negative	LumB	Stage II	Infiltrating Ductal Carcinoma
TCGA-E2-A109-01	1	64	Positive	Negative	Negative	LumB	Stage II	Infiltrating Ductal Carcinoma
TCGA-E9-A295-01	1	71	Positive	Positive	NA	LumA	Stage II	Infiltrating Lobular Carcinoma
TCGA-A8-A09K-01	1	68	Positive	Positive	Negative	LumA	Stage II	Infiltrating Ductal Carcinoma
TCGA-E9-A229-01	1	37	NA	NA	Negative	LumA	Stage I	Infiltrating Ductal Carcinoma
TCGA-E2-A15J-01	1	51	Positive	Positive	Negative	LumA	Stage I	Infiltrating Ductal Carcinoma
TCGA-A2-A04R-01	1	36	Positive	Positive	Negative	LumB	Stage I	Infiltrating Ductal Carcinoma
TCGA-BH-A0HI-01	1	78	Positive	Positive	Negative	LumA	Stage I	Infiltrating Ductal Carcinoma
TCGA-BH-A0H9-01	1	69	Positive	Positive	Negative	LumA	Stage II	Infiltrating Ductal Carcinoma
TCGA-E9-A1R2-01	1	51	Positive	Negative	Negative	LumA	Stage III	Infiltrating Ductal Carcinoma
TCGA-A7-A4SB-01	1	56	Positive	Positive	NA	LumA	Stage III	Infiltrating Lobular Carcinoma
TCGA-A7-A3IZ-01	1	62	Positive	Negative	NA	LumA	Stage II	Infiltrating Lobular Carcinoma
TCGA-A8-A06Z-01	1	84	Positive	Positive	Negative	LumB	Stage II	Infiltrating Ductal Carcinoma
TCGA-A2-A0T5-01	1	39	Positive	Positive	Negative	LumA	Stage II	Infiltrating Ductal Carcinoma
TCGA-A8-A06P-01	1	63	Positive	Positive	Negative	LumA	Stage III	Infiltrating Ductal Carcinoma
TCGA-AO-A03T-01	1	42	Positive	Positive	Negative	Normal	Stage II	Infiltrating Ductal Carcinoma
TCGA-E9-A226-01	1	45	NA	NA	Negative	LumB	Stage III	Infiltrating Ductal Carcinoma
TCGA-A8-A086-01	1	59	Positive	Positive	Negative	LumA	Stage II	Infiltrating Ductal Carcinoma
TCGA-A8-A06Y-01	1	66	Positive	Positive	Negative	LumA	Stage II	Infiltrating Ductal Carcinoma
TCGA-OL-A66O-01	1	39	Positive	Positive	NA	LumA	Stage II	Infiltrating Ductal Carcinoma
TCGA-E9-A24A-01	1	69	NA	NA	Negative	LumA	Stage II	Infiltrating Ductal Carcinoma
TCGA-AN-A049-01	1	62	Positive	Positive	Negative	LumA	Stage II	Infiltrating Ductal Carcinoma
TCGA-A8-A08C-01	1	65	Positive	Positive	Negative	LumA	Stage II	Infiltrating Ductal Carcinoma
TCGA-BH-A0DH-01	1	63	Positive	Positive	Negative	LumA	Stage II	Infiltrating Ductal Carcinoma
TCGA-E2-A1IN-01	1	60	Positive	Positive	Negative	LumA	Stage I	Infiltrating Ductal Carcinoma
TCGA-EW-A2FW-01	1	52	Positive	Positive	NA	LumB	Stage II	NA
TCGA-B6-A0RL-01	1	60	Positive	Positive	Negative	LumB	Stage II	Infiltrating Ductal Carcinoma
TCGA-E9-A247-01	1	59	NA	NA	Negative	LumA	Stage I	Infiltrating Ductal Carcinoma
TCGA-D8-A27E-01	1	66	Positive	Positive	Negative	LumA	Stage I	NA
TCGA-E9-A5UP-01	1	63	NA	NA	NA	LumA	Stage II	NA
TCGA-AR-A2LK-01	1	62	Positive	Positive	NA	LumB	Stage III	Infiltrating Lobular Carcinoma
TCGA-BH-A0E7-01	1	79	Positive	Positive	Negative	LumA	Stage II	Infiltrating Ductal Carcinoma
TCGA-A2-A0EM-01	1	73	Positive	Positive	Negative	LumA	Stage I	Infiltrating Ductal Carcinoma
TCGA-BH-A1F8-01	1	90	Positive	Positive	Negative	LumB	Stage III	Infiltrating Ductal Carcinoma
TCGA-A7-A3RF-01	1	79	Positive	Positive	NA	LumA	Stage II	Mucinous Carcinoma
TCGA-GM-A2D9-01	1	69	Positive	Positive	NA	LumA	Stage I	Infiltrating Ductal Carcinoma
TCGA-AQ-A1H2-01	1	84	Positive	Positive	Positive	LumA	Stage III	Infiltrating Ductal Carcinoma
TCGA-E2-A155-01	1	58	Positive	Negative	Negative	LumB	Stage II	Infiltrating Ductal Carcinoma
TCGA-E9-A1RD-01	1	67	NA	NA	Negative	LumA	Stage II	Infiltrating Ductal Carcinoma
TCGA-B6-A2IU-01	1	62	Positive	Positive	NA	LumA	Stage II	Infiltrating Lobular Carcinoma
TCGA-EW-A2FS-01	1	41	Positive	Negative	NA	LumA	Stage II	Infiltrating Ductal Carcinoma
TCGA-AR-A24K-01	1	46	Positive	Positive	Negative	LumB	Stage II	Infiltrating Ductal Carcinoma
TCGA-A7-A3J0-01	1	62	Positive	Positive	NA	LumA	Stage II	Mucinous Carcinoma
TCGA-S3-A6ZG-01	1	71	Positive	Positive	NA	LumA	Stage II	Mixed Histology
TCGA-AR-A0U3-01	1	59	Positive	Positive	Negative	LumA	Stage II	Infiltrating Ductal Carcinoma
TCGA-BH-A0BD-01	1	47	Positive	Positive	Negative	LumB	Stage II	Infiltrating Ductal Carcinoma
TCGA-E2-A15R-01	1	64	Positive	Positive	Negative	LumA	Stage II	Infiltrating Ductal Carcinoma
TCGA-AC-A3YJ-01	1	66	Positive	Positive	NA	LumA	Stage II	NA
TCGA-E9-A2JS-01	1	72	NA	NA	NA	LumB	Stage II	Infiltrating Lobular Carcinoma
TCGA-LL-A6FP-01	1	90	Positive	Positive	NA	LumA	Stage II	Infiltrating Lobular Carcinoma
TCGA-E2-A15F-01	1	64	Positive	Positive	Negative	LumA	Stage I	Infiltrating Ductal Carcinoma
TCGA-D8-A1JP-01	1	73	Positive	Positive	Negative	LumA	Stage I	Infiltrating Ductal Carcinoma
TCGA-AC-A62Y-01	1	79	Positive	Positive	NA	LumA	Stage II	Infiltrating Lobular Carcinoma
TCGA-A8-A09M-01	1	75	Positive	Positive	Negative	LumB	Stage III	Infiltrating Ductal Carcinoma
TCGA-PE-A5DC-01	1	72	Positive	Positive	NA	LumA	Stage III	Infiltrating Lobular Carcinoma
TCGA-AC-A7VB-01	1	51	Positive	Negative	NA	LumB	Stage II	Infiltrating Ductal Carcinoma
TCGA-D8-A1XB-01	1	62	Positive	Positive	Negative	LumA	Stage II	Infiltrating Ductal Carcinoma
TCGA-BH-A0GZ-01	1	62	Positive	Positive	Negative	LumA	Stage II	Infiltrating Ductal Carcinoma
TCGA-E9-A245-01	1	47	NA	NA	Negative	LumA	Stage II	Infiltrating Ductal Carcinoma
TCGA-AO-A0J7-01	1	71	Positive	Positive	Negative	LumB	Stage II	NA
TCGA-C8-A26V-01	1	47	Positive	Positive	Negative	LumB	Stage III	Infiltrating Ductal Carcinoma
TCGA-C8-A1HL-01	1	38	Positive	Negative	Positive	LumB	Stage III	NA
TCGA-B6-A0RP-01	1	73	Positive	Positive	Negative	LumA	Stage III	Mixed Histology
TCGA-EW-A1J6-01	1	70	Positive	Positive	Negative	LumB	Stage I	Infiltrating Ductal Carcinoma
TCGA-C8-A1HN-01	1	56	Positive	Positive	NA	LumB	Stage II	Infiltrating Ductal Carcinoma
TCGA-E2-A156-01	1	61	Positive	Positive	Negative	LumA	Stage I	Infiltrating Ductal Carcinoma
TCGA-EW-A423-01	1	75	Positive	Positive	NA	LumA	Stage II	Infiltrating Lobular Carcinoma
TCGA-EW-A424-01	1	51	Positive	Positive	NA	LumA	Stage III	Infiltrating Lobular Carcinoma
TCGA-A2-A04V-01	1	39	Positive	Positive	Negative	LumA	Stage II	Infiltrating Ductal Carcinoma
TCGA-E2-A10B-01	1	67	Positive	Positive	Negative	LumA	Stage II	Infiltrating Ductal Carcinoma
TCGA-BH-A0HU-01	1	52	Positive	Positive	Negative	LumB	Stage I	Infiltrating Ductal Carcinoma
TCGA-AO-A12C-01	1	42	Positive	Positive	Positive	LumA	Stage II	Infiltrating Ductal Carcinoma
TCGA-BH-A0HL-01	1	56	Positive	Positive	Negative	LumA	Stage II	Infiltrating Ductal Carcinoma
TCGA-D8-A1JS-01	1	77	Positive	Positive	Negative	LumA	Stage I	NA
TCGA-A2-A25E-01	1	34	Positive	Positive	NA	LumB	Stage III	Infiltrating Ductal Carcinoma
TCGA-C8-A27A-01	1	48	Positive	Positive	Negative	LumB	Stage II	Infiltrating Ductal Carcinoma
TCGA-A2-A1FX-01	1	61	Positive	Positive	Negative	LumB	Stage III	Infiltrating Ductal Carcinoma
TCGA-LL-A50Y-01	1	84	Positive	Positive	NA	LumA	Stage II	Infiltrating Lobular Carcinoma
TCGA-AO-A12H-01	1	69	Positive	Positive	Negative	LumA	Stage II	Mixed Histology
TCGA-OL-A66K-01	1	72	Positive	Positive	NA	LumA	Stage II	Infiltrating Lobular Carcinoma
TCGA-A7-A0CH-01	1	79	NA	NA	Negative	LumA	Stage II	Infiltrating Ductal Carcinoma
TCGA-BH-A0HN-01	1	67	Positive	Positive	Negative	LumA	Stage I	Infiltrating Ductal Carcinoma
TCGA-E2-A15L-01	1	65	Positive	Positive	Negative	LumA	Stage II	Infiltrating Lobular Carcinoma
TCGA-C8-A274-01	1	63	Positive	Positive	Negative	LumB	Stage II	Infiltrating Ductal Carcinoma
TCGA-AN-A0FZ-01	1	45	Positive	Negative	NA	LumA	Stage III	Infiltrating Ductal Carcinoma
TCGA-AR-A24N-01	1	54	Positive	Positive	Negative	LumB	Stage I	Infiltrating Ductal Carcinoma
TCGA-E9-A1RE-01	1	74	NA	NA	Negative	LumB	Stage III	Infiltrating Ductal Carcinoma
TCGA-E2-A15K-01	1	58	Positive	Positive	Negative	LumB	Stage II	Infiltrating Ductal Carcinoma
TCGA-AR-A24R-01	1	45	Positive	Positive	Negative	LumB	Stage III	Infiltrating Ductal Carcinoma
TCGA-D8-A1XF-01	1	45	Positive	Positive	Negative	LumB	Stage II	Infiltrating Ductal Carcinoma
TCGA-D8-A1Y1-01	1	80	Positive	Positive	Negative	LumB	Stage III	Infiltrating Ductal Carcinoma
TCGA-AN-A0XP-01	1	69	Positive	Positive	Negative	LumA	Stage III	Infiltrating Ductal Carcinoma
TCGA-D8-A3Z6-01	1	56	Positive	Positive	NA	LumA	Stage III	Infiltrating Lobular Carcinoma
TCGA-EW-A1P3-01	1	48	Positive	Positive	Negative	LumA	Stage II	Infiltrating Ductal Carcinoma
TCGA-BH-A204-01	1	80	NA	NA	NA	LumB	Stage II	Infiltrating Ductal Carcinoma
TCGA-BH-A0B8-01	1	64	Positive	Positive	Negative	LumA	Stage I	Infiltrating Ductal Carcinoma
TCGA-E2-A2P6-01	1	77	Positive	Positive	NA	LumA	Stage II	Infiltrating Lobular Carcinoma
TCGA-B6-A0IB-01	1	64	Positive	Positive	Negative	LumB	Stage IV	Infiltrating Ductal Carcinoma
TCGA-AN-A0FY-01	1	55	Positive	Positive	Negative	LumB	Stage I	Infiltrating Ductal Carcinoma
TCGA-A8-A093-01	1	61	Positive	Positive	Negative	LumA	Stage II	Infiltrating Ductal Carcinoma
TCGA-EW-A1OY-01	1	63	Positive	Positive	Negative	LumB	Stage II	Infiltrating Ductal Carcinoma
TCGA-AN-A03X-01	1	74	Positive	Positive	Negative	LumA	Stage II	Infiltrating Ductal Carcinoma
TCGA-E9-A1RI-01	1	43	NA	NA	NA	LumA	Stage III	Mixed Histology
TCGA-E9-A1NH-01	1	71	Positive	Positive	Negative	LumA	Stage II	Infiltrating Ductal Carcinoma
TCGA-B6-A0X4-01	1	62	Positive	Positive	Negative	LumA	Stage II	Infiltrating Ductal Carcinoma
TCGA-A8-A09T-01	1	68	Positive	Positive	Negative	LumA	Stage X	Infiltrating Lobular Carcinoma
TCGA-A2-A0YC-01	1	59	Positive	Positive	Negative	LumA	Stage II	Infiltrating Ductal Carcinoma
TCGA-E2-A153-01	1	51	Positive	Positive	Negative	LumA	Stage II	Infiltrating Ductal Carcinoma
TCGA-A2-A3KD-01	1	47	Positive	Positive	NA	LumA	Stage III	Mucinous Carcinoma
TCGA-E9-A3Q9-01	1	78	Positive	Positive	NA	LumA	Stage III	Infiltrating Lobular Carcinoma
TCGA-A7-A26H-01	1	72	Positive	Negative	Positive	LumA	Stage II	Infiltrating Ductal Carcinoma
TCGA-E2-A1BD-01	1	53	Positive	Positive	Negative	LumA	Stage II	Infiltrating Ductal Carcinoma
TCGA-E2-A105-01	1	79	Positive	Positive	NA	LumA	Stage II	Infiltrating Ductal Carcinoma
TCGA-LL-A442-01	1	56	Positive	Positive	NA	LumA	Stage II	Infiltrating Ductal Carcinoma
TCGA-EW-A1J1-01	1	38	Positive	Positive	Negative	LumA	Stage II	Infiltrating Ductal Carcinoma
TCGA-GI-A2C8-01	1	63	Positive	Positive	NA	LumA	Stage III	Infiltrating Ductal Carcinoma
TCGA-D8-A1XR-01	1	56	Positive	Positive	Negative	LumB	Stage II	Infiltrating Ductal Carcinoma
TCGA-A8-A09C-01	1	69	Positive	Positive	Negative	LumB	Stage X	Infiltrating Ductal Carcinoma
TCGA-BH-A1FG-01	1	88	Positive	Positive	NA	LumA	Stage I	Infiltrating Ductal Carcinoma
TCGA-E9-A1RB-01	1	40	NA	NA	Negative	LumB	Stage II	Infiltrating Ductal Carcinoma
TCGA-A2-A0T3-01	1	37	Positive	Positive	Negative	LumB	Stage I	Infiltrating Ductal Carcinoma
TCGA-OL-A5D8-01	1	40	Positive	Positive	NA	LumA	Stage II	Infiltrating Ductal Carcinoma
TCGA-A2-A0D3-01	1	42	Positive	Positive	Negative	LumA	Stage I	Infiltrating Ductal Carcinoma
TCGA-C8-A12M-01	1	70	Positive	Negative	NA	LumB	Stage II	Infiltrating Ductal Carcinoma
TCGA-A8-A07Z-01	1	85	Positive	Positive	Negative	LumA	Stage II	Infiltrating Ductal Carcinoma
TCGA-AO-A12B-01	1	63	Positive	Positive	Negative	LumA	Stage II	Infiltrating Ductal Carcinoma
TCGA-B6-A40C-01	1	51	Positive	Positive	NA	LumA	Stage II	Infiltrating Lobular Carcinoma
TCGA-OL-A66H-01	1	74	Positive	Positive	NA	LumA	Stage I	Mucinous Carcinoma
TCGA-A8-A09R-01	1	82	Positive	Positive	Negative	LumB	Stage II	Infiltrating Ductal Carcinoma
TCGA-BH-A0HO-01	1	48	Positive	Positive	Negative	LumA	Stage II	Infiltrating Ductal Carcinoma
TCGA-AO-A126-01	1	39	Positive	Positive	Negative	LumA	Stage II	Infiltrating Ductal Carcinoma
TCGA-E9-A54X-01	1	85	Positive	Positive	NA	LumB	Stage I	Mucinous Carcinoma
TCGA-AR-A0TZ-01	1	43	Positive	Positive	Negative	LumA	Stage III	Infiltrating Ductal Carcinoma
TCGA-E2-A10A-01	1	41	Positive	Positive	Negative	LumA	Stage II	Infiltrating Ductal Carcinoma
TCGA-BH-A1ES-01	1	35	Positive	Positive	Negative	LumA	Stage II	Infiltrating Ductal Carcinoma
TCGA-A8-A06Q-01	1	63	Positive	Positive	Negative	LumB	Stage III	Infiltrating Ductal Carcinoma
TCGA-D8-A73W-01	1	79	Positive	Negative	NA	LumA	Stage III	Mucinous Carcinoma
TCGA-E9-A1N5-01	1	45	Positive	Positive	Negative	LumA	Stage II	Mixed Histology
TCGA-B6-A1KC-01	1	67	Positive	Negative	NA	LumB	Stage II	Infiltrating Ductal Carcinoma
TCGA-BH-A18L-01	1	50	Positive	Positive	NA	LumB	Stage III	Infiltrating Ductal Carcinoma
TCGA-A7-A0D9-01	1	37	Positive	Negative	Negative	LumA	Stage II	Infiltrating Ductal Carcinoma
TCGA-E2-A1IU-01	1	60	Positive	Positive	Negative	LumA	Stage I	Infiltrating Ductal Carcinoma
TCGA-C8-A1HG-01	1	50	Positive	Positive	Negative	LumB	Stage II	Infiltrating Ductal Carcinoma
TCGA-AN-A041-01	1	29	Positive	Negative	NA	LumA	Stage II	Infiltrating Ductal Carcinoma
TCGA-AR-A2LL-01	1	70	Positive	Positive	NA	LumB	Stage II	Infiltrating Lobular Carcinoma
TCGA-A2-A0D4-01	1	37	Positive	Positive	Negative	LumB	Stage II	Infiltrating Ductal Carcinoma
TCGA-AO-A125-01	1	72	Positive	Positive	Negative	LumA	Stage II	NA
TCGA-E2-A1B4-01	1	74	Positive	Positive	Negative	LumA	Stage III	Infiltrating Ductal Carcinoma
TCGA-EW-A1PE-01	1	56	Positive	Positive	Negative	LumA	Stage II	Infiltrating Ductal Carcinoma
TCGA-BH-A18N-01	1	88	Positive	Positive	Negative	LumA	Stage II	Infiltrating Ductal Carcinoma
TCGA-BH-A1F5-01	1	62	Positive	Positive	NA	LumA	Stage II	Infiltrating Ductal Carcinoma
TCGA-E2-A14S-01	1	65	Positive	Positive	Negative	LumB	Stage I	Infiltrating Ductal Carcinoma
TCGA-BH-A18S-01	1	79	Positive	Positive	NA	LumA	Stage I	Mucinous Carcinoma
TCGA-A7-A26J-01	1	49	Positive	Positive	Negative	LumA	Stage II	Infiltrating Ductal Carcinoma
TCGA-E9-A228-01	1	58	NA	NA	Positive	LumB	Stage II	Infiltrating Ductal Carcinoma
TCGA-BH-A8FY-01	1	87	Positive	Positive	NA	LumA	Stage I	Infiltrating Lobular Carcinoma
TCGA-A7-A3IY-01	1	71	Positive	Positive	NA	LumA	Stage I	Mucinous Carcinoma
TCGA-A7-A13F-01	1	44	Positive	Positive	Negative	LumB	Stage III	Infiltrating Ductal Carcinoma
TCGA-E9-A1R5-01	1	63	NA	NA	Negative	LumA	Stage I	Infiltrating Ductal Carcinoma
TCGA-E2-A10E-01	1	64	Positive	Positive	Negative	LumA	Stage II	Infiltrating Ductal Carcinoma
TCGA-A2-A0CS-01	1	73	Positive	Positive	Negative	LumA	Stage IV	Infiltrating Ductal Carcinoma
TCGA-B6-A0RG-01	1	26	Negative	Negative	Negative	LumA	Stage II	Infiltrating Ductal Carcinoma
TCGA-E2-A2P5-01	1	78	Positive	Positive	NA	LumA	Stage III	Infiltrating Lobular Carcinoma
TCGA-E9-A1R6-01	1	63	NA	NA	Negative	LumA	Stage II	Infiltrating Ductal Carcinoma
TCGA-BH-A0E1-01	1	52	Positive	Positive	Negative	LumA	Stage II	Infiltrating Ductal Carcinoma
TCGA-A8-A0A9-01	1	80	Positive	Positive	Negative	LumA	Stage II	Infiltrating Ductal Carcinoma
TCGA-A8-A09B-01	1	58	Positive	Positive	Negative	LumA	Stage III	Infiltrating Ductal Carcinoma
TCGA-BH-A0AU-01	1	45	Positive	Positive	Negative	LumB	Stage II	Infiltrating Ductal Carcinoma
TCGA-BH-A0HX-01	1	54	Positive	Positive	Negative	LumA	Stage II	Infiltrating Ductal Carcinoma
TCGA-BH-A1FM-01	1	44	Positive	Negative	Negative	LumB	Stage III	Infiltrating Ductal Carcinoma
TCGA-AC-A23E-01	1	50	Positive	Positive	Negative	LumA	Stage II	Infiltrating Ductal Carcinoma
TCGA-A2-A4S0-01	1	77	Positive	Positive	NA	LumA	Stage II	Mucinous Carcinoma
TCGA-D8-A1X9-01	1	66	Positive	Positive	Negative	LumA	Stage II	Infiltrating Ductal Carcinoma
TCGA-AC-A2FM-01	1	87	NA	NA	NA	LumA	Stage II	Infiltrating Lobular Carcinoma
TCGA-E2-A572-01	1	72	Positive	Positive	NA	LumA	Stage III	Infiltrating Ductal Carcinoma
TCGA-B6-A40B-01	1	76	Positive	Positive	NA	LumA	Stage I	Infiltrating Lobular Carcinoma
TCGA-BH-A1FD-01	1	68	Positive	Positive	Negative	LumB	Stage I	Infiltrating Ductal Carcinoma
TCGA-A7-A0CD-01	1	66	Positive	Positive	Negative	LumA	Stage I	Infiltrating Ductal Carcinoma
TCGA-B6-A0X0-01	1	54	Positive	Positive	Negative	LumA	Stage I	NA
TCGA-E2-A107-01	1	54	Positive	Negative	Negative	LumA	Stage III	Infiltrating Lobular Carcinoma
TCGA-AR-A1AS-01	1	54	Positive	Positive	Negative	LumA	Stage II	Infiltrating Ductal Carcinoma
TCGA-B6-A0RM-01	1	57	Positive	Positive	Negative	LumA	Stage X	Infiltrating Ductal Carcinoma
TCGA-A8-A06T-01	1	75	Positive	Positive	Negative	LumA	Stage III	Infiltrating Ductal Carcinoma
TCGA-A8-A091-01	1	61	Positive	Negative	Negative	LumA	Stage II	Infiltrating Ductal Carcinoma
TCGA-BH-A18K-01	1	46	Positive	Positive	Negative	LumA	Stage I	Infiltrating Ductal Carcinoma
TCGA-A8-A090-01	1	74	Positive	Positive	Negative	LumA	Stage II	Infiltrating Ductal Carcinoma
TCGA-BH-A0H6-01	1	82	Positive	Positive	Negative	LumA	Stage I	Infiltrating Ductal Carcinoma
TCGA-C8-A3M8-01	1	68	Positive	Positive	NA	LumB	Stage I	Infiltrating Lobular Carcinoma
TCGA-D8-A1JD-01	1	41	Positive	Positive	Negative	LumB	Stage II	Infiltrating Ductal Carcinoma
TCGA-C8-A12Y-01	1	44	NA	NA	Negative	LumA	Stage II	Infiltrating Ductal Carcinoma
TCGA-A2-A0SU-01	1	66	Positive	Positive	Negative	LumA	Stage II	Infiltrating Ductal Carcinoma
TCGA-A8-A08G-01	1	41	Positive	Positive	Positive	LumB	Stage II	Infiltrating Ductal Carcinoma
TCGA-A2-A1FW-01	1	62	Positive	Negative	Negative	LumB	Stage III	Infiltrating Ductal Carcinoma
TCGA-A8-A096-01	1	73	Positive	Positive	Negative	LumB	Stage II	Infiltrating Ductal Carcinoma
TCGA-LL-A6FQ-01	1	77	Positive	Positive	NA	LumA	Stage III	Infiltrating Ductal Carcinoma
TCGA-E9-A3HO-01	1	49	NA	NA	NA	LumB	Stage II	Infiltrating Lobular Carcinoma
TCGA-B6-A0RO-01	1	71	Positive	Positive	Negative	LumA	Stage III	Infiltrating Ductal Carcinoma
TCGA-AR-A24V-01	1	52	Positive	Positive	Negative	LumA	Stage II	Infiltrating Ductal Carcinoma
TCGA-A2-A04N-01	1	66	Positive	Positive	Negative	LumA	Stage I	Infiltrating Ductal Carcinoma
TCGA-AO-A03P-01	1	54	Positive	Positive	Negative	LumB	Stage II	Infiltrating Ductal Carcinoma
TCGA-B6-A0WW-01	1	58	Positive	Positive	Negative	LumB	Stage X	Infiltrating Ductal Carcinoma
TCGA-E9-A1RA-01	1	48	NA	NA	Negative	LumA	Stage I	Infiltrating Ductal Carcinoma
TCGA-AR-A24L-01	1	26	Positive	Positive	Negative	LumA	Stage II	Infiltrating Ductal Carcinoma
TCGA-AN-A0FF-01	1	32	Positive	Positive	Negative	LumB	Stage I	Infiltrating Ductal Carcinoma
TCGA-AN-A0XT-01	1	54	Positive	Negative	Negative	LumA	Stage III	Infiltrating Ductal Carcinoma
TCGA-E9-A22B-01	1	71	Positive	Negative	Negative	LumA	Stage I	Mixed Histology
TCGA-A8-A07P-01	1	68	Positive	Positive	Positive	LumA	Stage II	Infiltrating Ductal Carcinoma
TCGA-OL-A6VR-01	1	48	Positive	Positive	NA	LumA	Stage I	Infiltrating Ductal Carcinoma
TCGA-A8-A082-01	1	58	Positive	Positive	Negative	LumB	Stage II	Infiltrating Ductal Carcinoma
TCGA-BH-A0E2-01	1	49	Positive	Positive	Negative	LumA	Stage III	Infiltrating Ductal Carcinoma
TCGA-E2-A1L7-01	1	40	Negative	Negative	Negative	LumB	Stage III	Infiltrating Ductal Carcinoma
TCGA-GM-A2DM-01	1	57	Positive	Positive	NA	LumA	Stage II	Infiltrating Ductal Carcinoma
TCGA-B6-A0IM-01	1	75	Positive	Positive	Negative	LumA	Stage II	NA
TCGA-AR-A24M-01	1	38	Positive	Positive	Negative	LumA	Stage III	Mixed Histology
TCGA-AO-A0JI-01	1	56	Positive	Negative	Negative	LumA	Stage II	Infiltrating Ductal Carcinoma
TCGA-AO-A03V-01	1	41	Positive	Positive	Negative	LumA	Stage I	Infiltrating Ductal Carcinoma
TCGA-BH-A0B1-01	1	66	Positive	Positive	Negative	LumA	Stage II	Infiltrating Ductal Carcinoma
TCGA-B6-A408-01	1	55	Positive	Positive	NA	LumA	Stage III	Mixed Histology
TCGA-D8-A27W-01	1	55	Positive	Positive	Positive	LumB	Stage III	Mucinous Carcinoma
TCGA-AO-A1KS-01	1	69	Positive	Positive	Negative	LumB	Stage II	Infiltrating Lobular Carcinoma
TCGA-D8-A1JE-01	1	62	Positive	Positive	Negative	LumB	Stage II	Infiltrating Ductal Carcinoma
TCGA-BH-A0H0-01	1	69	Positive	Positive	Negative	LumB	Stage I	Infiltrating Ductal Carcinoma
TCGA-A2-A1FV-01	1	74	Positive	Positive	Negative	LumA	Stage II	Infiltrating Lobular Carcinoma
TCGA-A7-A13G-01	1	79	Positive	Positive	Negative	LumA	Stage II	Infiltrating Ductal Carcinoma
TCGA-A8-A08S-01	1	71	Positive	Positive	Positive	LumB	Stage II	Infiltrating Ductal Carcinoma
TCGA-E2-A154-01	1	68	Positive	Positive	Negative	LumA	Stage I	Infiltrating Ductal Carcinoma
TCGA-B6-A0I5-01	1	49	Positive	Positive	Negative	LumA	Stage II	Infiltrating Ductal Carcinoma
TCGA-A2-A0CU-01	1	73	Positive	Positive	Negative	LumA	Stage II	Infiltrating Ductal Carcinoma
TCGA-A8-A079-01	1	69	Positive	Positive	Negative	LumB	Stage III	Infiltrating Ductal Carcinoma
TCGA-C8-A12N-01	1	58	Positive	Positive	Negative	LumA	Stage II	Infiltrating Ductal Carcinoma
TCGA-BH-A1FR-01	1	73	Positive	Positive	Negative	LumA	Stage III	NA
TCGA-A8-A07L-01	1	58	Positive	Positive	Negative	LumB	Stage III	Infiltrating Ductal Carcinoma
TCGA-A8-A08A-01	1	89	Positive	Positive	Negative	LumA	Stage I	Infiltrating Ductal Carcinoma
TCGA-AC-A6NO-01	1	43	Positive	Positive	NA	LumA	Stage II	Infiltrating Ductal Carcinoma
TCGA-A2-A0ER-01	1	63	Positive	Positive	Negative	LumA	Stage I	Infiltrating Ductal Carcinoma
TCGA-AO-A1KP-01	1	77	Positive	Positive	Negative	LumB	Stage II	Infiltrating Ductal Carcinoma
TCGA-BH-A42T-01	1	75	Positive	Positive	NA	LumB	Stage II	Infiltrating Lobular Carcinoma
TCGA-AO-A0J3-01	1	67	Positive	Positive	Negative	LumB	Stage II	NA
TCGA-C8-A1HO-01	1	34	Positive	Positive	Negative	LumA	Stage III	Infiltrating Ductal Carcinoma
TCGA-A8-A0AD-01	1	83	Positive	Positive	Negative	LumA	Stage I	Mixed Histology
TCGA-B6-A0X5-01	1	61	Positive	Positive	Negative	LumB	Stage II	Infiltrating Ductal Carcinoma
TCGA-A8-A07S-01	1	73	Positive	Negative	Negative	LumB	Stage II	Mixed Histology
TCGA-C8-A1HI-01	1	40	Positive	Positive	Negative	LumA	Stage III	Infiltrating Ductal Carcinoma
TCGA-AN-A0FD-01	1	71	Positive	Positive	Positive	LumA	Stage II	Infiltrating Ductal Carcinoma
TCGA-A8-A083-01	1	67	Positive	Positive	Negative	LumA	Stage II	Infiltrating Ductal Carcinoma
TCGA-B6-A0I8-01	1	46	NA	NA	NA	LumA	Stage X	Infiltrating Ductal Carcinoma
TCGA-A2-A0CQ-01	1	62	Positive	Positive	Negative	LumA	Stage I	Infiltrating Ductal Carcinoma
TCGA-C8-A273-01	1	29	Positive	Positive	Negative	LumA	Stage II	Infiltrating Ductal Carcinoma
TCGA-AC-A3TN-01	1	75	Positive	Positive	NA	LumA	Stage II	Infiltrating Lobular Carcinoma
TCGA-E2-A1IG-01	1	45	Positive	Positive	NA	LumA	Stage II	Infiltrating Ductal Carcinoma
TCGA-D8-A1X5-01	1	81	Positive	Positive	Positive	LumB	Stage III	Infiltrating Ductal Carcinoma
TCGA-D8-A1XY-01	1	74	Positive	Positive	Positive	LumA	Stage II	Infiltrating Ductal Carcinoma
TCGA-D8-A1JT-01	1	70	Positive	Positive	Negative	LumB	Stage II	NA
TCGA-E9-A1RG-01	1	62	NA	NA	Negative	LumB	Stage III	Infiltrating Ductal Carcinoma
TCGA-B6-A0WT-01	1	61	Positive	Positive	Negative	LumA	Stage II	Infiltrating Ductal Carcinoma
TCGA-D8-A1X7-01	1	40	Positive	Positive	Negative	LumB	Stage II	NA
TCGA-BH-A0BV-01	1	78	Positive	Positive	Negative	LumA	Stage II	Infiltrating Ductal Carcinoma
TCGA-BH-A1FJ-01	1	66	Negative	Positive	Negative	LumB	Stage III	Infiltrating Ductal Carcinoma
TCGA-E2-A570-01	1	47	Positive	Positive	NA	LumA	Stage I	Infiltrating Ductal Carcinoma
TCGA-BH-A18J-01	1	56	Positive	Positive	Negative	LumA	Stage IV	Infiltrating Ductal Carcinoma
TCGA-JL-A3YX-01	1	46	Positive	Positive	NA	LumA	Stage II	Infiltrating Lobular Carcinoma
TCGA-BH-A0DS-01	1	71	Positive	Positive	Negative	LumA	Stage III	Infiltrating Ductal Carcinoma
TCGA-OL-A5DA-01	1	61	Positive	Positive	NA	LumA	Stage II	Infiltrating Lobular Carcinoma
TCGA-BH-A0HW-01	1	62	Positive	Negative	Negative	LumB	Stage I	Infiltrating Ductal Carcinoma
TCGA-LL-A5YM-01	1	88	Positive	Positive	NA	LumB	Stage III	Infiltrating Ductal Carcinoma
TCGA-D8-A140-01	1	62	Positive	Positive	Positive	LumA	Stage II	Infiltrating Ductal Carcinoma
TCGA-C8-A133-01	1	65	Positive	Positive	Negative	LumA	Stage III	NA
TCGA-E9-A1RC-01	1	56	NA	NA	Negative	LumA	Stage III	Mixed Histology
TCGA-B6-A0IC-01	1	90	Positive	Positive	Negative	LumA	Stage X	NA
TCGA-D8-A1JI-01	1	54	Positive	Positive	Negative	LumB	Stage II	Infiltrating Ductal Carcinoma
TCGA-D8-A1XC-01	1	85	Positive	Positive	Negative	LumA	Stage III	Mucinous Carcinoma
TCGA-E2-A15H-01	1	38	Positive	Positive	Positive	LumA	Stage II	Infiltrating Ductal Carcinoma
TCGA-B6-A0WZ-01	1	50	Positive	Positive	Negative	LumA	Stage II	Infiltrating Ductal Carcinoma
TCGA-A2-A0CT-01	1	71	Positive	Negative	Negative	LumA	Stage II	Infiltrating Ductal Carcinoma
TCGA-E9-A1R7-01	1	64	NA	NA	Negative	LumB	Stage II	Infiltrating Ductal Carcinoma
TCGA-B6-A0WV-01	1	67	Positive	Positive	Negative	LumB	Stage II	Infiltrating Ductal Carcinoma
TCGA-E2-A1IK-01	1	71	Positive	Positive	Negative	LumA	Stage II	Infiltrating Ductal Carcinoma
TCGA-B6-A0RI-01	1	44	Positive	Positive	Negative	LumA	Stage III	Infiltrating Ductal Carcinoma
TCGA-A2-A0ET-01	1	58	Positive	Positive	Negative	LumA	Stage III	Infiltrating Ductal Carcinoma
TCGA-E2-A14T-01	1	52	Positive	Positive	Negative	LumA	Stage II	Infiltrating Ductal Carcinoma
TCGA-AQ-A04H-01	1	61	Positive	Positive	Positive	LumB	Stage III	Infiltrating Ductal Carcinoma
TCGA-A2-A25C-01	1	50	Positive	Positive	Negative	LumB	Stage II	Infiltrating Ductal Carcinoma
TCGA-E2-A106-01	1	34	Positive	Positive	Negative	LumA	Stage I	Infiltrating Ductal Carcinoma
TCGA-AR-A0TR-01	1	68	Positive	Positive	Negative	LumA	Stage II	Infiltrating Ductal Carcinoma
TCGA-E2-A1L8-01	1	52	Positive	Positive	Negative	LumA	Stage II	Infiltrating Lobular Carcinoma
TCGA-EW-A1J3-01	1	61	Positive	Positive	Positive	LumA	Stage I	Infiltrating Lobular Carcinoma
TCGA-E2-A14O-01	1	76	Positive	Positive	Negative	LumB	Stage III	Infiltrating Ductal Carcinoma
TCGA-AO-A0J8-01	1	61	Positive	Positive	Negative	LumA	Stage II	Infiltrating Lobular Carcinoma
TCGA-E2-A576-01	1	69	Positive	Positive	NA	LumA	Stage I	Infiltrating Lobular Carcinoma
TCGA-A8-A099-01	1	76	Positive	Positive	Positive	LumA	Stage X	Infiltrating Ductal Carcinoma
TCGA-A2-A0YF-01	1	67	Positive	Negative	Negative	LumA	NA	Infiltrating Ductal Carcinoma
TCGA-E2-A1IE-01	1	61	Positive	Positive	Negative	LumA	Stage II	Infiltrating Ductal Carcinoma
TCGA-AR-A24P-01	1	47	Positive	Positive	Negative	LumA	Stage I	Infiltrating Ductal Carcinoma
TCGA-A8-A0AB-01	1	54	Positive	Positive	Negative	LumA	Stage II	Infiltrating Lobular Carcinoma
TCGA-S3-A6ZH-01	1	29	Positive	Positive	NA	LumA	Stage III	Infiltrating Ductal Carcinoma
TCGA-AN-A0XR-01	1	55	Positive	Negative	Negative	LumB	Stage III	Infiltrating Ductal Carcinoma
TCGA-B6-A1KI-01	1	63	Positive	Positive	Negative	LumA	Stage I	Infiltrating Ductal Carcinoma
TCGA-AN-A0XO-01	1	59	Positive	Negative	Negative	LumA	Stage III	Infiltrating Ductal Carcinoma
TCGA-B6-A0IO-01	1	66	Positive	NA	Negative	LumA	Stage II	Infiltrating Ductal Carcinoma
TCGA-EW-A1PA-01	1	59	Positive	Positive	Negative	LumA	Stage II	Infiltrating Ductal Carcinoma
TCGA-A1-A0SG-01	1	61	Positive	Positive	Negative	LumA	Stage II	NA
TCGA-E2-A1LA-01	1	59	Positive	Positive	Negative	LumA	Stage II	Infiltrating Ductal Carcinoma
TCGA-BH-A0BS-01	1	55	Positive	Positive	Negative	LumA	Stage III	Infiltrating Ductal Carcinoma
TCGA-E9-A22H-01	1	42	Positive	Positive	Negative	LumB	Stage II	Infiltrating Ductal Carcinoma
TCGA-D8-A1X6-01	1	80	Positive	Positive	Negative	LumB	Stage III	Infiltrating Ductal Carcinoma
TCGA-EW-A1P6-01	1	64	Positive	Positive	Negative	LumA	Stage II	Infiltrating Ductal Carcinoma
TCGA-E2-A56Z-01	1	69	Positive	Positive	NA	LumB	Stage II	Infiltrating Ductal Carcinoma
TCGA-E9-A1NI-01	1	51	Positive	Positive	Negative	LumB	Stage II	Mixed Histology
TCGA-A8-A09Q-01	1	83	Positive	Positive	Negative	LumB	Stage III	Infiltrating Ductal Carcinoma
TCGA-EW-A1OX-01	1	43	Positive	Positive	Negative	LumB	Stage II	Mucinous Carcinoma
TCGA-LQ-A4E4-01	1	73	Positive	Positive	NA	LumA	Stage III	Infiltrating Lobular Carcinoma
TCGA-PE-A5DE-01	2	41	Positive	Positive	NA	LumA	Stage II	Infiltrating Lobular Carcinoma
TCGA-E9-A2JT-01	2	63	NA	NA	NA	LumA	Stage II	Infiltrating Lobular Carcinoma
TCGA-BH-A1EO-01	2	68	Positive	Positive	Negative	LumA	Stage II	NA
TCGA-E2-A1BC-01	2	63	Positive	Positive	Negative	LumA	Stage I	Infiltrating Ductal Carcinoma
TCGA-D8-A27K-01	2	47	Positive	Positive	Negative	LumA	Stage II	Infiltrating Ductal Carcinoma
TCGA-AR-A5QN-01	2	68	Positive	Positive	NA	LumA	Stage III	Infiltrating Lobular Carcinoma
TCGA-BH-A0HF-01	2	77	Positive	Positive	Negative	LumA	Stage I	Infiltrating Ductal Carcinoma
TCGA-OL-A5RV-01	2	43	Positive	Positive	NA	LumA	Stage III	Infiltrating Ductal Carcinoma
TCGA-A8-A0A6-01	2	64	Positive	Positive	Negative	LumA	Stage III	Infiltrating Lobular Carcinoma
TCGA-BH-A0HP-01	2	65	Positive	Negative	Negative	LumA	Stage III	Infiltrating Lobular Carcinoma
TCGA-D8-A27T-01	2	53	Positive	Positive	Negative	LumA	Stage III	Infiltrating Lobular Carcinoma
TCGA-D8-A145-01	2	80	Positive	Positive	Negative	LumA	Stage II	Infiltrating Ductal Carcinoma
TCGA-E2-A1IL-01	2	78	Positive	Positive	Negative	LumA	Stage II	Infiltrating Lobular Carcinoma
TCGA-AN-A0XV-01	2	67	Positive	Positive	Negative	LumA	Stage III	Infiltrating Ductal Carcinoma
TCGA-BH-A0HA-01	2	31	Positive	Positive	Negative	LumA	Stage I	Infiltrating Ductal Carcinoma
TCGA-AR-A5QM-01	2	62	Positive	Positive	NA	LumA	Stage II	Infiltrating Lobular Carcinoma
TCGA-AC-A2FB-01	2	65	Positive	Positive	NA	LumA	Stage II	Infiltrating Lobular Carcinoma
TCGA-BH-A0DQ-01	2	42	Positive	Positive	Negative	LumA	Stage II	Infiltrating Ductal Carcinoma
TCGA-XX-A899-01	2	46	Positive	Positive	NA	LumA	Stage III	Infiltrating Lobular Carcinoma
TCGA-GM-A3XN-01	2	44	Positive	Positive	NA	LumA	Stage III	Infiltrating Lobular Carcinoma
TCGA-A2-A0EP-01	2	56	Positive	Negative	NA	LumA	Stage I	Infiltrating Lobular Carcinoma
TCGA-B6-A0WS-01	2	58	Positive	Positive	Negative	LumA	Stage X	Infiltrating Ductal Carcinoma
TCGA-AC-A3QP-01	2	79	Positive	Positive	NA	LumA	Stage II	Infiltrating Lobular Carcinoma
TCGA-B6-A0IP-01	2	74	Positive	Positive	Negative	LumA	Stage I	Infiltrating Lobular Carcinoma
TCGA-BH-A1ET-01	2	55	Positive	Positive	Negative	LumA	Stage I	Infiltrating Ductal Carcinoma
TCGA-E9-A1NE-01	2	28	Positive	Positive	Negative	LumA	Stage II	Infiltrating Ductal Carcinoma
TCGA-AR-A2LM-01	2	49	Positive	Positive	NA	LumA	Stage II	Infiltrating Lobular Carcinoma
TCGA-BH-A28Q-01	2	46	Positive	Positive	NA	LumA	Stage II	Infiltrating Lobular Carcinoma
TCGA-D8-A1JH-01	2	56	Positive	Positive	Negative	LumA	Stage I	Infiltrating Ductal Carcinoma
TCGA-AQ-A7U7-01	2	55	Positive	Positive	NA	LumA	Stage III	Infiltrating Lobular Carcinoma
TCGA-AR-A1AK-01	2	70	Positive	Positive	Negative	LumA	Stage I	Infiltrating Lobular Carcinoma
TCGA-A7-A5ZX-01	2	48	Positive	Positive	NA	LumA	Stage III	Infiltrating Lobular Carcinoma
TCGA-AC-A3W6-01	2	90	Positive	Positive	NA	LumA	Stage III	Infiltrating Lobular Carcinoma
TCGA-D8-A27G-01	2	75	Positive	Positive	Negative	LumA	Stage II	Infiltrating Lobular Carcinoma
TCGA-BH-A0H5-01	2	45	Positive	Positive	Negative	LumA	Stage I	Infiltrating Ductal Carcinoma
TCGA-A2-A0EN-01	2	70	Positive	Positive	Negative	LumA	Stage II	Infiltrating Lobular Carcinoma
TCGA-AN-A0FW-01	2	67	Positive	NA	Negative	LumA	Stage III	Infiltrating Ductal Carcinoma
TCGA-E2-A1L6-01	2	44	Positive	Positive	Negative	LumA	Stage II	Infiltrating Ductal Carcinoma
TCGA-AC-A2QI-01	2	76	Positive	Negative	NA	LumA	Stage III	Infiltrating Lobular Carcinoma
TCGA-BH-A0HQ-01	2	56	Positive	Positive	Negative	LumA	Stage II	Infiltrating Ductal Carcinoma
TCGA-BH-A18H-01	2	63	Positive	Positive	Negative	LumA	Stage I	Infiltrating Ductal Carcinoma
TCGA-MS-A51U-01	2	44	Positive	Positive	NA	LumA	Stage II	Infiltrating Lobular Carcinoma
TCGA-AC-A23G-01	2	76	Positive	Positive	NA	LumA	Stage II	Infiltrating Lobular Carcinoma
TCGA-AO-A0JG-01	2	49	Positive	Positive	Negative	LumA	Stage III	NA
TCGA-E2-A15M-01	2	66	Positive	Positive	Negative	LumA	Stage II	Infiltrating Lobular Carcinoma
TCGA-BH-A0DT-01	2	41	Positive	Positive	Negative	LumA	Stage II	Infiltrating Ductal Carcinoma
TCGA-A7-A4SC-01	2	62	Positive	Negative	NA	LumA	Stage II	Infiltrating Lobular Carcinoma
TCGA-A2-A0YL-01	2	48	Positive	Positive	Negative	LumA	Stage III	Infiltrating Lobular Carcinoma
TCGA-E2-A15C-01	2	61	Positive	Positive	Negative	LumA	Stage I	Infiltrating Ductal Carcinoma
TCGA-AR-A24X-01	2	52	Positive	Positive	Negative	LumA	Stage II	Mixed Histology
TCGA-D8-A27L-01	2	49	Positive	Positive	Negative	LumA	Stage III	Infiltrating Ductal Carcinoma
TCGA-GM-A5PV-01	2	63	Positive	Positive	NA	LumA	Stage II	Infiltrating Lobular Carcinoma
TCGA-D8-A73U-01	2	88	Positive	Positive	NA	LumA	Stage II	Infiltrating Lobular Carcinoma
TCGA-A7-A5ZW-01	2	47	Positive	Positive	NA	LumA	Stage II	Infiltrating Ductal Carcinoma
TCGA-AR-A255-01	2	62	Positive	Positive	Positive	LumA	Stage I	Infiltrating Ductal Carcinoma
TCGA-AR-A2LJ-01	2	40	Positive	Positive	NA	LumA	Stage III	Infiltrating Lobular Carcinoma
TCGA-A7-A0DB-01	2	56	Positive	Positive	Negative	LumA	Stage II	Infiltrating Ductal Carcinoma
TCGA-A7-A13H-01	2	61	Positive	Positive	NA	LumA	Stage II	Infiltrating Lobular Carcinoma
TCGA-AO-A0J9-01	2	61	Positive	Positive	Negative	LumA	Stage III	Infiltrating Lobular Carcinoma
TCGA-B6-A0IN-01	2	45	Positive	Negative	NA	LumB	Stage X	NA
TCGA-BH-A0DX-01	2	62	Positive	Positive	Negative	LumA	Stage I	Infiltrating Ductal Carcinoma
TCGA-A7-A426-01	2	50	Positive	Positive	NA	LumA	Stage III	Infiltrating Lobular Carcinoma
TCGA-A2-A0SY-01	2	62	Positive	Positive	Positive	LumA	Stage III	Infiltrating Lobular Carcinoma
TCGA-BH-A0C3-01	2	47	Positive	Negative	Negative	LumB	Stage I	Mixed Histology
TCGA-OL-A5RU-01	2	63	Positive	Positive	NA	LumA	Stage II	Infiltrating Ductal Carcinoma
TCGA-AC-A5XS-01	2	74	Positive	Positive	NA	LumA	Stage II	Infiltrating Lobular Carcinoma
TCGA-BH-A2L8-01	2	45	Positive	Positive	NA	LumA	Stage II	Infiltrating Lobular Carcinoma
TCGA-GM-A3NW-01	2	63	Negative	Positive	NA	LumA	Stage II	Infiltrating Lobular Carcinoma
TCGA-A2-A0YI-01	2	62	Positive	Positive	Negative	LumA	Stage I	Infiltrating Ductal Carcinoma
TCGA-BH-A1FE-01	2	31	Positive	Positive	Negative	LumA	Stage II	Infiltrating Ductal Carcinoma
TCGA-E9-A227-01	2	42	Positive	Positive	Negative	LumA	Stage II	Infiltrating Ductal Carcinoma
TCGA-B6-A0RV-01	2	42	Positive	Positive	Negative	LumA	Stage III	Mixed Histology
TCGA-BH-A0EA-01	2	72	Positive	Positive	Negative	LumA	Stage II	Infiltrating Ductal Carcinoma
TCGA-D8-A73X-01	2	53	Positive	Positive	NA	LumA	Stage II	NA
TCGA-EW-A1PF-01	2	50	Positive	Positive	Negative	LumA	Stage I	Infiltrating Ductal Carcinoma
TCGA-AR-A24T-01	2	46	Positive	Positive	Negative	LumA	Stage III	Infiltrating Lobular Carcinoma
TCGA-E2-A1B5-01	2	46	Positive	Positive	Negative	LumA	Stage II	Infiltrating Lobular Carcinoma
TCGA-A1-A0SD-01	2	59	Positive	Positive	Negative	LumA	Stage II	Infiltrating Ductal Carcinoma
TCGA-AR-A2LO-01	2	46	Positive	Positive	NA	LumA	Stage II	Infiltrating Lobular Carcinoma
TCGA-BH-A18F-01	2	50	Positive	Positive	Negative	LumA	Stage II	Infiltrating Ductal Carcinoma
TCGA-AC-A3OD-01	2	68	Positive	Positive	NA	LumA	Stage II	Infiltrating Lobular Carcinoma
TCGA-OL-A66J-01	2	80	Positive	Positive	NA	LumA	Stage I	Infiltrating Lobular Carcinoma
TCGA-BH-A0W4-01	2	46	Positive	Positive	Negative	LumA	Stage II	Infiltrating Ductal Carcinoma
TCGA-D8-A141-01	2	40	Positive	Positive	Negative	LumA	NA	Infiltrating Ductal Carcinoma
TCGA-A2-A3KC-01	2	55	Positive	Positive	NA	LumA	Stage II	Infiltrating Lobular Carcinoma
TCGA-GM-A2DI-01	2	52	Negative	Negative	NA	LumA	Stage I	Infiltrating Ductal Carcinoma
TCGA-BH-A8G0-01	2	54	Positive	Positive	NA	LumA	Stage II	Infiltrating Lobular Carcinoma
TCGA-E9-A3X8-01	2	48	Positive	Positive	NA	LumA	Stage II	Infiltrating Lobular Carcinoma
TCGA-BH-A1EW-01	2	38	Negative	Negative	Negative	LumA	Stage II	Infiltrating Ductal Carcinoma
TCGA-AO-A0J5-01	2	48	Positive	Negative	Negative	LumA	Stage IV	NA
TCGA-BH-A1EU-01	2	83	Positive	Positive	Negative	LumA	Stage I	Infiltrating Ductal Carcinoma
TCGA-AN-A0XL-01	2	61	Positive	Positive	Negative	LumA	Stage II	Infiltrating Ductal Carcinoma
TCGA-A2-A0YD-01	2	63	Positive	Positive	Negative	LumA	Stage II	Infiltrating Lobular Carcinoma
TCGA-A8-A07E-01	2	81	Positive	Positive	Negative	LumA	Stage X	Infiltrating Ductal Carcinoma
TCGA-AR-A2LE-01	2	69	Positive	Negative	NA	LumA	Stage I	Infiltrating Lobular Carcinoma
TCGA-LD-A7W6-01	2	54	Positive	Positive	NA	LumA	Stage II	Infiltrating Lobular Carcinoma
TCGA-E2-A15P-01	2	61	Positive	Positive	Negative	LumA	Stage I	Infiltrating Ductal Carcinoma
TCGA-AR-A1AL-01	2	60	Positive	Positive	Negative	LumA	Stage III	Infiltrating Lobular Carcinoma
TCGA-E9-A1N4-01	2	41	Positive	Positive	Negative	LumA	Stage III	Mixed Histology
TCGA-A8-A07J-01	2	35	Positive	Positive	Negative	LumA	Stage II	Infiltrating Ductal Carcinoma
TCGA-A2-A0CK-01	2	60	Positive	Positive	NA	LumA	Stage III	Infiltrating Lobular Carcinoma
TCGA-E2-A14Q-01	2	50	Positive	Positive	Negative	LumA	Stage II	Infiltrating Ductal Carcinoma
TCGA-BH-A0DI-01	2	63	Positive	Positive	Negative	LumA	Stage II	Infiltrating Ductal Carcinoma
TCGA-BH-A1FL-01	2	69	Positive	Positive	Negative	LumA	Stage II	Infiltrating Ductal Carcinoma
TCGA-BH-A0B0-01	2	56	Positive	Positive	Negative	LumA	Stage I	Infiltrating Ductal Carcinoma
TCGA-AR-A1AN-01	2	46	Positive	Positive	Negative	LumA	Stage II	Infiltrating Ductal Carcinoma
TCGA-AN-A0FN-01	2	61	Positive	Positive	Negative	LumA	Stage I	Infiltrating Ductal Carcinoma
TCGA-LD-A66U-01	2	44	Positive	Positive	NA	LumA	Stage II	Infiltrating Lobular Carcinoma
TCGA-A2-A0CO-01	2	85	Positive	Positive	NA	LumA	Stage II	Infiltrating Lobular Carcinoma
TCGA-A2-A4S2-01	2	62	Positive	Positive	NA	LumA	Stage III	Infiltrating Lobular Carcinoma
TCGA-A2-A0EO-01	2	54	Positive	Positive	Negative	LumA	Stage I	Infiltrating Ductal Carcinoma
TCGA-A1-A0SE-01	2	56	Positive	Positive	Negative	LumA	Stage I	Mixed Histology
TCGA-D8-A1Y0-01	2	65	Positive	Positive	Negative	LumA	Stage III	Infiltrating Ductal Carcinoma
TCGA-A2-A4RW-01	2	49	Positive	Positive	NA	LumA	Stage III	Infiltrating Lobular Carcinoma
TCGA-GM-A5PX-01	2	65	Positive	Positive	NA	LumA	Stage II	Infiltrating Lobular Carcinoma
TCGA-A2-A1FZ-01	2	63	Positive	Positive	Negative	LumA	Stage II	Infiltrating Ductal Carcinoma
TCGA-EW-A1IX-01	2	48	Positive	Positive	Negative	LumA	Stage II	NA
TCGA-BH-A0BQ-01	2	39	Positive	Positive	Negative	LumA	Stage I	Infiltrating Ductal Carcinoma
TCGA-A8-A07G-01	2	65	Positive	Positive	Negative	LumA	Stage II	Infiltrating Ductal Carcinoma
TCGA-A2-A25D-01	2	90	Positive	Negative	Negative	LumA	Stage III	Infiltrating Lobular Carcinoma
TCGA-BH-A0B6-01	2	47	Positive	Positive	NA	LumA	Stage I	Infiltrating Ductal Carcinoma
TCGA-E9-A5FK-01	2	60	Positive	Positive	NA	LumA	Stage III	Infiltrating Lobular Carcinoma
TCGA-A2-A0CR-01	2	54	Positive	Positive	NA	LumA	Stage II	Infiltrating Lobular Carcinoma
TCGA-AC-A3BB-01	2	46	Positive	Positive	NA	LumA	Stage III	Infiltrating Lobular Carcinoma
TCGA-D8-A27P-01	2	64	Positive	Positive	Negative	LumA	Stage I	Infiltrating Ductal Carcinoma
TCGA-A1-A0SF-01	2	54	Positive	Positive	Negative	LumA	Stage II	Infiltrating Ductal Carcinoma
TCGA-E2-A1IF-01	2	74	Positive	Positive	Negative	LumA	Stage I	Infiltrating Ductal Carcinoma
TCGA-AR-A24O-01	2	43	Positive	Positive	Negative	LumA	Stage III	Mixed Histology
TCGA-GM-A2DA-01	2	46	Positive	Positive	NA	LumA	Stage II	Infiltrating Ductal Carcinoma
TCGA-AC-A2FO-01	2	65	Positive	Negative	NA	LumA	Stage II	Infiltrating Lobular Carcinoma
TCGA-AO-A0JC-01	2	64	Positive	Positive	Negative	LumA	Stage II	Infiltrating Ductal Carcinoma
TCGA-A2-A0EX-01	2	46	Positive	Positive	Negative	LumA	Stage II	Infiltrating Lobular Carcinoma
TCGA-D8-A1JB-01	2	54	Positive	Positive	Positive	LumA	Stage II	Infiltrating Ductal Carcinoma
TCGA-BH-A0H3-01	2	46	Positive	Positive	Negative	LumA	Stage I	Infiltrating Ductal Carcinoma
TCGA-AO-A12G-01	2	75	Positive	Positive	Negative	LumA	Stage II	NA
TCGA-B6-A0RN-01	2	60	Negative	Negative	Negative	LumA	Stage I	Infiltrating Ductal Carcinoma
TCGA-BH-A1FB-01	2	60	Positive	Positive	Negative	LumA	Stage II	Infiltrating Ductal Carcinoma
TCGA-AC-A2B8-01	2	84	Positive	Positive	NA	LumA	Stage II	Infiltrating Lobular Carcinoma
TCGA-E2-A10F-01	2	47	Positive	Positive	Negative	LumA	Stage II	Infiltrating Lobular Carcinoma
TCGA-B6-A0IE-01	2	38	Negative	Negative	Negative	LumA	NA	Mixed Histology
TCGA-BH-A0DV-01	2	54	Positive	Positive	Negative	LumA	Stage III	Infiltrating Ductal Carcinoma
TCGA-D8-A1JU-01	2	51	Positive	Positive	Negative	LumA	Stage I	Infiltrating Ductal Carcinoma
TCGA-AC-A3HN-01	2	87	Positive	Positive	NA	LumA	Stage II	Infiltrating Lobular Carcinoma
TCGA-AC-A6IV-01	2	47	Positive	Positive	NA	LumA	Stage II	Infiltrating Lobular Carcinoma
TCGA-EW-A1J5-01	2	59	Positive	Positive	Negative	LumA	Stage II	Infiltrating Lobular Carcinoma
TCGA-A2-A0EV-01	2	80	Positive	Positive	Negative	LumA	Stage I	Infiltrating Ductal Carcinoma
TCGA-AN-A0FS-01	2	55	Positive	Negative	Negative	LumA	Stage I	Infiltrating Ductal Carcinoma
TCGA-GM-A2DL-01	2	50	Positive	Positive	NA	LumA	Stage I	Infiltrating Ductal Carcinoma
TCGA-BH-A0B2-01	2	43	Positive	Positive	Negative	LumA	Stage I	Infiltrating Ductal Carcinoma
TCGA-BH-A0AZ-01	2	47	Positive	Positive	Negative	LumA	Stage III	Infiltrating Ductal Carcinoma
TCGA-GM-A2DN-01	2	58	Positive	Positive	NA	LumA	Stage II	Infiltrating Ductal Carcinoma
TCGA-LD-A7W5-01	2	52	Positive	Positive	NA	LumA	Stage III	Infiltrating Ductal Carcinoma
TCGA-D8-A146-01	2	57	Positive	Positive	Negative	LumA	Stage II	Infiltrating Ductal Carcinoma
TCGA-D8-A1X8-01	2	62	Positive	NA	Negative	LumA	Stage III	Infiltrating Lobular Carcinoma
TCGA-E2-A15D-01	2	47	Positive	Positive	Negative	LumA	Stage II	Infiltrating Ductal Carcinoma
TCGA-A8-A095-01	2	45	Positive	Positive	Negative	LumB	Stage I	Infiltrating Ductal Carcinoma
TCGA-E2-A14Z-01	2	64	Positive	Positive	Negative	LumA	Stage I	Infiltrating Ductal Carcinoma
TCGA-BH-A0W5-01	2	77	Positive	Positive	Negative	LumA	Stage II	Infiltrating Ductal Carcinoma
TCGA-BH-A0EB-01	2	69	Positive	Positive	Negative	LumA	Stage I	Infiltrating Ductal Carcinoma
TCGA-A1-A0SH-01	2	39	Negative	Positive	Negative	LumA	Stage II	Infiltrating Ductal Carcinoma
TCGA-A7-A26E-01	2	71	Positive	Positive	Negative	LumA	Stage III	Infiltrating Lobular Carcinoma
TCGA-A2-A0CP-01	2	60	Positive	Positive	Negative	LumA	Stage I	Infiltrating Ductal Carcinoma
TCGA-EW-A1IW-01	2	80	Positive	Positive	Positive	LumA	Stage II	Infiltrating Lobular Carcinoma
TCGA-E2-A1IH-01	2	80	Positive	Positive	Negative	LumA	Stage I	Infiltrating Lobular Carcinoma
TCGA-BH-A0DE-01	2	62	Positive	Positive	Negative	LumA	Stage II	Infiltrating Ductal Carcinoma
TCGA-AO-A0JF-01	2	68	Positive	Positive	Negative	LumA	Stage II	Infiltrating Ductal Carcinoma
TCGA-BH-A0DG-01	2	30	Positive	Negative	Negative	LumA	Stage II	Infiltrating Ductal Carcinoma
TCGA-BH-A0DK-01	2	49	Positive	Positive	Negative	LumA	Stage II	Infiltrating Ductal Carcinoma
TCGA-AC-A8OP-01	2	72	Positive	Positive	NA	LumA	Stage I	Infiltrating Ductal Carcinoma
TCGA-BH-A0DP-01	2	60	Positive	Positive	Negative	LumA	Stage II	Infiltrating Lobular Carcinoma
TCGA-D8-A1XM-01	2	57	Positive	Positive	Negative	LumA	Stage I	Infiltrating Ductal Carcinoma
TCGA-E2-A15I-01	2	44	Positive	Positive	Negative	LumA	Stage II	Infiltrating Ductal Carcinoma
TCGA-BH-A0W7-01	2	49	Positive	Positive	Negative	LumA	Stage I	Infiltrating Ductal Carcinoma
TCGA-OK-A5Q2-01	2	59	Positive	Positive	NA	LumA	Stage II	Infiltrating Lobular Carcinoma
TCGA-GM-A3NY-01	2	72	Positive	Positive	NA	LumA	Stage II	Infiltrating Lobular Carcinoma
TCGA-OL-A66N-01	2	59	Positive	Negative	NA	LumA	Stage III	Infiltrating Lobular Carcinoma
TCGA-A2-A0T4-01	2	62	Positive	Positive	Negative	LumA	Stage II	Infiltrating Lobular Carcinoma
TCGA-A2-A1G0-01	2	49	Positive	Positive	Negative	LumA	Stage II	Infiltrating Ductal Carcinoma
TCGA-A7-A4SA-01	2	40	Positive	Negative	NA	LumA	Stage II	Infiltrating Lobular Carcinoma
TCGA-BH-A18M-01	2	39	Positive	Positive	Positive	LumA	Stage III	Infiltrating Ductal Carcinoma
TCGA-B6-A0IH-01	2	81	Positive	Positive	Negative	LumA	Stage III	Infiltrating Lobular Carcinoma
TCGA-EW-A3E8-01	2	60	Positive	Negative	NA	LumA	Stage II	Infiltrating Lobular Carcinoma
TCGA-AC-A6IX-01	2	49	Positive	Positive	NA	LumA	Stage III	Infiltrating Lobular Carcinoma
TCGA-D8-A27V-01	2	62	Positive	Positive	Negative	LumA	Stage II	Infiltrating Lobular Carcinoma
TCGA-A8-A0A2-01	2	66	Positive	Positive	Negative	LumA	Stage II	Infiltrating Lobular Carcinoma
TCGA-BH-A5J0-01	2	63	Positive	Positive	NA	LumA	Stage I	Infiltrating Ductal Carcinoma
TCGA-AO-A12A-01	2	47	Positive	Positive	Negative	LumA	Stage II	Infiltrating Ductal Carcinoma
TCGA-BH-A0B5-01	2	40	Positive	Positive	Negative	LumA	Stage III	Infiltrating Lobular Carcinoma
TCGA-C8-A26W-01	2	58	Positive	Positive	Positive	LumB	Stage II	Infiltrating Ductal Carcinoma
TCGA-AR-A1AX-01	2	64	Positive	Positive	Positive	LumA	Stage I	Infiltrating Ductal Carcinoma
TCGA-E9-A1R0-01	2	58	NA	NA	Negative	LumA	Stage II	Infiltrating Ductal Carcinoma
TCGA-E9-A6HE-01	2	45	Positive	Positive	NA	LumA	Stage III	Infiltrating Lobular Carcinoma
TCGA-AQ-A1H3-01	2	49	Positive	Positive	Negative	LumA	Stage III	Infiltrating Ductal Carcinoma
TCGA-OL-A66L-01	2	71	Positive	Positive	NA	LumA	Stage I	Infiltrating Ductal Carcinoma
TCGA-EW-A1J2-01	2	50	Positive	Positive	Negative	LumA	Stage II	Infiltrating Lobular Carcinoma
TCGA-AR-A1AM-01	2	52	Positive	Positive	NA	LumA	Stage III	Infiltrating Lobular Carcinoma
TCGA-A7-A3J1-01	2	63	Positive	Positive	NA	LumA	Stage I	Infiltrating Lobular Carcinoma
TCGA-AN-A046-01	2	68	Positive	Positive	Negative	LumA	Stage II	Infiltrating Ductal Carcinoma
TCGA-AN-A0XS-01	2	63	Negative	Positive	Negative	LumA	Stage III	Infiltrating Ductal Carcinoma
TCGA-E2-A1IO-01	2	37	Positive	Positive	Negative	LumA	Stage I	Infiltrating Ductal Carcinoma
TCGA-B6-A0X7-01	2	62	Positive	Positive	Negative	LumA	Stage X	Mixed Histology
TCGA-AO-A0JJ-01	2	54	Positive	Positive	Negative	LumA	Stage II	Infiltrating Lobular Carcinoma
TCGA-E2-A3DX-01	2	43	Positive	Positive	NA	LumA	Stage III	Infiltrating Lobular Carcinoma
TCGA-A2-A0CV-01	2	41	Positive	Positive	Negative	LumA	Stage II	Infiltrating Ductal Carcinoma
TCGA-A2-A0T6-01	2	50	Positive	Positive	Negative	LumA	Stage II	Infiltrating Lobular Carcinoma
TCGA-D8-A1XO-01	2	56	Positive	Positive	Negative	LumA	Stage II	Infiltrating Lobular Carcinoma
TCGA-A2-A259-01	2	70	Positive	Positive	Negative	LumA	Stage I	Infiltrating Ductal Carcinoma
TCGA-GM-A2DK-01	2	58	Positive	Negative	NA	LumA	Stage I	Infiltrating Ductal Carcinoma
TCGA-BH-A0BC-01	2	60	Positive	Positive	Negative	LumA	Stage III	Infiltrating Ductal Carcinoma
TCGA-PE-A5DD-01	2	64	Positive	Negative	NA	LumA	Stage II	Infiltrating Lobular Carcinoma
TCGA-A8-A0A1-01	2	84	Positive	Positive	Negative	LumA	Stage II	Infiltrating Lobular Carcinoma
TCGA-BH-A18I-01	2	53	Positive	Positive	Negative	LumA	Stage II	Infiltrating Ductal Carcinoma
TCGA-E2-A1IJ-01	2	57	Positive	Positive	Negative	LumA	Stage I	Infiltrating Lobular Carcinoma
TCGA-BH-A0AY-01	2	62	Positive	Positive	Negative	LumA	Stage II	Infiltrating Ductal Carcinoma
TCGA-BH-A0C1-01	2	61	Positive	Positive	Negative	LumA	Stage III	Infiltrating Lobular Carcinoma
TCGA-BH-A0BJ-01	2	41	Positive	Positive	Negative	LumA	Stage II	Infiltrating Ductal Carcinoma
TCGA-EW-A1IY-01	2	38	Positive	Positive	Negative	LumB	Stage I	Infiltrating Ductal Carcinoma
TCGA-A8-A092-01	3	48	Positive	Positive	Negative	LumB	Stage III	Infiltrating Ductal Carcinoma
TCGA-D8-A1JK-01	3	90	Negative	Positive	Negative	Basal	Stage II	Infiltrating Ductal Carcinoma
TCGA-E2-A10C-01	3	54	Positive	Positive	Negative	LumB	Stage II	Infiltrating Ductal Carcinoma
TCGA-A2-A0CW-01	3	67	Positive	Positive	Negative	LumB	Stage II	Infiltrating Ductal Carcinoma
TCGA-EW-A1OZ-01	3	56	Positive	Negative	Positive	LumB	Stage II	Infiltrating Ductal Carcinoma
TCGA-C8-A1HM-01	3	74	Positive	Positive	Negative	LumB	Stage II	Infiltrating Ductal Carcinoma
TCGA-D8-A1JG-01	3	62	Negative	Negative	Negative	Her2	Stage II	Infiltrating Ductal Carcinoma
TCGA-GM-A2DH-01	3	58	Negative	Negative	NA	Her2	Stage I	Infiltrating Ductal Carcinoma
TCGA-BH-A18R-01	3	50	NA	Negative	Positive	Her2	Stage II	Infiltrating Ductal Carcinoma
TCGA-BH-A0DZ-01	3	43	Positive	Positive	Positive	LumA	Stage II	Infiltrating Ductal Carcinoma
TCGA-B6-A1KN-01	3	57	Negative	Negative	Positive	LumB	Stage III	Infiltrating Ductal Carcinoma
TCGA-D8-A27N-01	3	36	Positive	Positive	Positive	LumB	Stage III	Infiltrating Ductal Carcinoma
TCGA-AR-A0TX-01	3	64	Positive	Positive	Positive	Her2	Stage II	Infiltrating Ductal Carcinoma
TCGA-A8-A08B-01	3	52	Positive	Negative	Positive	Her2	Stage II	Infiltrating Ductal Carcinoma
TCGA-AO-A03M-01	3	29	Positive	Positive	Negative	LumA	Stage I	Infiltrating Ductal Carcinoma
TCGA-A2-A0YG-01	3	63	Positive	Positive	Positive	LumB	Stage III	Infiltrating Ductal Carcinoma
TCGA-AQ-A04L-01	3	48	Positive	Negative	Positive	LumA	Stage II	Infiltrating Ductal Carcinoma
TCGA-A8-A06R-01	3	69	Positive	Negative	NA	LumB	Stage II	Infiltrating Ductal Carcinoma
TCGA-A8-A076-01	3	66	Positive	Positive	Positive	LumB	Stage II	Infiltrating Ductal Carcinoma
TCGA-A1-A0SI-01	3	52	Positive	Positive	Negative	LumB	Stage II	Infiltrating Ductal Carcinoma
TCGA-EW-A2FR-01	3	59	Negative	Negative	NA	Her2	Stage III	Infiltrating Ductal Carcinoma
TCGA-BH-A1EX-01	3	67	Positive	Positive	Negative	LumA	Stage II	Infiltrating Ductal Carcinoma
TCGA-A2-A0YT-01	3	56	Positive	Negative	Negative	LumB	Stage III	Infiltrating Ductal Carcinoma
TCGA-A2-A0SV-01	3	63	Positive	Positive	Negative	LumB	Stage IV	Infiltrating Ductal Carcinoma
TCGA-D8-A1J8-01	3	77	Positive	Positive	Negative	LumB	Stage II	Infiltrating Ductal Carcinoma
TCGA-B6-A0IG-01	3	50	Positive	Positive	NA	LumA	Stage II	Infiltrating Ductal Carcinoma
TCGA-OL-A5RZ-01	3	57	Positive	Negative	NA	Her2	Stage I	Infiltrating Ductal Carcinoma
TCGA-D8-A1JJ-01	3	54	Positive	Positive	Negative	LumB	Stage II	Infiltrating Ductal Carcinoma
TCGA-AN-A0FV-01	3	58	Negative	Negative	Positive	Her2	Stage II	Infiltrating Ductal Carcinoma
TCGA-AR-A1AW-01	3	65	Positive	Positive	Negative	LumB	Stage II	Infiltrating Ductal Carcinoma
TCGA-C8-A12P-01	3	55	Negative	Negative	Positive	Her2	Stage II	Infiltrating Ductal Carcinoma
TCGA-E9-A22A-01	3	74	Positive	Negative	Negative	LumB	Stage II	Infiltrating Ductal Carcinoma
TCGA-C8-A137-01	3	34	Negative	Negative	Positive	Her2	Stage II	Infiltrating Ductal Carcinoma
TCGA-BH-A18P-01	3	60	Positive	Negative	Negative	Her2	Stage I	Infiltrating Ductal Carcinoma
TCGA-A2-A0D1-01	3	76	Negative	Negative	Positive	Her2	Stage II	Infiltrating Ductal Carcinoma
TCGA-AR-A0U2-01	3	47	Positive	Positive	Negative	LumB	Stage III	Infiltrating Ductal Carcinoma
TCGA-S3-A6ZF-01	3	64	Positive	Positive	NA	LumB	Stage II	Infiltrating Ductal Carcinoma
TCGA-A8-A097-01	3	65	Positive	Positive	Positive	LumA	Stage II	Infiltrating Ductal Carcinoma
TCGA-E9-A1R4-01	3	66	NA	NA	Negative	LumB	Stage I	Infiltrating Ductal Carcinoma
TCGA-A8-A06X-01	3	77	Positive	Negative	Positive	LumB	Stage II	Infiltrating Ductal Carcinoma
TCGA-AR-A24S-01	3	61	Positive	Positive	Negative	LumB	Stage I	Infiltrating Ductal Carcinoma
TCGA-C8-A138-01	3	54	Positive	Negative	Positive	Her2	Stage III	Infiltrating Ductal Carcinoma
TCGA-A8-A09I-01	3	84	Positive	Positive	Positive	LumB	Stage II	Infiltrating Ductal Carcinoma
TCGA-AN-A0AS-01	3	70	Positive	Negative	Negative	LumA	Stage III	Infiltrating Ductal Carcinoma
TCGA-BH-A209-01	3	77	Positive	Positive	NA	LumB	Stage I	Medullary Carcinoma
TCGA-A2-A0CL-01	3	37	Positive	Positive	Negative	Normal	Stage III	Infiltrating Ductal Carcinoma
TCGA-E2-A152-01	3	56	Positive	Negative	Positive	Her2	Stage I	Infiltrating Ductal Carcinoma
TCGA-C8-A8HQ-01	3	53	Positive	Positive	NA	LumB	Stage II	Mucinous Carcinoma
TCGA-BH-A0HB-01	3	55	Positive	Positive	Negative	LumA	Stage I	Infiltrating Ductal Carcinoma
TCGA-BH-A1FN-01	3	34	Positive	Positive	Negative	LumB	Stage II	Infiltrating Ductal Carcinoma
TCGA-AN-A0AM-01	3	56	Positive	Negative	Negative	LumB	Stage II	Infiltrating Ductal Carcinoma
TCGA-C8-A12L-01	3	67	Negative	Negative	Positive	Her2	Stage II	Infiltrating Ductal Carcinoma
TCGA-C8-A131-01	3	82	Negative	Negative	Negative	Basal	Stage III	Infiltrating Ductal Carcinoma
TCGA-A2-A0CX-01	3	52	Positive	Negative	Positive	Her2	Stage II	Infiltrating Ductal Carcinoma
TCGA-D8-A1Y2-01	3	71	Positive	Positive	Negative	LumB	Stage II	Infiltrating Ductal Carcinoma
TCGA-A8-A07B-01	3	69	Positive	Positive	Positive	LumA	Stage II	Infiltrating Ductal Carcinoma
TCGA-AO-A0JE-01	3	53	Negative	Negative	Positive	Her2	Stage III	Infiltrating Ductal Carcinoma
TCGA-A2-A0EY-01	3	62	Positive	Negative	Positive	LumB	Stage II	Infiltrating Ductal Carcinoma
TCGA-A8-A09D-01	3	47	Positive	Positive	Negative	LumA	Stage II	Infiltrating Ductal Carcinoma
TCGA-AR-A1AT-01	3	62	Positive	Positive	Positive	Her2	Stage II	Infiltrating Lobular Carcinoma
TCGA-D8-A1Y3-01	3	61	Positive	Positive	Negative	LumB	Stage III	Infiltrating Ductal Carcinoma
TCGA-B6-A0RS-01	3	38	Negative	Negative	Negative	Her2	Stage II	Infiltrating Ductal Carcinoma
TCGA-A8-A07W-01	3	76	Positive	Positive	Negative	LumB	Stage IV	Infiltrating Ductal Carcinoma
TCGA-EW-A1IZ-01	3	53	Positive	Positive	Negative	LumA	Stage III	Infiltrating Ductal Carcinoma
TCGA-E9-A1NF-01	3	60	Positive	Positive	Negative	LumB	Stage II	Mixed Histology
TCGA-A8-A09Z-01	3	83	Positive	Negative	Negative	LumB	Stage II	Infiltrating Lobular Carcinoma
TCGA-BH-A0AW-01	3	56	Positive	Negative	Positive	Her2	Stage II	Infiltrating Ductal Carcinoma
TCGA-AO-A0JM-01	3	40	Positive	Positive	Positive	LumB	Stage II	Infiltrating Ductal Carcinoma
TCGA-A8-A08P-01	3	70	Positive	Positive	Positive	LumB	Stage III	Infiltrating Ductal Carcinoma
TCGA-D8-A1XJ-01	3	76	Positive	Positive	Positive	Her2	Stage III	NA
TCGA-GM-A2DD-01	3	53	Negative	Negative	NA	Normal	Stage I	Infiltrating Ductal Carcinoma
TCGA-AO-A0J2-01	3	41	Negative	Negative	Negative	Her2	Stage I	Infiltrating Ductal Carcinoma
TCGA-D8-A13Z-01	3	51	Negative	Negative	Negative	Her2	NA	Infiltrating Ductal Carcinoma
TCGA-AO-A0JA-01	3	36	Positive	Positive	Negative	LumA	Stage III	Infiltrating Ductal Carcinoma
TCGA-E9-A1RF-01	3	68	NA	NA	Negative	LumA	Stage III	Infiltrating Ductal Carcinoma
TCGA-BH-A18U-01	3	72	Positive	Positive	Positive	LumB	Stage III	Infiltrating Ductal Carcinoma
TCGA-A8-A09W-01	3	70	Positive	Positive	Negative	LumB	Stage III	Infiltrating Lobular Carcinoma
TCGA-AN-A0FT-01	3	63	Positive	Positive	Positive	LumA	Stage II	Infiltrating Ductal Carcinoma
TCGA-D8-A1XT-01	3	61	Negative	Negative	Positive	Her2	Stage II	Infiltrating Ductal Carcinoma
TCGA-C8-A12U-01	3	46	Positive	Positive	Negative	LumB	Stage II	Infiltrating Ductal Carcinoma
TCGA-AO-A03O-01	3	69	Positive	Positive	Negative	LumB	Stage II	Infiltrating Ductal Carcinoma
TCGA-BH-A0HY-01	3	60	Positive	Negative	NA	LumB	Stage I	Infiltrating Ductal Carcinoma
TCGA-D8-A1XZ-01	3	81	Positive	Negative	Negative	LumB	Stage III	Infiltrating Ductal Carcinoma
TCGA-A2-A04W-01	3	50	Negative	Negative	Positive	Her2	Stage II	NA
TCGA-LL-A5YN-01	3	46	Positive	Positive	NA	LumA	Stage II	Infiltrating Ductal Carcinoma
TCGA-D8-A1JA-01	3	60	Negative	Negative	Positive	Her2	NA	Infiltrating Ductal Carcinoma
TCGA-C8-A1HK-01	3	53	Negative	Negative	Positive	Her2	Stage II	Infiltrating Ductal Carcinoma
TCGA-C8-A12Q-01	3	78	Negative	Negative	Positive	Her2	Stage III	Infiltrating Ductal Carcinoma
TCGA-BH-A0BZ-01	3	59	Positive	Positive	Negative	LumB	Stage III	Infiltrating Ductal Carcinoma
TCGA-BH-A0EE-01	3	68	Negative	Negative	Positive	Her2	Stage II	Infiltrating Ductal Carcinoma
TCGA-AN-A04C-01	3	51	Negative	Negative	Positive	Her2	Stage II	Infiltrating Ductal Carcinoma
TCGA-A8-A06U-01	3	80	Positive	Positive	NA	LumA	Stage II	Infiltrating Ductal Carcinoma
TCGA-C8-A26Y-01	3	90	Negative	Negative	Negative	Her2	Stage II	Infiltrating Ductal Carcinoma
TCGA-BH-A202-01	3	60	Positive	Positive	NA	LumB	Stage II	Infiltrating Ductal Carcinoma
TCGA-LL-A5YO-01	3	50	Negative	Negative	NA	Her2	Stage I	Infiltrating Ductal Carcinoma
TCGA-OL-A66P-01	3	75	Negative	Negative	NA	Her2	Stage II	Infiltrating Ductal Carcinoma
TCGA-A1-A0SN-01	3	50	Positive	Positive	Positive	LumB	Stage II	Infiltrating Ductal Carcinoma
TCGA-BH-A1EN-01	3	78	Negative	Negative	Positive	Her2	Stage II	Infiltrating Ductal Carcinoma
TCGA-GM-A2DB-01	3	62	Negative	Negative	NA	Her2	Stage II	Infiltrating Ductal Carcinoma
TCGA-E2-A15A-01	3	45	Positive	Positive	Negative	LumB	Stage III	Infiltrating Ductal Carcinoma
TCGA-AO-A03L-01	3	34	Positive	Positive	Negative	LumA	Stage III	Infiltrating Ductal Carcinoma
TCGA-BH-A0H7-01	3	65	Positive	Positive	Negative	LumA	Stage III	Infiltrating Ductal Carcinoma
TCGA-AN-A0XW-01	3	36	Positive	Positive	Negative	LumA	Stage III	Infiltrating Ductal Carcinoma
TCGA-BH-A0BR-01	3	59	Positive	Positive	Negative	LumA	Stage I	Infiltrating Ductal Carcinoma
TCGA-A8-A08F-01	3	59	Positive	Positive	Negative	LumB	Stage III	Infiltrating Ductal Carcinoma
TCGA-A8-A09G-01	3	79	Positive	Negative	Positive	Her2	Stage III	Infiltrating Ductal Carcinoma
TCGA-EW-A1PC-01	3	66	Positive	Positive	NA	LumB	Stage II	Infiltrating Ductal Carcinoma
TCGA-AR-A0TQ-01	3	27	Positive	Negative	Positive	LumB	Stage III	Infiltrating Ductal Carcinoma
TCGA-AN-A0XN-01	3	68	Negative	Positive	Negative	LumA	Stage III	Infiltrating Ductal Carcinoma
TCGA-D8-A1JF-01	3	79	Negative	Negative	Negative	Her2	Stage III	Infiltrating Ductal Carcinoma
TCGA-EW-A1OV-01	3	56	Negative	Negative	Negative	Her2	Stage II	Infiltrating Ductal Carcinoma
TCGA-BH-A1EY-01	3	79	Positive	Positive	Negative	LumA	Stage II	Infiltrating Ductal Carcinoma
TCGA-C8-A130-01	3	52	Positive	Positive	NA	LumB	Stage III	Infiltrating Ductal Carcinoma
TCGA-AR-A0TT-01	3	53	Positive	Negative	Negative	LumB	Stage III	Infiltrating Ductal Carcinoma
TCGA-AR-A24U-01	3	47	Negative	Negative	Positive	Her2	Stage II	Infiltrating Ductal Carcinoma
TCGA-AR-A0TW-01	3	50	Positive	Positive	Negative	LumA	Stage III	Infiltrating Ductal Carcinoma
TCGA-E9-A1N6-01	3	52	Positive	Positive	Positive	LumB	Stage II	Infiltrating Ductal Carcinoma
TCGA-AC-A3W5-01	3	65	Positive	Positive	NA	Her2	Stage II	Infiltrating Lobular Carcinoma
TCGA-A8-A08J-01	3	52	Positive	Negative	Negative	Her2	Stage IV	Infiltrating Ductal Carcinoma
TCGA-C8-A132-01	3	56	Positive	Positive	Positive	LumA	Stage II	Infiltrating Ductal Carcinoma
TCGA-E2-A1B0-01	3	50	Negative	Negative	Positive	Her2	Stage III	Infiltrating Ductal Carcinoma
TCGA-A7-A56D-01	3	84	Positive	Positive	NA	LumA	Stage II	Infiltrating Ductal Carcinoma
TCGA-BH-A0BT-01	3	56	Positive	Positive	Negative	LumA	Stage II	Infiltrating Ductal Carcinoma
TCGA-E2-A1LB-01	3	41	Negative	Negative	Positive	Her2	Stage II	Infiltrating Ductal Carcinoma
TCGA-C8-A278-01	3	61	Negative	Negative	Positive	Her2	Stage III	Infiltrating Ductal Carcinoma
TCGA-A2-A0YH-01	3	53	Positive	Positive	Negative	LumB	Stage III	Infiltrating Ductal Carcinoma
TCGA-A2-A3XV-01	3	46	Positive	Negative	NA	Her2	Stage II	Infiltrating Ductal Carcinoma
TCGA-E9-A22E-01	3	56	Positive	Positive	Negative	LumB	Stage III	Infiltrating Ductal Carcinoma
TCGA-AC-A23H-01	3	90	Positive	Negative	Positive	Her2	Stage II	Infiltrating Ductal Carcinoma
TCGA-LL-A740-01	3	61	Negative	Negative	NA	LumA	Stage I	Infiltrating Ductal Carcinoma
TCGA-BH-A1F2-01	3	53	Positive	Positive	Positive	LumB	Stage III	Infiltrating Ductal Carcinoma
TCGA-AO-A12D-01	3	43	Negative	Negative	Positive	Her2	Stage II	Infiltrating Ductal Carcinoma
TCGA-LL-A7SZ-01	3	49	Positive	Positive	NA	LumA	Stage II	Infiltrating Ductal Carcinoma
TCGA-A8-A07F-01	3	65	Positive	Positive	Negative	LumA	Stage II	Infiltrating Ductal Carcinoma
TCGA-C8-A12O-01	3	50	Positive	Positive	NA	LumA	Stage II	Infiltrating Ductal Carcinoma
TCGA-C8-A12W-01	3	49	Positive	Positive	Negative	LumB	Stage III	Infiltrating Ductal Carcinoma
TCGA-A8-A09X-01	3	62	Negative	Negative	Negative	Her2	Stage III	Infiltrating Lobular Carcinoma
TCGA-E2-A14V-01	3	53	Positive	Positive	Positive	Her2	Stage II	Infiltrating Ductal Carcinoma
TCGA-A2-A4S3-01	3	59	Positive	Positive	NA	LumB	Stage II	Infiltrating Ductal Carcinoma
TCGA-B6-A0IK-01	3	63	Negative	Negative	Negative	Her2	Stage III	Infiltrating Ductal Carcinoma
TCGA-A2-A0T1-01	3	55	Negative	Negative	Positive	Her2	Stage III	Infiltrating Ductal Carcinoma
TCGA-E9-A22D-01	3	38	Positive	Positive	Positive	LumB	Stage II	Infiltrating Ductal Carcinoma
TCGA-A2-A0EQ-01	3	64	Negative	Negative	Positive	Her2	Stage II	Infiltrating Ductal Carcinoma
TCGA-GM-A2DO-01	3	54	Positive	Positive	NA	LumB	Stage I	Infiltrating Lobular Carcinoma
TCGA-C8-A26X-01	3	58	Negative	Negative	Negative	Her2	Stage II	Infiltrating Ductal Carcinoma
TCGA-AC-A23C-01	3	62	Positive	Positive	Positive	LumA	Stage II	Infiltrating Ductal Carcinoma
TCGA-A8-A075-01	3	42	Positive	Positive	Negative	LumB	Stage II	Infiltrating Ductal Carcinoma
TCGA-BH-A0BF-01	3	56	Positive	Positive	Negative	LumB	Stage II	Infiltrating Ductal Carcinoma
TCGA-B6-A0I9-01	3	62	NA	Positive	Positive	Her2	Stage IV	Infiltrating Ductal Carcinoma
TCGA-AR-A24H-01	3	65	Positive	Positive	Negative	LumB	Stage II	Infiltrating Lobular Carcinoma
TCGA-E2-A1LE-01	3	71	Negative	Negative	NA	Her2	Stage III	Infiltrating Ductal Carcinoma
TCGA-C8-A275-01	3	56	NA	NA	Positive	Her2	Stage II	Infiltrating Ductal Carcinoma
TCGA-JL-A3YW-01	3	49	Positive	Positive	NA	Her2	Stage II	Infiltrating Lobular Carcinoma
TCGA-D8-A1XL-01	3	34	Positive	Positive	Negative	LumB	Stage II	Infiltrating Ductal Carcinoma
TCGA-C8-A1HF-01	3	48	Negative	Positive	Positive	Her2	Stage II	Infiltrating Ductal Carcinoma
TCGA-AO-A03N-01	3	59	Positive	Positive	Negative	LumB	Stage II	Infiltrating Ductal Carcinoma
TCGA-AR-A250-01	3	58	Positive	Negative	Positive	LumB	Stage II	Infiltrating Ductal Carcinoma
TCGA-AR-A0TY-01	3	54	Positive	Negative	Negative	LumB	Stage II	Infiltrating Ductal Carcinoma
TCGA-BH-A0GY-01	3	67	Positive	Positive	Negative	LumA	Stage II	Infiltrating Ductal Carcinoma
TCGA-AN-A0AJ-01	3	79	Positive	Positive	Positive	LumB	Stage II	Infiltrating Ductal Carcinoma
TCGA-OL-A5D6-01	3	71	Negative	Negative	NA	Normal	Stage II	Infiltrating Ductal Carcinoma
TCGA-E9-A1N9-01	3	58	Negative	Positive	Negative	Basal	Stage II	Mixed Histology
TCGA-E9-A248-01	3	51	NA	NA	Negative	Her2	Stage II	Infiltrating Ductal Carcinoma
TCGA-C8-A12T-01	3	43	Positive	Positive	Positive	Her2	Stage II	Infiltrating Ductal Carcinoma
TCGA-A8-A084-01	3	81	Positive	Negative	Negative	LumB	Stage II	Infiltrating Ductal Carcinoma
TCGA-AR-A254-01	3	50	Positive	Positive	Positive	Her2	Stage III	Infiltrating Ductal Carcinoma
TCGA-E9-A1NG-01	3	62	Positive	Positive	Negative	LumA	Stage II	Infiltrating Ductal Carcinoma
TCGA-E9-A1RH-01	3	63	NA	NA	Negative	Her2	Stage II	Infiltrating Ductal Carcinoma
TCGA-LL-A5YL-01	3	64	Positive	Negative	NA	LumA	Stage II	Infiltrating Lobular Carcinoma
TCGA-A8-A081-01	3	80	Positive	Positive	Negative	LumB	Stage II	Infiltrating Ductal Carcinoma
TCGA-A7-A2KD-01	3	53	Positive	Positive	NA	LumB	Stage III	Infiltrating Ductal Carcinoma
TCGA-A8-A08L-01	3	89	Positive	Negative	Negative	Her2	Stage III	Infiltrating Ductal Carcinoma
TCGA-D8-A27R-01	3	41	Positive	Positive	Negative	LumB	Stage III	Infiltrating Ductal Carcinoma
TCGA-E9-A1NA-01	3	58	Positive	Positive	Negative	LumB	Stage II	Mixed Histology
TCGA-A2-A0T7-01	3	51	Positive	Positive	Negative	LumA	Stage II	Infiltrating Ductal Carcinoma
TCGA-D8-A1JC-01	3	59	Positive	Positive	Negative	LumB	Stage III	Infiltrating Ductal Carcinoma
TCGA-D8-A1J9-01	3	48	Positive	Negative	Positive	LumB	Stage I	Infiltrating Ductal Carcinoma
TCGA-B6-A0RH-01	3	51	Positive	Positive	Positive	Her2	Stage II	Infiltrating Ductal Carcinoma
TCGA-A8-A0A7-01	3	57	Negative	Negative	Positive	Her2	Stage II	Infiltrating Lobular Carcinoma
TCGA-D8-A1JN-01	3	80	Positive	Positive	Negative	LumA	Stage III	Infiltrating Lobular Carcinoma
TCGA-A2-A0SW-01	3	82	Positive	Negative	Negative	LumB	Stage IV	Infiltrating Ductal Carcinoma
TCGA-A2-A04X-01	3	34	Positive	Positive	Positive	Her2	Stage II	Infiltrating Ductal Carcinoma
TCGA-A8-A07I-01	3	69	Positive	Negative	Positive	Her2	Stage III	Infiltrating Ductal Carcinoma
TCGA-AN-A0AK-01	3	76	Positive	Negative	Negative	LumB	Stage II	Infiltrating Ductal Carcinoma
TCGA-BH-A203-01	3	78	NA	NA	NA	Her2	Stage II	Infiltrating Ductal Carcinoma
TCGA-LL-A7T0-01	3	70	Positive	Positive	NA	LumB	Stage II	Infiltrating Ductal Carcinoma
TCGA-A7-A4SF-01	3	54	Positive	Negative	NA	Her2	Stage II	Infiltrating Ductal Carcinoma
TCGA-A2-A25B-01	3	39	Positive	Positive	Negative	LumB	Stage II	Infiltrating Ductal Carcinoma
TCGA-A2-A04Y-01	3	53	Positive	Positive	Negative	LumB	Stage II	Infiltrating Ductal Carcinoma
TCGA-BH-A1EV-01	3	45	Positive	Positive	NA	Her2	Stage III	Infiltrating Ductal Carcinoma
TCGA-C8-A8HP-01	3	59	Negative	Negative	NA	Her2	Stage III	Metaplastic Carcinoma
TCGA-E2-A14P-01	3	79	Negative	Negative	Positive	Her2	Stage III	Infiltrating Ductal Carcinoma
TCGA-AQ-A0Y5-01	3	70	Positive	Positive	Positive	LumA	Stage III	Infiltrating Ductal Carcinoma
TCGA-A8-A094-01	3	75	Positive	Negative	Negative	Her2	Stage II	Infiltrating Ductal Carcinoma
TCGA-BH-A0B7-01	3	42	Positive	Positive	Positive	Her2	Stage II	Infiltrating Ductal Carcinoma
TCGA-C8-A12Z-01	3	45	Negative	Negative	Positive	Her2	Stage II	Infiltrating Ductal Carcinoma
TCGA-AO-A0JD-01	3	59	Positive	Positive	Negative	LumB	Stage III	Infiltrating Ductal Carcinoma
TCGA-A2-A3XZ-01	3	46	Negative	Negative	NA	Her2	Stage I	Infiltrating Ductal Carcinoma
TCGA-C8-A135-01	3	64	Negative	Negative	Positive	Her2	Stage II	Infiltrating Ductal Carcinoma
TCGA-BH-A0C0-01	3	62	Positive	Positive	Positive	LumB	Stage II	Infiltrating Ductal Carcinoma
TCGA-A8-A08X-01	3	43	Negative	Negative	Positive	Her2	Stage III	Infiltrating Ductal Carcinoma
TCGA-OL-A5D7-01	4	70	Negative	Negative	NA	Basal	Stage II	Infiltrating Ductal Carcinoma
TCGA-AQ-A54N-01	4	51	Negative	Negative	NA	Basal	Stage II	Infiltrating Ductal Carcinoma
TCGA-AN-A04D-01	4	58	Negative	Negative	Negative	Basal	Stage II	Infiltrating Ductal Carcinoma
TCGA-BH-A0B3-01	4	53	Negative	Negative	Negative	Basal	Stage II	Infiltrating Ductal Carcinoma
TCGA-EW-A3U0-01	4	61	Negative	Negative	NA	Basal	Stage III	Infiltrating Ductal Carcinoma
TCGA-BH-A0B9-01	4	44	Negative	Negative	Negative	Basal	Stage I	Infiltrating Ductal Carcinoma
TCGA-BH-A6R9-01	4	61	Negative	Positive	NA	Normal	Stage II	Metaplastic Carcinoma
TCGA-AR-A1AY-01	4	65	Negative	Negative	Negative	Basal	Stage I	Infiltrating Ductal Carcinoma
TCGA-A7-A6VW-01	4	48	Negative	Negative	NA	Basal	Stage II	Infiltrating Ductal Carcinoma
TCGA-A2-A0CM-01	4	40	Negative	Negative	Negative	Basal	Stage II	Infiltrating Ductal Carcinoma
TCGA-A7-A26I-01	4	65	Negative	Negative	Negative	Basal	Stage II	Infiltrating Ductal Carcinoma
TCGA-A2-A04U-01	4	47	Negative	Negative	Negative	Basal	Stage II	Infiltrating Ductal Carcinoma
TCGA-A2-A04P-01	4	36	Negative	Negative	Negative	Basal	Stage III	Infiltrating Ductal Carcinoma
TCGA-E2-A14R-01	4	62	Negative	Negative	Negative	Basal	Stage II	Infiltrating Ductal Carcinoma
TCGA-A2-A0YJ-01	4	39	Positive	Negative	Negative	Basal	Stage III	Infiltrating Ductal Carcinoma
TCGA-E2-A14Y-01	4	35	Positive	Positive	Positive	Basal	Stage II	Infiltrating Ductal Carcinoma
TCGA-E2-A14N-01	4	37	Negative	Negative	Negative	Basal	Stage II	Infiltrating Ductal Carcinoma
TCGA-AR-A256-01	4	45	Negative	Negative	Negative	Basal	Stage II	Infiltrating Ductal Carcinoma
TCGA-AN-A0FJ-01	4	59	Positive	Negative	Negative	Basal	Stage IV	Infiltrating Ductal Carcinoma
TCGA-AR-A0TP-01	4	43	Positive	Negative	Negative	Basal	Stage II	Infiltrating Ductal Carcinoma
TCGA-LL-A8F5-01	4	61	Positive	Negative	NA	Basal	Stage II	Infiltrating Ductal Carcinoma
TCGA-D8-A1XK-01	4	55	Negative	Negative	Negative	Basal	Stage II	Infiltrating Ductal Carcinoma
TCGA-E2-A1LS-01	4	46	Negative	Negative	Negative	Basal	Stage I	Infiltrating Ductal Carcinoma
TCGA-BH-A0RX-01	4	59	Negative	Negative	Negative	Basal	Stage II	Infiltrating Ductal Carcinoma
TCGA-A2-A0YE-01	4	48	Negative	Negative	Negative	Basal	Stage II	Infiltrating Ductal Carcinoma
TCGA-OL-A5RY-01	4	52	Positive	Negative	NA	Normal	Stage II	Infiltrating Ductal Carcinoma
TCGA-B6-A0RT-01	4	39	Negative	Negative	Negative	Basal	Stage III	Infiltrating Ductal Carcinoma
TCGA-D8-A1JM-01	4	59	Positive	Negative	Negative	Basal	Stage II	Infiltrating Ductal Carcinoma
TCGA-E2-A574-01	4	44	Negative	Negative	NA	Basal	Stage II	Infiltrating Ductal Carcinoma
TCGA-BH-A0E6-01	4	69	Negative	Negative	Negative	Basal	Stage I	Infiltrating Ductal Carcinoma
TCGA-A7-A26F-01	4	55	Negative	Negative	Negative	Basal	Stage I	NA
TCGA-AN-A0XU-01	4	54	Negative	Negative	Negative	Basal	Stage II	Infiltrating Ductal Carcinoma
TCGA-E2-A14X-01	4	55	Negative	Negative	Negative	Basal	Stage III	Infiltrating Ductal Carcinoma
TCGA-D8-A1XQ-01	4	69	Negative	Negative	Negative	Basal	Stage II	Infiltrating Ductal Carcinoma
TCGA-E9-A3QA-01	4	33	NA	NA	NA	Basal	Stage II	Medullary Carcinoma
TCGA-E9-A1N8-01	4	48	Negative	NA	Negative	Basal	Stage II	Infiltrating Ductal Carcinoma
TCGA-D8-A1XW-01	4	53	Negative	Positive	Negative	Normal	Stage II	Infiltrating Ductal Carcinoma
TCGA-A2-A04Q-01	4	48	Negative	Negative	Negative	Basal	Stage I	Infiltrating Ductal Carcinoma
TCGA-AR-A0U0-01	4	73	Negative	Negative	Negative	Basal	Stage II	Infiltrating Ductal Carcinoma
TCGA-AN-A0FX-01	4	52	Negative	Negative	Negative	Basal	Stage II	Infiltrating Ductal Carcinoma
TCGA-BH-A0E0-01	4	38	Negative	Negative	Negative	Basal	Stage III	Infiltrating Ductal Carcinoma
TCGA-BH-A5IZ-01	4	51	Positive	Negative	NA	Basal	Stage II	Infiltrating Ductal Carcinoma
TCGA-AN-A0AR-01	4	55	Negative	Negative	Negative	Basal	Stage II	Infiltrating Ductal Carcinoma
TCGA-A2-A1G1-01	4	85	Negative	Negative	Positive	Basal	Stage II	Infiltrating Ductal Carcinoma
TCGA-A2-A25F-01	4	66	Negative	Positive	Negative	Basal	Stage II	Infiltrating Ductal Carcinoma
TCGA-E2-A1IP-01	4	42	Positive	Negative	Negative	Basal	Stage II	Infiltrating Ductal Carcinoma
TCGA-A2-A0T2-01	4	66	Negative	Negative	Negative	Basal	Stage IV	Infiltrating Ductal Carcinoma
TCGA-AO-A0J6-01	4	61	Negative	Negative	Negative	Basal	Stage II	Infiltrating Ductal Carcinoma
TCGA-D8-A147-01	4	45	Negative	Negative	Negative	Basal	NA	Infiltrating Ductal Carcinoma
TCGA-E2-A1II-01	4	51	Negative	Positive	Negative	Basal	Stage I	Infiltrating Ductal Carcinoma
TCGA-LL-A73Z-01	4	55	Positive	Positive	NA	Normal	Stage IV	Infiltrating Ductal Carcinoma
TCGA-AO-A0JL-01	4	59	Negative	Negative	Negative	Basal	Stage III	Infiltrating Ductal Carcinoma
TCGA-A2-A0T0-01	4	59	Negative	Negative	Negative	Basal	Stage II	Infiltrating Ductal Carcinoma
TCGA-AC-A2BK-01	4	78	Negative	Negative	NA	Basal	Stage III	Infiltrating Ductal Carcinoma
TCGA-A7-A6VV-01	4	51	Negative	Negative	NA	Basal	Stage II	Infiltrating Ductal Carcinoma
TCGA-BH-A1F0-01	4	80	Negative	NA	Negative	Basal	Stage II	Infiltrating Ductal Carcinoma
TCGA-A2-A3Y0-01	4	57	Positive	Negative	NA	Basal	Stage II	Infiltrating Ductal Carcinoma
TCGA-A2-A3XY-01	4	49	Negative	Negative	NA	Basal	Stage II	Infiltrating Ductal Carcinoma
TCGA-BH-A18G-01	4	81	Negative	Negative	Negative	Basal	Stage I	Infiltrating Ductal Carcinoma
TCGA-E2-A573-01	4	48	Negative	Negative	NA	Basal	Stage I	Infiltrating Ductal Carcinoma
TCGA-A2-A0SX-01	4	48	Negative	Negative	Negative	Basal	Stage I	Infiltrating Ductal Carcinoma
TCGA-EW-A1OW-01	4	58	Negative	Negative	Negative	Basal	Stage II	Infiltrating Ductal Carcinoma
TCGA-E2-A1B6-01	4	44	Negative	Negative	Negative	Basal	Stage II	Infiltrating Ductal Carcinoma
TCGA-GI-A2C9-01	4	58	Negative	Negative	NA	Basal	Stage II	Infiltrating Ductal Carcinoma
TCGA-B6-A1KF-01	4	68	Negative	Negative	Positive	Basal	Stage II	Infiltrating Ductal Carcinoma
TCGA-A7-A13D-01	4	46	Negative	Positive	Negative	Basal	Stage II	Infiltrating Ductal Carcinoma
TCGA-AR-A2LR-01	4	49	Negative	Negative	NA	Basal	Stage I	NA
TCGA-C8-A12K-01	4	80	NA	NA	Negative	Basal	Stage II	Infiltrating Ductal Carcinoma
TCGA-A1-A0SO-01	4	67	Negative	Negative	Negative	Basal	Stage II	Infiltrating Ductal Carcinoma
TCGA-A2-A4S1-01	4	66	Positive	Negative	NA	Basal	Stage II	NA
TCGA-E2-A1LK-01	4	84	Negative	Negative	Negative	Basal	Stage III	Infiltrating Ductal Carcinoma
TCGA-A2-A3XT-01	4	45	Negative	Negative	NA	Basal	Stage II	Infiltrating Ductal Carcinoma
TCGA-A2-A3XU-01	4	35	Negative	Negative	NA	Basal	Stage II	Infiltrating Ductal Carcinoma
TCGA-A2-A0CY-01	4	63	Positive	Positive	Negative	LumB	Stage II	Infiltrating Ductal Carcinoma
TCGA-AQ-A04J-01	4	45	Negative	Negative	Negative	Basal	Stage II	Infiltrating Ductal Carcinoma
TCGA-D8-A143-01	4	51	Negative	Negative	Negative	Basal	Stage II	Infiltrating Ductal Carcinoma
TCGA-E9-A1ND-01	4	75	Negative	Negative	Negative	Basal	Stage II	Infiltrating Ductal Carcinoma
TCGA-AR-A1AQ-01	4	49	Negative	Negative	Negative	Basal	Stage II	Infiltrating Ductal Carcinoma
TCGA-AR-A1AH-01	4	51	Positive	Negative	Negative	Basal	Stage II	Infiltrating Ductal Carcinoma
TCGA-A7-A0DA-01	4	62	Negative	Negative	Negative	Basal	Stage II	Infiltrating Ductal Carcinoma
TCGA-AN-A0G0-01	4	56	Negative	Negative	Negative	Basal	Stage II	Infiltrating Ductal Carcinoma
TCGA-AN-A0FL-01	4	62	Negative	Negative	Negative	Basal	Stage II	Infiltrating Ductal Carcinoma
TCGA-EW-A1PH-01	4	52	Negative	Negative	NA	Basal	Stage II	Infiltrating Ductal Carcinoma
TCGA-A7-A4SD-01	4	52	Negative	Negative	NA	Basal	Stage II	Infiltrating Ductal Carcinoma
TCGA-GM-A3XL-01	4	49	Negative	Negative	NA	Basal	Stage II	Infiltrating Ductal Carcinoma
TCGA-AO-A128-01	4	61	Negative	Negative	Negative	Basal	Stage II	Infiltrating Ductal Carcinoma
TCGA-AO-A129-01	4	29	Negative	Negative	Negative	Basal	Stage II	Infiltrating Ductal Carcinoma
TCGA-AO-A12F-01	4	36	Negative	Negative	Negative	Basal	Stage II	Infiltrating Ductal Carcinoma
TCGA-C8-A27B-01	4	48	Negative	Negative	Negative	Basal	Stage II	Infiltrating Ductal Carcinoma
TCGA-BH-A0BW-01	4	71	Negative	Negative	Negative	Basal	Stage I	Infiltrating Ductal Carcinoma
TCGA-AC-A6IW-01	4	73	Negative	Negative	NA	Basal	Stage II	Infiltrating Ductal Carcinoma
TCGA-A2-A04T-01	4	62	Negative	Negative	Negative	Basal	Stage II	Infiltrating Ductal Carcinoma
TCGA-B6-A0IJ-01	4	42	Positive	Positive	Negative	Basal	Stage II	Infiltrating Ductal Carcinoma
TCGA-A8-A07U-01	4	66	Negative	Positive	Negative	Basal	Stage III	Infiltrating Ductal Carcinoma
TCGA-A7-A26G-01	4	50	Negative	Negative	Negative	Basal	Stage II	NA
TCGA-A2-A0D0-01	4	60	Negative	Negative	Negative	Basal	Stage II	Infiltrating Ductal Carcinoma
TCGA-A7-A5ZV-01	4	62	Negative	Negative	NA	Basal	Stage II	NA
TCGA-AN-A0AT-01	4	62	Negative	Negative	Negative	Basal	Stage II	Infiltrating Ductal Carcinoma
TCGA-AR-A0TS-01	4	46	Negative	Negative	Negative	Basal	Stage II	Infiltrating Ductal Carcinoma
TCGA-B6-A0I6-01	4	49	Negative	Negative	NA	Basal	Stage II	Infiltrating Ductal Carcinoma
TCGA-AN-A0AL-01	4	41	Negative	Negative	Negative	Basal	Stage III	Infiltrating Ductal Carcinoma
TCGA-E2-A1LG-01	4	50	Negative	Negative	Negative	Basal	Stage II	Infiltrating Lobular Carcinoma
TCGA-B6-A0RE-01	4	61	Negative	Negative	Negative	Basal	Stage X	Infiltrating Ductal Carcinoma
TCGA-BH-A0BG-01	4	73	Negative	Negative	Negative	Basal	Stage I	Infiltrating Ductal Carcinoma
TCGA-AR-A0U4-01	4	54	Negative	Negative	Negative	Basal	Stage II	Infiltrating Ductal Carcinoma
TCGA-E9-A244-01	4	54	NA	NA	Negative	Basal	Stage II	Infiltrating Ductal Carcinoma
TCGA-OL-A5RW-01	4	40	Negative	Negative	NA	Basal	Stage II	Infiltrating Ductal Carcinoma
TCGA-B6-A0I1-01	4	73	Negative	Negative	NA	Basal	Stage II	Infiltrating Ductal Carcinoma
TCGA-AR-A5QQ-01	4	68	Negative	Negative	NA	Basal	Stage III	NA
TCGA-C8-A1HJ-01	4	53	Negative	Negative	Negative	Basal	Stage II	Infiltrating Ductal Carcinoma
TCGA-LL-A6FR-01	4	50	Negative	Positive	NA	Basal	Stage II	Infiltrating Ductal Carcinoma
TCGA-BH-A18V-01	4	48	Negative	Negative	Negative	Basal	Stage II	Infiltrating Ductal Carcinoma
TCGA-LL-A73Y-01	4	67	Negative	Negative	NA	Basal	Stage I	Infiltrating Ductal Carcinoma
TCGA-D8-A27H-01	4	72	Negative	Negative	Negative	Basal	Stage II	Infiltrating Ductal Carcinoma
TCGA-A8-A07O-01	4	51	Negative	Negative	Negative	Basal	Stage II	Infiltrating Ductal Carcinoma
TCGA-BH-A208-01	4	48	NA	NA	NA	Normal	Stage II	Infiltrating Ductal Carcinoma
TCGA-BH-A1F6-01	4	51	Negative	Negative	NA	Basal	NA	Infiltrating Ductal Carcinoma
TCGA-AO-A0J4-01	4	41	Negative	Negative	Negative	Basal	Stage I	Infiltrating Ductal Carcinoma
TCGA-E2-A1LI-01	4	57	Negative	Negative	Negative	Basal	Stage II	Infiltrating Ductal Carcinoma
TCGA-A2-A0ST-01	4	62	Negative	Negative	Negative	Basal	Stage II	Infiltrating Ductal Carcinoma
TCGA-EW-A1P8-01	4	58	Negative	Negative	Negative	Basal	Stage III	Infiltrating Ductal Carcinoma
TCGA-C8-A12V-01	4	55	Negative	Negative	Negative	Basal	Stage II	Infiltrating Ductal Carcinoma
TCGA-B6-A0I2-01	4	45	NA	NA	Negative	Basal	Stage I	Infiltrating Ductal Carcinoma
TCGA-A1-A0SB-01	4	70	Positive	Negative	Negative	Normal	Stage I	NA
TCGA-B6-A0WX-01	4	40	Negative	Negative	Negative	Basal	Stage III	NA
TCGA-A7-A13E-01	4	62	Positive	Negative	Negative	Basal	Stage II	Infiltrating Ductal Carcinoma
TCGA-AR-A24Q-01	4	49	Positive	Negative	Negative	Basal	Stage II	Infiltrating Ductal Carcinoma
TCGA-AC-A2QH-01	4	58	Negative	Negative	NA	Basal	Stage II	NA
TCGA-BH-A0BL-01	4	35	Negative	Negative	Negative	Basal	Stage I	Infiltrating Ductal Carcinoma
TCGA-A2-A3XS-01	4	62	Negative	Negative	NA	Basal	Stage III	Infiltrating Ductal Carcinoma
TCGA-A2-A0D2-01	4	45	Negative	Negative	Negative	Basal	Stage II	Infiltrating Ductal Carcinoma
TCGA-AO-A1KR-01	4	51	Negative	Negative	NA	Basal	Stage II	Infiltrating Ductal Carcinoma
TCGA-A2-A3XW-01	4	42	Positive	Negative	NA	Normal	Stage II	Infiltrating Ductal Carcinoma
TCGA-AO-A03U-01	4	31	Negative	Negative	Negative	Normal	Stage I	NA
TCGA-HN-A2NL-01	4	56	Negative	Negative	NA	Basal	Stage II	NA
TCGA-A7-A6VY-01	4	48	Negative	Negative	NA	Basal	Stage II	Infiltrating Ductal Carcinoma
TCGA-C8-A134-01	4	52	Negative	Negative	Negative	Basal	Stage II	Infiltrating Ductal Carcinoma
TCGA-AR-A1AO-01	4	47	Positive	Negative	Negative	Normal	Stage II	Infiltrating Ductal Carcinoma
TCGA-D8-A1JL-01	4	72	Negative	Negative	Negative	Basal	Stage II	Infiltrating Ductal Carcinoma
TCGA-B6-A0X1-01	4	48	Negative	Negative	NA	Basal	Stage IV	Infiltrating Ductal Carcinoma
TCGA-PL-A8LZ-01	4	29	NA	NA	NA	Basal	Stage III	Infiltrating Ductal Carcinoma
TCGA-E2-A1LH-01	4	59	Negative	Negative	Negative	Basal	Stage I	Infiltrating Ductal Carcinoma
TCGA-A1-A0SP-01	4	40	Negative	Negative	Negative	Basal	Stage II	Infiltrating Ductal Carcinoma
TCGA-AC-A2QJ-01	4	48	Negative	Negative	NA	Basal	Stage III	NA
TCGA-BH-A1FU-01	4	44	Negative	Negative	Positive	Normal	Stage I	Infiltrating Ductal Carcinoma
TCGA-AR-A1AI-01	4	47	Negative	Negative	Negative	Basal	Stage II	Medullary Carcinoma
TCGA-E2-A158-01	4	43	Negative	Negative	Negative	Basal	Stage II	Infiltrating Ductal Carcinoma
TCGA-A2-A0YM-01	4	67	Negative	Negative	Negative	Basal	Stage II	Infiltrating Ductal Carcinoma
TCGA-A8-A07R-01	4	80	Negative	Negative	NA	Basal	Stage III	Infiltrating Ductal Carcinoma
TCGA-E9-A5FL-01	4	65	Negative	Negative	NA	Basal	Stage II	Metaplastic Carcinoma
TCGA-A7-A4SE-01	4	54	Negative	Negative	NA	Basal	Stage II	Infiltrating Ductal Carcinoma
TCGA-EW-A1PB-01	4	70	Negative	Negative	Negative	Basal	Stage III	Infiltrating Ductal Carcinoma
TCGA-E2-A1AZ-01	4	63	Negative	Negative	Negative	Basal	Stage II	Infiltrating Ductal Carcinoma
TCGA-A7-A0CE-01	4	57	Negative	Negative	Negative	Basal	Stage II	Infiltrating Ductal Carcinoma
TCGA-AR-A0U1-01	4	36	Negative	Negative	Negative	Basal	Stage II	Infiltrating Ductal Carcinoma
TCGA-D8-A27F-01	4	40	Negative	Negative	Negative	Basal	Stage II	Infiltrating Ductal Carcinoma
TCGA-BH-A0DL-01	4	64	Positive	Negative	Negative	Basal	Stage II	NA
TCGA-BH-A18T-01	4	70	Negative	Negative	Negative	Basal	Stage II	Infiltrating Ductal Carcinoma
TCGA-E9-A22G-01	4	47	Negative	Negative	Negative	Basal	Stage II	Infiltrating Ductal Carcinoma
TCGA-OL-A6VO-01	4	43	Negative	Negative	NA	Basal	Stage I	Infiltrating Ductal Carcinoma
TCGA-AC-A7VC-01	4	56	Negative	Negative	NA	Basal	Stage II	Metaplastic Carcinoma
TCGA-AR-A0TU-01	4	35	Negative	Negative	Negative	Basal	Stage II	Infiltrating Ductal Carcinoma
TCGA-EW-A1P4-01	4	43	Negative	Negative	Negative	Basal	Stage II	Medullary Carcinoma
TCGA-A8-A07C-01	4	57	Negative	Negative	Negative	Basal	Stage II	Infiltrating Ductal Carcinoma
TCGA-OL-A5S0-01	4	66	Positive	Negative	NA	Basal	Stage II	Infiltrating Ductal Carcinoma
TCGA-A2-A4RX-01	4	67	Positive	Positive	NA	Basal	Stage II	NA
TCGA-LL-A441-01	4	62	Negative	Negative	NA	Normal	Stage I	Infiltrating Ductal Carcinoma
TCGA-OL-A66I-01	4	36	Negative	Negative	NA	Basal	Stage II	Infiltrating Ductal Carcinoma
TCGA-E2-A1LL-01	4	73	Negative	Negative	Negative	Basal	Stage III	Infiltrating Ductal Carcinoma
TCGA-A1-A0SK-01	4	54	Negative	Negative	Negative	Basal	Stage II	NA
TCGA-B6-A402-01	4	47	Negative	Negative	NA	Basal	Stage I	Infiltrating Ductal Carcinoma
TCGA-AO-A124-01	4	38	Negative	Negative	Negative	Basal	Stage II	NA
TCGA-AC-A62X-01	4	72	Positive	Negative	NA	Basal	Stage II	Infiltrating Ductal Carcinoma
TCGA-E2-A150-01	4	48	Negative	Negative	Negative	Basal	Stage II	Infiltrating Ductal Carcinoma
TCGA-EW-A1P7-01	4	59	Negative	Negative	Negative	Normal	Stage II	Infiltrating Ductal Carcinoma
TCGA-E2-A159-01	4	50	Negative	Negative	Negative	Basal	Stage II	Infiltrating Ductal Carcinoma
TCGA-AR-A1AJ-01	4	83	Positive	Negative	Negative	Basal	Stage I	Infiltrating Ductal Carcinoma
TCGA-BH-A18Q-01	4	56	Negative	Negative	Negative	Basal	Stage II	Infiltrating Ductal Carcinoma
TCGA-BH-A0AV-01	4	52	Negative	Negative	Negative	Basal	Stage I	Infiltrating Ductal Carcinoma
TCGA-A2-A3XX-01	4	49	Negative	Negative	NA	Basal	Stage II	Infiltrating Ductal Carcinoma
TCGA-LL-A5YP-01	4	49	Positive	Negative	NA	Basal	Stage II	Infiltrating Ductal Carcinoma
TCGA-AR-A1AR-01	4	50	Negative	Negative	Negative	Basal	Stage III	Infiltrating Ductal Carcinoma
TCGA-E9-A243-01	4	52	NA	NA	Negative	Basal	Stage II	Infiltrating Ductal Carcinoma
TCGA-E9-A1NC-01	4	61	Negative	Positive	Negative	Basal	Stage II	Mixed Histology
TCGA-A8-A08R-01	4	52	Negative	Negative	Negative	Basal	Stage II	Infiltrating Ductal Carcinoma
TCGA-B6-A0IQ-01	4	40	Negative	Negative	Negative	Basal	Stage III	Infiltrating Ductal Carcinoma
TCGA-GM-A2DF-01	4	53	Negative	Negative	NA	Basal	Stage II	Infiltrating Ductal Carcinoma
TCGA-BH-A0WA-01	4	82	Negative	Negative	Negative	Basal	Stage I	NA
TCGA-D8-A27M-01	4	59	Negative	Negative	Negative	Basal	Stage I	Infiltrating Ductal Carcinoma
TCGA-AR-A251-01	4	51	Positive	Negative	Negative	Basal	Stage III	Infiltrating Ductal Carcinoma
TCGA-B6-A0RU-01	4	49	Negative	Negative	Negative	Basal	Stage I	NA
TCGA-D8-A142-01	4	74	Negative	Negative	Negative	Basal	Stage II	Infiltrating Ductal Carcinoma
TCGA-BH-A1FC-01	4	78	Negative	Negative	Negative	Basal	Stage II	Medullary Carcinoma
TCGA-A7-A0CE-11	5	Normal	NA	NA	NA	Normal	NA	NA
TCGA-BH-A0AY-11	5	Normal	NA	NA	NA	Normal	NA	NA
TCGA-A7-A0CH-11	5	Normal	NA	NA	NA	Normal	NA	NA
TCGA-LL-A440-01	5	61	Positive	Positive	NA	LumA	Stage I	Infiltrating Lobular Carcinoma
TCGA-BH-A0BW-11	5	Normal	NA	NA	NA	Normal	NA	NA
TCGA-BH-A208-11	5	Normal	NA	NA	NA	Normal	NA	NA
TCGA-BH-A1EU-11	5	Normal	NA	NA	NA	Normal	NA	NA
TCGA-E2-A1LH-11	5	Normal	NA	NA	NA	Normal	NA	NA
TCGA-BH-A18U-11	5	Normal	NA	NA	NA	Normal	NA	NA
TCGA-AC-A2FM-11	5	Normal	NA	NA	NA	Normal	NA	NA
TCGA-BH-A0BQ-11	5	Normal	NA	NA	NA	Normal	NA	NA
TCGA-AR-A2LH-01	5	55	Negative	Negative	NA	Normal	Stage III	Infiltrating Lobular Carcinoma
TCGA-BH-A1EO-11	5	Normal	NA	NA	NA	Normal	NA	NA
TCGA-BH-A0DL-11	5	Normal	NA	NA	NA	Normal	NA	NA
TCGA-BH-A0DV-11	5	Normal	NA	NA	NA	Normal	NA	NA
TCGA-BH-A1EN-11	5	Normal	NA	NA	NA	Normal	NA	NA
TCGA-E9-A1RB-11	5	Normal	NA	NA	NA	Normal	NA	NA
TCGA-A7-A425-01	5	70	Positive	Positive	NA	LumA	Stage III	Infiltrating Lobular Carcinoma
TCGA-BH-A0H5-11	5	Normal	NA	NA	NA	Normal	NA	NA
TCGA-E9-A1RI-11	5	Normal	NA	NA	NA	Normal	NA	NA
TCGA-BH-A0BM-01	5	54	Positive	Negative	Negative	LumA	Stage II	Infiltrating Ductal Carcinoma
TCGA-E2-A15M-11	5	Normal	NA	NA	NA	Normal	NA	NA
TCGA-BH-A0DT-11	5	Normal	NA	NA	NA	Normal	NA	NA
TCGA-E2-A1L7-11	5	Normal	NA	NA	NA	Normal	NA	NA
TCGA-BH-A0B7-11	5	Normal	NA	NA	NA	Normal	NA	NA
TCGA-BH-A1ET-11	5	Normal	NA	NA	NA	Normal	NA	NA
TCGA-BH-A0B8-11	5	Normal	NA	NA	NA	Normal	NA	NA
TCGA-AR-A2LN-01	5	65	Positive	Positive	NA	LumA	Stage II	Infiltrating Lobular Carcinoma
TCGA-BH-A0E9-01	5	53	Positive	Positive	Negative	LumA	Stage II	Infiltrating Lobular Carcinoma
TCGA-BH-A0DP-11	5	Normal	NA	NA	NA	Normal	NA	NA
TCGA-BH-A0BJ-11	5	Normal	NA	NA	NA	Normal	NA	NA
TCGA-E9-A1R7-11	5	Normal	NA	NA	NA	Normal	NA	NA
TCGA-BH-A0BT-11	5	Normal	NA	NA	NA	Normal	NA	NA
TCGA-A7-A13F-11	5	Normal	NA	NA	NA	Normal	NA	NA
TCGA-D8-A3Z5-01	5	54	Positive	Positive	NA	LumA	Stage III	Infiltrating Lobular Carcinoma
TCGA-AO-A03R-01	5	57	Positive	Positive	Negative	Normal	Stage II	Infiltrating Ductal Carcinoma
TCGA-AC-A2FF-01	5	40	Positive	Positive	NA	LumA	Stage II	Infiltrating Lobular Carcinoma
TCGA-BH-A0BC-11	5	Normal	NA	NA	NA	Normal	NA	NA
TCGA-AC-A2FB-11	5	Normal	NA	NA	NA	Normal	NA	NA
TCGA-A8-A08H-01	5	66	Positive	Positive	Positive	Normal	Stage II	Infiltrating Ductal Carcinoma
TCGA-GM-A3XG-01	5	46	Positive	Positive	NA	LumA	Stage III	Infiltrating Lobular Carcinoma
TCGA-BH-A0B3-11	5	Normal	NA	NA	NA	Normal	NA	NA
TCGA-AO-A12E-01	5	51	Positive	Positive	Negative	LumA	Stage II	Infiltrating Lobular Carcinoma
TCGA-BH-A0BA-11	5	Normal	NA	NA	NA	Normal	NA	NA
TCGA-A2-A4RY-01	5	46	Positive	Positive	NA	Normal	Stage III	Infiltrating Lobular Carcinoma
TCGA-BH-A0BS-11	5	Normal	NA	NA	NA	Normal	NA	NA
TCGA-BH-A1FN-11	5	Normal	NA	NA	NA	Normal	NA	NA
TCGA-BH-A42V-01	5	41	Positive	Positive	NA	LumA	Stage I	Infiltrating Ductal Carcinoma
TCGA-BH-A0AU-11	5	Normal	NA	NA	NA	Normal	NA	NA
TCGA-BH-A1F6-11	5	Normal	NA	NA	NA	Normal	NA	NA
TCGA-E2-A15E-01	5	40	Positive	Positive	Positive	LumA	Stage II	Infiltrating Ductal Carcinoma
TCGA-GI-A2C9-11	5	Normal	NA	NA	NA	Normal	NA	NA
TCGA-BH-A1FD-11	5	Normal	NA	NA	NA	Normal	NA	NA
TCGA-BH-A1FR-11	5	Normal	NA	NA	NA	Normal	NA	NA
TCGA-A2-A0CZ-01	5	46	Positive	Positive	Negative	Normal	Stage II	Infiltrating Ductal Carcinoma
TCGA-BH-A0BV-11	5	Normal	NA	NA	NA	Normal	NA	NA
TCGA-AC-A2FF-11	5	Normal	NA	NA	NA	Normal	NA	NA
TCGA-BH-A0BZ-11	5	Normal	NA	NA	NA	Normal	NA	NA
TCGA-E2-A158-11	5	Normal	NA	NA	NA	Normal	NA	NA
TCGA-A8-A0A4-01	5	73	Positive	Positive	Negative	LumA	Stage II	Infiltrating Lobular Carcinoma
TCGA-D8-A27I-01	5	58	Positive	Positive	Negative	LumA	Stage III	Infiltrating Lobular Carcinoma
TCGA-BH-A0H7-11	5	Normal	NA	NA	NA	Normal	NA	NA
TCGA-BH-A0BM-11	5	Normal	NA	NA	NA	Normal	NA	NA
TCGA-BH-A0C3-11	5	Normal	NA	NA	NA	Normal	NA	NA
TCGA-AC-A2FG-01	5	79	Positive	Negative	NA	LumA	Stage II	Infiltrating Lobular Carcinoma
TCGA-E9-A1RH-11	5	Normal	NA	NA	NA	Normal	NA	NA
TCGA-BH-A1FB-11	5	Normal	NA	NA	NA	Normal	NA	NA
TCGA-BH-A0BP-01	5	76	Positive	Positive	Negative	LumA	Stage I	Infiltrating Ductal Carcinoma
TCGA-A2-A0EW-01	5	53	Positive	Positive	Negative	LumA	Stage III	Infiltrating Lobular Carcinoma
TCGA-A7-A0DC-11	5	Normal	NA	NA	NA	Normal	NA	NA
TCGA-BH-A1FG-11	5	Normal	NA	NA	NA	Normal	NA	NA
TCGA-E2-A14U-01	5	74	Positive	Positive	NA	LumA	Stage I	Infiltrating Lobular Carcinoma
TCGA-AC-A3YI-01	5	74	Positive	Positive	NA	Normal	Stage III	Infiltrating Lobular Carcinoma
TCGA-AR-A1AU-01	5	39	Positive	Positive	Negative	LumA	Stage III	Infiltrating Ductal Carcinoma
TCGA-A2-A1G6-01	5	50	Negative	Negative	Negative	Normal	Stage III	Infiltrating Ductal Carcinoma
TCGA-XX-A89A-01	5	68	Positive	Positive	NA	LumA	Stage II	Infiltrating Lobular Carcinoma
TCGA-E2-A1LB-11	5	Normal	NA	NA	NA	Normal	NA	NA
TCGA-BH-A0BA-01	5	51	Positive	Positive	Negative	LumA	Stage III	Mixed Histology
TCGA-BH-A42U-01	5	80	Negative	Negative	NA	Normal	Stage I	Infiltrating Ductal Carcinoma
TCGA-E9-A1RC-11	5	Normal	NA	NA	NA	Normal	NA	NA
TCGA-E9-A1NG-11	5	Normal	NA	NA	NA	Normal	NA	NA
TCGA-BH-A0HK-11	5	Normal	NA	NA	NA	Normal	NA	NA
TCGA-E9-A1N4-11	5	Normal	NA	NA	NA	Normal	NA	NA
TCGA-BH-A0AZ-11	5	Normal	NA	NA	NA	Normal	NA	NA
TCGA-E9-A1N9-11	5	Normal	NA	NA	NA	Normal	NA	NA
TCGA-BH-A0E1-11	5	Normal	NA	NA	NA	Normal	NA	NA
TCGA-BH-A1FU-11	5	Normal	NA	NA	NA	Normal	NA	NA
TCGA-EW-A1PG-01	5	53	Positive	Positive	Negative	Normal	Stage II	Infiltrating Lobular Carcinoma
TCGA-AR-A2LQ-01	5	59	Positive	Positive	NA	Normal	Stage II	Infiltrating Lobular Carcinoma
TCGA-BH-A18V-11	5	Normal	NA	NA	NA	Normal	NA	NA
TCGA-A7-A0D9-11	5	Normal	NA	NA	NA	Normal	NA	NA
TCGA-OL-A5RX-01	5	51	Positive	Positive	NA	LumA	Stage I	Infiltrating Ductal Carcinoma
TCGA-BH-A0DG-11	5	Normal	NA	NA	NA	Normal	NA	NA
TCGA-BH-A18L-11	5	Normal	NA	NA	NA	Normal	NA	NA
TCGA-BH-A0DD-11	5	Normal	NA	NA	NA	Normal	NA	NA
TCGA-GI-A2C8-11	5	Normal	NA	NA	NA	Normal	NA	NA
TCGA-BH-A1FC-11	5	Normal	NA	NA	NA	Normal	NA	NA
TCGA-BH-A0DZ-11	5	Normal	NA	NA	NA	Normal	NA	NA
TCGA-C8-A3M7-01	5	60	Negative	Negative	NA	LumA	Stage III	Infiltrating Lobular Carcinoma
TCGA-BH-A18K-11	5	Normal	NA	NA	NA	Normal	NA	NA
TCGA-EW-A2FV-01	5	39	Positive	Positive	NA	LumA	Stage III	NA
TCGA-BH-A1F8-11	5	Normal	NA	NA	NA	Normal	NA	NA
TCGA-BH-A18S-11	5	Normal	NA	NA	NA	Normal	NA	NA
TCGA-A1-A0SJ-01	5	39	Positive	Positive	Negative	LumA	Stage III	Infiltrating Ductal Carcinoma
TCGA-BH-A203-11	5	Normal	NA	NA	NA	Normal	NA	NA
TCGA-AR-A24W-01	5	55	Positive	Positive	NA	LumA	Stage II	Infiltrating Ductal Carcinoma
TCGA-A7-A13E-11	5	Normal	NA	NA	NA	Normal	NA	NA
TCGA-BH-A18J-11	5	Normal	NA	NA	NA	Normal	NA	NA
TCGA-E2-A1BC-11	5	Normal	NA	NA	NA	Normal	NA	NA
TCGA-BH-A18N-11	5	Normal	NA	NA	NA	Normal	NA	NA
TCGA-E9-A1ND-11	5	Normal	NA	NA	NA	Normal	NA	NA
TCGA-BH-A1EW-11	5	Normal	NA	NA	NA	Normal	NA	NA
TCGA-BH-A0DK-11	5	Normal	NA	NA	NA	Normal	NA	NA
TCGA-A7-A0DB-11	5	Normal	NA	NA	NA	Normal	NA	NA
TCGA-LD-A74U-01	5	79	Positive	Negative	NA	LumA	Stage III	Infiltrating Lobular Carcinoma
TCGA-E9-A1N6-11	5	Normal	NA	NA	NA	Normal	NA	NA
TCGA-BH-A1FH-11	5	Normal	NA	NA	NA	Normal	NA	NA
TCGA-E9-A1RF-11	5	Normal	NA	NA	NA	Normal	NA	NA
TCGA-E9-A1NA-11	5	Normal	NA	NA	NA	Normal	NA	NA
TCGA-E2-A15K-11	5	Normal	NA	NA	NA	Normal	NA	NA
TCGA-GM-A4E0-01	5	67	Positive	Positive	NA	LumA	Stage III	Infiltrating Lobular Carcinoma
TCGA-BH-A18P-11	5	Normal	NA	NA	NA	Normal	NA	NA
TCGA-E2-A1LS-11	5	Normal	NA	NA	NA	Normal	NA	NA
TCGA-BH-A0HK-01	5	81	Positive	Negative	Negative	LumA	Stage II	Infiltrating Ductal Carcinoma
TCGA-D8-A4Z1-01	5	68	Positive	Positive	NA	LumA	Stage I	Infiltrating Lobular Carcinoma
TCGA-B6-A0RQ-01	5	68	Positive	Positive	Negative	Normal	Stage II	Infiltrating Lobular Carcinoma
TCGA-A8-A09A-01	5	40	Positive	Positive	Negative	LumA	Stage X	Infiltrating Ductal Carcinoma
TCGA-A2-A0ES-01	5	52	Positive	Positive	Negative	LumA	Stage II	Infiltrating Lobular Carcinoma
TCGA-BH-A1F0-11	5	Normal	NA	NA	NA	Normal	NA	NA
TCGA-BH-A0C0-11	5	Normal	NA	NA	NA	Normal	NA	NA
TCGA-BH-A0BO-01	5	54	Positive	Positive	Negative	LumA	Stage I	Infiltrating Ductal Carcinoma
TCGA-BH-A209-11	5	Normal	NA	NA	NA	Normal	NA	NA
TCGA-AR-A5QP-01	5	54	Positive	Positive	NA	LumA	Stage II	Infiltrating Lobular Carcinoma
TCGA-BH-A0DH-11	5	Normal	NA	NA	NA	Normal	NA	NA
TCGA-BH-A204-11	5	Normal	NA	NA	NA	Normal	NA	NA
TCGA-AO-A1KO-01	5	46	Positive	Positive	Negative	Normal	Stage II	Infiltrating Lobular Carcinoma
TCGA-E9-A1NF-11	5	Normal	NA	NA	NA	Normal	NA	NA
TCGA-BH-A1FH-01	5	47	Positive	Negative	Negative	LumA	Stage IV	Infiltrating Ductal Carcinoma
TCGA-A7-A13G-11	5	Normal	NA	NA	NA	Normal	NA	NA
TCGA-E9-A1N5-11	5	Normal	NA	NA	NA	Normal	NA	NA
TCGA-BH-A28O-01	5	50	Positive	Positive	NA	Normal	Stage III	Infiltrating Lobular Carcinoma
TCGA-BH-A8FZ-01	5	58	Positive	Positive	NA	Normal	Stage I	Infiltrating Lobular Carcinoma
TCGA-BH-A201-01	5	64	Positive	Positive	NA	LumA	Stage I	Infiltrating Ductal Carcinoma
TCGA-A7-A0CG-01	5	78	Positive	Negative	Negative	LumA	Stage II	Mixed Histology
TCGA-B6-A0WY-01	5	40	Positive	Negative	Negative	LumA	Stage III	Infiltrating Ductal Carcinoma
TCGA-C8-A8HR-01	5	49	NA	NA	NA	Normal	Stage III	Infiltrating Lobular Carcinoma
TCGA-BH-A0DO-11	5	Normal	NA	NA	NA	Normal	NA	NA
TCGA-E2-A108-01	5	64	Positive	Positive	Negative	Normal	Stage III	Infiltrating Ductal Carcinoma
TCGA-HN-A2OB-01	5	45	Positive	Positive	NA	LumA	Stage II	Infiltrating Lobular Carcinoma
TCGA-BH-A18R-11	5	Normal	NA	NA	NA	Normal	NA	NA
TCGA-AC-A23H-11	5	Normal	NA	NA	NA	Normal	NA	NA
TCGA-BH-A1FE-11	5	Normal	NA	NA	NA	Normal	NA	NA
TCGA-BH-A0DQ-11	5	Normal	NA	NA	NA	Normal	NA	NA
TCGA-A2-A25A-01	5	44	Positive	Positive	Negative	Normal	Stage II	Infiltrating Lobular Carcinoma
TCGA-BH-A0B5-11	5	Normal	NA	NA	NA	Normal	NA	NA
TCGA-AC-A2FK-01	5	45	Positive	Positive	NA	Normal	Stage III	Infiltrating Lobular Carcinoma
TCGA-BH-A18M-11	5	Normal	NA	NA	NA	Normal	NA	NA
TCGA-W8-A86G-01	5	66	Positive	Positive	NA	LumA	Stage II	Infiltrating Lobular Carcinoma
TCGA-BH-A1F2-11	5	Normal	NA	NA	NA	Normal	NA	NA
TCGA-BH-A1FJ-11	5	Normal	NA	NA	NA	Normal	NA	NA
TCGA-EW-A1P1-01	5	68	Negative	Negative	Negative	Normal	Stage III	Infiltrating Ductal Carcinoma
TCGA-BH-A1FM-11	5	Normal	NA	NA	NA	Normal	NA	NA
TCGA-E2-A153-11	5	Normal	NA	NA	NA	Normal	NA	NA
TCGA-AO-A0JB-01	5	50	Positive	Positive	Negative	Normal	Stage III	Infiltrating Ductal Carcinoma
TCGA-E9-A1RD-11	5	Normal	NA	NA	NA	Normal	NA	NA
TCGA-E2-A15I-11	5	Normal	NA	NA	NA	Normal	NA	NA
TCGA-BH-A0E0-11	5	Normal	NA	NA	NA	Normal	NA	NA
TCGA-BH-A0B2-11	5	Normal	NA	NA	NA	Normal	NA	NA
TCGA-E2-A1B1-01	5	45	Positive	Positive	Positive	LumA	Stage II	Infiltrating Ductal Carcinoma
TCGA-AR-A252-01	5	50	Positive	Positive	Negative	LumA	Stage I	Infiltrating Ductal Carcinoma
TCGA-A2-A0YK-01	5	61	Positive	Negative	Negative	Normal	Stage II	Infiltrating Lobular Carcinoma
TCGA-E2-A1IG-11	5	Normal	NA	NA	NA	Normal	NA	NA
TCGA-BH-A0HA-11	5	Normal	NA	NA	NA	Normal	NA	NA
TCGA-BH-A0DO-01	5	78	Positive	Positive	Negative	LumA	Stage I	Infiltrating Ductal Carcinoma
TCGA-BH-A18Q-11	5	Normal	NA	NA	NA	Normal	NA	NA
TCGA-E9-A1QZ-01	5	61	NA	NA	Negative	LumA	Stage II	Infiltrating Ductal Carcinoma
TCGA-BH-A1EV-11	5	Normal	NA	NA	NA	Normal	NA	NA

## Sheet: RNA-Seq 737
Sample ID	Cluster ID	Age (Median)	ER Status	PR Status	Her2 Status	PAM50	Pathologic stage	Histological type
TCGA-A8-A092-01	1	48	Positive	Positive	Negative	LumB	Stage III	Infiltrating Ductal Carcinoma
TCGA-E2-A10C-01	1	54	Positive	Positive	Negative	LumB	Stage II	Infiltrating Ductal Carcinoma
TCGA-BH-A0C7-01	1	48	Positive	Negative	Positive	LumB	Stage II	Infiltrating Ductal Carcinoma
TCGA-A8-A06N-01	1	66	Positive	Negative	Negative	LumB	Stage III	Infiltrating Ductal Carcinoma
TCGA-D8-A1XU-01	1	56	Positive	Positive	Negative	LumA	Stage I	Infiltrating Ductal Carcinoma
TCGA-AR-A0TV-01	1	66	Positive	Positive	Negative	LumB	Stage II	Infiltrating Ductal Carcinoma
TCGA-D8-A1XV-01	1	84	Positive	Positive	Negative	LumA	Stage II	Mucinous Carcinoma
TCGA-AN-A03Y-01	1	66	Positive	Positive	Negative	LumB	Stage II	Infiltrating Ductal Carcinoma
TCGA-A8-A08I-01	1	53	Positive	Positive	Negative	LumB	Stage II	Infiltrating Ductal Carcinoma
TCGA-E9-A1N3-01	1	70	NA	NA	Negative	LumA	Stage III	Mixed Histology
TCGA-C8-A1HE-01	1	59	Positive	Positive	Negative	LumA	Stage II	Infiltrating Ductal Carcinoma
TCGA-A2-A0CW-01	1	67	Positive	Positive	Negative	LumB	Stage II	Infiltrating Ductal Carcinoma
TCGA-EW-A1OZ-01	1	56	Positive	Negative	Positive	LumB	Stage II	Infiltrating Ductal Carcinoma
TCGA-A1-A0SQ-01	1	45	Positive	Positive	Negative	LumA	Stage II	Infiltrating Ductal Carcinoma
TCGA-C8-A1HM-01	1	74	Positive	Positive	Negative	LumB	Stage II	Infiltrating Ductal Carcinoma
TCGA-A7-A6VX-01	1	68	Positive	Positive	NA	LumB	Stage II	Infiltrating Ductal Carcinoma
TCGA-D8-A1XG-01	1	86	Positive	Negative	Negative	LumA	Stage III	Infiltrating Ductal Carcinoma
TCGA-E9-A1R3-01	1	70	NA	NA	Negative	LumA	Stage III	Infiltrating Ductal Carcinoma
TCGA-A8-A08Z-01	1	76	Positive	Positive	Negative	LumA	Stage III	Infiltrating Ductal Carcinoma
TCGA-EW-A1P0-01	1	55	Positive	Negative	Negative	LumB	Stage II	Mixed Histology
TCGA-A8-A06O-01	1	60	Positive	Positive	Negative	LumB	Stage I	Infiltrating Ductal Carcinoma
TCGA-BH-A6R8-01	1	46	Positive	Positive	NA	LumA	Stage II	Infiltrating Ductal Carcinoma
TCGA-E9-A5UO-01	1	41	NA	NA	NA	LumB	Stage II	Mucinous Carcinoma
TCGA-B6-A0IA-01	1	51	Positive	Positive	Negative	LumA	Stage II	NA
TCGA-D8-A1XA-01	1	64	Positive	Positive	Negative	LumA	Stage I	Infiltrating Ductal Carcinoma
TCGA-E2-A15G-01	1	76	Positive	Positive	Negative	LumA	Stage II	Mixed Histology
TCGA-C8-A26Z-01	1	59	Positive	Positive	Negative	LumA	Stage II	Infiltrating Ductal Carcinoma
TCGA-BH-A0EI-01	1	51	Positive	Positive	Negative	LumA	Stage II	Infiltrating Ductal Carcinoma
TCGA-A7-A0DC-01	1	63	Positive	Negative	Negative	LumA	Stage I	Infiltrating Ductal Carcinoma
TCGA-A7-A0CJ-01	1	57	Positive	Positive	Negative	LumB	Stage II	Infiltrating Ductal Carcinoma
TCGA-A8-A09E-01	1	73	Positive	Positive	NA	LumB	Stage III	Infiltrating Ductal Carcinoma
TCGA-AR-A24Z-01	1	57	Positive	Positive	Negative	LumB	Stage II	Infiltrating Ductal Carcinoma
TCGA-E2-A15T-01	1	65	Positive	Positive	Negative	LumB	Stage II	Infiltrating Ductal Carcinoma
TCGA-D8-A13Y-01	1	52	Positive	Positive	Negative	LumB	Stage I	Infiltrating Ductal Carcinoma
TCGA-A8-A09V-01	1	51	Positive	Positive	Negative	LumA	Stage II	Infiltrating Lobular Carcinoma
TCGA-D8-A1XD-01	1	36	Positive	Positive	Negative	LumA	Stage III	Infiltrating Ductal Carcinoma
TCGA-E2-A1L9-01	1	40	Positive	Positive	Negative	LumA	Stage II	Infiltrating Ductal Carcinoma
TCGA-AC-A2BM-01	1	41	Positive	Positive	NA	LumB	Stage II	Infiltrating Ductal Carcinoma
TCGA-AN-A0FK-01	1	88	Positive	Positive	Negative	LumA	Stage III	Infiltrating Ductal Carcinoma
TCGA-GM-A2DC-01	1	57	Positive	Positive	NA	LumA	Stage II	Infiltrating Ductal Carcinoma
TCGA-E2-A15O-01	1	89	Positive	Positive	Negative	LumA	Stage I	Infiltrating Ductal Carcinoma
TCGA-AN-A04A-01	1	36	Positive	Positive	Negative	LumA	Stage III	Infiltrating Ductal Carcinoma
TCGA-AO-A1KT-01	1	78	Positive	Positive	Negative	LumB	Stage II	Infiltrating Ductal Carcinoma
TCGA-A2-A0YG-01	1	63	Positive	Positive	Positive	LumB	Stage III	Infiltrating Ductal Carcinoma
TCGA-E9-A249-01	1	45	NA	NA	Negative	LumB	Stage II	Infiltrating Ductal Carcinoma
TCGA-AQ-A04L-01	1	48	Positive	Negative	Positive	LumA	Stage II	Infiltrating Ductal Carcinoma
TCGA-A8-A06R-01	1	69	Positive	Negative	NA	LumB	Stage II	Infiltrating Ductal Carcinoma
TCGA-A8-A076-01	1	66	Positive	Positive	Positive	LumB	Stage II	Infiltrating Ductal Carcinoma
TCGA-EW-A1P5-01	1	77	Positive	Positive	Negative	LumA	Stage II	Infiltrating Ductal Carcinoma
TCGA-A8-A09N-01	1	57	Positive	Positive	Positive	LumB	Stage III	Infiltrating Ductal Carcinoma
TCGA-E2-A15S-01	1	34	Positive	Negative	Negative	LumB	Stage II	Infiltrating Ductal Carcinoma
TCGA-A8-A08T-01	1	64	Positive	Positive	Negative	LumA	Stage IV	Infiltrating Ductal Carcinoma
TCGA-A2-A1G4-01	1	71	Positive	Positive	Negative	LumB	Stage III	Infiltrating Ductal Carcinoma
TCGA-C8-A12X-01	1	62	Positive	Positive	Negative	LumA	Stage II	Mucinous Carcinoma
TCGA-A2-A0EU-01	1	79	Positive	Positive	Negative	LumA	Stage I	Infiltrating Ductal Carcinoma
TCGA-BH-A0W3-01	1	58	Positive	Positive	Negative	LumB	Stage II	Infiltrating Ductal Carcinoma
TCGA-E2-A109-01	1	64	Positive	Negative	Negative	LumB	Stage II	Infiltrating Ductal Carcinoma
TCGA-A2-A0YT-01	1	56	Positive	Negative	Negative	LumB	Stage III	Infiltrating Ductal Carcinoma
TCGA-A8-A09K-01	1	68	Positive	Positive	Negative	LumA	Stage II	Infiltrating Ductal Carcinoma
TCGA-A2-A0SV-01	1	63	Positive	Positive	Negative	LumB	Stage IV	Infiltrating Ductal Carcinoma
TCGA-D8-A1J8-01	1	77	Positive	Positive	Negative	LumB	Stage II	Infiltrating Ductal Carcinoma
TCGA-E2-A15J-01	1	51	Positive	Positive	Negative	LumA	Stage I	Infiltrating Ductal Carcinoma
TCGA-D8-A1JJ-01	1	54	Positive	Positive	Negative	LumB	Stage II	Infiltrating Ductal Carcinoma
TCGA-A2-A04R-01	1	36	Positive	Positive	Negative	LumB	Stage I	Infiltrating Ductal Carcinoma
TCGA-BH-A0HI-01	1	78	Positive	Positive	Negative	LumA	Stage I	Infiltrating Ductal Carcinoma
TCGA-A7-A3IZ-01	1	62	Positive	Negative	NA	LumA	Stage II	Infiltrating Lobular Carcinoma
TCGA-A8-A06Z-01	1	84	Positive	Positive	Negative	LumB	Stage II	Infiltrating Ductal Carcinoma
TCGA-A8-A06P-01	1	63	Positive	Positive	Negative	LumA	Stage III	Infiltrating Ductal Carcinoma
TCGA-E9-A22A-01	1	74	Positive	Negative	Negative	LumB	Stage II	Infiltrating Ductal Carcinoma
TCGA-E9-A226-01	1	45	NA	NA	Negative	LumB	Stage III	Infiltrating Ductal Carcinoma
TCGA-A8-A086-01	1	59	Positive	Positive	Negative	LumA	Stage II	Infiltrating Ductal Carcinoma
TCGA-A8-A06Y-01	1	66	Positive	Positive	Negative	LumA	Stage II	Infiltrating Ductal Carcinoma
TCGA-OL-A66O-01	1	39	Positive	Positive	NA	LumA	Stage II	Infiltrating Ductal Carcinoma
TCGA-E9-A24A-01	1	69	NA	NA	Negative	LumA	Stage II	Infiltrating Ductal Carcinoma
TCGA-A8-A08C-01	1	65	Positive	Positive	Negative	LumA	Stage II	Infiltrating Ductal Carcinoma
TCGA-E2-A1IN-01	1	60	Positive	Positive	Negative	LumA	Stage I	Infiltrating Ductal Carcinoma
TCGA-EW-A2FW-01	1	52	Positive	Positive	NA	LumB	Stage II	NA
TCGA-B6-A0RL-01	1	60	Positive	Positive	Negative	LumB	Stage II	Infiltrating Ductal Carcinoma
TCGA-E9-A247-01	1	59	NA	NA	Negative	LumA	Stage I	Infiltrating Ductal Carcinoma
TCGA-D8-A27E-01	1	66	Positive	Positive	Negative	LumA	Stage I	NA
TCGA-E9-A5UP-01	1	63	NA	NA	NA	LumA	Stage II	NA
TCGA-AR-A0U2-01	1	47	Positive	Positive	Negative	LumB	Stage III	Infiltrating Ductal Carcinoma
TCGA-S3-A6ZF-01	1	64	Positive	Positive	NA	LumB	Stage II	Infiltrating Ductal Carcinoma
TCGA-AR-A2LK-01	1	62	Positive	Positive	NA	LumB	Stage III	Infiltrating Lobular Carcinoma
TCGA-BH-A0E7-01	1	79	Positive	Positive	Negative	LumA	Stage II	Infiltrating Ductal Carcinoma
TCGA-BH-A1F8-01	1	90	Positive	Positive	Negative	LumB	Stage III	Infiltrating Ductal Carcinoma
TCGA-A7-A3RF-01	1	79	Positive	Positive	NA	LumA	Stage II	Mucinous Carcinoma
TCGA-AQ-A1H2-01	1	84	Positive	Positive	Positive	LumA	Stage III	Infiltrating Ductal Carcinoma
TCGA-E9-A1R4-01	1	66	NA	NA	Negative	LumB	Stage I	Infiltrating Ductal Carcinoma
TCGA-E2-A155-01	1	58	Positive	Negative	Negative	LumB	Stage II	Infiltrating Ductal Carcinoma
TCGA-A8-A06X-01	1	77	Positive	Negative	Positive	LumB	Stage II	Infiltrating Ductal Carcinoma
TCGA-E9-A1RD-01	1	67	NA	NA	Negative	LumA	Stage II	Infiltrating Ductal Carcinoma
TCGA-AR-A24K-01	1	46	Positive	Positive	Negative	LumB	Stage II	Infiltrating Ductal Carcinoma
TCGA-A8-A09I-01	1	84	Positive	Positive	Positive	LumB	Stage II	Infiltrating Ductal Carcinoma
TCGA-A7-A3J0-01	1	62	Positive	Positive	NA	LumA	Stage II	Mucinous Carcinoma
TCGA-S3-A6ZG-01	1	71	Positive	Positive	NA	LumA	Stage II	Mixed Histology
TCGA-AR-A0U3-01	1	59	Positive	Positive	Negative	LumA	Stage II	Infiltrating Ductal Carcinoma
TCGA-AN-A0AS-01	1	70	Positive	Negative	Negative	LumA	Stage III	Infiltrating Ductal Carcinoma
TCGA-E2-A15R-01	1	64	Positive	Positive	Negative	LumA	Stage II	Infiltrating Ductal Carcinoma
TCGA-AC-A3YJ-01	1	66	Positive	Positive	NA	LumA	Stage II	NA
TCGA-E9-A2JS-01	1	72	NA	NA	NA	LumB	Stage II	Infiltrating Lobular Carcinoma
TCGA-C8-A8HQ-01	1	53	Positive	Positive	NA	LumB	Stage II	Mucinous Carcinoma
TCGA-LL-A6FP-01	1	90	Positive	Positive	NA	LumA	Stage II	Infiltrating Lobular Carcinoma
TCGA-E2-A15F-01	1	64	Positive	Positive	Negative	LumA	Stage I	Infiltrating Ductal Carcinoma
TCGA-D8-A1JP-01	1	73	Positive	Positive	Negative	LumA	Stage I	Infiltrating Ductal Carcinoma
TCGA-AC-A62Y-01	1	79	Positive	Positive	NA	LumA	Stage II	Infiltrating Lobular Carcinoma
TCGA-BH-A0HB-01	1	55	Positive	Positive	Negative	LumA	Stage I	Infiltrating Ductal Carcinoma
TCGA-BH-A1FN-01	1	34	Positive	Positive	Negative	LumB	Stage II	Infiltrating Ductal Carcinoma
TCGA-A8-A09M-01	1	75	Positive	Positive	Negative	LumB	Stage III	Infiltrating Ductal Carcinoma
TCGA-PE-A5DC-01	1	72	Positive	Positive	NA	LumA	Stage III	Infiltrating Lobular Carcinoma
TCGA-AN-A0AM-01	1	56	Positive	Negative	Negative	LumB	Stage II	Infiltrating Ductal Carcinoma
TCGA-AC-A7VB-01	1	51	Positive	Negative	NA	LumB	Stage II	Infiltrating Ductal Carcinoma
TCGA-D8-A1XB-01	1	62	Positive	Positive	Negative	LumA	Stage II	Infiltrating Ductal Carcinoma
TCGA-BH-A0GZ-01	1	62	Positive	Positive	Negative	LumA	Stage II	Infiltrating Ductal Carcinoma
TCGA-E9-A245-01	1	47	NA	NA	Negative	LumA	Stage II	Infiltrating Ductal Carcinoma
TCGA-AO-A0J7-01	1	71	Positive	Positive	Negative	LumB	Stage II	NA
TCGA-C8-A26V-01	1	47	Positive	Positive	Negative	LumB	Stage III	Infiltrating Ductal Carcinoma
TCGA-C8-A1HL-01	1	38	Positive	Negative	Positive	LumB	Stage III	NA
TCGA-B6-A0RP-01	1	73	Positive	Positive	Negative	LumA	Stage III	Mixed Histology
TCGA-EW-A1J6-01	1	70	Positive	Positive	Negative	LumB	Stage I	Infiltrating Ductal Carcinoma
TCGA-A8-A07B-01	1	69	Positive	Positive	Positive	LumA	Stage II	Infiltrating Ductal Carcinoma
TCGA-C8-A1HN-01	1	56	Positive	Positive	NA	LumB	Stage II	Infiltrating Ductal Carcinoma
TCGA-E2-A156-01	1	61	Positive	Positive	Negative	LumA	Stage I	Infiltrating Ductal Carcinoma
TCGA-EW-A423-01	1	75	Positive	Positive	NA	LumA	Stage II	Infiltrating Lobular Carcinoma
TCGA-A2-A04V-01	1	39	Positive	Positive	Negative	LumA	Stage II	Infiltrating Ductal Carcinoma
TCGA-E2-A10B-01	1	67	Positive	Positive	Negative	LumA	Stage II	Infiltrating Ductal Carcinoma
TCGA-BH-A0HU-01	1	52	Positive	Positive	Negative	LumB	Stage I	Infiltrating Ductal Carcinoma
TCGA-BH-A0HL-01	1	56	Positive	Positive	Negative	LumA	Stage II	Infiltrating Ductal Carcinoma
TCGA-D8-A1JS-01	1	77	Positive	Positive	Negative	LumA	Stage I	NA
TCGA-D8-A1Y3-01	1	61	Positive	Positive	Negative	LumB	Stage III	Infiltrating Ductal Carcinoma
TCGA-A2-A25E-01	1	34	Positive	Positive	NA	LumB	Stage III	Infiltrating Ductal Carcinoma
TCGA-C8-A27A-01	1	48	Positive	Positive	Negative	LumB	Stage II	Infiltrating Ductal Carcinoma
TCGA-A2-A1FX-01	1	61	Positive	Positive	Negative	LumB	Stage III	Infiltrating Ductal Carcinoma
TCGA-LL-A50Y-01	1	84	Positive	Positive	NA	LumA	Stage II	Infiltrating Lobular Carcinoma
TCGA-A8-A07W-01	1	76	Positive	Positive	Negative	LumB	Stage IV	Infiltrating Ductal Carcinoma
TCGA-AO-A12H-01	1	69	Positive	Positive	Negative	LumA	Stage II	Mixed Histology
TCGA-A7-A0CH-01	1	79	NA	NA	Negative	LumA	Stage II	Infiltrating Ductal Carcinoma
TCGA-BH-A0HN-01	1	67	Positive	Positive	Negative	LumA	Stage I	Infiltrating Ductal Carcinoma
TCGA-E9-A1NF-01	1	60	Positive	Positive	Negative	LumB	Stage II	Mixed Histology
TCGA-A8-A09Z-01	1	83	Positive	Negative	Negative	LumB	Stage II	Infiltrating Lobular Carcinoma
TCGA-E2-A15L-01	1	65	Positive	Positive	Negative	LumA	Stage II	Infiltrating Lobular Carcinoma
TCGA-C8-A274-01	1	63	Positive	Positive	Negative	LumB	Stage II	Infiltrating Ductal Carcinoma
TCGA-AN-A0FZ-01	1	45	Positive	Negative	NA	LumA	Stage III	Infiltrating Ductal Carcinoma
TCGA-AR-A24N-01	1	54	Positive	Positive	Negative	LumB	Stage I	Infiltrating Ductal Carcinoma
TCGA-E9-A1RE-01	1	74	NA	NA	Negative	LumB	Stage III	Infiltrating Ductal Carcinoma
TCGA-AO-A0JM-01	1	40	Positive	Positive	Positive	LumB	Stage II	Infiltrating Ductal Carcinoma
TCGA-A8-A08P-01	1	70	Positive	Positive	Positive	LumB	Stage III	Infiltrating Ductal Carcinoma
TCGA-AR-A24R-01	1	45	Positive	Positive	Negative	LumB	Stage III	Infiltrating Ductal Carcinoma
TCGA-D8-A1XF-01	1	45	Positive	Positive	Negative	LumB	Stage II	Infiltrating Ductal Carcinoma
TCGA-D8-A1Y1-01	1	80	Positive	Positive	Negative	LumB	Stage III	Infiltrating Ductal Carcinoma
TCGA-AN-A0XP-01	1	69	Positive	Positive	Negative	LumA	Stage III	Infiltrating Ductal Carcinoma
TCGA-BH-A204-01	1	80	NA	NA	NA	LumB	Stage II	Infiltrating Ductal Carcinoma
TCGA-BH-A0B8-01	1	64	Positive	Positive	Negative	LumA	Stage I	Infiltrating Ductal Carcinoma
TCGA-E2-A2P6-01	1	77	Positive	Positive	NA	LumA	Stage II	Infiltrating Lobular Carcinoma
TCGA-B6-A0IB-01	1	64	Positive	Positive	Negative	LumB	Stage IV	Infiltrating Ductal Carcinoma
TCGA-AN-A0FY-01	1	55	Positive	Positive	Negative	LumB	Stage I	Infiltrating Ductal Carcinoma
TCGA-A8-A093-01	1	61	Positive	Positive	Negative	LumA	Stage II	Infiltrating Ductal Carcinoma
TCGA-EW-A1OY-01	1	63	Positive	Positive	Negative	LumB	Stage II	Infiltrating Ductal Carcinoma
TCGA-AN-A03X-01	1	74	Positive	Positive	Negative	LumA	Stage II	Infiltrating Ductal Carcinoma
TCGA-E9-A1RF-01	1	68	NA	NA	Negative	LumA	Stage III	Infiltrating Ductal Carcinoma
TCGA-BH-A18U-01	1	72	Positive	Positive	Positive	LumB	Stage III	Infiltrating Ductal Carcinoma
TCGA-A8-A09W-01	1	70	Positive	Positive	Negative	LumB	Stage III	Infiltrating Lobular Carcinoma
TCGA-B6-A0X4-01	1	62	Positive	Positive	Negative	LumA	Stage II	Infiltrating Ductal Carcinoma
TCGA-A8-A09T-01	1	68	Positive	Positive	Negative	LumA	Stage X	Infiltrating Lobular Carcinoma
TCGA-A2-A0YC-01	1	59	Positive	Positive	Negative	LumA	Stage II	Infiltrating Ductal Carcinoma
TCGA-AN-A0FT-01	1	63	Positive	Positive	Positive	LumA	Stage II	Infiltrating Ductal Carcinoma
TCGA-E2-A153-01	1	51	Positive	Positive	Negative	LumA	Stage II	Infiltrating Ductal Carcinoma
TCGA-C8-A12U-01	1	46	Positive	Positive	Negative	LumB	Stage II	Infiltrating Ductal Carcinoma
TCGA-AO-A03O-01	1	69	Positive	Positive	Negative	LumB	Stage II	Infiltrating Ductal Carcinoma
TCGA-D8-A1XZ-01	1	81	Positive	Negative	Negative	LumB	Stage III	Infiltrating Ductal Carcinoma
TCGA-E2-A1BD-01	1	53	Positive	Positive	Negative	LumA	Stage II	Infiltrating Ductal Carcinoma
TCGA-E2-A105-01	1	79	Positive	Positive	NA	LumA	Stage II	Infiltrating Ductal Carcinoma
TCGA-LL-A442-01	1	56	Positive	Positive	NA	LumA	Stage II	Infiltrating Ductal Carcinoma
TCGA-EW-A1J1-01	1	38	Positive	Positive	Negative	LumA	Stage II	Infiltrating Ductal Carcinoma
TCGA-GI-A2C8-01	1	63	Positive	Positive	NA	LumA	Stage III	Infiltrating Ductal Carcinoma
TCGA-D8-A1XR-01	1	56	Positive	Positive	Negative	LumB	Stage II	Infiltrating Ductal Carcinoma
TCGA-A8-A09C-01	1	69	Positive	Positive	Negative	LumB	Stage X	Infiltrating Ductal Carcinoma
TCGA-BH-A1FG-01	1	88	Positive	Positive	NA	LumA	Stage I	Infiltrating Ductal Carcinoma
TCGA-E9-A1RB-01	1	40	NA	NA	Negative	LumB	Stage II	Infiltrating Ductal Carcinoma
TCGA-OL-A5D8-01	1	40	Positive	Positive	NA	LumA	Stage II	Infiltrating Ductal Carcinoma
TCGA-C8-A12M-01	1	70	Positive	Negative	NA	LumB	Stage II	Infiltrating Ductal Carcinoma
TCGA-A2-A0CY-01	1	63	Positive	Positive	Negative	LumB	Stage II	Infiltrating Ductal Carcinoma
TCGA-A8-A07Z-01	1	85	Positive	Positive	Negative	LumA	Stage II	Infiltrating Ductal Carcinoma
TCGA-AO-A12B-01	1	63	Positive	Positive	Negative	LumA	Stage II	Infiltrating Ductal Carcinoma
TCGA-B6-A40C-01	1	51	Positive	Positive	NA	LumA	Stage II	Infiltrating Lobular Carcinoma
TCGA-OL-A66H-01	1	74	Positive	Positive	NA	LumA	Stage I	Mucinous Carcinoma
TCGA-A8-A09R-01	1	82	Positive	Positive	Negative	LumB	Stage II	Infiltrating Ductal Carcinoma
TCGA-BH-A0BZ-01	1	59	Positive	Positive	Negative	LumB	Stage III	Infiltrating Ductal Carcinoma
TCGA-BH-A0HO-01	1	48	Positive	Positive	Negative	LumA	Stage II	Infiltrating Ductal Carcinoma
TCGA-AO-A126-01	1	39	Positive	Positive	Negative	LumA	Stage II	Infiltrating Ductal Carcinoma
TCGA-E9-A54X-01	1	85	Positive	Positive	NA	LumB	Stage I	Mucinous Carcinoma
TCGA-AR-A0TZ-01	1	43	Positive	Positive	Negative	LumA	Stage III	Infiltrating Ductal Carcinoma
TCGA-E2-A10A-01	1	41	Positive	Positive	Negative	LumA	Stage II	Infiltrating Ductal Carcinoma
TCGA-A8-A06U-01	1	80	Positive	Positive	NA	LumA	Stage II	Infiltrating Ductal Carcinoma
TCGA-BH-A1ES-01	1	35	Positive	Positive	Negative	LumA	Stage II	Infiltrating Ductal Carcinoma
TCGA-BH-A202-01	1	60	Positive	Positive	NA	LumB	Stage II	Infiltrating Ductal Carcinoma
TCGA-A8-A06Q-01	1	63	Positive	Positive	Negative	LumB	Stage III	Infiltrating Ductal Carcinoma
TCGA-A1-A0SN-01	1	50	Positive	Positive	Positive	LumB	Stage II	Infiltrating Ductal Carcinoma
TCGA-E2-A15A-01	1	45	Positive	Positive	Negative	LumB	Stage III	Infiltrating Ductal Carcinoma
TCGA-D8-A73W-01	1	79	Positive	Negative	NA	LumA	Stage III	Mucinous Carcinoma
TCGA-E9-A1N5-01	1	45	Positive	Positive	Negative	LumA	Stage II	Mixed Histology
TCGA-B6-A1KC-01	1	67	Positive	Negative	NA	LumB	Stage II	Infiltrating Ductal Carcinoma
TCGA-BH-A18L-01	1	50	Positive	Positive	NA	LumB	Stage III	Infiltrating Ductal Carcinoma
TCGA-BH-A0H7-01	1	65	Positive	Positive	Negative	LumA	Stage III	Infiltrating Ductal Carcinoma
TCGA-A7-A0D9-01	1	37	Positive	Negative	Negative	LumA	Stage II	Infiltrating Ductal Carcinoma
TCGA-AN-A0XW-01	1	36	Positive	Positive	Negative	LumA	Stage III	Infiltrating Ductal Carcinoma
TCGA-A8-A08F-01	1	59	Positive	Positive	Negative	LumB	Stage III	Infiltrating Ductal Carcinoma
TCGA-C8-A1HG-01	1	50	Positive	Positive	Negative	LumB	Stage II	Infiltrating Ductal Carcinoma
TCGA-AN-A041-01	1	29	Positive	Negative	NA	LumA	Stage II	Infiltrating Ductal Carcinoma
TCGA-AR-A2LL-01	1	70	Positive	Positive	NA	LumB	Stage II	Infiltrating Lobular Carcinoma
TCGA-A2-A0D4-01	1	37	Positive	Positive	Negative	LumB	Stage II	Infiltrating Ductal Carcinoma
TCGA-AO-A125-01	1	72	Positive	Positive	Negative	LumA	Stage II	NA
TCGA-EW-A1PE-01	1	56	Positive	Positive	Negative	LumA	Stage II	Infiltrating Ductal Carcinoma
TCGA-BH-A18N-01	1	88	Positive	Positive	Negative	LumA	Stage II	Infiltrating Ductal Carcinoma
TCGA-BH-A1F5-01	1	62	Positive	Positive	NA	LumA	Stage II	Infiltrating Ductal Carcinoma
TCGA-E2-A14S-01	1	65	Positive	Positive	Negative	LumB	Stage I	Infiltrating Ductal Carcinoma
TCGA-BH-A18S-01	1	79	Positive	Positive	NA	LumA	Stage I	Mucinous Carcinoma
TCGA-EW-A1PC-01	1	66	Positive	Positive	NA	LumB	Stage II	Infiltrating Ductal Carcinoma
TCGA-AN-A0XN-01	1	68	Negative	Positive	Negative	LumA	Stage III	Infiltrating Ductal Carcinoma
TCGA-A7-A26J-01	1	49	Positive	Positive	Negative	LumA	Stage II	Infiltrating Ductal Carcinoma
TCGA-E9-A228-01	1	58	NA	NA	Positive	LumB	Stage II	Infiltrating Ductal Carcinoma
TCGA-BH-A8FY-01	1	87	Positive	Positive	NA	LumA	Stage I	Infiltrating Lobular Carcinoma
TCGA-A7-A3IY-01	1	71	Positive	Positive	NA	LumA	Stage I	Mucinous Carcinoma
TCGA-A7-A13F-01	1	44	Positive	Positive	Negative	LumB	Stage III	Infiltrating Ductal Carcinoma
TCGA-E9-A1R5-01	1	63	NA	NA	Negative	LumA	Stage I	Infiltrating Ductal Carcinoma
TCGA-A2-A0CS-01	1	73	Positive	Positive	Negative	LumA	Stage IV	Infiltrating Ductal Carcinoma
TCGA-B6-A0RG-01	1	26	Negative	Negative	Negative	LumA	Stage II	Infiltrating Ductal Carcinoma
TCGA-E9-A1R6-01	1	63	NA	NA	Negative	LumA	Stage II	Infiltrating Ductal Carcinoma
TCGA-BH-A0E1-01	1	52	Positive	Positive	Negative	LumA	Stage II	Infiltrating Ductal Carcinoma
TCGA-BH-A1EY-01	1	79	Positive	Positive	Negative	LumA	Stage II	Infiltrating Ductal Carcinoma
TCGA-A8-A0A9-01	1	80	Positive	Positive	Negative	LumA	Stage II	Infiltrating Ductal Carcinoma
TCGA-A8-A09B-01	1	58	Positive	Positive	Negative	LumA	Stage III	Infiltrating Ductal Carcinoma
TCGA-C8-A130-01	1	52	Positive	Positive	NA	LumB	Stage III	Infiltrating Ductal Carcinoma
TCGA-BH-A0AU-01	1	45	Positive	Positive	Negative	LumB	Stage II	Infiltrating Ductal Carcinoma
TCGA-BH-A0HX-01	1	54	Positive	Positive	Negative	LumA	Stage II	Infiltrating Ductal Carcinoma
TCGA-BH-A1FM-01	1	44	Positive	Negative	Negative	LumB	Stage III	Infiltrating Ductal Carcinoma
TCGA-AC-A23E-01	1	50	Positive	Positive	Negative	LumA	Stage II	Infiltrating Ductal Carcinoma
TCGA-A2-A4S0-01	1	77	Positive	Positive	NA	LumA	Stage II	Mucinous Carcinoma
TCGA-AR-A0TW-01	1	50	Positive	Positive	Negative	LumA	Stage III	Infiltrating Ductal Carcinoma
TCGA-E9-A1N6-01	1	52	Positive	Positive	Positive	LumB	Stage II	Infiltrating Ductal Carcinoma
TCGA-D8-A1X9-01	1	66	Positive	Positive	Negative	LumA	Stage II	Infiltrating Ductal Carcinoma
TCGA-AC-A2FM-01	1	87	NA	NA	NA	LumA	Stage II	Infiltrating Lobular Carcinoma
TCGA-E2-A572-01	1	72	Positive	Positive	NA	LumA	Stage III	Infiltrating Ductal Carcinoma
TCGA-B6-A40B-01	1	76	Positive	Positive	NA	LumA	Stage I	Infiltrating Lobular Carcinoma
TCGA-BH-A1FD-01	1	68	Positive	Positive	Negative	LumB	Stage I	Infiltrating Ductal Carcinoma
TCGA-A7-A0CD-01	1	66	Positive	Positive	Negative	LumA	Stage I	Infiltrating Ductal Carcinoma
TCGA-AR-A1AS-01	1	54	Positive	Positive	Negative	LumA	Stage II	Infiltrating Ductal Carcinoma
TCGA-B6-A0RM-01	1	57	Positive	Positive	Negative	LumA	Stage X	Infiltrating Ductal Carcinoma
TCGA-A8-A06T-01	1	75	Positive	Positive	Negative	LumA	Stage III	Infiltrating Ductal Carcinoma
TCGA-A8-A091-01	1	61	Positive	Negative	Negative	LumA	Stage II	Infiltrating Ductal Carcinoma
TCGA-BH-A18K-01	1	46	Positive	Positive	Negative	LumA	Stage I	Infiltrating Ductal Carcinoma
TCGA-A8-A090-01	1	74	Positive	Positive	Negative	LumA	Stage II	Infiltrating Ductal Carcinoma
TCGA-BH-A0H6-01	1	82	Positive	Positive	Negative	LumA	Stage I	Infiltrating Ductal Carcinoma
TCGA-C8-A3M8-01	1	68	Positive	Positive	NA	LumB	Stage I	Infiltrating Lobular Carcinoma
TCGA-D8-A1JD-01	1	41	Positive	Positive	Negative	LumB	Stage II	Infiltrating Ductal Carcinoma
TCGA-C8-A12Y-01	1	44	NA	NA	Negative	LumA	Stage II	Infiltrating Ductal Carcinoma
TCGA-A8-A08G-01	1	41	Positive	Positive	Positive	LumB	Stage II	Infiltrating Ductal Carcinoma
TCGA-A7-A56D-01	1	84	Positive	Positive	NA	LumA	Stage II	Infiltrating Ductal Carcinoma
TCGA-A8-A096-01	1	73	Positive	Positive	Negative	LumB	Stage II	Infiltrating Ductal Carcinoma
TCGA-LL-A6FQ-01	1	77	Positive	Positive	NA	LumA	Stage III	Infiltrating Ductal Carcinoma
TCGA-E9-A3HO-01	1	49	NA	NA	NA	LumB	Stage II	Infiltrating Lobular Carcinoma
TCGA-B6-A0RO-01	1	71	Positive	Positive	Negative	LumA	Stage III	Infiltrating Ductal Carcinoma
TCGA-AR-A24V-01	1	52	Positive	Positive	Negative	LumA	Stage II	Infiltrating Ductal Carcinoma
TCGA-AO-A03P-01	1	54	Positive	Positive	Negative	LumB	Stage II	Infiltrating Ductal Carcinoma
TCGA-B6-A0WW-01	1	58	Positive	Positive	Negative	LumB	Stage X	Infiltrating Ductal Carcinoma
TCGA-AR-A24L-01	1	26	Positive	Positive	Negative	LumA	Stage II	Infiltrating Ductal Carcinoma
TCGA-AN-A0FF-01	1	32	Positive	Positive	Negative	LumB	Stage I	Infiltrating Ductal Carcinoma
TCGA-A2-A0YH-01	1	53	Positive	Positive	Negative	LumB	Stage III	Infiltrating Ductal Carcinoma
TCGA-E9-A22B-01	1	71	Positive	Negative	Negative	LumA	Stage I	Mixed Histology
TCGA-A8-A07P-01	1	68	Positive	Positive	Positive	LumA	Stage II	Infiltrating Ductal Carcinoma
TCGA-OL-A6VR-01	1	48	Positive	Positive	NA	LumA	Stage I	Infiltrating Ductal Carcinoma
TCGA-E9-A22E-01	1	56	Positive	Positive	Negative	LumB	Stage III	Infiltrating Ductal Carcinoma
TCGA-A8-A082-01	1	58	Positive	Positive	Negative	LumB	Stage II	Infiltrating Ductal Carcinoma
TCGA-BH-A0E2-01	1	49	Positive	Positive	Negative	LumA	Stage III	Infiltrating Ductal Carcinoma
TCGA-E2-A1L7-01	1	40	Negative	Negative	Negative	LumB	Stage III	Infiltrating Ductal Carcinoma
TCGA-GM-A2DM-01	1	57	Positive	Positive	NA	LumA	Stage II	Infiltrating Ductal Carcinoma
TCGA-B6-A0IM-01	1	75	Positive	Positive	Negative	LumA	Stage II	NA
TCGA-AO-A0JI-01	1	56	Positive	Negative	Negative	LumA	Stage II	Infiltrating Ductal Carcinoma
TCGA-B6-A408-01	1	55	Positive	Positive	NA	LumA	Stage III	Mixed Histology
TCGA-LL-A7SZ-01	1	49	Positive	Positive	NA	LumA	Stage II	Infiltrating Ductal Carcinoma
TCGA-D8-A27W-01	1	55	Positive	Positive	Positive	LumB	Stage III	Mucinous Carcinoma
TCGA-AO-A1KS-01	1	69	Positive	Positive	Negative	LumB	Stage II	Infiltrating Lobular Carcinoma
TCGA-C8-A12O-01	1	50	Positive	Positive	NA	LumA	Stage II	Infiltrating Ductal Carcinoma
TCGA-C8-A12W-01	1	49	Positive	Positive	Negative	LumB	Stage III	Infiltrating Ductal Carcinoma
TCGA-D8-A1JE-01	1	62	Positive	Positive	Negative	LumB	Stage II	Infiltrating Ductal Carcinoma
TCGA-BH-A0H0-01	1	69	Positive	Positive	Negative	LumB	Stage I	Infiltrating Ductal Carcinoma
TCGA-A7-A13G-01	1	79	Positive	Positive	Negative	LumA	Stage II	Infiltrating Ductal Carcinoma
TCGA-A2-A4S3-01	1	59	Positive	Positive	NA	LumB	Stage II	Infiltrating Ductal Carcinoma
TCGA-A8-A08S-01	1	71	Positive	Positive	Positive	LumB	Stage II	Infiltrating Ductal Carcinoma
TCGA-E2-A154-01	1	68	Positive	Positive	Negative	LumA	Stage I	Infiltrating Ductal Carcinoma
TCGA-E9-A22D-01	1	38	Positive	Positive	Positive	LumB	Stage II	Infiltrating Ductal Carcinoma
TCGA-A2-A0CU-01	1	73	Positive	Positive	Negative	LumA	Stage II	Infiltrating Ductal Carcinoma
TCGA-A8-A079-01	1	69	Positive	Positive	Negative	LumB	Stage III	Infiltrating Ductal Carcinoma
TCGA-C8-A12N-01	1	58	Positive	Positive	Negative	LumA	Stage II	Infiltrating Ductal Carcinoma
TCGA-BH-A1FR-01	1	73	Positive	Positive	Negative	LumA	Stage III	NA
TCGA-A8-A07L-01	1	58	Positive	Positive	Negative	LumB	Stage III	Infiltrating Ductal Carcinoma
TCGA-A8-A08A-01	1	89	Positive	Positive	Negative	LumA	Stage I	Infiltrating Ductal Carcinoma
TCGA-A2-A0ER-01	1	63	Positive	Positive	Negative	LumA	Stage I	Infiltrating Ductal Carcinoma
TCGA-A8-A075-01	1	42	Positive	Positive	Negative	LumB	Stage II	Infiltrating Ductal Carcinoma
TCGA-AO-A1KP-01	1	77	Positive	Positive	Negative	LumB	Stage II	Infiltrating Ductal Carcinoma
TCGA-BH-A42T-01	1	75	Positive	Positive	NA	LumB	Stage II	Infiltrating Lobular Carcinoma
TCGA-AO-A0J3-01	1	67	Positive	Positive	Negative	LumB	Stage II	NA
TCGA-C8-A1HO-01	1	34	Positive	Positive	Negative	LumA	Stage III	Infiltrating Ductal Carcinoma
TCGA-AR-A24H-01	1	65	Positive	Positive	Negative	LumB	Stage II	Infiltrating Lobular Carcinoma
TCGA-A8-A0AD-01	1	83	Positive	Positive	Negative	LumA	Stage I	Mixed Histology
TCGA-B6-A0X5-01	1	61	Positive	Positive	Negative	LumB	Stage II	Infiltrating Ductal Carcinoma
TCGA-A8-A07S-01	1	73	Positive	Negative	Negative	LumB	Stage II	Mixed Histology
TCGA-AN-A0FD-01	1	71	Positive	Positive	Positive	LumA	Stage II	Infiltrating Ductal Carcinoma
TCGA-A8-A083-01	1	67	Positive	Positive	Negative	LumA	Stage II	Infiltrating Ductal Carcinoma
TCGA-D8-A1XL-01	1	34	Positive	Positive	Negative	LumB	Stage II	Infiltrating Ductal Carcinoma
TCGA-B6-A0I8-01	1	46	NA	NA	NA	LumA	Stage X	Infiltrating Ductal Carcinoma
TCGA-A2-A0CQ-01	1	62	Positive	Positive	Negative	LumA	Stage I	Infiltrating Ductal Carcinoma
TCGA-C8-A273-01	1	29	Positive	Positive	Negative	LumA	Stage II	Infiltrating Ductal Carcinoma
TCGA-AO-A03N-01	1	59	Positive	Positive	Negative	LumB	Stage II	Infiltrating Ductal Carcinoma
TCGA-AR-A250-01	1	58	Positive	Negative	Positive	LumB	Stage II	Infiltrating Ductal Carcinoma
TCGA-AR-A0TY-01	1	54	Positive	Negative	Negative	LumB	Stage II	Infiltrating Ductal Carcinoma
TCGA-E2-A1IG-01	1	45	Positive	Positive	NA	LumA	Stage II	Infiltrating Ductal Carcinoma
TCGA-D8-A1X5-01	1	81	Positive	Positive	Positive	LumB	Stage III	Infiltrating Ductal Carcinoma
TCGA-D8-A1XY-01	1	74	Positive	Positive	Positive	LumA	Stage II	Infiltrating Ductal Carcinoma
TCGA-BH-A0GY-01	1	67	Positive	Positive	Negative	LumA	Stage II	Infiltrating Ductal Carcinoma
TCGA-D8-A1JT-01	1	70	Positive	Positive	Negative	LumB	Stage II	NA
TCGA-AN-A0AJ-01	1	79	Positive	Positive	Positive	LumB	Stage II	Infiltrating Ductal Carcinoma
TCGA-E9-A1RG-01	1	62	NA	NA	Negative	LumB	Stage III	Infiltrating Ductal Carcinoma
TCGA-B6-A0WT-01	1	61	Positive	Positive	Negative	LumA	Stage II	Infiltrating Ductal Carcinoma
TCGA-D8-A1X7-01	1	40	Positive	Positive	Negative	LumB	Stage II	NA
TCGA-BH-A0BV-01	1	78	Positive	Positive	Negative	LumA	Stage II	Infiltrating Ductal Carcinoma
TCGA-BH-A1FJ-01	1	66	Negative	Positive	Negative	LumB	Stage III	Infiltrating Ductal Carcinoma
TCGA-E2-A570-01	1	47	Positive	Positive	NA	LumA	Stage I	Infiltrating Ductal Carcinoma
TCGA-BH-A18J-01	1	56	Positive	Positive	Negative	LumA	Stage IV	Infiltrating Ductal Carcinoma
TCGA-JL-A3YX-01	1	46	Positive	Positive	NA	LumA	Stage II	Infiltrating Lobular Carcinoma
TCGA-BH-A0HW-01	1	62	Positive	Negative	Negative	LumB	Stage I	Infiltrating Ductal Carcinoma
TCGA-LL-A5YM-01	1	88	Positive	Positive	NA	LumB	Stage III	Infiltrating Ductal Carcinoma
TCGA-A8-A084-01	1	81	Positive	Negative	Negative	LumB	Stage II	Infiltrating Ductal Carcinoma
TCGA-D8-A140-01	1	62	Positive	Positive	Positive	LumA	Stage II	Infiltrating Ductal Carcinoma
TCGA-C8-A133-01	1	65	Positive	Positive	Negative	LumA	Stage III	NA
TCGA-E9-A1RC-01	1	56	NA	NA	Negative	LumA	Stage III	Mixed Histology
TCGA-B6-A0IC-01	1	90	Positive	Positive	Negative	LumA	Stage X	NA
TCGA-D8-A1JI-01	1	54	Positive	Positive	Negative	LumB	Stage II	Infiltrating Ductal Carcinoma
TCGA-E9-A1NG-01	1	62	Positive	Positive	Negative	LumA	Stage II	Infiltrating Ductal Carcinoma
TCGA-D8-A1XC-01	1	85	Positive	Positive	Negative	LumA	Stage III	Mucinous Carcinoma
TCGA-E2-A15H-01	1	38	Positive	Positive	Positive	LumA	Stage II	Infiltrating Ductal Carcinoma
TCGA-A8-A081-01	1	80	Positive	Positive	Negative	LumB	Stage II	Infiltrating Ductal Carcinoma
TCGA-A7-A2KD-01	1	53	Positive	Positive	NA	LumB	Stage III	Infiltrating Ductal Carcinoma
TCGA-B6-A0WZ-01	1	50	Positive	Positive	Negative	LumA	Stage II	Infiltrating Ductal Carcinoma
TCGA-A2-A0CT-01	1	71	Positive	Negative	Negative	LumA	Stage II	Infiltrating Ductal Carcinoma
TCGA-D8-A27R-01	1	41	Positive	Positive	Negative	LumB	Stage III	Infiltrating Ductal Carcinoma
TCGA-E9-A1NA-01	1	58	Positive	Positive	Negative	LumB	Stage II	Mixed Histology
TCGA-E9-A1R7-01	1	64	NA	NA	Negative	LumB	Stage II	Infiltrating Ductal Carcinoma
TCGA-B6-A0WV-01	1	67	Positive	Positive	Negative	LumB	Stage II	Infiltrating Ductal Carcinoma
TCGA-E2-A1IK-01	1	71	Positive	Positive	Negative	LumA	Stage II	Infiltrating Ductal Carcinoma
TCGA-D8-A1JC-01	1	59	Positive	Positive	Negative	LumB	Stage III	Infiltrating Ductal Carcinoma
TCGA-B6-A0RI-01	1	44	Positive	Positive	Negative	LumA	Stage III	Infiltrating Ductal Carcinoma
TCGA-D8-A1J9-01	1	48	Positive	Negative	Positive	LumB	Stage I	Infiltrating Ductal Carcinoma
TCGA-A2-A0ET-01	1	58	Positive	Positive	Negative	LumA	Stage III	Infiltrating Ductal Carcinoma
TCGA-E2-A14T-01	1	52	Positive	Positive	Negative	LumA	Stage II	Infiltrating Ductal Carcinoma
TCGA-AQ-A04H-01	1	61	Positive	Positive	Positive	LumB	Stage III	Infiltrating Ductal Carcinoma
TCGA-E2-A106-01	1	34	Positive	Positive	Negative	LumA	Stage I	Infiltrating Ductal Carcinoma
TCGA-AR-A0TR-01	1	68	Positive	Positive	Negative	LumA	Stage II	Infiltrating Ductal Carcinoma
TCGA-EW-A1J3-01	1	61	Positive	Positive	Positive	LumA	Stage I	Infiltrating Lobular Carcinoma
TCGA-E2-A14O-01	1	76	Positive	Positive	Negative	LumB	Stage III	Infiltrating Ductal Carcinoma
TCGA-AO-A0J8-01	1	61	Positive	Positive	Negative	LumA	Stage II	Infiltrating Lobular Carcinoma
TCGA-E2-A576-01	1	69	Positive	Positive	NA	LumA	Stage I	Infiltrating Lobular Carcinoma
TCGA-A8-A099-01	1	76	Positive	Positive	Positive	LumA	Stage X	Infiltrating Ductal Carcinoma
TCGA-AN-A0AK-01	1	76	Positive	Negative	Negative	LumB	Stage II	Infiltrating Ductal Carcinoma
TCGA-A2-A0YF-01	1	67	Positive	Negative	Negative	LumA	NA	Infiltrating Ductal Carcinoma
TCGA-E2-A1IE-01	1	61	Positive	Positive	Negative	LumA	Stage II	Infiltrating Ductal Carcinoma
TCGA-LL-A7T0-01	1	70	Positive	Positive	NA	LumB	Stage II	Infiltrating Ductal Carcinoma
TCGA-A8-A0AB-01	1	54	Positive	Positive	Negative	LumA	Stage II	Infiltrating Lobular Carcinoma
TCGA-A2-A25B-01	1	39	Positive	Positive	Negative	LumB	Stage II	Infiltrating Ductal Carcinoma
TCGA-S3-A6ZH-01	1	29	Positive	Positive	NA	LumA	Stage III	Infiltrating Ductal Carcinoma
TCGA-AN-A0XR-01	1	55	Positive	Negative	Negative	LumB	Stage III	Infiltrating Ductal Carcinoma
TCGA-AQ-A0Y5-01	1	70	Positive	Positive	Positive	LumA	Stage III	Infiltrating Ductal Carcinoma
TCGA-AN-A0XO-01	1	59	Positive	Negative	Negative	LumA	Stage III	Infiltrating Ductal Carcinoma
TCGA-B6-A0IO-01	1	66	Positive	NA	Negative	LumA	Stage II	Infiltrating Ductal Carcinoma
TCGA-E2-A1LA-01	1	59	Positive	Positive	Negative	LumA	Stage II	Infiltrating Ductal Carcinoma
TCGA-E9-A22H-01	1	42	Positive	Positive	Negative	LumB	Stage II	Infiltrating Ductal Carcinoma
TCGA-D8-A1X6-01	1	80	Positive	Positive	Negative	LumB	Stage III	Infiltrating Ductal Carcinoma
TCGA-EW-A1P6-01	1	64	Positive	Positive	Negative	LumA	Stage II	Infiltrating Ductal Carcinoma
TCGA-E2-A56Z-01	1	69	Positive	Positive	NA	LumB	Stage II	Infiltrating Ductal Carcinoma
TCGA-E9-A1NI-01	1	51	Positive	Positive	Negative	LumB	Stage II	Mixed Histology
TCGA-A8-A09Q-01	1	83	Positive	Positive	Negative	LumB	Stage III	Infiltrating Ductal Carcinoma
TCGA-EW-A1OX-01	1	43	Positive	Positive	Negative	LumB	Stage II	Mucinous Carcinoma
TCGA-PE-A5DE-01	2	41	Positive	Positive	NA	LumA	Stage II	Infiltrating Lobular Carcinoma
TCGA-E9-A2JT-01	2	63	NA	NA	NA	LumA	Stage II	Infiltrating Lobular Carcinoma
TCGA-LL-A440-01	2	61	Positive	Positive	NA	LumA	Stage I	Infiltrating Lobular Carcinoma
TCGA-BH-A1EO-01	2	68	Positive	Positive	Negative	LumA	Stage II	NA
TCGA-B6-A401-01	2	47	Positive	Positive	NA	LumA	Stage II	Infiltrating Ductal Carcinoma
TCGA-E2-A1BC-01	2	63	Positive	Positive	Negative	LumA	Stage I	Infiltrating Ductal Carcinoma
TCGA-BH-A0DZ-01	2	43	Positive	Positive	Positive	LumA	Stage II	Infiltrating Ductal Carcinoma
TCGA-B6-A1KN-01	2	57	Negative	Negative	Positive	LumB	Stage III	Infiltrating Ductal Carcinoma
TCGA-D8-A27N-01	2	36	Positive	Positive	Positive	LumB	Stage III	Infiltrating Ductal Carcinoma
TCGA-D8-A27K-01	2	47	Positive	Positive	Negative	LumA	Stage II	Infiltrating Ductal Carcinoma
TCGA-AR-A5QN-01	2	68	Positive	Positive	NA	LumA	Stage III	Infiltrating Lobular Carcinoma
TCGA-BH-A0HF-01	2	77	Positive	Positive	Negative	LumA	Stage I	Infiltrating Ductal Carcinoma
TCGA-OL-A5RV-01	2	43	Positive	Positive	NA	LumA	Stage III	Infiltrating Ductal Carcinoma
TCGA-A8-A0A6-01	2	64	Positive	Positive	Negative	LumA	Stage III	Infiltrating Lobular Carcinoma
TCGA-BH-A0HP-01	2	65	Positive	Negative	Negative	LumA	Stage III	Infiltrating Lobular Carcinoma
TCGA-D8-A27T-01	2	53	Positive	Positive	Negative	LumA	Stage III	Infiltrating Lobular Carcinoma
TCGA-A8-A08O-01	2	45	Positive	Positive	Negative	LumA	Stage IV	Infiltrating Ductal Carcinoma
TCGA-D8-A145-01	2	80	Positive	Positive	Negative	LumA	Stage II	Infiltrating Ductal Carcinoma
TCGA-E2-A1IL-01	2	78	Positive	Positive	Negative	LumA	Stage II	Infiltrating Lobular Carcinoma
TCGA-AO-A03M-01	2	29	Positive	Positive	Negative	LumA	Stage I	Infiltrating Ductal Carcinoma
TCGA-AN-A0XV-01	2	67	Positive	Positive	Negative	LumA	Stage III	Infiltrating Ductal Carcinoma
TCGA-BH-A0HA-01	2	31	Positive	Positive	Negative	LumA	Stage I	Infiltrating Ductal Carcinoma
TCGA-AR-A1AP-01	2	80	Positive	Positive	Negative	LumA	Stage I	Infiltrating Ductal Carcinoma
TCGA-AR-A5QM-01	2	62	Positive	Positive	NA	LumA	Stage II	Infiltrating Lobular Carcinoma
TCGA-A7-A425-01	2	70	Positive	Positive	NA	LumA	Stage III	Infiltrating Lobular Carcinoma
TCGA-AC-A2FB-01	2	65	Positive	Positive	NA	LumA	Stage II	Infiltrating Lobular Carcinoma
TCGA-BH-A0DQ-01	2	42	Positive	Positive	Negative	LumA	Stage II	Infiltrating Ductal Carcinoma
TCGA-A1-A0SI-01	2	52	Positive	Positive	Negative	LumB	Stage II	Infiltrating Ductal Carcinoma
TCGA-XX-A899-01	2	46	Positive	Positive	NA	LumA	Stage III	Infiltrating Lobular Carcinoma
TCGA-BH-A0BM-01	2	54	Positive	Negative	Negative	LumA	Stage II	Infiltrating Ductal Carcinoma
TCGA-GM-A3XN-01	2	44	Positive	Positive	NA	LumA	Stage III	Infiltrating Lobular Carcinoma
TCGA-BH-A1EX-01	2	67	Positive	Positive	Negative	LumA	Stage II	Infiltrating Ductal Carcinoma
TCGA-E9-A295-01	2	71	Positive	Positive	NA	LumA	Stage II	Infiltrating Lobular Carcinoma
TCGA-A2-A0EP-01	2	56	Positive	Negative	NA	LumA	Stage I	Infiltrating Lobular Carcinoma
TCGA-B6-A0WS-01	2	58	Positive	Positive	Negative	LumA	Stage X	Infiltrating Ductal Carcinoma
TCGA-AC-A3QP-01	2	79	Positive	Positive	NA	LumA	Stage II	Infiltrating Lobular Carcinoma
TCGA-B6-A0IP-01	2	74	Positive	Positive	Negative	LumA	Stage I	Infiltrating Lobular Carcinoma
TCGA-E9-A229-01	2	37	NA	NA	Negative	LumA	Stage I	Infiltrating Ductal Carcinoma
TCGA-B6-A0IG-01	2	50	Positive	Positive	NA	LumA	Stage II	Infiltrating Ductal Carcinoma
TCGA-BH-A1ET-01	2	55	Positive	Positive	Negative	LumA	Stage I	Infiltrating Ductal Carcinoma
TCGA-E9-A1NE-01	2	28	Positive	Positive	Negative	LumA	Stage II	Infiltrating Ductal Carcinoma
TCGA-AR-A2LM-01	2	49	Positive	Positive	NA	LumA	Stage II	Infiltrating Lobular Carcinoma
TCGA-BH-A28Q-01	2	46	Positive	Positive	NA	LumA	Stage II	Infiltrating Lobular Carcinoma
TCGA-D8-A1JH-01	2	56	Positive	Positive	Negative	LumA	Stage I	Infiltrating Ductal Carcinoma
TCGA-AQ-A7U7-01	2	55	Positive	Positive	NA	LumA	Stage III	Infiltrating Lobular Carcinoma
TCGA-BH-A0H9-01	2	69	Positive	Positive	Negative	LumA	Stage II	Infiltrating Ductal Carcinoma
TCGA-E9-A1R2-01	2	51	Positive	Negative	Negative	LumA	Stage III	Infiltrating Ductal Carcinoma
TCGA-AR-A2LN-01	2	65	Positive	Positive	NA	LumA	Stage II	Infiltrating Lobular Carcinoma
TCGA-AR-A1AK-01	2	70	Positive	Positive	Negative	LumA	Stage I	Infiltrating Lobular Carcinoma
TCGA-A7-A4SB-01	2	56	Positive	Positive	NA	LumA	Stage III	Infiltrating Lobular Carcinoma
TCGA-AR-A1AW-01	2	65	Positive	Positive	Negative	LumB	Stage II	Infiltrating Ductal Carcinoma
TCGA-A2-A0T5-01	2	39	Positive	Positive	Negative	LumA	Stage II	Infiltrating Ductal Carcinoma
TCGA-BH-A0E9-01	2	53	Positive	Positive	Negative	LumA	Stage II	Infiltrating Lobular Carcinoma
TCGA-A7-A5ZX-01	2	48	Positive	Positive	NA	LumA	Stage III	Infiltrating Lobular Carcinoma
TCGA-AC-A3W6-01	2	90	Positive	Positive	NA	LumA	Stage III	Infiltrating Lobular Carcinoma
TCGA-D8-A27G-01	2	75	Positive	Positive	Negative	LumA	Stage II	Infiltrating Lobular Carcinoma
TCGA-BH-A0H5-01	2	45	Positive	Positive	Negative	LumA	Stage I	Infiltrating Ductal Carcinoma
TCGA-A2-A0EN-01	2	70	Positive	Positive	Negative	LumA	Stage II	Infiltrating Lobular Carcinoma
TCGA-AN-A0FW-01	2	67	Positive	NA	Negative	LumA	Stage III	Infiltrating Ductal Carcinoma
TCGA-AN-A049-01	2	62	Positive	Positive	Negative	LumA	Stage II	Infiltrating Ductal Carcinoma
TCGA-D8-A3Z5-01	2	54	Positive	Positive	NA	LumA	Stage III	Infiltrating Lobular Carcinoma
TCGA-E2-A1L6-01	2	44	Positive	Positive	Negative	LumA	Stage II	Infiltrating Ductal Carcinoma
TCGA-BH-A0DH-01	2	63	Positive	Positive	Negative	LumA	Stage II	Infiltrating Ductal Carcinoma
TCGA-AC-A2QI-01	2	76	Positive	Negative	NA	LumA	Stage III	Infiltrating Lobular Carcinoma
TCGA-BH-A0HQ-01	2	56	Positive	Positive	Negative	LumA	Stage II	Infiltrating Ductal Carcinoma
TCGA-BH-A18H-01	2	63	Positive	Positive	Negative	LumA	Stage I	Infiltrating Ductal Carcinoma
TCGA-A8-A097-01	2	65	Positive	Positive	Positive	LumA	Stage II	Infiltrating Ductal Carcinoma
TCGA-A2-A0EM-01	2	73	Positive	Positive	Negative	LumA	Stage I	Infiltrating Ductal Carcinoma
TCGA-AC-A2FF-01	2	40	Positive	Positive	NA	LumA	Stage II	Infiltrating Lobular Carcinoma
TCGA-MS-A51U-01	2	44	Positive	Positive	NA	LumA	Stage II	Infiltrating Lobular Carcinoma
TCGA-GM-A2D9-01	2	69	Positive	Positive	NA	LumA	Stage I	Infiltrating Ductal Carcinoma
TCGA-AC-A23G-01	2	76	Positive	Positive	NA	LumA	Stage II	Infiltrating Lobular Carcinoma
TCGA-GM-A3XG-01	2	46	Positive	Positive	NA	LumA	Stage III	Infiltrating Lobular Carcinoma
TCGA-AO-A0JG-01	2	49	Positive	Positive	Negative	LumA	Stage III	NA
TCGA-AR-A24S-01	2	61	Positive	Positive	Negative	LumB	Stage I	Infiltrating Ductal Carcinoma
TCGA-B6-A2IU-01	2	62	Positive	Positive	NA	LumA	Stage II	Infiltrating Lobular Carcinoma
TCGA-EW-A2FS-01	2	41	Positive	Negative	NA	LumA	Stage II	Infiltrating Ductal Carcinoma
TCGA-E2-A15M-01	2	66	Positive	Positive	Negative	LumA	Stage II	Infiltrating Lobular Carcinoma
TCGA-AO-A12E-01	2	51	Positive	Positive	Negative	LumA	Stage II	Infiltrating Lobular Carcinoma
TCGA-BH-A0DT-01	2	41	Positive	Positive	Negative	LumA	Stage II	Infiltrating Ductal Carcinoma
TCGA-BH-A209-01	2	77	Positive	Positive	NA	LumB	Stage I	Medullary Carcinoma
TCGA-A7-A4SC-01	2	62	Positive	Negative	NA	LumA	Stage II	Infiltrating Lobular Carcinoma
TCGA-BH-A0BD-01	2	47	Positive	Positive	Negative	LumB	Stage II	Infiltrating Ductal Carcinoma
TCGA-A2-A0YL-01	2	48	Positive	Positive	Negative	LumA	Stage III	Infiltrating Lobular Carcinoma
TCGA-E2-A15C-01	2	61	Positive	Positive	Negative	LumA	Stage I	Infiltrating Ductal Carcinoma
TCGA-AR-A24X-01	2	52	Positive	Positive	Negative	LumA	Stage II	Mixed Histology
TCGA-D8-A27L-01	2	49	Positive	Positive	Negative	LumA	Stage III	Infiltrating Ductal Carcinoma
TCGA-BH-A42V-01	2	41	Positive	Positive	NA	LumA	Stage I	Infiltrating Ductal Carcinoma
TCGA-GM-A5PV-01	2	63	Positive	Positive	NA	LumA	Stage II	Infiltrating Lobular Carcinoma
TCGA-D8-A73U-01	2	88	Positive	Positive	NA	LumA	Stage II	Infiltrating Lobular Carcinoma
TCGA-A7-A5ZW-01	2	47	Positive	Positive	NA	LumA	Stage II	Infiltrating Ductal Carcinoma
TCGA-AR-A255-01	2	62	Positive	Positive	Positive	LumA	Stage I	Infiltrating Ductal Carcinoma
TCGA-E2-A15E-01	2	40	Positive	Positive	Positive	LumA	Stage II	Infiltrating Ductal Carcinoma
TCGA-AR-A2LJ-01	2	40	Positive	Positive	NA	LumA	Stage III	Infiltrating Lobular Carcinoma
TCGA-A7-A0DB-01	2	56	Positive	Positive	Negative	LumA	Stage II	Infiltrating Ductal Carcinoma
TCGA-A7-A13H-01	2	61	Positive	Positive	NA	LumA	Stage II	Infiltrating Lobular Carcinoma
TCGA-AO-A0J9-01	2	61	Positive	Positive	Negative	LumA	Stage III	Infiltrating Lobular Carcinoma
TCGA-B6-A0IN-01	2	45	Positive	Negative	NA	LumB	Stage X	NA
TCGA-D8-A1Y2-01	2	71	Positive	Positive	Negative	LumB	Stage II	Infiltrating Ductal Carcinoma
TCGA-BH-A0DX-01	2	62	Positive	Positive	Negative	LumA	Stage I	Infiltrating Ductal Carcinoma
TCGA-A7-A426-01	2	50	Positive	Positive	NA	LumA	Stage III	Infiltrating Lobular Carcinoma
TCGA-A2-A0EY-01	2	62	Positive	Negative	Positive	LumB	Stage II	Infiltrating Ductal Carcinoma
TCGA-EW-A424-01	2	51	Positive	Positive	NA	LumA	Stage III	Infiltrating Lobular Carcinoma
TCGA-A2-A0SY-01	2	62	Positive	Positive	Positive	LumA	Stage III	Infiltrating Lobular Carcinoma
TCGA-BH-A0C3-01	2	47	Positive	Negative	Negative	LumB	Stage I	Mixed Histology
TCGA-A8-A09D-01	2	47	Positive	Positive	Negative	LumA	Stage II	Infiltrating Ductal Carcinoma
TCGA-AO-A12C-01	2	42	Positive	Positive	Positive	LumA	Stage II	Infiltrating Ductal Carcinoma
TCGA-A8-A0A4-01	2	73	Positive	Positive	Negative	LumA	Stage II	Infiltrating Lobular Carcinoma
TCGA-D8-A27I-01	2	58	Positive	Positive	Negative	LumA	Stage III	Infiltrating Lobular Carcinoma
TCGA-EW-A1IZ-01	2	53	Positive	Positive	Negative	LumA	Stage III	Infiltrating Ductal Carcinoma
TCGA-OL-A66K-01	2	72	Positive	Positive	NA	LumA	Stage II	Infiltrating Lobular Carcinoma
TCGA-AC-A2FG-01	2	79	Positive	Negative	NA	LumA	Stage II	Infiltrating Lobular Carcinoma
TCGA-OL-A5RU-01	2	63	Positive	Positive	NA	LumA	Stage II	Infiltrating Ductal Carcinoma
TCGA-BH-A0BP-01	2	76	Positive	Positive	Negative	LumA	Stage I	Infiltrating Ductal Carcinoma
TCGA-E2-A15K-01	2	58	Positive	Positive	Negative	LumB	Stage II	Infiltrating Ductal Carcinoma
TCGA-AC-A5XS-01	2	74	Positive	Positive	NA	LumA	Stage II	Infiltrating Lobular Carcinoma
TCGA-BH-A2L8-01	2	45	Positive	Positive	NA	LumA	Stage II	Infiltrating Lobular Carcinoma
TCGA-D8-A3Z6-01	2	56	Positive	Positive	NA	LumA	Stage III	Infiltrating Lobular Carcinoma
TCGA-EW-A1P3-01	2	48	Positive	Positive	Negative	LumA	Stage II	Infiltrating Ductal Carcinoma
TCGA-GM-A3NW-01	2	63	Negative	Positive	NA	LumA	Stage II	Infiltrating Lobular Carcinoma
TCGA-A2-A0YI-01	2	62	Positive	Positive	Negative	LumA	Stage I	Infiltrating Ductal Carcinoma
TCGA-A2-A0EW-01	2	53	Positive	Positive	Negative	LumA	Stage III	Infiltrating Lobular Carcinoma
TCGA-BH-A1FE-01	2	31	Positive	Positive	Negative	LumA	Stage II	Infiltrating Ductal Carcinoma
TCGA-E9-A227-01	2	42	Positive	Positive	Negative	LumA	Stage II	Infiltrating Ductal Carcinoma
TCGA-B6-A0RV-01	2	42	Positive	Positive	Negative	LumA	Stage III	Mixed Histology
TCGA-AO-A0JA-01	2	36	Positive	Positive	Negative	LumA	Stage III	Infiltrating Ductal Carcinoma
TCGA-BH-A0EA-01	2	72	Positive	Positive	Negative	LumA	Stage II	Infiltrating Ductal Carcinoma
TCGA-E9-A1RI-01	2	43	NA	NA	NA	LumA	Stage III	Mixed Histology
TCGA-E9-A1NH-01	2	71	Positive	Positive	Negative	LumA	Stage II	Infiltrating Ductal Carcinoma
TCGA-E2-A14U-01	2	74	Positive	Positive	NA	LumA	Stage I	Infiltrating Lobular Carcinoma
TCGA-D8-A73X-01	2	53	Positive	Positive	NA	LumA	Stage II	NA
TCGA-EW-A1PF-01	2	50	Positive	Positive	Negative	LumA	Stage I	Infiltrating Ductal Carcinoma
TCGA-A2-A3KD-01	2	47	Positive	Positive	NA	LumA	Stage III	Mucinous Carcinoma
TCGA-E9-A3Q9-01	2	78	Positive	Positive	NA	LumA	Stage III	Infiltrating Lobular Carcinoma
TCGA-AR-A1AU-01	2	39	Positive	Positive	Negative	LumA	Stage III	Infiltrating Ductal Carcinoma
TCGA-BH-A0HY-01	2	60	Positive	Negative	NA	LumB	Stage I	Infiltrating Ductal Carcinoma
TCGA-AR-A24T-01	2	46	Positive	Positive	Negative	LumA	Stage III	Infiltrating Lobular Carcinoma
TCGA-A7-A26H-01	2	72	Positive	Negative	Positive	LumA	Stage II	Infiltrating Ductal Carcinoma
TCGA-E2-A1B5-01	2	46	Positive	Positive	Negative	LumA	Stage II	Infiltrating Lobular Carcinoma
TCGA-LL-A5YN-01	2	46	Positive	Positive	NA	LumA	Stage II	Infiltrating Ductal Carcinoma
TCGA-A1-A0SD-01	2	59	Positive	Positive	Negative	LumA	Stage II	Infiltrating Ductal Carcinoma
TCGA-AR-A2LO-01	2	46	Positive	Positive	NA	LumA	Stage II	Infiltrating Lobular Carcinoma
TCGA-BH-A18F-01	2	50	Positive	Positive	Negative	LumA	Stage II	Infiltrating Ductal Carcinoma
TCGA-AC-A3OD-01	2	68	Positive	Positive	NA	LumA	Stage II	Infiltrating Lobular Carcinoma
TCGA-A2-A0T3-01	2	37	Positive	Positive	Negative	LumB	Stage I	Infiltrating Ductal Carcinoma
TCGA-A2-A0D3-01	2	42	Positive	Positive	Negative	LumA	Stage I	Infiltrating Ductal Carcinoma
TCGA-OL-A66J-01	2	80	Positive	Positive	NA	LumA	Stage I	Infiltrating Lobular Carcinoma
TCGA-BH-A0W4-01	2	46	Positive	Positive	Negative	LumA	Stage II	Infiltrating Ductal Carcinoma
TCGA-D8-A141-01	2	40	Positive	Positive	Negative	LumA	NA	Infiltrating Ductal Carcinoma
TCGA-XX-A89A-01	2	68	Positive	Positive	NA	LumA	Stage II	Infiltrating Lobular Carcinoma
TCGA-BH-A0BA-01	2	51	Positive	Positive	Negative	LumA	Stage III	Mixed Histology
TCGA-A2-A3KC-01	2	55	Positive	Positive	NA	LumA	Stage II	Infiltrating Lobular Carcinoma
TCGA-GM-A2DI-01	2	52	Negative	Negative	NA	LumA	Stage I	Infiltrating Ductal Carcinoma
TCGA-BH-A8G0-01	2	54	Positive	Positive	NA	LumA	Stage II	Infiltrating Lobular Carcinoma
TCGA-E9-A3X8-01	2	48	Positive	Positive	NA	LumA	Stage II	Infiltrating Lobular Carcinoma
TCGA-BH-A1EW-01	2	38	Negative	Negative	Negative	LumA	Stage II	Infiltrating Ductal Carcinoma
TCGA-AO-A0J5-01	2	48	Positive	Negative	Negative	LumA	Stage IV	NA
TCGA-BH-A1EU-01	2	83	Positive	Positive	Negative	LumA	Stage I	Infiltrating Ductal Carcinoma
TCGA-AN-A0XL-01	2	61	Positive	Positive	Negative	LumA	Stage II	Infiltrating Ductal Carcinoma
TCGA-A2-A0YD-01	2	63	Positive	Positive	Negative	LumA	Stage II	Infiltrating Lobular Carcinoma
TCGA-AO-A03L-01	2	34	Positive	Positive	Negative	LumA	Stage III	Infiltrating Ductal Carcinoma
TCGA-A8-A07E-01	2	81	Positive	Positive	Negative	LumA	Stage X	Infiltrating Ductal Carcinoma
TCGA-BH-A0BR-01	2	59	Positive	Positive	Negative	LumA	Stage I	Infiltrating Ductal Carcinoma
TCGA-E2-A1IU-01	2	60	Positive	Positive	Negative	LumA	Stage I	Infiltrating Ductal Carcinoma
TCGA-AR-A2LE-01	2	69	Positive	Negative	NA	LumA	Stage I	Infiltrating Lobular Carcinoma
TCGA-LD-A7W6-01	2	54	Positive	Positive	NA	LumA	Stage II	Infiltrating Lobular Carcinoma
TCGA-E2-A15P-01	2	61	Positive	Positive	Negative	LumA	Stage I	Infiltrating Ductal Carcinoma
TCGA-E2-A1B4-01	2	74	Positive	Positive	Negative	LumA	Stage III	Infiltrating Ductal Carcinoma
TCGA-AR-A1AL-01	2	60	Positive	Positive	Negative	LumA	Stage III	Infiltrating Lobular Carcinoma
TCGA-E9-A1N4-01	2	41	Positive	Positive	Negative	LumA	Stage III	Mixed Histology
TCGA-A8-A07J-01	2	35	Positive	Positive	Negative	LumA	Stage II	Infiltrating Ductal Carcinoma
TCGA-A2-A0CK-01	2	60	Positive	Positive	NA	LumA	Stage III	Infiltrating Lobular Carcinoma
TCGA-E2-A14Q-01	2	50	Positive	Positive	Negative	LumA	Stage II	Infiltrating Ductal Carcinoma
TCGA-AR-A0TQ-01	2	27	Positive	Negative	Positive	LumB	Stage III	Infiltrating Ductal Carcinoma
TCGA-BH-A0DI-01	2	63	Positive	Positive	Negative	LumA	Stage II	Infiltrating Ductal Carcinoma
TCGA-BH-A1FL-01	2	69	Positive	Positive	Negative	LumA	Stage II	Infiltrating Ductal Carcinoma
TCGA-BH-A0B0-01	2	56	Positive	Positive	Negative	LumA	Stage I	Infiltrating Ductal Carcinoma
TCGA-AR-A1AN-01	2	46	Positive	Positive	Negative	LumA	Stage II	Infiltrating Ductal Carcinoma
TCGA-AN-A0FN-01	2	61	Positive	Positive	Negative	LumA	Stage I	Infiltrating Ductal Carcinoma
TCGA-LD-A66U-01	2	44	Positive	Positive	NA	LumA	Stage II	Infiltrating Lobular Carcinoma
TCGA-E2-A10E-01	2	64	Positive	Positive	Negative	LumA	Stage II	Infiltrating Ductal Carcinoma
TCGA-A2-A0CO-01	2	85	Positive	Positive	NA	LumA	Stage II	Infiltrating Lobular Carcinoma
TCGA-OL-A5RX-01	2	51	Positive	Positive	NA	LumA	Stage I	Infiltrating Ductal Carcinoma
TCGA-A2-A4S2-01	2	62	Positive	Positive	NA	LumA	Stage III	Infiltrating Lobular Carcinoma
TCGA-A2-A0EO-01	2	54	Positive	Positive	Negative	LumA	Stage I	Infiltrating Ductal Carcinoma
TCGA-E2-A2P5-01	2	78	Positive	Positive	NA	LumA	Stage III	Infiltrating Lobular Carcinoma
TCGA-A1-A0SE-01	2	56	Positive	Positive	Negative	LumA	Stage I	Mixed Histology
TCGA-D8-A1Y0-01	2	65	Positive	Positive	Negative	LumA	Stage III	Infiltrating Ductal Carcinoma
TCGA-A2-A4RW-01	2	49	Positive	Positive	NA	LumA	Stage III	Infiltrating Lobular Carcinoma
TCGA-AR-A0TT-01	2	53	Positive	Negative	Negative	LumB	Stage III	Infiltrating Ductal Carcinoma
TCGA-GM-A5PX-01	2	65	Positive	Positive	NA	LumA	Stage II	Infiltrating Lobular Carcinoma
TCGA-A2-A1FZ-01	2	63	Positive	Positive	Negative	LumA	Stage II	Infiltrating Ductal Carcinoma
TCGA-EW-A1IX-01	2	48	Positive	Positive	Negative	LumA	Stage II	NA
TCGA-BH-A0BQ-01	2	39	Positive	Positive	Negative	LumA	Stage I	Infiltrating Ductal Carcinoma
TCGA-A8-A07G-01	2	65	Positive	Positive	Negative	LumA	Stage II	Infiltrating Ductal Carcinoma
TCGA-A2-A25D-01	2	90	Positive	Negative	Negative	LumA	Stage III	Infiltrating Lobular Carcinoma
TCGA-BH-A0B6-01	2	47	Positive	Positive	NA	LumA	Stage I	Infiltrating Ductal Carcinoma
TCGA-E9-A5FK-01	2	60	Positive	Positive	NA	LumA	Stage III	Infiltrating Lobular Carcinoma
TCGA-C8-A3M7-01	2	60	Negative	Negative	NA	LumA	Stage III	Infiltrating Lobular Carcinoma
TCGA-A2-A0CR-01	2	54	Positive	Positive	NA	LumA	Stage II	Infiltrating Lobular Carcinoma
TCGA-AC-A3BB-01	2	46	Positive	Positive	NA	LumA	Stage III	Infiltrating Lobular Carcinoma
TCGA-EW-A2FV-01	2	39	Positive	Positive	NA	LumA	Stage III	NA
TCGA-D8-A27P-01	2	64	Positive	Positive	Negative	LumA	Stage I	Infiltrating Ductal Carcinoma
TCGA-A1-A0SF-01	2	54	Positive	Positive	Negative	LumA	Stage II	Infiltrating Ductal Carcinoma
TCGA-E2-A1IF-01	2	74	Positive	Positive	Negative	LumA	Stage I	Infiltrating Ductal Carcinoma
TCGA-AR-A24O-01	2	43	Positive	Positive	Negative	LumA	Stage III	Mixed Histology
TCGA-B6-A0X0-01	2	54	Positive	Positive	Negative	LumA	Stage I	NA
TCGA-GM-A2DA-01	2	46	Positive	Positive	NA	LumA	Stage II	Infiltrating Ductal Carcinoma
TCGA-E2-A107-01	2	54	Positive	Negative	Negative	LumA	Stage III	Infiltrating Lobular Carcinoma
TCGA-AC-A2FO-01	2	65	Positive	Negative	NA	LumA	Stage II	Infiltrating Lobular Carcinoma
TCGA-A1-A0SJ-01	2	39	Positive	Positive	Negative	LumA	Stage III	Infiltrating Ductal Carcinoma
TCGA-AO-A0JC-01	2	64	Positive	Positive	Negative	LumA	Stage II	Infiltrating Ductal Carcinoma
TCGA-C8-A132-01	2	56	Positive	Positive	Positive	LumA	Stage II	Infiltrating Ductal Carcinoma
TCGA-A2-A0EX-01	2	46	Positive	Positive	Negative	LumA	Stage II	Infiltrating Lobular Carcinoma
TCGA-D8-A1JB-01	2	54	Positive	Positive	Positive	LumA	Stage II	Infiltrating Ductal Carcinoma
TCGA-BH-A0H3-01	2	46	Positive	Positive	Negative	LumA	Stage I	Infiltrating Ductal Carcinoma
TCGA-AR-A24W-01	2	55	Positive	Positive	NA	LumA	Stage II	Infiltrating Ductal Carcinoma
TCGA-A2-A0SU-01	2	66	Positive	Positive	Negative	LumA	Stage II	Infiltrating Ductal Carcinoma
TCGA-A2-A1FW-01	2	62	Positive	Negative	Negative	LumB	Stage III	Infiltrating Ductal Carcinoma
TCGA-BH-A0BT-01	2	56	Positive	Positive	Negative	LumA	Stage II	Infiltrating Ductal Carcinoma
TCGA-AO-A12G-01	2	75	Positive	Positive	Negative	LumA	Stage II	NA
TCGA-B6-A0RN-01	2	60	Negative	Negative	Negative	LumA	Stage I	Infiltrating Ductal Carcinoma
TCGA-A2-A04N-01	2	66	Positive	Positive	Negative	LumA	Stage I	Infiltrating Ductal Carcinoma
TCGA-BH-A1FB-01	2	60	Positive	Positive	Negative	LumA	Stage II	Infiltrating Ductal Carcinoma
TCGA-E9-A1RA-01	2	48	NA	NA	Negative	LumA	Stage I	Infiltrating Ductal Carcinoma
TCGA-LD-A74U-01	2	79	Positive	Negative	NA	LumA	Stage III	Infiltrating Lobular Carcinoma
TCGA-AC-A2B8-01	2	84	Positive	Positive	NA	LumA	Stage II	Infiltrating Lobular Carcinoma
TCGA-E2-A10F-01	2	47	Positive	Positive	Negative	LumA	Stage II	Infiltrating Lobular Carcinoma
TCGA-AN-A0XT-01	2	54	Positive	Negative	Negative	LumA	Stage III	Infiltrating Ductal Carcinoma
TCGA-GM-A4E0-01	2	67	Positive	Positive	NA	LumA	Stage III	Infiltrating Lobular Carcinoma
TCGA-B6-A0IE-01	2	38	Negative	Negative	Negative	LumA	NA	Mixed Histology
TCGA-BH-A0HK-01	2	81	Positive	Negative	Negative	LumA	Stage II	Infiltrating Ductal Carcinoma
TCGA-D8-A4Z1-01	2	68	Positive	Positive	NA	LumA	Stage I	Infiltrating Lobular Carcinoma
TCGA-BH-A0DV-01	2	54	Positive	Positive	Negative	LumA	Stage III	Infiltrating Ductal Carcinoma
TCGA-A8-A09A-01	2	40	Positive	Positive	Negative	LumA	Stage X	Infiltrating Ductal Carcinoma
TCGA-D8-A1JU-01	2	51	Positive	Positive	Negative	LumA	Stage I	Infiltrating Ductal Carcinoma
TCGA-AC-A3HN-01	2	87	Positive	Positive	NA	LumA	Stage II	Infiltrating Lobular Carcinoma
TCGA-AC-A6IV-01	2	47	Positive	Positive	NA	LumA	Stage II	Infiltrating Lobular Carcinoma
TCGA-EW-A1J5-01	2	59	Positive	Positive	Negative	LumA	Stage II	Infiltrating Lobular Carcinoma
TCGA-LL-A740-01	2	61	Negative	Negative	NA	LumA	Stage I	Infiltrating Ductal Carcinoma
TCGA-AR-A24M-01	2	38	Positive	Positive	Negative	LumA	Stage III	Mixed Histology
TCGA-AO-A03V-01	2	41	Positive	Positive	Negative	LumA	Stage I	Infiltrating Ductal Carcinoma
TCGA-BH-A0B1-01	2	66	Positive	Positive	Negative	LumA	Stage II	Infiltrating Ductal Carcinoma
TCGA-A2-A0ES-01	2	52	Positive	Positive	Negative	LumA	Stage II	Infiltrating Lobular Carcinoma
TCGA-BH-A1F2-01	2	53	Positive	Positive	Positive	LumB	Stage III	Infiltrating Ductal Carcinoma
TCGA-A2-A0EV-01	2	80	Positive	Positive	Negative	LumA	Stage I	Infiltrating Ductal Carcinoma
TCGA-AN-A0FS-01	2	55	Positive	Negative	Negative	LumA	Stage I	Infiltrating Ductal Carcinoma
TCGA-A8-A07F-01	2	65	Positive	Positive	Negative	LumA	Stage II	Infiltrating Ductal Carcinoma
TCGA-GM-A2DL-01	2	50	Positive	Positive	NA	LumA	Stage I	Infiltrating Ductal Carcinoma
TCGA-BH-A0B2-01	2	43	Positive	Positive	Negative	LumA	Stage I	Infiltrating Ductal Carcinoma
TCGA-BH-A0BO-01	2	54	Positive	Positive	Negative	LumA	Stage I	Infiltrating Ductal Carcinoma
TCGA-BH-A0AZ-01	2	47	Positive	Positive	Negative	LumA	Stage III	Infiltrating Ductal Carcinoma
TCGA-AR-A5QP-01	2	54	Positive	Positive	NA	LumA	Stage II	Infiltrating Lobular Carcinoma
TCGA-A2-A1FV-01	2	74	Positive	Positive	Negative	LumA	Stage II	Infiltrating Lobular Carcinoma
TCGA-GM-A2DN-01	2	58	Positive	Positive	NA	LumA	Stage II	Infiltrating Ductal Carcinoma
TCGA-B6-A0I5-01	2	49	Positive	Positive	Negative	LumA	Stage II	Infiltrating Ductal Carcinoma
TCGA-BH-A1FH-01	2	47	Positive	Negative	Negative	LumA	Stage IV	Infiltrating Ductal Carcinoma
TCGA-GM-A2DO-01	2	54	Positive	Positive	NA	LumB	Stage I	Infiltrating Lobular Carcinoma
TCGA-LD-A7W5-01	2	52	Positive	Positive	NA	LumA	Stage III	Infiltrating Ductal Carcinoma
TCGA-AC-A6NO-01	2	43	Positive	Positive	NA	LumA	Stage II	Infiltrating Ductal Carcinoma
TCGA-D8-A146-01	2	57	Positive	Positive	Negative	LumA	Stage II	Infiltrating Ductal Carcinoma
TCGA-AC-A23C-01	2	62	Positive	Positive	Positive	LumA	Stage II	Infiltrating Ductal Carcinoma
TCGA-BH-A0BF-01	2	56	Positive	Positive	Negative	LumB	Stage II	Infiltrating Ductal Carcinoma
TCGA-D8-A1X8-01	2	62	Positive	NA	Negative	LumA	Stage III	Infiltrating Lobular Carcinoma
TCGA-E2-A15D-01	2	47	Positive	Positive	Negative	LumA	Stage II	Infiltrating Ductal Carcinoma
TCGA-A8-A095-01	2	45	Positive	Positive	Negative	LumB	Stage I	Infiltrating Ductal Carcinoma
TCGA-BH-A201-01	2	64	Positive	Positive	NA	LumA	Stage I	Infiltrating Ductal Carcinoma
TCGA-E2-A14Z-01	2	64	Positive	Positive	Negative	LumA	Stage I	Infiltrating Ductal Carcinoma
TCGA-BH-A0W5-01	2	77	Positive	Positive	Negative	LumA	Stage II	Infiltrating Ductal Carcinoma
TCGA-BH-A0EB-01	2	69	Positive	Positive	Negative	LumA	Stage I	Infiltrating Ductal Carcinoma
TCGA-A1-A0SH-01	2	39	Negative	Positive	Negative	LumA	Stage II	Infiltrating Ductal Carcinoma
TCGA-A7-A0CG-01	2	78	Positive	Negative	Negative	LumA	Stage II	Mixed Histology
TCGA-B6-A0WY-01	2	40	Positive	Negative	Negative	LumA	Stage III	Infiltrating Ductal Carcinoma
TCGA-C8-A1HI-01	2	40	Positive	Positive	Negative	LumA	Stage III	Infiltrating Ductal Carcinoma
TCGA-A7-A26E-01	2	71	Positive	Positive	Negative	LumA	Stage III	Infiltrating Lobular Carcinoma
TCGA-A2-A0CP-01	2	60	Positive	Positive	Negative	LumA	Stage I	Infiltrating Ductal Carcinoma
TCGA-AC-A3TN-01	2	75	Positive	Positive	NA	LumA	Stage II	Infiltrating Lobular Carcinoma
TCGA-EW-A1IW-01	2	80	Positive	Positive	Positive	LumA	Stage II	Infiltrating Lobular Carcinoma
TCGA-E2-A1IH-01	2	80	Positive	Positive	Negative	LumA	Stage I	Infiltrating Lobular Carcinoma
TCGA-BH-A0DE-01	2	62	Positive	Positive	Negative	LumA	Stage II	Infiltrating Ductal Carcinoma
TCGA-HN-A2OB-01	2	45	Positive	Positive	NA	LumA	Stage II	Infiltrating Lobular Carcinoma
TCGA-AO-A0JF-01	2	68	Positive	Positive	Negative	LumA	Stage II	Infiltrating Ductal Carcinoma
TCGA-BH-A0DG-01	2	30	Positive	Negative	Negative	LumA	Stage II	Infiltrating Ductal Carcinoma
TCGA-BH-A0DK-01	2	49	Positive	Positive	Negative	LumA	Stage II	Infiltrating Ductal Carcinoma
TCGA-AC-A8OP-01	2	72	Positive	Positive	NA	LumA	Stage I	Infiltrating Ductal Carcinoma
TCGA-BH-A0DP-01	2	60	Positive	Positive	Negative	LumA	Stage II	Infiltrating Lobular Carcinoma
TCGA-D8-A1XM-01	2	57	Positive	Positive	Negative	LumA	Stage I	Infiltrating Ductal Carcinoma
TCGA-E2-A15I-01	2	44	Positive	Positive	Negative	LumA	Stage II	Infiltrating Ductal Carcinoma
TCGA-BH-A0W7-01	2	49	Positive	Positive	Negative	LumA	Stage I	Infiltrating Ductal Carcinoma
TCGA-BH-A0DS-01	2	71	Positive	Positive	Negative	LumA	Stage III	Infiltrating Ductal Carcinoma
TCGA-OK-A5Q2-01	2	59	Positive	Positive	NA	LumA	Stage II	Infiltrating Lobular Carcinoma
TCGA-GM-A3NY-01	2	72	Positive	Positive	NA	LumA	Stage II	Infiltrating Lobular Carcinoma
TCGA-OL-A5DA-01	2	61	Positive	Positive	NA	LumA	Stage II	Infiltrating Lobular Carcinoma
TCGA-OL-A66N-01	2	59	Positive	Negative	NA	LumA	Stage III	Infiltrating Lobular Carcinoma
TCGA-A2-A0T4-01	2	62	Positive	Positive	Negative	LumA	Stage II	Infiltrating Lobular Carcinoma
TCGA-A2-A1G0-01	2	49	Positive	Positive	Negative	LumA	Stage II	Infiltrating Ductal Carcinoma
TCGA-A7-A4SA-01	2	40	Positive	Negative	NA	LumA	Stage II	Infiltrating Lobular Carcinoma
TCGA-BH-A18M-01	2	39	Positive	Positive	Positive	LumA	Stage III	Infiltrating Ductal Carcinoma
TCGA-B6-A0IH-01	2	81	Positive	Positive	Negative	LumA	Stage III	Infiltrating Lobular Carcinoma
TCGA-EW-A3E8-01	2	60	Positive	Negative	NA	LumA	Stage II	Infiltrating Lobular Carcinoma
TCGA-AC-A6IX-01	2	49	Positive	Positive	NA	LumA	Stage III	Infiltrating Lobular Carcinoma
TCGA-D8-A27V-01	2	62	Positive	Positive	Negative	LumA	Stage II	Infiltrating Lobular Carcinoma
TCGA-LL-A5YL-01	2	64	Positive	Negative	NA	LumA	Stage II	Infiltrating Lobular Carcinoma
TCGA-A8-A0A2-01	2	66	Positive	Positive	Negative	LumA	Stage II	Infiltrating Lobular Carcinoma
TCGA-BH-A5J0-01	2	63	Positive	Positive	NA	LumA	Stage I	Infiltrating Ductal Carcinoma
TCGA-AO-A12A-01	2	47	Positive	Positive	Negative	LumA	Stage II	Infiltrating Ductal Carcinoma
TCGA-A2-A0T7-01	2	51	Positive	Positive	Negative	LumA	Stage II	Infiltrating Ductal Carcinoma
TCGA-BH-A0B5-01	2	40	Positive	Positive	Negative	LumA	Stage III	Infiltrating Lobular Carcinoma
TCGA-C8-A26W-01	2	58	Positive	Positive	Positive	LumB	Stage II	Infiltrating Ductal Carcinoma
TCGA-AR-A1AX-01	2	64	Positive	Positive	Positive	LumA	Stage I	Infiltrating Ductal Carcinoma
TCGA-E9-A1R0-01	2	58	NA	NA	Negative	LumA	Stage II	Infiltrating Ductal Carcinoma
TCGA-A2-A25C-01	2	50	Positive	Positive	Negative	LumB	Stage II	Infiltrating Ductal Carcinoma
TCGA-E9-A6HE-01	2	45	Positive	Positive	NA	LumA	Stage III	Infiltrating Lobular Carcinoma
TCGA-D8-A1JN-01	2	80	Positive	Positive	Negative	LumA	Stage III	Infiltrating Lobular Carcinoma
TCGA-AQ-A1H3-01	2	49	Positive	Positive	Negative	LumA	Stage III	Infiltrating Ductal Carcinoma
TCGA-E2-A1L8-01	2	52	Positive	Positive	Negative	LumA	Stage II	Infiltrating Lobular Carcinoma
TCGA-OL-A66L-01	2	71	Positive	Positive	NA	LumA	Stage I	Infiltrating Ductal Carcinoma
TCGA-W8-A86G-01	2	66	Positive	Positive	NA	LumA	Stage II	Infiltrating Lobular Carcinoma
TCGA-EW-A1J2-01	2	50	Positive	Positive	Negative	LumA	Stage II	Infiltrating Lobular Carcinoma
TCGA-AR-A1AM-01	2	52	Positive	Positive	NA	LumA	Stage III	Infiltrating Lobular Carcinoma
TCGA-A2-A0SW-01	2	82	Positive	Negative	Negative	LumB	Stage IV	Infiltrating Ductal Carcinoma
TCGA-A7-A3J1-01	2	63	Positive	Positive	NA	LumA	Stage I	Infiltrating Lobular Carcinoma
TCGA-AN-A046-01	2	68	Positive	Positive	Negative	LumA	Stage II	Infiltrating Ductal Carcinoma
TCGA-AN-A0XS-01	2	63	Negative	Positive	Negative	LumA	Stage III	Infiltrating Ductal Carcinoma
TCGA-AR-A24P-01	2	47	Positive	Positive	Negative	LumA	Stage I	Infiltrating Ductal Carcinoma
TCGA-E2-A1IO-01	2	37	Positive	Positive	Negative	LumA	Stage I	Infiltrating Ductal Carcinoma
TCGA-B6-A0X7-01	2	62	Positive	Positive	Negative	LumA	Stage X	Mixed Histology
TCGA-AO-A0JJ-01	2	54	Positive	Positive	Negative	LumA	Stage II	Infiltrating Lobular Carcinoma
TCGA-E2-A3DX-01	2	43	Positive	Positive	NA	LumA	Stage III	Infiltrating Lobular Carcinoma
TCGA-A2-A0CV-01	2	41	Positive	Positive	Negative	LumA	Stage II	Infiltrating Ductal Carcinoma
TCGA-A2-A04Y-01	2	53	Positive	Positive	Negative	LumB	Stage II	Infiltrating Ductal Carcinoma
TCGA-B6-A1KI-01	2	63	Positive	Positive	Negative	LumA	Stage I	Infiltrating Ductal Carcinoma
TCGA-E2-A1B1-01	2	45	Positive	Positive	Positive	LumA	Stage II	Infiltrating Ductal Carcinoma
TCGA-A2-A0T6-01	2	50	Positive	Positive	Negative	LumA	Stage II	Infiltrating Lobular Carcinoma
TCGA-D8-A1XO-01	2	56	Positive	Positive	Negative	LumA	Stage II	Infiltrating Lobular Carcinoma
TCGA-A2-A259-01	2	70	Positive	Positive	Negative	LumA	Stage I	Infiltrating Ductal Carcinoma
TCGA-AR-A252-01	2	50	Positive	Positive	Negative	LumA	Stage I	Infiltrating Ductal Carcinoma
TCGA-EW-A1PA-01	2	59	Positive	Positive	Negative	LumA	Stage II	Infiltrating Ductal Carcinoma
TCGA-GM-A2DK-01	2	58	Positive	Negative	NA	LumA	Stage I	Infiltrating Ductal Carcinoma
TCGA-BH-A0BC-01	2	60	Positive	Positive	Negative	LumA	Stage III	Infiltrating Ductal Carcinoma
TCGA-A1-A0SG-01	2	61	Positive	Positive	Negative	LumA	Stage II	NA
TCGA-PE-A5DD-01	2	64	Positive	Negative	NA	LumA	Stage II	Infiltrating Lobular Carcinoma
TCGA-AO-A0JD-01	2	59	Positive	Positive	Negative	LumB	Stage III	Infiltrating Ductal Carcinoma
TCGA-BH-A0BS-01	2	55	Positive	Positive	Negative	LumA	Stage III	Infiltrating Ductal Carcinoma
TCGA-A8-A0A1-01	2	84	Positive	Positive	Negative	LumA	Stage II	Infiltrating Lobular Carcinoma
TCGA-BH-A18I-01	2	53	Positive	Positive	Negative	LumA	Stage II	Infiltrating Ductal Carcinoma
TCGA-E2-A1IJ-01	2	57	Positive	Positive	Negative	LumA	Stage I	Infiltrating Lobular Carcinoma
TCGA-BH-A0DO-01	2	78	Positive	Positive	Negative	LumA	Stage I	Infiltrating Ductal Carcinoma
TCGA-BH-A0AY-01	2	62	Positive	Positive	Negative	LumA	Stage II	Infiltrating Ductal Carcinoma
TCGA-BH-A0C1-01	2	61	Positive	Positive	Negative	LumA	Stage III	Infiltrating Lobular Carcinoma
TCGA-BH-A0C0-01	2	62	Positive	Positive	Positive	LumB	Stage II	Infiltrating Ductal Carcinoma
TCGA-E9-A1QZ-01	2	61	NA	NA	Negative	LumA	Stage II	Infiltrating Ductal Carcinoma
TCGA-LQ-A4E4-01	2	73	Positive	Positive	NA	LumA	Stage III	Infiltrating Lobular Carcinoma
TCGA-BH-A0BJ-01	2	41	Positive	Positive	Negative	LumA	Stage II	Infiltrating Ductal Carcinoma
TCGA-EW-A1IY-01	2	38	Positive	Positive	Negative	LumB	Stage I	Infiltrating Ductal Carcinoma

## Sheet: RNA-Seq 534
Sample ID	Cluster ID	LumA-R1/2	Age (Median)	ER Status	PR Status	Her2 Status	PAM50	Pathologic stage	Histological type
TCGA-D8-A1XU-01	1	LumA-R1	56	Positive	Positive	Negative	LumA	Stage I	Infiltrating Ductal Carcinoma
TCGA-D8-A1XV-01	1	LumA-R1	84	Positive	Positive	Negative	LumA	Stage II	Mucinous Carcinoma
TCGA-E9-A1N3-01	1	LumA-R1	70	NA	NA	Negative	LumA	Stage III	Mixed Histology
TCGA-C8-A1HE-01	1	LumA-R1	59	Positive	Positive	Negative	LumA	Stage II	Infiltrating Ductal Carcinoma
TCGA-A1-A0SQ-01	1	LumA-R1	45	Positive	Positive	Negative	LumA	Stage II	Infiltrating Ductal Carcinoma
TCGA-D8-A1XG-01	1	LumA-R1	86	Positive	Negative	Negative	LumA	Stage III	Infiltrating Ductal Carcinoma
TCGA-E9-A1R3-01	1	LumA-R1	70	NA	NA	Negative	LumA	Stage III	Infiltrating Ductal Carcinoma
TCGA-A8-A08Z-01	1	LumA-R1	76	Positive	Positive	Negative	LumA	Stage III	Infiltrating Ductal Carcinoma
TCGA-BH-A6R8-01	1	LumA-R1	46	Positive	Positive	NA	LumA	Stage II	Infiltrating Ductal Carcinoma
TCGA-B6-A0IA-01	1	LumA-R1	51	Positive	Positive	Negative	LumA	Stage II	NA
TCGA-D8-A1XA-01	1	LumA-R1	64	Positive	Positive	Negative	LumA	Stage I	Infiltrating Ductal Carcinoma
TCGA-E2-A15G-01	1	LumA-R1	76	Positive	Positive	Negative	LumA	Stage II	Mixed Histology
TCGA-BH-A0DZ-01	1	LumA-R1	43	Positive	Positive	Positive	LumA	Stage II	Infiltrating Ductal Carcinoma
TCGA-C8-A26Z-01	1	LumA-R1	59	Positive	Positive	Negative	LumA	Stage II	Infiltrating Ductal Carcinoma
TCGA-BH-A0EI-01	1	LumA-R1	51	Positive	Positive	Negative	LumA	Stage II	Infiltrating Ductal Carcinoma
TCGA-A7-A0DC-01	1	LumA-R1	63	Positive	Negative	Negative	LumA	Stage I	Infiltrating Ductal Carcinoma
TCGA-A8-A09V-01	1	LumA-R1	51	Positive	Positive	Negative	LumA	Stage II	Infiltrating Lobular Carcinoma
TCGA-D8-A1XD-01	1	LumA-R1	36	Positive	Positive	Negative	LumA	Stage III	Infiltrating Ductal Carcinoma
TCGA-E2-A1L9-01	1	LumA-R1	40	Positive	Positive	Negative	LumA	Stage II	Infiltrating Ductal Carcinoma
TCGA-A8-A08O-01	1	LumA-R1	45	Positive	Positive	Negative	LumA	Stage IV	Infiltrating Ductal Carcinoma
TCGA-AN-A0FK-01	1	LumA-R1	88	Positive	Positive	Negative	LumA	Stage III	Infiltrating Ductal Carcinoma
TCGA-GM-A2DC-01	1	LumA-R1	57	Positive	Positive	NA	LumA	Stage II	Infiltrating Ductal Carcinoma
TCGA-E2-A15O-01	1	LumA-R1	89	Positive	Positive	Negative	LumA	Stage I	Infiltrating Ductal Carcinoma
TCGA-AN-A04A-01	1	LumA-R1	36	Positive	Positive	Negative	LumA	Stage III	Infiltrating Ductal Carcinoma
TCGA-AQ-A04L-01	1	LumA-R1	48	Positive	Negative	Positive	LumA	Stage II	Infiltrating Ductal Carcinoma
TCGA-EW-A1P5-01	1	LumA-R1	77	Positive	Positive	Negative	LumA	Stage II	Infiltrating Ductal Carcinoma
TCGA-A8-A08T-01	1	LumA-R1	64	Positive	Positive	Negative	LumA	Stage IV	Infiltrating Ductal Carcinoma
TCGA-C8-A12X-01	1	LumA-R1	62	Positive	Positive	Negative	LumA	Stage II	Mucinous Carcinoma
TCGA-A2-A0EU-01	1	LumA-R1	79	Positive	Positive	Negative	LumA	Stage I	Infiltrating Ductal Carcinoma
TCGA-A8-A09K-01	1	LumA-R1	68	Positive	Positive	Negative	LumA	Stage II	Infiltrating Ductal Carcinoma
TCGA-E9-A229-01	1	LumA-R1	37	NA	NA	Negative	LumA	Stage I	Infiltrating Ductal Carcinoma
TCGA-B6-A0IG-01	1	LumA-R1	50	Positive	Positive	NA	LumA	Stage II	Infiltrating Ductal Carcinoma
TCGA-BH-A1ET-01	1	LumA-R1	55	Positive	Positive	Negative	LumA	Stage I	Infiltrating Ductal Carcinoma
TCGA-BH-A28Q-01	1	LumA-R1	46	Positive	Positive	NA	LumA	Stage II	Infiltrating Lobular Carcinoma
TCGA-E2-A15J-01	1	LumA-R1	51	Positive	Positive	Negative	LumA	Stage I	Infiltrating Ductal Carcinoma
TCGA-BH-A0HI-01	1	LumA-R1	78	Positive	Positive	Negative	LumA	Stage I	Infiltrating Ductal Carcinoma
TCGA-A7-A3IZ-01	1	LumA-R1	62	Positive	Negative	NA	LumA	Stage II	Infiltrating Lobular Carcinoma
TCGA-A2-A0T5-01	1	LumA-R1	39	Positive	Positive	Negative	LumA	Stage II	Infiltrating Ductal Carcinoma
TCGA-A8-A06P-01	1	LumA-R1	63	Positive	Positive	Negative	LumA	Stage III	Infiltrating Ductal Carcinoma
TCGA-A8-A086-01	1	LumA-R1	59	Positive	Positive	Negative	LumA	Stage II	Infiltrating Ductal Carcinoma
TCGA-A8-A06Y-01	1	LumA-R1	66	Positive	Positive	Negative	LumA	Stage II	Infiltrating Ductal Carcinoma
TCGA-OL-A66O-01	1	LumA-R1	39	Positive	Positive	NA	LumA	Stage II	Infiltrating Ductal Carcinoma
TCGA-E9-A24A-01	1	LumA-R1	69	NA	NA	Negative	LumA	Stage II	Infiltrating Ductal Carcinoma
TCGA-AN-A049-01	1	LumA-R1	62	Positive	Positive	Negative	LumA	Stage II	Infiltrating Ductal Carcinoma
TCGA-A8-A08C-01	1	LumA-R1	65	Positive	Positive	Negative	LumA	Stage II	Infiltrating Ductal Carcinoma
TCGA-BH-A0DH-01	1	LumA-R1	63	Positive	Positive	Negative	LumA	Stage II	Infiltrating Ductal Carcinoma
TCGA-E2-A1IN-01	1	LumA-R1	60	Positive	Positive	Negative	LumA	Stage I	Infiltrating Ductal Carcinoma
TCGA-E9-A247-01	1	LumA-R1	59	NA	NA	Negative	LumA	Stage I	Infiltrating Ductal Carcinoma
TCGA-D8-A27E-01	1	LumA-R1	66	Positive	Positive	Negative	LumA	Stage I	NA
TCGA-E9-A5UP-01	1	LumA-R1	63	NA	NA	NA	LumA	Stage II	NA
TCGA-BH-A0HQ-01	1	LumA-R1	56	Positive	Positive	Negative	LumA	Stage II	Infiltrating Ductal Carcinoma
TCGA-BH-A0E7-01	1	LumA-R1	79	Positive	Positive	Negative	LumA	Stage II	Infiltrating Ductal Carcinoma
TCGA-A2-A0EM-01	1	LumA-R1	73	Positive	Positive	Negative	LumA	Stage I	Infiltrating Ductal Carcinoma
TCGA-A7-A3RF-01	1	LumA-R1	79	Positive	Positive	NA	LumA	Stage II	Mucinous Carcinoma
TCGA-GM-A2D9-01	1	LumA-R1	69	Positive	Positive	NA	LumA	Stage I	Infiltrating Ductal Carcinoma
TCGA-AQ-A1H2-01	1	LumA-R1	84	Positive	Positive	Positive	LumA	Stage III	Infiltrating Ductal Carcinoma
TCGA-E9-A1RD-01	1	LumA-R1	67	NA	NA	Negative	LumA	Stage II	Infiltrating Ductal Carcinoma
TCGA-B6-A2IU-01	1	LumA-R1	62	Positive	Positive	NA	LumA	Stage II	Infiltrating Lobular Carcinoma
TCGA-A7-A3J0-01	1	LumA-R1	62	Positive	Positive	NA	LumA	Stage II	Mucinous Carcinoma
TCGA-S3-A6ZG-01	1	LumA-R1	71	Positive	Positive	NA	LumA	Stage II	Mixed Histology
TCGA-AR-A0U3-01	1	LumA-R1	59	Positive	Positive	Negative	LumA	Stage II	Infiltrating Ductal Carcinoma
TCGA-AN-A0AS-01	1	LumA-R1	70	Positive	Negative	Negative	LumA	Stage III	Infiltrating Ductal Carcinoma
TCGA-E2-A15R-01	1	LumA-R1	64	Positive	Positive	Negative	LumA	Stage II	Infiltrating Ductal Carcinoma
TCGA-AC-A3YJ-01	1	LumA-R1	66	Positive	Positive	NA	LumA	Stage II	NA
TCGA-LL-A6FP-01	1	LumA-R1	90	Positive	Positive	NA	LumA	Stage II	Infiltrating Lobular Carcinoma
TCGA-E2-A15F-01	1	LumA-R1	64	Positive	Positive	Negative	LumA	Stage I	Infiltrating Ductal Carcinoma
TCGA-D8-A1JP-01	1	LumA-R1	73	Positive	Positive	Negative	LumA	Stage I	Infiltrating Ductal Carcinoma
TCGA-AC-A62Y-01	1	LumA-R1	79	Positive	Positive	NA	LumA	Stage II	Infiltrating Lobular Carcinoma
TCGA-PE-A5DC-01	1	LumA-R1	72	Positive	Positive	NA	LumA	Stage III	Infiltrating Lobular Carcinoma
TCGA-D8-A1XB-01	1	LumA-R1	62	Positive	Positive	Negative	LumA	Stage II	Infiltrating Ductal Carcinoma
TCGA-BH-A0GZ-01	1	LumA-R1	62	Positive	Positive	Negative	LumA	Stage II	Infiltrating Ductal Carcinoma
TCGA-E9-A245-01	1	LumA-R1	47	NA	NA	Negative	LumA	Stage II	Infiltrating Ductal Carcinoma
TCGA-B6-A0RP-01	1	LumA-R1	73	Positive	Positive	Negative	LumA	Stage III	Mixed Histology
TCGA-A8-A07B-01	1	LumA-R1	69	Positive	Positive	Positive	LumA	Stage II	Infiltrating Ductal Carcinoma
TCGA-E2-A156-01	1	LumA-R1	61	Positive	Positive	Negative	LumA	Stage I	Infiltrating Ductal Carcinoma
TCGA-EW-A423-01	1	LumA-R1	75	Positive	Positive	NA	LumA	Stage II	Infiltrating Lobular Carcinoma
TCGA-EW-A424-01	1	LumA-R1	51	Positive	Positive	NA	LumA	Stage III	Infiltrating Lobular Carcinoma
TCGA-A2-A04V-01	1	LumA-R1	39	Positive	Positive	Negative	LumA	Stage II	Infiltrating Ductal Carcinoma
TCGA-E2-A10B-01	1	LumA-R1	67	Positive	Positive	Negative	LumA	Stage II	Infiltrating Ductal Carcinoma
TCGA-AO-A12C-01	1	LumA-R1	42	Positive	Positive	Positive	LumA	Stage II	Infiltrating Ductal Carcinoma
TCGA-BH-A0HL-01	1	LumA-R1	56	Positive	Positive	Negative	LumA	Stage II	Infiltrating Ductal Carcinoma
TCGA-D8-A1JS-01	1	LumA-R1	77	Positive	Positive	Negative	LumA	Stage I	NA
TCGA-LL-A50Y-01	1	LumA-R1	84	Positive	Positive	NA	LumA	Stage II	Infiltrating Lobular Carcinoma
TCGA-AO-A12H-01	1	LumA-R1	69	Positive	Positive	Negative	LumA	Stage II	Mixed Histology
TCGA-OL-A66K-01	1	LumA-R1	72	Positive	Positive	NA	LumA	Stage II	Infiltrating Lobular Carcinoma
TCGA-A7-A0CH-01	1	LumA-R1	79	NA	NA	Negative	LumA	Stage II	Infiltrating Ductal Carcinoma
TCGA-BH-A0HN-01	1	LumA-R1	67	Positive	Positive	Negative	LumA	Stage I	Infiltrating Ductal Carcinoma
TCGA-E2-A15L-01	1	LumA-R1	65	Positive	Positive	Negative	LumA	Stage II	Infiltrating Lobular Carcinoma
TCGA-AN-A0FZ-01	1	LumA-R1	45	Positive	Negative	NA	LumA	Stage III	Infiltrating Ductal Carcinoma
TCGA-AN-A0XP-01	1	LumA-R1	69	Positive	Positive	Negative	LumA	Stage III	Infiltrating Ductal Carcinoma
TCGA-D8-A3Z6-01	1	LumA-R1	56	Positive	Positive	NA	LumA	Stage III	Infiltrating Lobular Carcinoma
TCGA-EW-A1P3-01	1	LumA-R1	48	Positive	Positive	Negative	LumA	Stage II	Infiltrating Ductal Carcinoma
TCGA-BH-A0B8-01	1	LumA-R1	64	Positive	Positive	Negative	LumA	Stage I	Infiltrating Ductal Carcinoma
TCGA-E2-A2P6-01	1	LumA-R1	77	Positive	Positive	NA	LumA	Stage II	Infiltrating Lobular Carcinoma
TCGA-A8-A093-01	1	LumA-R1	61	Positive	Positive	Negative	LumA	Stage II	Infiltrating Ductal Carcinoma
TCGA-AN-A03X-01	1	LumA-R1	74	Positive	Positive	Negative	LumA	Stage II	Infiltrating Ductal Carcinoma
TCGA-E9-A1RF-01	1	LumA-R1	68	NA	NA	Negative	LumA	Stage III	Infiltrating Ductal Carcinoma
TCGA-E9-A1RI-01	1	LumA-R1	43	NA	NA	NA	LumA	Stage III	Mixed Histology
TCGA-E9-A1NH-01	1	LumA-R1	71	Positive	Positive	Negative	LumA	Stage II	Infiltrating Ductal Carcinoma
TCGA-B6-A0X4-01	1	LumA-R1	62	Positive	Positive	Negative	LumA	Stage II	Infiltrating Ductal Carcinoma
TCGA-A8-A09T-01	1	LumA-R1	68	Positive	Positive	Negative	LumA	Stage X	Infiltrating Lobular Carcinoma
TCGA-D8-A73X-01	1	LumA-R1	53	Positive	Positive	NA	LumA	Stage II	NA
TCGA-A2-A0YC-01	1	LumA-R1	59	Positive	Positive	Negative	LumA	Stage II	Infiltrating Ductal Carcinoma
TCGA-AN-A0FT-01	1	LumA-R1	63	Positive	Positive	Positive	LumA	Stage II	Infiltrating Ductal Carcinoma
TCGA-E2-A153-01	1	LumA-R1	51	Positive	Positive	Negative	LumA	Stage II	Infiltrating Ductal Carcinoma
TCGA-E9-A3Q9-01	1	LumA-R1	78	Positive	Positive	NA	LumA	Stage III	Infiltrating Lobular Carcinoma
TCGA-A7-A26H-01	1	LumA-R1	72	Positive	Negative	Positive	LumA	Stage II	Infiltrating Ductal Carcinoma
TCGA-E2-A1BD-01	1	LumA-R1	53	Positive	Positive	Negative	LumA	Stage II	Infiltrating Ductal Carcinoma
TCGA-E2-A105-01	1	LumA-R1	79	Positive	Positive	NA	LumA	Stage II	Infiltrating Ductal Carcinoma
TCGA-LL-A442-01	1	LumA-R1	56	Positive	Positive	NA	LumA	Stage II	Infiltrating Ductal Carcinoma
TCGA-EW-A1J1-01	1	LumA-R1	38	Positive	Positive	Negative	LumA	Stage II	Infiltrating Ductal Carcinoma
TCGA-GI-A2C8-01	1	LumA-R1	63	Positive	Positive	NA	LumA	Stage III	Infiltrating Ductal Carcinoma
TCGA-BH-A1FG-01	1	LumA-R1	88	Positive	Positive	NA	LumA	Stage I	Infiltrating Ductal Carcinoma
TCGA-OL-A5D8-01	1	LumA-R1	40	Positive	Positive	NA	LumA	Stage II	Infiltrating Ductal Carcinoma
TCGA-A2-A0D3-01	1	LumA-R1	42	Positive	Positive	Negative	LumA	Stage I	Infiltrating Ductal Carcinoma
TCGA-A8-A07Z-01	1	LumA-R1	85	Positive	Positive	Negative	LumA	Stage II	Infiltrating Ductal Carcinoma
TCGA-AO-A12B-01	1	LumA-R1	63	Positive	Positive	Negative	LumA	Stage II	Infiltrating Ductal Carcinoma
TCGA-B6-A40C-01	1	LumA-R1	51	Positive	Positive	NA	LumA	Stage II	Infiltrating Lobular Carcinoma
TCGA-OL-A66H-01	1	LumA-R1	74	Positive	Positive	NA	LumA	Stage I	Mucinous Carcinoma
TCGA-BH-A0HO-01	1	LumA-R1	48	Positive	Positive	Negative	LumA	Stage II	Infiltrating Ductal Carcinoma
TCGA-AO-A126-01	1	LumA-R1	39	Positive	Positive	Negative	LumA	Stage II	Infiltrating Ductal Carcinoma
TCGA-AR-A0TZ-01	1	LumA-R1	43	Positive	Positive	Negative	LumA	Stage III	Infiltrating Ductal Carcinoma
TCGA-E2-A10A-01	1	LumA-R1	41	Positive	Positive	Negative	LumA	Stage II	Infiltrating Ductal Carcinoma
TCGA-A8-A06U-01	1	LumA-R1	80	Positive	Positive	NA	LumA	Stage II	Infiltrating Ductal Carcinoma
TCGA-BH-A1ES-01	1	LumA-R1	35	Positive	Positive	Negative	LumA	Stage II	Infiltrating Ductal Carcinoma
TCGA-D8-A73W-01	1	LumA-R1	79	Positive	Negative	NA	LumA	Stage III	Mucinous Carcinoma
TCGA-E9-A1N5-01	1	LumA-R1	45	Positive	Positive	Negative	LumA	Stage II	Mixed Histology
TCGA-BH-A0H7-01	1	LumA-R1	65	Positive	Positive	Negative	LumA	Stage III	Infiltrating Ductal Carcinoma
TCGA-A7-A0D9-01	1	LumA-R1	37	Positive	Negative	Negative	LumA	Stage II	Infiltrating Ductal Carcinoma
TCGA-AN-A0XW-01	1	LumA-R1	36	Positive	Positive	Negative	LumA	Stage III	Infiltrating Ductal Carcinoma
TCGA-E2-A1IU-01	1	LumA-R1	60	Positive	Positive	Negative	LumA	Stage I	Infiltrating Ductal Carcinoma
TCGA-AN-A041-01	1	LumA-R1	29	Positive	Negative	NA	LumA	Stage II	Infiltrating Ductal Carcinoma
TCGA-AR-A2LE-01	1	LumA-R1	69	Positive	Negative	NA	LumA	Stage I	Infiltrating Lobular Carcinoma
TCGA-AO-A125-01	1	LumA-R1	72	Positive	Positive	Negative	LumA	Stage II	NA
TCGA-E2-A1B4-01	1	LumA-R1	74	Positive	Positive	Negative	LumA	Stage III	Infiltrating Ductal Carcinoma
TCGA-EW-A1PE-01	1	LumA-R1	56	Positive	Positive	Negative	LumA	Stage II	Infiltrating Ductal Carcinoma
TCGA-BH-A18N-01	1	LumA-R1	88	Positive	Positive	Negative	LumA	Stage II	Infiltrating Ductal Carcinoma
TCGA-BH-A1F5-01	1	LumA-R1	62	Positive	Positive	NA	LumA	Stage II	Infiltrating Ductal Carcinoma
TCGA-BH-A18S-01	1	LumA-R1	79	Positive	Positive	NA	LumA	Stage I	Mucinous Carcinoma
TCGA-AN-A0XN-01	1	LumA-R1	68	Negative	Positive	Negative	LumA	Stage III	Infiltrating Ductal Carcinoma
TCGA-A7-A26J-01	1	LumA-R1	49	Positive	Positive	Negative	LumA	Stage II	Infiltrating Ductal Carcinoma
TCGA-BH-A8FY-01	1	LumA-R1	87	Positive	Positive	NA	LumA	Stage I	Infiltrating Lobular Carcinoma
TCGA-A7-A3IY-01	1	LumA-R1	71	Positive	Positive	NA	LumA	Stage I	Mucinous Carcinoma
TCGA-E9-A1R5-01	1	LumA-R1	63	NA	NA	Negative	LumA	Stage I	Infiltrating Ductal Carcinoma
TCGA-E2-A10E-01	1	LumA-R1	64	Positive	Positive	Negative	LumA	Stage II	Infiltrating Ductal Carcinoma
TCGA-A2-A0CS-01	1	LumA-R1	73	Positive	Positive	Negative	LumA	Stage IV	Infiltrating Ductal Carcinoma
TCGA-B6-A0RG-01	1	LumA-R1	26	Negative	Negative	Negative	LumA	Stage II	Infiltrating Ductal Carcinoma
TCGA-E2-A2P5-01	1	LumA-R1	78	Positive	Positive	NA	LumA	Stage III	Infiltrating Lobular Carcinoma
TCGA-E9-A1R6-01	1	LumA-R1	63	NA	NA	Negative	LumA	Stage II	Infiltrating Ductal Carcinoma
TCGA-BH-A0E1-01	1	LumA-R1	52	Positive	Positive	Negative	LumA	Stage II	Infiltrating Ductal Carcinoma
TCGA-BH-A1EY-01	1	LumA-R1	79	Positive	Positive	Negative	LumA	Stage II	Infiltrating Ductal Carcinoma
TCGA-A8-A0A9-01	1	LumA-R1	80	Positive	Positive	Negative	LumA	Stage II	Infiltrating Ductal Carcinoma
TCGA-A8-A09B-01	1	LumA-R1	58	Positive	Positive	Negative	LumA	Stage III	Infiltrating Ductal Carcinoma
TCGA-BH-A0HX-01	1	LumA-R1	54	Positive	Positive	Negative	LumA	Stage II	Infiltrating Ductal Carcinoma
TCGA-AC-A23E-01	1	LumA-R1	50	Positive	Positive	Negative	LumA	Stage II	Infiltrating Ductal Carcinoma
TCGA-A2-A4S0-01	1	LumA-R1	77	Positive	Positive	NA	LumA	Stage II	Mucinous Carcinoma
TCGA-AR-A0TW-01	1	LumA-R1	50	Positive	Positive	Negative	LumA	Stage III	Infiltrating Ductal Carcinoma
TCGA-D8-A1X9-01	1	LumA-R1	66	Positive	Positive	Negative	LumA	Stage II	Infiltrating Ductal Carcinoma
TCGA-AC-A2FM-01	1	LumA-R1	87	NA	NA	NA	LumA	Stage II	Infiltrating Lobular Carcinoma
TCGA-E2-A572-01	1	LumA-R1	72	Positive	Positive	NA	LumA	Stage III	Infiltrating Ductal Carcinoma
TCGA-B6-A40B-01	1	LumA-R1	76	Positive	Positive	NA	LumA	Stage I	Infiltrating Lobular Carcinoma
TCGA-D8-A27P-01	1	LumA-R1	64	Positive	Positive	Negative	LumA	Stage I	Infiltrating Ductal Carcinoma
TCGA-A7-A0CD-01	1	LumA-R1	66	Positive	Positive	Negative	LumA	Stage I	Infiltrating Ductal Carcinoma
TCGA-B6-A0X0-01	1	LumA-R1	54	Positive	Positive	Negative	LumA	Stage I	NA
TCGA-E2-A107-01	1	LumA-R1	54	Positive	Negative	Negative	LumA	Stage III	Infiltrating Lobular Carcinoma
TCGA-AR-A1AS-01	1	LumA-R1	54	Positive	Positive	Negative	LumA	Stage II	Infiltrating Ductal Carcinoma
TCGA-B6-A0RM-01	1	LumA-R1	57	Positive	Positive	Negative	LumA	Stage X	Infiltrating Ductal Carcinoma
TCGA-A8-A06T-01	1	LumA-R1	75	Positive	Positive	Negative	LumA	Stage III	Infiltrating Ductal Carcinoma
TCGA-A8-A091-01	1	LumA-R1	61	Positive	Negative	Negative	LumA	Stage II	Infiltrating Ductal Carcinoma
TCGA-BH-A18K-01	1	LumA-R1	46	Positive	Positive	Negative	LumA	Stage I	Infiltrating Ductal Carcinoma
TCGA-A8-A090-01	1	LumA-R1	74	Positive	Positive	Negative	LumA	Stage II	Infiltrating Ductal Carcinoma
TCGA-BH-A0H6-01	1	LumA-R1	82	Positive	Positive	Negative	LumA	Stage I	Infiltrating Ductal Carcinoma
TCGA-C8-A12Y-01	1	LumA-R1	44	NA	NA	Negative	LumA	Stage II	Infiltrating Ductal Carcinoma
TCGA-A7-A56D-01	1	LumA-R1	84	Positive	Positive	NA	LumA	Stage II	Infiltrating Ductal Carcinoma
TCGA-LL-A6FQ-01	1	LumA-R1	77	Positive	Positive	NA	LumA	Stage III	Infiltrating Ductal Carcinoma
TCGA-B6-A0RO-01	1	LumA-R1	71	Positive	Positive	Negative	LumA	Stage III	Infiltrating Ductal Carcinoma
TCGA-B6-A0RN-01	1	LumA-R1	60	Negative	Negative	Negative	LumA	Stage I	Infiltrating Ductal Carcinoma
TCGA-AR-A24V-01	1	LumA-R1	52	Positive	Positive	Negative	LumA	Stage II	Infiltrating Ductal Carcinoma
TCGA-A2-A04N-01	1	LumA-R1	66	Positive	Positive	Negative	LumA	Stage I	Infiltrating Ductal Carcinoma
TCGA-E9-A1RA-01	1	LumA-R1	48	NA	NA	Negative	LumA	Stage I	Infiltrating Ductal Carcinoma
TCGA-AR-A24L-01	1	LumA-R1	26	Positive	Positive	Negative	LumA	Stage II	Infiltrating Ductal Carcinoma
TCGA-E2-A10F-01	1	LumA-R1	47	Positive	Positive	Negative	LumA	Stage II	Infiltrating Lobular Carcinoma
TCGA-AN-A0XT-01	1	LumA-R1	54	Positive	Negative	Negative	LumA	Stage III	Infiltrating Ductal Carcinoma
TCGA-E9-A22B-01	1	LumA-R1	71	Positive	Negative	Negative	LumA	Stage I	Mixed Histology
TCGA-A8-A07P-01	1	LumA-R1	68	Positive	Positive	Positive	LumA	Stage II	Infiltrating Ductal Carcinoma
TCGA-OL-A6VR-01	1	LumA-R1	48	Positive	Positive	NA	LumA	Stage I	Infiltrating Ductal Carcinoma
TCGA-BH-A0E2-01	1	LumA-R1	49	Positive	Positive	Negative	LumA	Stage III	Infiltrating Ductal Carcinoma
TCGA-GM-A2DM-01	1	LumA-R1	57	Positive	Positive	NA	LumA	Stage II	Infiltrating Ductal Carcinoma
TCGA-B6-A0IM-01	1	LumA-R1	75	Positive	Positive	Negative	LumA	Stage II	NA
TCGA-AR-A24M-01	1	LumA-R1	38	Positive	Positive	Negative	LumA	Stage III	Mixed Histology
TCGA-AO-A0JI-01	1	LumA-R1	56	Positive	Negative	Negative	LumA	Stage II	Infiltrating Ductal Carcinoma
TCGA-B6-A408-01	1	LumA-R1	55	Positive	Positive	NA	LumA	Stage III	Mixed Histology
TCGA-C8-A12O-01	1	LumA-R1	50	Positive	Positive	NA	LumA	Stage II	Infiltrating Ductal Carcinoma
TCGA-A7-A13G-01	1	LumA-R1	79	Positive	Positive	Negative	LumA	Stage II	Infiltrating Ductal Carcinoma
TCGA-E2-A154-01	1	LumA-R1	68	Positive	Positive	Negative	LumA	Stage I	Infiltrating Ductal Carcinoma
TCGA-B6-A0I5-01	1	LumA-R1	49	Positive	Positive	Negative	LumA	Stage II	Infiltrating Ductal Carcinoma
TCGA-A2-A0CU-01	1	LumA-R1	73	Positive	Positive	Negative	LumA	Stage II	Infiltrating Ductal Carcinoma
TCGA-C8-A12N-01	1	LumA-R1	58	Positive	Positive	Negative	LumA	Stage II	Infiltrating Ductal Carcinoma
TCGA-BH-A1FR-01	1	LumA-R1	73	Positive	Positive	Negative	LumA	Stage III	NA
TCGA-A8-A08A-01	1	LumA-R1	89	Positive	Positive	Negative	LumA	Stage I	Infiltrating Ductal Carcinoma
TCGA-AC-A6NO-01	1	LumA-R1	43	Positive	Positive	NA	LumA	Stage II	Infiltrating Ductal Carcinoma
TCGA-A2-A0ER-01	1	LumA-R1	63	Positive	Positive	Negative	LumA	Stage I	Infiltrating Ductal Carcinoma
TCGA-E2-A15D-01	1	LumA-R1	47	Positive	Positive	Negative	LumA	Stage II	Infiltrating Ductal Carcinoma
TCGA-C8-A1HO-01	1	LumA-R1	34	Positive	Positive	Negative	LumA	Stage III	Infiltrating Ductal Carcinoma
TCGA-A8-A0AD-01	1	LumA-R1	83	Positive	Positive	Negative	LumA	Stage I	Mixed Histology
TCGA-BH-A0EB-01	1	LumA-R1	69	Positive	Positive	Negative	LumA	Stage I	Infiltrating Ductal Carcinoma
TCGA-C8-A1HI-01	1	LumA-R1	40	Positive	Positive	Negative	LumA	Stage III	Infiltrating Ductal Carcinoma
TCGA-AN-A0FD-01	1	LumA-R1	71	Positive	Positive	Positive	LumA	Stage II	Infiltrating Ductal Carcinoma
TCGA-A8-A083-01	1	LumA-R1	67	Positive	Positive	Negative	LumA	Stage II	Infiltrating Ductal Carcinoma
TCGA-B6-A0I8-01	1	LumA-R1	46	NA	NA	NA	LumA	Stage X	Infiltrating Ductal Carcinoma
TCGA-A2-A0CQ-01	1	LumA-R1	62	Positive	Positive	Negative	LumA	Stage I	Infiltrating Ductal Carcinoma
TCGA-C8-A273-01	1	LumA-R1	29	Positive	Positive	Negative	LumA	Stage II	Infiltrating Ductal Carcinoma
TCGA-AC-A3TN-01	1	LumA-R1	75	Positive	Positive	NA	LumA	Stage II	Infiltrating Lobular Carcinoma
TCGA-E2-A1IG-01	1	LumA-R1	45	Positive	Positive	NA	LumA	Stage II	Infiltrating Ductal Carcinoma
TCGA-D8-A1XY-01	1	LumA-R1	74	Positive	Positive	Positive	LumA	Stage II	Infiltrating Ductal Carcinoma
TCGA-B6-A0WT-01	1	LumA-R1	61	Positive	Positive	Negative	LumA	Stage II	Infiltrating Ductal Carcinoma
TCGA-BH-A0BV-01	1	LumA-R1	78	Positive	Positive	Negative	LumA	Stage II	Infiltrating Ductal Carcinoma
TCGA-E2-A570-01	1	LumA-R1	47	Positive	Positive	NA	LumA	Stage I	Infiltrating Ductal Carcinoma
TCGA-BH-A18J-01	1	LumA-R1	56	Positive	Positive	Negative	LumA	Stage IV	Infiltrating Ductal Carcinoma
TCGA-JL-A3YX-01	1	LumA-R1	46	Positive	Positive	NA	LumA	Stage II	Infiltrating Lobular Carcinoma
TCGA-BH-A0DS-01	1	LumA-R1	71	Positive	Positive	Negative	LumA	Stage III	Infiltrating Ductal Carcinoma
TCGA-OL-A5DA-01	1	LumA-R1	61	Positive	Positive	NA	LumA	Stage II	Infiltrating Lobular Carcinoma
TCGA-D8-A140-01	1	LumA-R1	62	Positive	Positive	Positive	LumA	Stage II	Infiltrating Ductal Carcinoma
TCGA-C8-A133-01	1	LumA-R1	65	Positive	Positive	Negative	LumA	Stage III	NA
TCGA-E9-A1RC-01	1	LumA-R1	56	NA	NA	Negative	LumA	Stage III	Mixed Histology
TCGA-B6-A0IC-01	1	LumA-R1	90	Positive	Positive	Negative	LumA	Stage X	NA
TCGA-E9-A1NG-01	1	LumA-R1	62	Positive	Positive	Negative	LumA	Stage II	Infiltrating Ductal Carcinoma
TCGA-D8-A1XC-01	1	LumA-R1	85	Positive	Positive	Negative	LumA	Stage III	Mucinous Carcinoma
TCGA-E2-A15H-01	1	LumA-R1	38	Positive	Positive	Positive	LumA	Stage II	Infiltrating Ductal Carcinoma
TCGA-A8-A0A2-01	1	LumA-R1	66	Positive	Positive	Negative	LumA	Stage II	Infiltrating Lobular Carcinoma
TCGA-B6-A0WZ-01	1	LumA-R1	50	Positive	Positive	Negative	LumA	Stage II	Infiltrating Ductal Carcinoma
TCGA-A2-A0CT-01	1	LumA-R1	71	Positive	Negative	Negative	LumA	Stage II	Infiltrating Ductal Carcinoma
TCGA-E2-A1IK-01	1	LumA-R1	71	Positive	Positive	Negative	LumA	Stage II	Infiltrating Ductal Carcinoma
TCGA-B6-A0RI-01	1	LumA-R1	44	Positive	Positive	Negative	LumA	Stage III	Infiltrating Ductal Carcinoma
TCGA-A2-A0ET-01	1	LumA-R1	58	Positive	Positive	Negative	LumA	Stage III	Infiltrating Ductal Carcinoma
TCGA-E2-A14T-01	1	LumA-R1	52	Positive	Positive	Negative	LumA	Stage II	Infiltrating Ductal Carcinoma
TCGA-E2-A106-01	1	LumA-R1	34	Positive	Positive	Negative	LumA	Stage I	Infiltrating Ductal Carcinoma
TCGA-AR-A0TR-01	1	LumA-R1	68	Positive	Positive	Negative	LumA	Stage II	Infiltrating Ductal Carcinoma
TCGA-E2-A1L8-01	1	LumA-R1	52	Positive	Positive	Negative	LumA	Stage II	Infiltrating Lobular Carcinoma
TCGA-EW-A1J3-01	1	LumA-R1	61	Positive	Positive	Positive	LumA	Stage I	Infiltrating Lobular Carcinoma
TCGA-AO-A0J8-01	1	LumA-R1	61	Positive	Positive	Negative	LumA	Stage II	Infiltrating Lobular Carcinoma
TCGA-E2-A576-01	1	LumA-R1	69	Positive	Positive	NA	LumA	Stage I	Infiltrating Lobular Carcinoma
TCGA-A8-A099-01	1	LumA-R1	76	Positive	Positive	Positive	LumA	Stage X	Infiltrating Ductal Carcinoma
TCGA-A2-A0YF-01	1	LumA-R1	67	Positive	Negative	Negative	LumA	NA	Infiltrating Ductal Carcinoma
TCGA-E2-A1IE-01	1	LumA-R1	61	Positive	Positive	Negative	LumA	Stage II	Infiltrating Ductal Carcinoma
TCGA-AR-A24P-01	1	LumA-R1	47	Positive	Positive	Negative	LumA	Stage I	Infiltrating Ductal Carcinoma
TCGA-A8-A0AB-01	1	LumA-R1	54	Positive	Positive	Negative	LumA	Stage II	Infiltrating Lobular Carcinoma
TCGA-S3-A6ZH-01	1	LumA-R1	29	Positive	Positive	NA	LumA	Stage III	Infiltrating Ductal Carcinoma
TCGA-AQ-A0Y5-01	1	LumA-R1	70	Positive	Positive	Positive	LumA	Stage III	Infiltrating Ductal Carcinoma
TCGA-B6-A1KI-01	1	LumA-R1	63	Positive	Positive	Negative	LumA	Stage I	Infiltrating Ductal Carcinoma
TCGA-AN-A0XO-01	1	LumA-R1	59	Positive	Negative	Negative	LumA	Stage III	Infiltrating Ductal Carcinoma
TCGA-B6-A0IO-01	1	LumA-R1	66	Positive	NA	Negative	LumA	Stage II	Infiltrating Ductal Carcinoma
TCGA-D8-A1XO-01	1	LumA-R1	56	Positive	Positive	Negative	LumA	Stage II	Infiltrating Lobular Carcinoma
TCGA-A1-A0SG-01	1	LumA-R1	61	Positive	Positive	Negative	LumA	Stage II	NA
TCGA-E2-A1LA-01	1	LumA-R1	59	Positive	Positive	Negative	LumA	Stage II	Infiltrating Ductal Carcinoma
TCGA-BH-A0BS-01	1	LumA-R1	55	Positive	Positive	Negative	LumA	Stage III	Infiltrating Ductal Carcinoma
TCGA-EW-A1P6-01	1	LumA-R1	64	Positive	Positive	Negative	LumA	Stage II	Infiltrating Ductal Carcinoma
TCGA-LQ-A4E4-01	1	LumA-R1	73	Positive	Positive	NA	LumA	Stage III	Infiltrating Lobular Carcinoma
TCGA-PE-A5DE-01	2	LumA-R2	41	Positive	Positive	NA	LumA	Stage II	Infiltrating Lobular Carcinoma
TCGA-E9-A2JT-01	2	LumA-R2	63	NA	NA	NA	LumA	Stage II	Infiltrating Lobular Carcinoma
TCGA-LL-A440-01	2	LumA-R2	61	Positive	Positive	NA	LumA	Stage I	Infiltrating Lobular Carcinoma
TCGA-BH-A1EO-01	2	LumA-R2	68	Positive	Positive	Negative	LumA	Stage II	NA
TCGA-B6-A401-01	2	LumA-R2	47	Positive	Positive	NA	LumA	Stage II	Infiltrating Ductal Carcinoma
TCGA-E2-A1BC-01	2	LumA-R2	63	Positive	Positive	Negative	LumA	Stage I	Infiltrating Ductal Carcinoma
TCGA-D8-A27K-01	2	LumA-R2	47	Positive	Positive	Negative	LumA	Stage II	Infiltrating Ductal Carcinoma
TCGA-AR-A5QN-01	2	LumA-R2	68	Positive	Positive	NA	LumA	Stage III	Infiltrating Lobular Carcinoma
TCGA-BH-A0HF-01	2	LumA-R2	77	Positive	Positive	Negative	LumA	Stage I	Infiltrating Ductal Carcinoma
TCGA-OL-A5RV-01	2	LumA-R2	43	Positive	Positive	NA	LumA	Stage III	Infiltrating Ductal Carcinoma
TCGA-A8-A0A6-01	2	LumA-R2	64	Positive	Positive	Negative	LumA	Stage III	Infiltrating Lobular Carcinoma
TCGA-BH-A0HP-01	2	LumA-R2	65	Positive	Negative	Negative	LumA	Stage III	Infiltrating Lobular Carcinoma
TCGA-D8-A27T-01	2	LumA-R2	53	Positive	Positive	Negative	LumA	Stage III	Infiltrating Lobular Carcinoma
TCGA-D8-A145-01	2	LumA-R2	80	Positive	Positive	Negative	LumA	Stage II	Infiltrating Ductal Carcinoma
TCGA-E2-A1IL-01	2	LumA-R2	78	Positive	Positive	Negative	LumA	Stage II	Infiltrating Lobular Carcinoma
TCGA-AO-A03M-01	2	LumA-R2	29	Positive	Positive	Negative	LumA	Stage I	Infiltrating Ductal Carcinoma
TCGA-AN-A0XV-01	2	LumA-R2	67	Positive	Positive	Negative	LumA	Stage III	Infiltrating Ductal Carcinoma
TCGA-BH-A0HA-01	2	LumA-R2	31	Positive	Positive	Negative	LumA	Stage I	Infiltrating Ductal Carcinoma
TCGA-AR-A1AP-01	2	LumA-R2	80	Positive	Positive	Negative	LumA	Stage I	Infiltrating Ductal Carcinoma
TCGA-AR-A5QM-01	2	LumA-R2	62	Positive	Positive	NA	LumA	Stage II	Infiltrating Lobular Carcinoma
TCGA-A7-A425-01	2	LumA-R2	70	Positive	Positive	NA	LumA	Stage III	Infiltrating Lobular Carcinoma
TCGA-AC-A2FB-01	2	LumA-R2	65	Positive	Positive	NA	LumA	Stage II	Infiltrating Lobular Carcinoma
TCGA-BH-A0DQ-01	2	LumA-R2	42	Positive	Positive	Negative	LumA	Stage II	Infiltrating Ductal Carcinoma
TCGA-XX-A899-01	2	LumA-R2	46	Positive	Positive	NA	LumA	Stage III	Infiltrating Lobular Carcinoma
TCGA-BH-A0BM-01	2	LumA-R2	54	Positive	Negative	Negative	LumA	Stage II	Infiltrating Ductal Carcinoma
TCGA-GM-A3XN-01	2	LumA-R2	44	Positive	Positive	NA	LumA	Stage III	Infiltrating Lobular Carcinoma
TCGA-BH-A1EX-01	2	LumA-R2	67	Positive	Positive	Negative	LumA	Stage II	Infiltrating Ductal Carcinoma
TCGA-E9-A295-01	2	LumA-R2	71	Positive	Positive	NA	LumA	Stage II	Infiltrating Lobular Carcinoma
TCGA-A2-A0EP-01	2	LumA-R2	56	Positive	Negative	NA	LumA	Stage I	Infiltrating Lobular Carcinoma
TCGA-B6-A0WS-01	2	LumA-R2	58	Positive	Positive	Negative	LumA	Stage X	Infiltrating Ductal Carcinoma
TCGA-AC-A3QP-01	2	LumA-R2	79	Positive	Positive	NA	LumA	Stage II	Infiltrating Lobular Carcinoma
TCGA-B6-A0IP-01	2	LumA-R2	74	Positive	Positive	Negative	LumA	Stage I	Infiltrating Lobular Carcinoma
TCGA-E9-A1NE-01	2	LumA-R2	28	Positive	Positive	Negative	LumA	Stage II	Infiltrating Ductal Carcinoma
TCGA-AR-A2LM-01	2	LumA-R2	49	Positive	Positive	NA	LumA	Stage II	Infiltrating Lobular Carcinoma
TCGA-D8-A1JH-01	2	LumA-R2	56	Positive	Positive	Negative	LumA	Stage I	Infiltrating Ductal Carcinoma
TCGA-AQ-A7U7-01	2	LumA-R2	55	Positive	Positive	NA	LumA	Stage III	Infiltrating Lobular Carcinoma
TCGA-BH-A0H9-01	2	LumA-R2	69	Positive	Positive	Negative	LumA	Stage II	Infiltrating Ductal Carcinoma
TCGA-E9-A1R2-01	2	LumA-R2	51	Positive	Negative	Negative	LumA	Stage III	Infiltrating Ductal Carcinoma
TCGA-AR-A2LN-01	2	LumA-R2	65	Positive	Positive	NA	LumA	Stage II	Infiltrating Lobular Carcinoma
TCGA-AR-A1AK-01	2	LumA-R2	70	Positive	Positive	Negative	LumA	Stage I	Infiltrating Lobular Carcinoma
TCGA-A7-A4SB-01	2	LumA-R2	56	Positive	Positive	NA	LumA	Stage III	Infiltrating Lobular Carcinoma
TCGA-BH-A0E9-01	2	LumA-R2	53	Positive	Positive	Negative	LumA	Stage II	Infiltrating Lobular Carcinoma
TCGA-A7-A5ZX-01	2	LumA-R2	48	Positive	Positive	NA	LumA	Stage III	Infiltrating Lobular Carcinoma
TCGA-AC-A3W6-01	2	LumA-R2	90	Positive	Positive	NA	LumA	Stage III	Infiltrating Lobular Carcinoma
TCGA-D8-A27G-01	2	LumA-R2	75	Positive	Positive	Negative	LumA	Stage II	Infiltrating Lobular Carcinoma
TCGA-BH-A0H5-01	2	LumA-R2	45	Positive	Positive	Negative	LumA	Stage I	Infiltrating Ductal Carcinoma
TCGA-A2-A0EN-01	2	LumA-R2	70	Positive	Positive	Negative	LumA	Stage II	Infiltrating Lobular Carcinoma
TCGA-AN-A0FW-01	2	LumA-R2	67	Positive	NA	Negative	LumA	Stage III	Infiltrating Ductal Carcinoma
TCGA-D8-A3Z5-01	2	LumA-R2	54	Positive	Positive	NA	LumA	Stage III	Infiltrating Lobular Carcinoma
TCGA-E2-A1L6-01	2	LumA-R2	44	Positive	Positive	Negative	LumA	Stage II	Infiltrating Ductal Carcinoma
TCGA-AC-A2QI-01	2	LumA-R2	76	Positive	Negative	NA	LumA	Stage III	Infiltrating Lobular Carcinoma
TCGA-BH-A18H-01	2	LumA-R2	63	Positive	Positive	Negative	LumA	Stage I	Infiltrating Ductal Carcinoma
TCGA-A8-A097-01	2	LumA-R2	65	Positive	Positive	Positive	LumA	Stage II	Infiltrating Ductal Carcinoma
TCGA-AC-A2FF-01	2	LumA-R2	40	Positive	Positive	NA	LumA	Stage II	Infiltrating Lobular Carcinoma
TCGA-MS-A51U-01	2	LumA-R2	44	Positive	Positive	NA	LumA	Stage II	Infiltrating Lobular Carcinoma
TCGA-AC-A23G-01	2	LumA-R2	76	Positive	Positive	NA	LumA	Stage II	Infiltrating Lobular Carcinoma
TCGA-GM-A3XG-01	2	LumA-R2	46	Positive	Positive	NA	LumA	Stage III	Infiltrating Lobular Carcinoma
TCGA-AO-A0JG-01	2	LumA-R2	49	Positive	Positive	Negative	LumA	Stage III	NA
TCGA-EW-A2FS-01	2	LumA-R2	41	Positive	Negative	NA	LumA	Stage II	Infiltrating Ductal Carcinoma
TCGA-E2-A15M-01	2	LumA-R2	66	Positive	Positive	Negative	LumA	Stage II	Infiltrating Lobular Carcinoma
TCGA-AO-A12E-01	2	LumA-R2	51	Positive	Positive	Negative	LumA	Stage II	Infiltrating Lobular Carcinoma
TCGA-BH-A0DT-01	2	LumA-R2	41	Positive	Positive	Negative	LumA	Stage II	Infiltrating Ductal Carcinoma
TCGA-A7-A4SC-01	2	LumA-R2	62	Positive	Negative	NA	LumA	Stage II	Infiltrating Lobular Carcinoma
TCGA-A2-A0YL-01	2	LumA-R2	48	Positive	Positive	Negative	LumA	Stage III	Infiltrating Lobular Carcinoma
TCGA-E2-A15C-01	2	LumA-R2	61	Positive	Positive	Negative	LumA	Stage I	Infiltrating Ductal Carcinoma
TCGA-AR-A24X-01	2	LumA-R2	52	Positive	Positive	Negative	LumA	Stage II	Mixed Histology
TCGA-D8-A27L-01	2	LumA-R2	49	Positive	Positive	Negative	LumA	Stage III	Infiltrating Ductal Carcinoma
TCGA-BH-A42V-01	2	LumA-R2	41	Positive	Positive	NA	LumA	Stage I	Infiltrating Ductal Carcinoma
TCGA-GM-A5PV-01	2	LumA-R2	63	Positive	Positive	NA	LumA	Stage II	Infiltrating Lobular Carcinoma
TCGA-D8-A73U-01	2	LumA-R2	88	Positive	Positive	NA	LumA	Stage II	Infiltrating Lobular Carcinoma
TCGA-A7-A5ZW-01	2	LumA-R2	47	Positive	Positive	NA	LumA	Stage II	Infiltrating Ductal Carcinoma
TCGA-AR-A255-01	2	LumA-R2	62	Positive	Positive	Positive	LumA	Stage I	Infiltrating Ductal Carcinoma
TCGA-E2-A15E-01	2	LumA-R2	40	Positive	Positive	Positive	LumA	Stage II	Infiltrating Ductal Carcinoma
TCGA-AR-A2LJ-01	2	LumA-R2	40	Positive	Positive	NA	LumA	Stage III	Infiltrating Lobular Carcinoma
TCGA-BH-A0HB-01	2	LumA-R2	55	Positive	Positive	Negative	LumA	Stage I	Infiltrating Ductal Carcinoma
TCGA-A7-A0DB-01	2	LumA-R2	56	Positive	Positive	Negative	LumA	Stage II	Infiltrating Ductal Carcinoma
TCGA-A7-A13H-01	2	LumA-R2	61	Positive	Positive	NA	LumA	Stage II	Infiltrating Lobular Carcinoma
TCGA-AO-A0J9-01	2	LumA-R2	61	Positive	Positive	Negative	LumA	Stage III	Infiltrating Lobular Carcinoma
TCGA-BH-A0DX-01	2	LumA-R2	62	Positive	Positive	Negative	LumA	Stage I	Infiltrating Ductal Carcinoma
TCGA-A7-A426-01	2	LumA-R2	50	Positive	Positive	NA	LumA	Stage III	Infiltrating Lobular Carcinoma
TCGA-A2-A0SY-01	2	LumA-R2	62	Positive	Positive	Positive	LumA	Stage III	Infiltrating Lobular Carcinoma
TCGA-A8-A09D-01	2	LumA-R2	47	Positive	Positive	Negative	LumA	Stage II	Infiltrating Ductal Carcinoma
TCGA-A8-A0A4-01	2	LumA-R2	73	Positive	Positive	Negative	LumA	Stage II	Infiltrating Lobular Carcinoma
TCGA-D8-A27I-01	2	LumA-R2	58	Positive	Positive	Negative	LumA	Stage III	Infiltrating Lobular Carcinoma
TCGA-EW-A1IZ-01	2	LumA-R2	53	Positive	Positive	Negative	LumA	Stage III	Infiltrating Ductal Carcinoma
TCGA-AC-A2FG-01	2	LumA-R2	79	Positive	Negative	NA	LumA	Stage II	Infiltrating Lobular Carcinoma
TCGA-OL-A5RU-01	2	LumA-R2	63	Positive	Positive	NA	LumA	Stage II	Infiltrating Ductal Carcinoma
TCGA-BH-A0BP-01	2	LumA-R2	76	Positive	Positive	Negative	LumA	Stage I	Infiltrating Ductal Carcinoma
TCGA-AC-A5XS-01	2	LumA-R2	74	Positive	Positive	NA	LumA	Stage II	Infiltrating Lobular Carcinoma
TCGA-BH-A2L8-01	2	LumA-R2	45	Positive	Positive	NA	LumA	Stage II	Infiltrating Lobular Carcinoma
TCGA-GM-A3NW-01	2	LumA-R2	63	Negative	Positive	NA	LumA	Stage II	Infiltrating Lobular Carcinoma
TCGA-A2-A0YI-01	2	LumA-R2	62	Positive	Positive	Negative	LumA	Stage I	Infiltrating Ductal Carcinoma
TCGA-A2-A0EW-01	2	LumA-R2	53	Positive	Positive	Negative	LumA	Stage III	Infiltrating Lobular Carcinoma
TCGA-BH-A1FE-01	2	LumA-R2	31	Positive	Positive	Negative	LumA	Stage II	Infiltrating Ductal Carcinoma
TCGA-E9-A227-01	2	LumA-R2	42	Positive	Positive	Negative	LumA	Stage II	Infiltrating Ductal Carcinoma
TCGA-B6-A0RV-01	2	LumA-R2	42	Positive	Positive	Negative	LumA	Stage III	Mixed Histology
TCGA-AO-A0JA-01	2	LumA-R2	36	Positive	Positive	Negative	LumA	Stage III	Infiltrating Ductal Carcinoma
TCGA-BH-A0EA-01	2	LumA-R2	72	Positive	Positive	Negative	LumA	Stage II	Infiltrating Ductal Carcinoma
TCGA-E2-A14U-01	2	LumA-R2	74	Positive	Positive	NA	LumA	Stage I	Infiltrating Lobular Carcinoma
TCGA-EW-A1PF-01	2	LumA-R2	50	Positive	Positive	Negative	LumA	Stage I	Infiltrating Ductal Carcinoma
TCGA-A2-A3KD-01	2	LumA-R2	47	Positive	Positive	NA	LumA	Stage III	Mucinous Carcinoma
TCGA-AR-A1AU-01	2	LumA-R2	39	Positive	Positive	Negative	LumA	Stage III	Infiltrating Ductal Carcinoma
TCGA-AR-A24T-01	2	LumA-R2	46	Positive	Positive	Negative	LumA	Stage III	Infiltrating Lobular Carcinoma
TCGA-E2-A1B5-01	2	LumA-R2	46	Positive	Positive	Negative	LumA	Stage II	Infiltrating Lobular Carcinoma
TCGA-LL-A5YN-01	2	LumA-R2	46	Positive	Positive	NA	LumA	Stage II	Infiltrating Ductal Carcinoma
TCGA-A1-A0SD-01	2	LumA-R2	59	Positive	Positive	Negative	LumA	Stage II	Infiltrating Ductal Carcinoma
TCGA-AR-A2LO-01	2	LumA-R2	46	Positive	Positive	NA	LumA	Stage II	Infiltrating Lobular Carcinoma
TCGA-BH-A18F-01	2	LumA-R2	50	Positive	Positive	Negative	LumA	Stage II	Infiltrating Ductal Carcinoma
TCGA-AC-A3OD-01	2	LumA-R2	68	Positive	Positive	NA	LumA	Stage II	Infiltrating Lobular Carcinoma
TCGA-OL-A66J-01	2	LumA-R2	80	Positive	Positive	NA	LumA	Stage I	Infiltrating Lobular Carcinoma
TCGA-BH-A0W4-01	2	LumA-R2	46	Positive	Positive	Negative	LumA	Stage II	Infiltrating Ductal Carcinoma
TCGA-D8-A141-01	2	LumA-R2	40	Positive	Positive	Negative	LumA	NA	Infiltrating Ductal Carcinoma
TCGA-XX-A89A-01	2	LumA-R2	68	Positive	Positive	NA	LumA	Stage II	Infiltrating Lobular Carcinoma
TCGA-BH-A0BA-01	2	LumA-R2	51	Positive	Positive	Negative	LumA	Stage III	Mixed Histology
TCGA-A2-A3KC-01	2	LumA-R2	55	Positive	Positive	NA	LumA	Stage II	Infiltrating Lobular Carcinoma
TCGA-GM-A2DI-01	2	LumA-R2	52	Negative	Negative	NA	LumA	Stage I	Infiltrating Ductal Carcinoma
TCGA-BH-A8G0-01	2	LumA-R2	54	Positive	Positive	NA	LumA	Stage II	Infiltrating Lobular Carcinoma
TCGA-E9-A3X8-01	2	LumA-R2	48	Positive	Positive	NA	LumA	Stage II	Infiltrating Lobular Carcinoma
TCGA-BH-A1EW-01	2	LumA-R2	38	Negative	Negative	Negative	LumA	Stage II	Infiltrating Ductal Carcinoma
TCGA-AO-A0J5-01	2	LumA-R2	48	Positive	Negative	Negative	LumA	Stage IV	NA
TCGA-BH-A1EU-01	2	LumA-R2	83	Positive	Positive	Negative	LumA	Stage I	Infiltrating Ductal Carcinoma
TCGA-AN-A0XL-01	2	LumA-R2	61	Positive	Positive	Negative	LumA	Stage II	Infiltrating Ductal Carcinoma
TCGA-A2-A0YD-01	2	LumA-R2	63	Positive	Positive	Negative	LumA	Stage II	Infiltrating Lobular Carcinoma
TCGA-AO-A03L-01	2	LumA-R2	34	Positive	Positive	Negative	LumA	Stage III	Infiltrating Ductal Carcinoma
TCGA-A8-A07E-01	2	LumA-R2	81	Positive	Positive	Negative	LumA	Stage X	Infiltrating Ductal Carcinoma
TCGA-BH-A0BR-01	2	LumA-R2	59	Positive	Positive	Negative	LumA	Stage I	Infiltrating Ductal Carcinoma
TCGA-LD-A7W6-01	2	LumA-R2	54	Positive	Positive	NA	LumA	Stage II	Infiltrating Lobular Carcinoma
TCGA-E2-A15P-01	2	LumA-R2	61	Positive	Positive	Negative	LumA	Stage I	Infiltrating Ductal Carcinoma
TCGA-AR-A1AL-01	2	LumA-R2	60	Positive	Positive	Negative	LumA	Stage III	Infiltrating Lobular Carcinoma
TCGA-E9-A1N4-01	2	LumA-R2	41	Positive	Positive	Negative	LumA	Stage III	Mixed Histology
TCGA-A8-A07J-01	2	LumA-R2	35	Positive	Positive	Negative	LumA	Stage II	Infiltrating Ductal Carcinoma
TCGA-A2-A0CK-01	2	LumA-R2	60	Positive	Positive	NA	LumA	Stage III	Infiltrating Lobular Carcinoma
TCGA-E2-A14Q-01	2	LumA-R2	50	Positive	Positive	Negative	LumA	Stage II	Infiltrating Ductal Carcinoma
TCGA-BH-A0DI-01	2	LumA-R2	63	Positive	Positive	Negative	LumA	Stage II	Infiltrating Ductal Carcinoma
TCGA-BH-A1FL-01	2	LumA-R2	69	Positive	Positive	Negative	LumA	Stage II	Infiltrating Ductal Carcinoma
TCGA-BH-A0B0-01	2	LumA-R2	56	Positive	Positive	Negative	LumA	Stage I	Infiltrating Ductal Carcinoma
TCGA-AR-A1AN-01	2	LumA-R2	46	Positive	Positive	Negative	LumA	Stage II	Infiltrating Ductal Carcinoma
TCGA-AN-A0FN-01	2	LumA-R2	61	Positive	Positive	Negative	LumA	Stage I	Infiltrating Ductal Carcinoma
TCGA-LD-A66U-01	2	LumA-R2	44	Positive	Positive	NA	LumA	Stage II	Infiltrating Lobular Carcinoma
TCGA-A2-A0CO-01	2	LumA-R2	85	Positive	Positive	NA	LumA	Stage II	Infiltrating Lobular Carcinoma
TCGA-OL-A5RX-01	2	LumA-R2	51	Positive	Positive	NA	LumA	Stage I	Infiltrating Ductal Carcinoma
TCGA-A2-A4S2-01	2	LumA-R2	62	Positive	Positive	NA	LumA	Stage III	Infiltrating Lobular Carcinoma
TCGA-A2-A0EO-01	2	LumA-R2	54	Positive	Positive	Negative	LumA	Stage I	Infiltrating Ductal Carcinoma
TCGA-A1-A0SE-01	2	LumA-R2	56	Positive	Positive	Negative	LumA	Stage I	Mixed Histology
TCGA-D8-A1Y0-01	2	LumA-R2	65	Positive	Positive	Negative	LumA	Stage III	Infiltrating Ductal Carcinoma
TCGA-A2-A4RW-01	2	LumA-R2	49	Positive	Positive	NA	LumA	Stage III	Infiltrating Lobular Carcinoma
TCGA-GM-A5PX-01	2	LumA-R2	65	Positive	Positive	NA	LumA	Stage II	Infiltrating Lobular Carcinoma
TCGA-A2-A1FZ-01	2	LumA-R2	63	Positive	Positive	Negative	LumA	Stage II	Infiltrating Ductal Carcinoma
TCGA-EW-A1IX-01	2	LumA-R2	48	Positive	Positive	Negative	LumA	Stage II	NA
TCGA-BH-A0BQ-01	2	LumA-R2	39	Positive	Positive	Negative	LumA	Stage I	Infiltrating Ductal Carcinoma
TCGA-A8-A07G-01	2	LumA-R2	65	Positive	Positive	Negative	LumA	Stage II	Infiltrating Ductal Carcinoma
TCGA-A2-A25D-01	2	LumA-R2	90	Positive	Negative	Negative	LumA	Stage III	Infiltrating Lobular Carcinoma
TCGA-BH-A0B6-01	2	LumA-R2	47	Positive	Positive	NA	LumA	Stage I	Infiltrating Ductal Carcinoma
TCGA-E9-A5FK-01	2	LumA-R2	60	Positive	Positive	NA	LumA	Stage III	Infiltrating Lobular Carcinoma
TCGA-C8-A3M7-01	2	LumA-R2	60	Negative	Negative	NA	LumA	Stage III	Infiltrating Lobular Carcinoma
TCGA-A2-A0CR-01	2	LumA-R2	54	Positive	Positive	NA	LumA	Stage II	Infiltrating Lobular Carcinoma
TCGA-AC-A3BB-01	2	LumA-R2	46	Positive	Positive	NA	LumA	Stage III	Infiltrating Lobular Carcinoma
TCGA-EW-A2FV-01	2	LumA-R2	39	Positive	Positive	NA	LumA	Stage III	NA
TCGA-A1-A0SF-01	2	LumA-R2	54	Positive	Positive	Negative	LumA	Stage II	Infiltrating Ductal Carcinoma
TCGA-E2-A1IF-01	2	LumA-R2	74	Positive	Positive	Negative	LumA	Stage I	Infiltrating Ductal Carcinoma
TCGA-AR-A24O-01	2	LumA-R2	43	Positive	Positive	Negative	LumA	Stage III	Mixed Histology
TCGA-GM-A2DA-01	2	LumA-R2	46	Positive	Positive	NA	LumA	Stage II	Infiltrating Ductal Carcinoma
TCGA-AC-A2FO-01	2	LumA-R2	65	Positive	Negative	NA	LumA	Stage II	Infiltrating Lobular Carcinoma
TCGA-A1-A0SJ-01	2	LumA-R2	39	Positive	Positive	Negative	LumA	Stage III	Infiltrating Ductal Carcinoma
TCGA-AO-A0JC-01	2	LumA-R2	64	Positive	Positive	Negative	LumA	Stage II	Infiltrating Ductal Carcinoma
TCGA-C8-A132-01	2	LumA-R2	56	Positive	Positive	Positive	LumA	Stage II	Infiltrating Ductal Carcinoma
TCGA-A2-A0EX-01	2	LumA-R2	46	Positive	Positive	Negative	LumA	Stage II	Infiltrating Lobular Carcinoma
TCGA-D8-A1JB-01	2	LumA-R2	54	Positive	Positive	Positive	LumA	Stage II	Infiltrating Ductal Carcinoma
TCGA-BH-A0H3-01	2	LumA-R2	46	Positive	Positive	Negative	LumA	Stage I	Infiltrating Ductal Carcinoma
TCGA-AR-A24W-01	2	LumA-R2	55	Positive	Positive	NA	LumA	Stage II	Infiltrating Ductal Carcinoma
TCGA-A2-A0SU-01	2	LumA-R2	66	Positive	Positive	Negative	LumA	Stage II	Infiltrating Ductal Carcinoma
TCGA-BH-A0BT-01	2	LumA-R2	56	Positive	Positive	Negative	LumA	Stage II	Infiltrating Ductal Carcinoma
TCGA-AO-A12G-01	2	LumA-R2	75	Positive	Positive	Negative	LumA	Stage II	NA
TCGA-BH-A1FB-01	2	LumA-R2	60	Positive	Positive	Negative	LumA	Stage II	Infiltrating Ductal Carcinoma
TCGA-LD-A74U-01	2	LumA-R2	79	Positive	Negative	NA	LumA	Stage III	Infiltrating Lobular Carcinoma
TCGA-AC-A2B8-01	2	LumA-R2	84	Positive	Positive	NA	LumA	Stage II	Infiltrating Lobular Carcinoma
TCGA-GM-A4E0-01	2	LumA-R2	67	Positive	Positive	NA	LumA	Stage III	Infiltrating Lobular Carcinoma
TCGA-B6-A0IE-01	2	LumA-R2	38	Negative	Negative	Negative	LumA	NA	Mixed Histology
TCGA-BH-A0HK-01	2	LumA-R2	81	Positive	Negative	Negative	LumA	Stage II	Infiltrating Ductal Carcinoma
TCGA-D8-A4Z1-01	2	LumA-R2	68	Positive	Positive	NA	LumA	Stage I	Infiltrating Lobular Carcinoma
TCGA-BH-A0DV-01	2	LumA-R2	54	Positive	Positive	Negative	LumA	Stage III	Infiltrating Ductal Carcinoma
TCGA-A8-A09A-01	2	LumA-R2	40	Positive	Positive	Negative	LumA	Stage X	Infiltrating Ductal Carcinoma
TCGA-D8-A1JU-01	2	LumA-R2	51	Positive	Positive	Negative	LumA	Stage I	Infiltrating Ductal Carcinoma
TCGA-AC-A3HN-01	2	LumA-R2	87	Positive	Positive	NA	LumA	Stage II	Infiltrating Lobular Carcinoma
TCGA-AC-A6IV-01	2	LumA-R2	47	Positive	Positive	NA	LumA	Stage II	Infiltrating Lobular Carcinoma
TCGA-EW-A1J5-01	2	LumA-R2	59	Positive	Positive	Negative	LumA	Stage II	Infiltrating Lobular Carcinoma
TCGA-LL-A740-01	2	LumA-R2	61	Negative	Negative	NA	LumA	Stage I	Infiltrating Ductal Carcinoma
TCGA-AO-A03V-01	2	LumA-R2	41	Positive	Positive	Negative	LumA	Stage I	Infiltrating Ductal Carcinoma
TCGA-BH-A0B1-01	2	LumA-R2	66	Positive	Positive	Negative	LumA	Stage II	Infiltrating Ductal Carcinoma
TCGA-A2-A0ES-01	2	LumA-R2	52	Positive	Positive	Negative	LumA	Stage II	Infiltrating Lobular Carcinoma
TCGA-A2-A0EV-01	2	LumA-R2	80	Positive	Positive	Negative	LumA	Stage I	Infiltrating Ductal Carcinoma
TCGA-LL-A7SZ-01	2	LumA-R2	49	Positive	Positive	NA	LumA	Stage II	Infiltrating Ductal Carcinoma
TCGA-AN-A0FS-01	2	LumA-R2	55	Positive	Negative	Negative	LumA	Stage I	Infiltrating Ductal Carcinoma
TCGA-A8-A07F-01	2	LumA-R2	65	Positive	Positive	Negative	LumA	Stage II	Infiltrating Ductal Carcinoma
TCGA-GM-A2DL-01	2	LumA-R2	50	Positive	Positive	NA	LumA	Stage I	Infiltrating Ductal Carcinoma
TCGA-BH-A0B2-01	2	LumA-R2	43	Positive	Positive	Negative	LumA	Stage I	Infiltrating Ductal Carcinoma
TCGA-BH-A0BO-01	2	LumA-R2	54	Positive	Positive	Negative	LumA	Stage I	Infiltrating Ductal Carcinoma
TCGA-BH-A0AZ-01	2	LumA-R2	47	Positive	Positive	Negative	LumA	Stage III	Infiltrating Ductal Carcinoma
TCGA-AR-A5QP-01	2	LumA-R2	54	Positive	Positive	NA	LumA	Stage II	Infiltrating Lobular Carcinoma
TCGA-A2-A1FV-01	2	LumA-R2	74	Positive	Positive	Negative	LumA	Stage II	Infiltrating Lobular Carcinoma
TCGA-GM-A2DN-01	2	LumA-R2	58	Positive	Positive	NA	LumA	Stage II	Infiltrating Ductal Carcinoma
TCGA-BH-A1FH-01	2	LumA-R2	47	Positive	Negative	Negative	LumA	Stage IV	Infiltrating Ductal Carcinoma
TCGA-LD-A7W5-01	2	LumA-R2	52	Positive	Positive	NA	LumA	Stage III	Infiltrating Ductal Carcinoma
TCGA-D8-A146-01	2	LumA-R2	57	Positive	Positive	Negative	LumA	Stage II	Infiltrating Ductal Carcinoma
TCGA-AC-A23C-01	2	LumA-R2	62	Positive	Positive	Positive	LumA	Stage II	Infiltrating Ductal Carcinoma
TCGA-D8-A1X8-01	2	LumA-R2	62	Positive	NA	Negative	LumA	Stage III	Infiltrating Lobular Carcinoma
TCGA-BH-A201-01	2	LumA-R2	64	Positive	Positive	NA	LumA	Stage I	Infiltrating Ductal Carcinoma
TCGA-E2-A14Z-01	2	LumA-R2	64	Positive	Positive	Negative	LumA	Stage I	Infiltrating Ductal Carcinoma
TCGA-BH-A0W5-01	2	LumA-R2	77	Positive	Positive	Negative	LumA	Stage II	Infiltrating Ductal Carcinoma
TCGA-A1-A0SH-01	2	LumA-R2	39	Negative	Positive	Negative	LumA	Stage II	Infiltrating Ductal Carcinoma
TCGA-A7-A0CG-01	2	LumA-R2	78	Positive	Negative	Negative	LumA	Stage II	Mixed Histology
TCGA-B6-A0WY-01	2	LumA-R2	40	Positive	Negative	Negative	LumA	Stage III	Infiltrating Ductal Carcinoma
TCGA-A7-A26E-01	2	LumA-R2	71	Positive	Positive	Negative	LumA	Stage III	Infiltrating Lobular Carcinoma
TCGA-A2-A0CP-01	2	LumA-R2	60	Positive	Positive	Negative	LumA	Stage I	Infiltrating Ductal Carcinoma
TCGA-EW-A1IW-01	2	LumA-R2	80	Positive	Positive	Positive	LumA	Stage II	Infiltrating Lobular Carcinoma
TCGA-E2-A1IH-01	2	LumA-R2	80	Positive	Positive	Negative	LumA	Stage I	Infiltrating Lobular Carcinoma
TCGA-BH-A0DE-01	2	LumA-R2	62	Positive	Positive	Negative	LumA	Stage II	Infiltrating Ductal Carcinoma
TCGA-HN-A2OB-01	2	LumA-R2	45	Positive	Positive	NA	LumA	Stage II	Infiltrating Lobular Carcinoma
TCGA-AO-A0JF-01	2	LumA-R2	68	Positive	Positive	Negative	LumA	Stage II	Infiltrating Ductal Carcinoma
TCGA-BH-A0DG-01	2	LumA-R2	30	Positive	Negative	Negative	LumA	Stage II	Infiltrating Ductal Carcinoma
TCGA-BH-A0GY-01	2	LumA-R2	67	Positive	Positive	Negative	LumA	Stage II	Infiltrating Ductal Carcinoma
TCGA-BH-A0DK-01	2	LumA-R2	49	Positive	Positive	Negative	LumA	Stage II	Infiltrating Ductal Carcinoma
TCGA-AC-A8OP-01	2	LumA-R2	72	Positive	Positive	NA	LumA	Stage I	Infiltrating Ductal Carcinoma
TCGA-BH-A0DP-01	2	LumA-R2	60	Positive	Positive	Negative	LumA	Stage II	Infiltrating Lobular Carcinoma
TCGA-D8-A1XM-01	2	LumA-R2	57	Positive	Positive	Negative	LumA	Stage I	Infiltrating Ductal Carcinoma
TCGA-E2-A15I-01	2	LumA-R2	44	Positive	Positive	Negative	LumA	Stage II	Infiltrating Ductal Carcinoma
TCGA-BH-A0W7-01	2	LumA-R2	49	Positive	Positive	Negative	LumA	Stage I	Infiltrating Ductal Carcinoma
TCGA-OK-A5Q2-01	2	LumA-R2	59	Positive	Positive	NA	LumA	Stage II	Infiltrating Lobular Carcinoma
TCGA-GM-A3NY-01	2	LumA-R2	72	Positive	Positive	NA	LumA	Stage II	Infiltrating Lobular Carcinoma
TCGA-OL-A66N-01	2	LumA-R2	59	Positive	Negative	NA	LumA	Stage III	Infiltrating Lobular Carcinoma
TCGA-A2-A0T4-01	2	LumA-R2	62	Positive	Positive	Negative	LumA	Stage II	Infiltrating Lobular Carcinoma
TCGA-A2-A1G0-01	2	LumA-R2	49	Positive	Positive	Negative	LumA	Stage II	Infiltrating Ductal Carcinoma
TCGA-A7-A4SA-01	2	LumA-R2	40	Positive	Negative	NA	LumA	Stage II	Infiltrating Lobular Carcinoma
TCGA-BH-A18M-01	2	LumA-R2	39	Positive	Positive	Positive	LumA	Stage III	Infiltrating Ductal Carcinoma
TCGA-B6-A0IH-01	2	LumA-R2	81	Positive	Positive	Negative	LumA	Stage III	Infiltrating Lobular Carcinoma
TCGA-EW-A3E8-01	2	LumA-R2	60	Positive	Negative	NA	LumA	Stage II	Infiltrating Lobular Carcinoma
TCGA-AC-A6IX-01	2	LumA-R2	49	Positive	Positive	NA	LumA	Stage III	Infiltrating Lobular Carcinoma
TCGA-D8-A27V-01	2	LumA-R2	62	Positive	Positive	Negative	LumA	Stage II	Infiltrating Lobular Carcinoma
TCGA-LL-A5YL-01	2	LumA-R2	64	Positive	Negative	NA	LumA	Stage II	Infiltrating Lobular Carcinoma
TCGA-BH-A5J0-01	2	LumA-R2	63	Positive	Positive	NA	LumA	Stage I	Infiltrating Ductal Carcinoma
TCGA-AO-A12A-01	2	LumA-R2	47	Positive	Positive	Negative	LumA	Stage II	Infiltrating Ductal Carcinoma
TCGA-A2-A0T7-01	2	LumA-R2	51	Positive	Positive	Negative	LumA	Stage II	Infiltrating Ductal Carcinoma
TCGA-BH-A0B5-01	2	LumA-R2	40	Positive	Positive	Negative	LumA	Stage III	Infiltrating Lobular Carcinoma
TCGA-AR-A1AX-01	2	LumA-R2	64	Positive	Positive	Positive	LumA	Stage I	Infiltrating Ductal Carcinoma
TCGA-E9-A1R0-01	2	LumA-R2	58	NA	NA	Negative	LumA	Stage II	Infiltrating Ductal Carcinoma
TCGA-E9-A6HE-01	2	LumA-R2	45	Positive	Positive	NA	LumA	Stage III	Infiltrating Lobular Carcinoma
TCGA-D8-A1JN-01	2	LumA-R2	80	Positive	Positive	Negative	LumA	Stage III	Infiltrating Lobular Carcinoma
TCGA-AQ-A1H3-01	2	LumA-R2	49	Positive	Positive	Negative	LumA	Stage III	Infiltrating Ductal Carcinoma
TCGA-OL-A66L-01	2	LumA-R2	71	Positive	Positive	NA	LumA	Stage I	Infiltrating Ductal Carcinoma
TCGA-W8-A86G-01	2	LumA-R2	66	Positive	Positive	NA	LumA	Stage II	Infiltrating Lobular Carcinoma
TCGA-EW-A1J2-01	2	LumA-R2	50	Positive	Positive	Negative	LumA	Stage II	Infiltrating Lobular Carcinoma
TCGA-AR-A1AM-01	2	LumA-R2	52	Positive	Positive	NA	LumA	Stage III	Infiltrating Lobular Carcinoma
TCGA-A7-A3J1-01	2	LumA-R2	63	Positive	Positive	NA	LumA	Stage I	Infiltrating Lobular Carcinoma
TCGA-AN-A046-01	2	LumA-R2	68	Positive	Positive	Negative	LumA	Stage II	Infiltrating Ductal Carcinoma
TCGA-AN-A0XS-01	2	LumA-R2	63	Negative	Positive	Negative	LumA	Stage III	Infiltrating Ductal Carcinoma
TCGA-E2-A1IO-01	2	LumA-R2	37	Positive	Positive	Negative	LumA	Stage I	Infiltrating Ductal Carcinoma
TCGA-B6-A0X7-01	2	LumA-R2	62	Positive	Positive	Negative	LumA	Stage X	Mixed Histology
TCGA-AO-A0JJ-01	2	LumA-R2	54	Positive	Positive	Negative	LumA	Stage II	Infiltrating Lobular Carcinoma
TCGA-E2-A3DX-01	2	LumA-R2	43	Positive	Positive	NA	LumA	Stage III	Infiltrating Lobular Carcinoma
TCGA-A2-A0CV-01	2	LumA-R2	41	Positive	Positive	Negative	LumA	Stage II	Infiltrating Ductal Carcinoma
TCGA-E2-A1B1-01	2	LumA-R2	45	Positive	Positive	Positive	LumA	Stage II	Infiltrating Ductal Carcinoma
TCGA-A2-A0T6-01	2	LumA-R2	50	Positive	Positive	Negative	LumA	Stage II	Infiltrating Lobular Carcinoma
TCGA-A2-A259-01	2	LumA-R2	70	Positive	Positive	Negative	LumA	Stage I	Infiltrating Ductal Carcinoma
TCGA-AR-A252-01	2	LumA-R2	50	Positive	Positive	Negative	LumA	Stage I	Infiltrating Ductal Carcinoma
TCGA-EW-A1PA-01	2	LumA-R2	59	Positive	Positive	Negative	LumA	Stage II	Infiltrating Ductal Carcinoma
TCGA-GM-A2DK-01	2	LumA-R2	58	Positive	Negative	NA	LumA	Stage I	Infiltrating Ductal Carcinoma
TCGA-BH-A0BC-01	2	LumA-R2	60	Positive	Positive	Negative	LumA	Stage III	Infiltrating Ductal Carcinoma
TCGA-PE-A5DD-01	2	LumA-R2	64	Positive	Negative	NA	LumA	Stage II	Infiltrating Lobular Carcinoma
TCGA-A8-A0A1-01	2	LumA-R2	84	Positive	Positive	Negative	LumA	Stage II	Infiltrating Lobular Carcinoma
TCGA-BH-A18I-01	2	LumA-R2	53	Positive	Positive	Negative	LumA	Stage II	Infiltrating Ductal Carcinoma
TCGA-E2-A1IJ-01	2	LumA-R2	57	Positive	Positive	Negative	LumA	Stage I	Infiltrating Lobular Carcinoma
TCGA-BH-A0DO-01	2	LumA-R2	78	Positive	Positive	Negative	LumA	Stage I	Infiltrating Ductal Carcinoma
TCGA-BH-A0AY-01	2	LumA-R2	62	Positive	Positive	Negative	LumA	Stage II	Infiltrating Ductal Carcinoma
TCGA-BH-A0C1-01	2	LumA-R2	61	Positive	Positive	Negative	LumA	Stage III	Infiltrating Lobular Carcinoma
TCGA-E9-A1QZ-01	2	LumA-R2	61	NA	NA	Negative	LumA	Stage II	Infiltrating Ductal Carcinoma
TCGA-BH-A0BJ-01	2	LumA-R2	41	Positive	Positive	Negative	LumA	Stage II	Infiltrating Ductal Carcinoma

## Sheet: Meth450 679
Sample ID	Cluster ID	Age (Median)	ER Status	PR Status	Her2 Status	PAM50	Pathologic stage	Histological type
TCGA-AR-A255-01	1	62	Positive	Positive	Positive	LumA	Stage I	Infiltrating Ductal Carcinoma
TCGA-C8-A1HL-01	1	38	Positive	Negative	Positive	LumB	Stage III	NA
TCGA-D8-A1XA-01	1	64	Positive	Positive	Negative	LumA	Stage I	Infiltrating Ductal Carcinoma
TCGA-GM-A2D9-01	1	69	Positive	Positive	NA	LumA	Stage I	Infiltrating Ductal Carcinoma
TCGA-BH-A1EN-01	1	78	Negative	Negative	Positive	Her2	Stage II	Infiltrating Ductal Carcinoma
TCGA-D8-A1J8-01	1	77	Positive	Positive	Negative	LumB	Stage II	Infiltrating Ductal Carcinoma
TCGA-AR-A24N-01	1	54	Positive	Positive	Negative	LumB	Stage I	Infiltrating Ductal Carcinoma
TCGA-D8-A1X5-01	1	81	Positive	Positive	Positive	LumB	Stage III	Infiltrating Ductal Carcinoma
TCGA-AR-A1AT-01	1	62	Positive	Positive	Positive	Her2	Stage II	Infiltrating Lobular Carcinoma
TCGA-EW-A2FS-01	1	41	Positive	Negative	NA	LumA	Stage II	Infiltrating Ductal Carcinoma
TCGA-A7-A3IZ-01	1	62	Positive	Negative	NA	LumA	Stage II	Infiltrating Lobular Carcinoma
TCGA-LL-A5YM-01	1	88	Positive	Positive	NA	LumB	Stage III	Infiltrating Ductal Carcinoma
TCGA-AR-A24H-01	1	65	Positive	Positive	Negative	LumB	Stage II	Infiltrating Lobular Carcinoma
TCGA-D8-A1XV-01	1	84	Positive	Positive	Negative	LumA	Stage II	Mucinous Carcinoma
TCGA-A2-A0YT-01	1	56	Positive	Negative	Negative	LumB	Stage III	Infiltrating Ductal Carcinoma
TCGA-E9-A1RF-01	1	68	NA	NA	Negative	LumA	Stage III	Infiltrating Ductal Carcinoma
TCGA-D8-A1XZ-01	1	81	Positive	Negative	Negative	LumB	Stage III	Infiltrating Ductal Carcinoma
TCGA-LL-A6FQ-01	1	77	Positive	Positive	NA	LumA	Stage III	Infiltrating Ductal Carcinoma
TCGA-A1-A0SQ-01	1	45	Positive	Positive	Negative	LumA	Stage II	Infiltrating Ductal Carcinoma
TCGA-A2-A0SW-01	1	82	Positive	Negative	Negative	LumB	Stage IV	Infiltrating Ductal Carcinoma
TCGA-AC-A23H-01	1	90	Positive	Negative	Positive	Her2	Stage II	Infiltrating Ductal Carcinoma
TCGA-EW-A1J6-01	1	70	Positive	Positive	Negative	LumB	Stage I	Infiltrating Ductal Carcinoma
TCGA-B6-A40C-01	1	51	Positive	Positive	NA	LumA	Stage II	Infiltrating Lobular Carcinoma
TCGA-D8-A27W-01	1	55	Positive	Positive	Positive	LumB	Stage III	Mucinous Carcinoma
TCGA-E2-A2P6-01	1	77	Positive	Positive	NA	LumA	Stage II	Infiltrating Lobular Carcinoma
TCGA-AO-A1KT-01	1	78	Positive	Positive	Negative	LumB	Stage II	Infiltrating Ductal Carcinoma
TCGA-E9-A3HO-01	1	49	NA	NA	NA	LumB	Stage II	Infiltrating Lobular Carcinoma
TCGA-E9-A1NA-01	1	58	Positive	Positive	Negative	LumB	Stage II	Mixed Histology
TCGA-D8-A1XJ-01	1	76	Positive	Positive	Positive	Her2	Stage III	NA
TCGA-E2-A109-01	1	64	Positive	Negative	Negative	LumB	Stage II	Infiltrating Ductal Carcinoma
TCGA-BH-A1FL-01	1	69	Positive	Positive	Negative	LumA	Stage II	Infiltrating Ductal Carcinoma
TCGA-AO-A12G-01	1	75	Positive	Positive	Negative	LumA	Stage II	NA
TCGA-AO-A0JG-01	1	49	Positive	Positive	Negative	LumA	Stage III	NA
TCGA-D8-A1XC-01	1	85	Positive	Positive	Negative	LumA	Stage III	Mucinous Carcinoma
TCGA-LL-A740-01	1	61	Negative	Negative	NA	LumA	Stage I	Infiltrating Ductal Carcinoma
TCGA-BH-A0BZ-01	1	59	Positive	Positive	Negative	LumB	Stage III	Infiltrating Ductal Carcinoma
TCGA-S3-A6ZG-01	1	71	Positive	Positive	NA	LumA	Stage II	Mixed Histology
TCGA-AO-A03L-01	1	34	Positive	Positive	Negative	LumA	Stage III	Infiltrating Ductal Carcinoma
TCGA-A7-A2KD-01	1	53	Positive	Positive	NA	LumB	Stage III	Infiltrating Ductal Carcinoma
TCGA-EW-A1IW-01	1	80	Positive	Positive	Positive	LumA	Stage II	Infiltrating Lobular Carcinoma
TCGA-AN-A0XN-01	1	68	Negative	Positive	Negative	LumA	Stage III	Infiltrating Ductal Carcinoma
TCGA-BH-A1EX-01	1	67	Positive	Positive	Negative	LumA	Stage II	Infiltrating Ductal Carcinoma
TCGA-E2-A576-01	1	69	Positive	Positive	NA	LumA	Stage I	Infiltrating Lobular Carcinoma
TCGA-D8-A1JF-01	1	79	Negative	Negative	Negative	Her2	Stage III	Infiltrating Ductal Carcinoma
TCGA-D8-A27G-01	1	75	Positive	Positive	Negative	LumA	Stage II	Infiltrating Lobular Carcinoma
TCGA-C8-A273-01	1	29	Positive	Positive	Negative	LumA	Stage II	Infiltrating Ductal Carcinoma
TCGA-AR-A0U2-01	1	47	Positive	Positive	Negative	LumB	Stage III	Infiltrating Ductal Carcinoma
TCGA-D8-A1JJ-01	1	54	Positive	Positive	Negative	LumB	Stage II	Infiltrating Ductal Carcinoma
TCGA-E9-A5UP-01	1	63	NA	NA	NA	LumA	Stage II	NA
TCGA-A2-A1G4-01	1	71	Positive	Positive	Negative	LumB	Stage III	Infiltrating Ductal Carcinoma
TCGA-AN-A0XV-01	1	67	Positive	Positive	Negative	LumA	Stage III	Infiltrating Ductal Carcinoma
TCGA-C8-A1HO-01	1	34	Positive	Positive	Negative	LumA	Stage III	Infiltrating Ductal Carcinoma
TCGA-OL-A66N-01	1	59	Positive	Negative	NA	LumA	Stage III	Infiltrating Lobular Carcinoma
TCGA-E2-A15J-01	1	51	Positive	Positive	Negative	LumA	Stage I	Infiltrating Ductal Carcinoma
TCGA-GM-A2DL-01	1	50	Positive	Positive	NA	LumA	Stage I	Infiltrating Ductal Carcinoma
TCGA-AN-A0XR-01	1	55	Positive	Negative	Negative	LumB	Stage III	Infiltrating Ductal Carcinoma
TCGA-A2-A0SV-01	1	63	Positive	Positive	Negative	LumB	Stage IV	Infiltrating Ductal Carcinoma
TCGA-E9-A22B-01	1	71	Positive	Negative	Negative	LumA	Stage I	Mixed Histology
TCGA-A2-A3XV-01	1	46	Positive	Negative	NA	Her2	Stage II	Infiltrating Ductal Carcinoma
TCGA-AR-A2LL-01	1	70	Positive	Positive	NA	LumB	Stage II	Infiltrating Lobular Carcinoma
TCGA-E9-A247-01	1	59	NA	NA	Negative	LumA	Stage I	Infiltrating Ductal Carcinoma
TCGA-E9-A228-01	1	58	NA	NA	Positive	LumB	Stage II	Infiltrating Ductal Carcinoma
TCGA-EW-A423-01	1	75	Positive	Positive	NA	LumA	Stage II	Infiltrating Lobular Carcinoma
TCGA-BH-A0GY-01	1	67	Positive	Positive	Negative	LumA	Stage II	Infiltrating Ductal Carcinoma
TCGA-AR-A0TV-01	1	66	Positive	Positive	Negative	LumB	Stage II	Infiltrating Ductal Carcinoma
TCGA-AC-A2FM-01	1	87	NA	NA	NA	LumA	Stage II	Infiltrating Lobular Carcinoma
TCGA-B6-A0RL-01	1	60	Positive	Positive	Negative	LumB	Stage II	Infiltrating Ductal Carcinoma
TCGA-BH-A1EY-01	1	79	Positive	Positive	Negative	LumA	Stage II	Infiltrating Ductal Carcinoma
TCGA-B6-A0WW-01	1	58	Positive	Positive	Negative	LumB	Stage X	Infiltrating Ductal Carcinoma
TCGA-E9-A5UO-01	1	41	NA	NA	NA	LumB	Stage II	Mucinous Carcinoma
TCGA-OL-A5RZ-01	1	57	Positive	Negative	NA	Her2	Stage I	Infiltrating Ductal Carcinoma
TCGA-AR-A24R-01	1	45	Positive	Positive	Negative	LumB	Stage III	Infiltrating Ductal Carcinoma
TCGA-B6-A0RN-01	1	60	Negative	Negative	Negative	LumA	Stage I	Infiltrating Ductal Carcinoma
TCGA-BH-A1FM-01	1	44	Positive	Negative	Negative	LumB	Stage III	Infiltrating Ductal Carcinoma
TCGA-D8-A1JP-01	1	73	Positive	Positive	Negative	LumA	Stage I	Infiltrating Ductal Carcinoma
TCGA-AO-A0JM-01	1	40	Positive	Positive	Positive	LumB	Stage II	Infiltrating Ductal Carcinoma
TCGA-BH-A0DS-01	1	71	Positive	Positive	Negative	LumA	Stage III	Infiltrating Ductal Carcinoma
TCGA-E9-A1NF-01	1	60	Positive	Positive	Negative	LumB	Stage II	Mixed Histology
TCGA-EW-A1PA-01	1	59	Positive	Positive	Negative	LumA	Stage II	Infiltrating Ductal Carcinoma
TCGA-AO-A0JE-01	1	53	Negative	Negative	Positive	Her2	Stage III	Infiltrating Ductal Carcinoma
TCGA-AR-A2LE-01	1	69	Positive	Negative	NA	LumA	Stage I	Infiltrating Lobular Carcinoma
TCGA-LQ-A4E4-01	1	73	Positive	Positive	NA	LumA	Stage III	Infiltrating Lobular Carcinoma
TCGA-BH-A0HK-01	1	81	Positive	Negative	Negative	LumA	Stage II	Infiltrating Ductal Carcinoma
TCGA-S3-A6ZF-01	1	64	Positive	Positive	NA	LumB	Stage II	Infiltrating Ductal Carcinoma
TCGA-OL-A66K-01	1	72	Positive	Positive	NA	LumA	Stage II	Infiltrating Lobular Carcinoma
TCGA-AN-A0XO-01	1	59	Positive	Negative	Negative	LumA	Stage III	Infiltrating Ductal Carcinoma
TCGA-AR-A250-01	1	58	Positive	Negative	Positive	LumB	Stage II	Infiltrating Ductal Carcinoma
TCGA-AQ-A04H-01	1	61	Positive	Positive	Positive	LumB	Stage III	Infiltrating Ductal Carcinoma
TCGA-AR-A0TZ-01	1	43	Positive	Positive	Negative	LumA	Stage III	Infiltrating Ductal Carcinoma
TCGA-AR-A0U3-01	1	59	Positive	Positive	Negative	LumA	Stage II	Infiltrating Ductal Carcinoma
TCGA-C8-A1HN-01	1	56	Positive	Positive	NA	LumB	Stage II	Infiltrating Ductal Carcinoma
TCGA-EW-A1OX-01	1	43	Positive	Positive	Negative	LumB	Stage II	Mucinous Carcinoma
TCGA-C8-A8HQ-01	1	53	Positive	Positive	NA	LumB	Stage II	Mucinous Carcinoma
TCGA-A2-A1FW-01	1	62	Positive	Negative	Negative	LumB	Stage III	Infiltrating Ductal Carcinoma
TCGA-GM-A3NW-01	1	63	Negative	Positive	NA	LumA	Stage II	Infiltrating Lobular Carcinoma
TCGA-A7-A4SF-01	1	54	Positive	Negative	NA	Her2	Stage II	Infiltrating Ductal Carcinoma
TCGA-E9-A2JS-01	1	72	NA	NA	NA	LumB	Stage II	Infiltrating Lobular Carcinoma
TCGA-E9-A1RE-01	1	74	NA	NA	Negative	LumB	Stage III	Infiltrating Ductal Carcinoma
TCGA-C8-A3M8-01	1	68	Positive	Positive	NA	LumB	Stage I	Infiltrating Lobular Carcinoma
TCGA-D8-A1XU-01	1	56	Positive	Positive	Negative	LumA	Stage I	Infiltrating Ductal Carcinoma
TCGA-A1-A0SI-01	1	52	Positive	Positive	Negative	LumB	Stage II	Infiltrating Ductal Carcinoma
TCGA-AO-A12E-01	1	51	Positive	Positive	Negative	LumA	Stage II	Infiltrating Lobular Carcinoma
TCGA-C8-A1HK-01	1	53	Negative	Negative	Positive	Her2	Stage II	Infiltrating Ductal Carcinoma
TCGA-E9-A1R5-01	1	63	NA	NA	Negative	LumA	Stage I	Infiltrating Ductal Carcinoma
TCGA-AC-A3TN-01	1	75	Positive	Positive	NA	LumA	Stage II	Infiltrating Lobular Carcinoma
TCGA-A2-A25D-01	1	90	Positive	Negative	Negative	LumA	Stage III	Infiltrating Lobular Carcinoma
TCGA-EW-A1J3-01	1	61	Positive	Positive	Positive	LumA	Stage I	Infiltrating Lobular Carcinoma
TCGA-BH-A1F8-01	1	90	Positive	Positive	Negative	LumB	Stage III	Infiltrating Ductal Carcinoma
TCGA-BH-A0AW-01	1	56	Positive	Negative	Positive	Her2	Stage II	Infiltrating Ductal Carcinoma
TCGA-AQ-A04L-01	1	48	Positive	Negative	Positive	LumA	Stage II	Infiltrating Ductal Carcinoma
TCGA-A1-A0SF-01	1	54	Positive	Positive	Negative	LumA	Stage II	Infiltrating Ductal Carcinoma
TCGA-BH-A1FD-01	1	68	Positive	Positive	Negative	LumB	Stage I	Infiltrating Ductal Carcinoma
TCGA-A7-A13F-01	1	44	Positive	Positive	Negative	LumB	Stage III	Infiltrating Ductal Carcinoma
TCGA-AR-A5QN-01	1	68	Positive	Positive	NA	LumA	Stage III	Infiltrating Lobular Carcinoma
TCGA-E2-A2P5-01	1	78	Positive	Positive	NA	LumA	Stage III	Infiltrating Lobular Carcinoma
TCGA-A2-A3KC-01	1	55	Positive	Positive	NA	LumA	Stage II	Infiltrating Lobular Carcinoma
TCGA-BH-A1EV-01	1	45	Positive	Positive	NA	Her2	Stage III	Infiltrating Ductal Carcinoma
TCGA-BH-A0HX-01	1	54	Positive	Positive	Negative	LumA	Stage II	Infiltrating Ductal Carcinoma
TCGA-D8-A27N-01	1	36	Positive	Positive	Positive	LumB	Stage III	Infiltrating Ductal Carcinoma
TCGA-D8-A1X9-01	1	66	Positive	Positive	Negative	LumA	Stage II	Infiltrating Ductal Carcinoma
TCGA-E9-A1RC-01	1	56	NA	NA	Negative	LumA	Stage III	Mixed Histology
TCGA-AR-A24X-01	1	52	Positive	Positive	Negative	LumA	Stage II	Mixed Histology
TCGA-BH-A0GZ-01	1	62	Positive	Positive	Negative	LumA	Stage II	Infiltrating Ductal Carcinoma
TCGA-AC-A2B8-01	1	84	Positive	Positive	NA	LumA	Stage II	Infiltrating Lobular Carcinoma
TCGA-A7-A26H-01	1	72	Positive	Negative	Positive	LumA	Stage II	Infiltrating Ductal Carcinoma
TCGA-BH-A0DH-01	1	63	Positive	Positive	Negative	LumA	Stage II	Infiltrating Ductal Carcinoma
TCGA-BH-A8FY-01	1	87	Positive	Positive	NA	LumA	Stage I	Infiltrating Lobular Carcinoma
TCGA-A1-A0SN-01	1	50	Positive	Positive	Positive	LumB	Stage II	Infiltrating Ductal Carcinoma
TCGA-E9-A295-01	1	71	Positive	Positive	NA	LumA	Stage II	Infiltrating Lobular Carcinoma
TCGA-D8-A1JN-01	1	80	Positive	Positive	Negative	LumA	Stage III	Infiltrating Lobular Carcinoma
TCGA-GI-A2C8-01	1	63	Positive	Positive	NA	LumA	Stage III	Infiltrating Ductal Carcinoma
TCGA-AR-A24T-01	1	46	Positive	Positive	Negative	LumA	Stage III	Infiltrating Lobular Carcinoma
TCGA-D8-A1XF-01	1	45	Positive	Positive	Negative	LumB	Stage II	Infiltrating Ductal Carcinoma
TCGA-A2-A0CT-01	1	71	Positive	Negative	Negative	LumA	Stage II	Infiltrating Ductal Carcinoma
TCGA-BH-A1F2-01	1	53	Positive	Positive	Positive	LumB	Stage III	Infiltrating Ductal Carcinoma
TCGA-S3-A6ZH-01	1	29	Positive	Positive	NA	LumA	Stage III	Infiltrating Ductal Carcinoma
TCGA-BH-A0W3-01	1	58	Positive	Positive	Negative	LumB	Stage II	Infiltrating Ductal Carcinoma
TCGA-D8-A1J9-01	1	48	Positive	Negative	Positive	LumB	Stage I	Infiltrating Ductal Carcinoma
TCGA-A2-A0SY-01	1	62	Positive	Positive	Positive	LumA	Stage III	Infiltrating Lobular Carcinoma
TCGA-AC-A8OP-01	1	72	Positive	Positive	NA	LumA	Stage I	Infiltrating Ductal Carcinoma
TCGA-AR-A1AP-01	1	80	Positive	Positive	Negative	LumA	Stage I	Infiltrating Ductal Carcinoma
TCGA-EW-A1PC-01	1	66	Positive	Positive	NA	LumB	Stage II	Infiltrating Ductal Carcinoma
TCGA-BH-A42T-01	1	75	Positive	Positive	NA	LumB	Stage II	Infiltrating Lobular Carcinoma
TCGA-OL-A66L-01	1	71	Positive	Positive	NA	LumA	Stage I	Infiltrating Ductal Carcinoma
TCGA-E2-A10C-01	1	54	Positive	Positive	Negative	LumB	Stage II	Infiltrating Ductal Carcinoma
TCGA-C8-A26V-01	1	47	Positive	Positive	Negative	LumB	Stage III	Infiltrating Ductal Carcinoma
TCGA-AR-A2LK-01	1	62	Positive	Positive	NA	LumB	Stage III	Infiltrating Lobular Carcinoma
TCGA-D8-A1JA-01	1	60	Negative	Negative	Positive	Her2	NA	Infiltrating Ductal Carcinoma
TCGA-AR-A254-01	1	50	Positive	Positive	Positive	Her2	Stage III	Infiltrating Ductal Carcinoma
TCGA-AR-A0TW-01	1	50	Positive	Positive	Negative	LumA	Stage III	Infiltrating Ductal Carcinoma
TCGA-B6-A1KN-01	1	57	Negative	Negative	Positive	LumB	Stage III	Infiltrating Ductal Carcinoma
TCGA-AR-A24K-01	1	46	Positive	Positive	Negative	LumB	Stage II	Infiltrating Ductal Carcinoma
TCGA-A2-A0T6-01	1	50	Positive	Positive	Negative	LumA	Stage II	Infiltrating Lobular Carcinoma
TCGA-EW-A1OZ-01	1	56	Positive	Negative	Positive	LumB	Stage II	Infiltrating Ductal Carcinoma
TCGA-EW-A3E8-01	1	60	Positive	Negative	NA	LumA	Stage II	Infiltrating Lobular Carcinoma
TCGA-A2-A0YG-01	1	63	Positive	Positive	Positive	LumB	Stage III	Infiltrating Ductal Carcinoma
TCGA-GM-A3NY-01	1	72	Positive	Positive	NA	LumA	Stage II	Infiltrating Lobular Carcinoma
TCGA-AQ-A1H2-01	1	84	Positive	Positive	Positive	LumA	Stage III	Infiltrating Ductal Carcinoma
TCGA-BH-A0HY-01	1	60	Positive	Negative	NA	LumB	Stage I	Infiltrating Ductal Carcinoma
TCGA-A2-A0EU-01	1	79	Positive	Positive	Negative	LumA	Stage I	Infiltrating Ductal Carcinoma
TCGA-LL-A5YL-01	1	64	Positive	Negative	NA	LumA	Stage II	Infiltrating Lobular Carcinoma
TCGA-C8-A274-01	1	63	Positive	Positive	Negative	LumB	Stage II	Infiltrating Ductal Carcinoma
TCGA-C8-A27A-01	1	48	Positive	Positive	Negative	LumB	Stage II	Infiltrating Ductal Carcinoma
TCGA-AR-A0TQ-01	1	27	Positive	Negative	Positive	LumB	Stage III	Infiltrating Ductal Carcinoma
TCGA-D8-A1Y3-01	1	61	Positive	Positive	Negative	LumB	Stage III	Infiltrating Ductal Carcinoma
TCGA-D8-A1Y1-01	1	80	Positive	Positive	Negative	LumB	Stage III	Infiltrating Ductal Carcinoma
TCGA-BH-A0DK-01	1	49	Positive	Positive	Negative	LumA	Stage II	Infiltrating Ductal Carcinoma
TCGA-E2-A105-01	1	79	Positive	Positive	NA	LumA	Stage II	Infiltrating Ductal Carcinoma
TCGA-BH-A0E2-01	1	49	Positive	Positive	Negative	LumA	Stage III	Infiltrating Ductal Carcinoma
TCGA-E9-A1R7-01	1	64	NA	NA	Negative	LumB	Stage II	Infiltrating Ductal Carcinoma
TCGA-E2-A1BD-01	1	53	Positive	Positive	Negative	LumA	Stage II	Infiltrating Ductal Carcinoma
TCGA-AC-A23C-01	1	62	Positive	Positive	Positive	LumA	Stage II	Infiltrating Ductal Carcinoma
TCGA-AC-A7VB-01	1	51	Positive	Negative	NA	LumB	Stage II	Infiltrating Ductal Carcinoma
TCGA-D8-A73W-01	1	79	Positive	Negative	NA	LumA	Stage III	Mucinous Carcinoma
TCGA-B6-A40B-01	1	76	Positive	Positive	NA	LumA	Stage I	Infiltrating Lobular Carcinoma
TCGA-AO-A0JI-01	1	56	Positive	Negative	Negative	LumA	Stage II	Infiltrating Ductal Carcinoma
TCGA-EW-A424-01	1	51	Positive	Positive	NA	LumA	Stage III	Infiltrating Lobular Carcinoma
TCGA-AO-A1KS-01	1	69	Positive	Positive	Negative	LumB	Stage II	Infiltrating Lobular Carcinoma
TCGA-E2-A1L7-01	1	40	Negative	Negative	Negative	LumB	Stage III	Infiltrating Ductal Carcinoma
TCGA-AQ-A0Y5-01	1	70	Positive	Positive	Positive	LumA	Stage III	Infiltrating Ductal Carcinoma
TCGA-LL-A7T0-01	1	70	Positive	Positive	NA	LumB	Stage II	Infiltrating Ductal Carcinoma
TCGA-E2-A1IG-01	1	45	Positive	Positive	NA	LumA	Stage II	Infiltrating Ductal Carcinoma
TCGA-OL-A66H-01	2	74	Positive	Positive	NA	LumA	Stage I	Mucinous Carcinoma
TCGA-EW-A2FW-01	2	52	Positive	Positive	NA	LumB	Stage II	NA
TCGA-E9-A1R0-01	2	58	NA	NA	Negative	LumA	Stage II	Infiltrating Ductal Carcinoma
TCGA-E9-A1R2-01	2	51	Positive	Negative	Negative	LumA	Stage III	Infiltrating Ductal Carcinoma
TCGA-E2-A10B-01	2	67	Positive	Positive	Negative	LumA	Stage II	Infiltrating Ductal Carcinoma
TCGA-D8-A1JD-01	2	41	Positive	Positive	Negative	LumB	Stage II	Infiltrating Ductal Carcinoma
TCGA-AN-A0XL-01	2	61	Positive	Positive	Negative	LumA	Stage II	Infiltrating Ductal Carcinoma
TCGA-D8-A3Z5-01	2	54	Positive	Positive	NA	LumA	Stage III	Infiltrating Lobular Carcinoma
TCGA-B6-A0RO-01	2	71	Positive	Positive	Negative	LumA	Stage III	Infiltrating Ductal Carcinoma
TCGA-E2-A1L9-01	2	40	Positive	Positive	Negative	LumA	Stage II	Infiltrating Ductal Carcinoma
TCGA-E9-A1N5-01	2	45	Positive	Positive	Negative	LumA	Stage II	Mixed Histology
TCGA-B6-A0RG-01	2	26	Negative	Negative	Negative	LumA	Stage II	Infiltrating Ductal Carcinoma
TCGA-BH-A0H0-01	2	69	Positive	Positive	Negative	LumB	Stage I	Infiltrating Ductal Carcinoma
TCGA-A2-A0YC-01	2	59	Positive	Positive	Negative	LumA	Stage II	Infiltrating Ductal Carcinoma
TCGA-GM-A2DC-01	2	57	Positive	Positive	NA	LumA	Stage II	Infiltrating Ductal Carcinoma
TCGA-E2-A1IL-01	2	78	Positive	Positive	Negative	LumA	Stage II	Infiltrating Lobular Carcinoma
TCGA-E2-A570-01	2	47	Positive	Positive	NA	LumA	Stage I	Infiltrating Ductal Carcinoma
TCGA-OL-A66J-01	2	80	Positive	Positive	NA	LumA	Stage I	Infiltrating Lobular Carcinoma
TCGA-EW-A1P0-01	2	55	Positive	Negative	Negative	LumB	Stage II	Mixed Histology
TCGA-A2-A1G0-01	2	49	Positive	Positive	Negative	LumA	Stage II	Infiltrating Ductal Carcinoma
TCGA-BH-A0B5-01	2	40	Positive	Positive	Negative	LumA	Stage III	Infiltrating Lobular Carcinoma
TCGA-D8-A1JI-01	2	54	Positive	Positive	Negative	LumB	Stage II	Infiltrating Ductal Carcinoma
TCGA-B6-A0X4-01	2	62	Positive	Positive	Negative	LumA	Stage II	Infiltrating Ductal Carcinoma
TCGA-E9-A1R6-01	2	63	NA	NA	Negative	LumA	Stage II	Infiltrating Ductal Carcinoma
TCGA-EW-A1OY-01	2	63	Positive	Positive	Negative	LumB	Stage II	Infiltrating Ductal Carcinoma
TCGA-B6-A0RP-01	2	73	Positive	Positive	Negative	LumA	Stage III	Mixed Histology
TCGA-AC-A2BM-01	2	41	Positive	Positive	NA	LumB	Stage II	Infiltrating Ductal Carcinoma
TCGA-E2-A15K-01	2	58	Positive	Positive	Negative	LumB	Stage II	Infiltrating Ductal Carcinoma
TCGA-BH-A0BA-01	2	51	Positive	Positive	Negative	LumA	Stage III	Mixed Histology
TCGA-AN-A0XS-01	2	63	Negative	Positive	Negative	LumA	Stage III	Infiltrating Ductal Carcinoma
TCGA-LL-A50Y-01	2	84	Positive	Positive	NA	LumA	Stage II	Infiltrating Lobular Carcinoma
TCGA-LL-A442-01	2	56	Positive	Positive	NA	LumA	Stage II	Infiltrating Ductal Carcinoma
TCGA-C8-A26Z-01	2	59	Positive	Positive	Negative	LumA	Stage II	Infiltrating Ductal Carcinoma
TCGA-A1-A0SG-01	2	61	Positive	Positive	Negative	LumA	Stage II	NA
TCGA-BH-A1EO-01	2	68	Positive	Positive	Negative	LumA	Stage II	NA
TCGA-A1-A0SE-01	2	56	Positive	Positive	Negative	LumA	Stage I	Mixed Histology
TCGA-BH-A0BS-01	2	55	Positive	Positive	Negative	LumA	Stage III	Infiltrating Ductal Carcinoma
TCGA-B6-A0WT-01	2	61	Positive	Positive	Negative	LumA	Stage II	Infiltrating Ductal Carcinoma
TCGA-D8-A1XY-01	2	74	Positive	Positive	Positive	LumA	Stage II	Infiltrating Ductal Carcinoma
TCGA-AC-A5XS-01	2	74	Positive	Positive	NA	LumA	Stage II	Infiltrating Lobular Carcinoma
TCGA-AC-A2FO-01	2	65	Positive	Negative	NA	LumA	Stage II	Infiltrating Lobular Carcinoma
TCGA-AR-A24S-01	2	61	Positive	Positive	Negative	LumB	Stage I	Infiltrating Ductal Carcinoma
TCGA-E9-A1NI-01	2	51	Positive	Positive	Negative	LumB	Stage II	Mixed Histology
TCGA-E9-A226-01	2	45	NA	NA	Negative	LumB	Stage III	Infiltrating Ductal Carcinoma
TCGA-D8-A1X8-01	2	62	Positive	NA	Negative	LumA	Stage III	Infiltrating Lobular Carcinoma
TCGA-E2-A1L8-01	2	52	Positive	Positive	Negative	LumA	Stage II	Infiltrating Lobular Carcinoma
TCGA-C8-A1HM-01	2	74	Positive	Positive	Negative	LumB	Stage II	Infiltrating Ductal Carcinoma
TCGA-BH-A0HA-01	2	31	Positive	Positive	Negative	LumA	Stage I	Infiltrating Ductal Carcinoma
TCGA-AR-A1AS-01	2	54	Positive	Positive	Negative	LumA	Stage II	Infiltrating Ductal Carcinoma
TCGA-AN-A0XP-01	2	69	Positive	Positive	Negative	LumA	Stage III	Infiltrating Ductal Carcinoma
TCGA-EW-A2FV-01	2	39	Positive	Positive	NA	LumA	Stage III	NA
TCGA-AR-A24M-01	2	38	Positive	Positive	Negative	LumA	Stage III	Mixed Histology
TCGA-BH-A1FJ-01	2	66	Negative	Positive	Negative	LumB	Stage III	Infiltrating Ductal Carcinoma
TCGA-A2-A0CO-01	2	85	Positive	Positive	NA	LumA	Stage II	Infiltrating Lobular Carcinoma
TCGA-BH-A0H6-01	2	82	Positive	Positive	Negative	LumA	Stage I	Infiltrating Ductal Carcinoma
TCGA-E9-A6HE-01	2	45	Positive	Positive	NA	LumA	Stage III	Infiltrating Lobular Carcinoma
TCGA-AO-A125-01	2	72	Positive	Positive	Negative	LumA	Stage II	NA
TCGA-C8-A26W-01	2	58	Positive	Positive	Positive	LumB	Stage II	Infiltrating Ductal Carcinoma
TCGA-A7-A3RF-01	2	79	Positive	Positive	NA	LumA	Stage II	Mucinous Carcinoma
TCGA-BH-A0AU-01	2	45	Positive	Positive	Negative	LumB	Stage II	Infiltrating Ductal Carcinoma
TCGA-AO-A0JA-01	2	36	Positive	Positive	Negative	LumA	Stage III	Infiltrating Ductal Carcinoma
TCGA-E2-A572-01	2	72	Positive	Positive	NA	LumA	Stage III	Infiltrating Ductal Carcinoma
TCGA-BH-A0W4-01	2	46	Positive	Positive	Negative	LumA	Stage II	Infiltrating Ductal Carcinoma
TCGA-E2-A10F-01	2	47	Positive	Positive	Negative	LumA	Stage II	Infiltrating Lobular Carcinoma
TCGA-E2-A1B4-01	2	74	Positive	Positive	Negative	LumA	Stage III	Infiltrating Ductal Carcinoma
TCGA-B6-A1KC-01	2	67	Positive	Negative	NA	LumB	Stage II	Infiltrating Ductal Carcinoma
TCGA-BH-A1ET-01	2	55	Positive	Positive	Negative	LumA	Stage I	Infiltrating Ductal Carcinoma
TCGA-A2-A1FV-01	2	74	Positive	Positive	Negative	LumA	Stage II	Infiltrating Lobular Carcinoma
TCGA-A8-A08O-01	2	45	Positive	Positive	Negative	LumA	Stage IV	Infiltrating Ductal Carcinoma
TCGA-D8-A1JT-01	2	70	Positive	Positive	Negative	LumB	Stage II	NA
TCGA-D8-A1X7-01	2	40	Positive	Positive	Negative	LumB	Stage II	NA
TCGA-A8-A075-01	2	42	Positive	Positive	Negative	LumB	Stage II	Infiltrating Ductal Carcinoma
TCGA-E9-A3Q9-01	2	78	Positive	Positive	NA	LumA	Stage III	Infiltrating Lobular Carcinoma
TCGA-E2-A106-01	2	34	Positive	Positive	Negative	LumA	Stage I	Infiltrating Ductal Carcinoma
TCGA-E2-A56Z-01	2	69	Positive	Positive	NA	LumB	Stage II	Infiltrating Ductal Carcinoma
TCGA-A7-A0D9-01	2	37	Positive	Negative	Negative	LumA	Stage II	Infiltrating Ductal Carcinoma
TCGA-BH-A204-01	2	80	NA	NA	NA	LumB	Stage II	Infiltrating Ductal Carcinoma
TCGA-AO-A1KP-01	2	77	Positive	Positive	Negative	LumB	Stage II	Infiltrating Ductal Carcinoma
TCGA-B6-A0X7-01	2	62	Positive	Positive	Negative	LumA	Stage X	Mixed Histology
TCGA-A2-A0YF-01	2	67	Positive	Negative	Negative	LumA	NA	Infiltrating Ductal Carcinoma
TCGA-GM-A5PX-01	2	65	Positive	Positive	NA	LumA	Stage II	Infiltrating Lobular Carcinoma
TCGA-A7-A426-01	2	50	Positive	Positive	NA	LumA	Stage III	Infiltrating Lobular Carcinoma
TCGA-BH-A6R8-01	2	46	Positive	Positive	NA	LumA	Stage II	Infiltrating Ductal Carcinoma
TCGA-E9-A1N6-01	2	52	Positive	Positive	Positive	LumB	Stage II	Infiltrating Ductal Carcinoma
TCGA-D8-A27L-01	2	49	Positive	Positive	Negative	LumA	Stage III	Infiltrating Ductal Carcinoma
TCGA-B6-A0WV-01	2	67	Positive	Positive	Negative	LumB	Stage II	Infiltrating Ductal Carcinoma
TCGA-D8-A1JC-01	2	59	Positive	Positive	Negative	LumB	Stage III	Infiltrating Ductal Carcinoma
TCGA-D8-A1XB-01	2	62	Positive	Positive	Negative	LumA	Stage II	Infiltrating Ductal Carcinoma
TCGA-BH-A0DQ-01	2	42	Positive	Positive	Negative	LumA	Stage II	Infiltrating Ductal Carcinoma
TCGA-B6-A2IU-01	2	62	Positive	Positive	NA	LumA	Stage II	Infiltrating Lobular Carcinoma
TCGA-BH-A0HN-01	2	67	Positive	Positive	Negative	LumA	Stage I	Infiltrating Ductal Carcinoma
TCGA-AR-A24V-01	2	52	Positive	Positive	Negative	LumA	Stage II	Infiltrating Ductal Carcinoma
TCGA-LL-A6FP-01	2	90	Positive	Positive	NA	LumA	Stage II	Infiltrating Lobular Carcinoma
TCGA-A2-A0CK-01	2	60	Positive	Positive	NA	LumA	Stage III	Infiltrating Lobular Carcinoma
TCGA-A7-A4SB-01	2	56	Positive	Positive	NA	LumA	Stage III	Infiltrating Lobular Carcinoma
TCGA-A2-A04R-01	2	36	Positive	Positive	Negative	LumB	Stage I	Infiltrating Ductal Carcinoma
TCGA-EW-A1P3-01	2	48	Positive	Positive	Negative	LumA	Stage II	Infiltrating Ductal Carcinoma
TCGA-BH-A0AZ-01	2	47	Positive	Positive	Negative	LumA	Stage III	Infiltrating Ductal Carcinoma
TCGA-A2-A0YH-01	2	53	Positive	Positive	Negative	LumB	Stage III	Infiltrating Ductal Carcinoma
TCGA-A2-A25B-01	2	39	Positive	Positive	Negative	LumB	Stage II	Infiltrating Ductal Carcinoma
TCGA-D8-A1X6-01	2	80	Positive	Positive	Negative	LumB	Stage III	Infiltrating Ductal Carcinoma
TCGA-E2-A1LA-01	2	59	Positive	Positive	Negative	LumA	Stage II	Infiltrating Ductal Carcinoma
TCGA-E9-A229-01	2	37	NA	NA	Negative	LumA	Stage I	Infiltrating Ductal Carcinoma
TCGA-BH-A1ES-01	2	35	Positive	Positive	Negative	LumA	Stage II	Infiltrating Ductal Carcinoma
TCGA-AR-A0TR-01	2	68	Positive	Positive	Negative	LumA	Stage II	Infiltrating Ductal Carcinoma
TCGA-A7-A0DC-01	2	63	Positive	Negative	Negative	LumA	Stage I	Infiltrating Ductal Carcinoma
TCGA-B6-A0X5-01	2	61	Positive	Positive	Negative	LumB	Stage II	Infiltrating Ductal Carcinoma
TCGA-D8-A1Y0-01	2	65	Positive	Positive	Negative	LumA	Stage III	Infiltrating Ductal Carcinoma
TCGA-BH-A0B8-01	2	64	Positive	Positive	Negative	LumA	Stage I	Infiltrating Ductal Carcinoma
TCGA-AO-A12B-01	2	63	Positive	Positive	Negative	LumA	Stage II	Infiltrating Ductal Carcinoma
TCGA-A7-A26J-01	2	49	Positive	Positive	Negative	LumA	Stage II	Infiltrating Ductal Carcinoma
TCGA-E2-A1IE-01	2	61	Positive	Positive	Negative	LumA	Stage II	Infiltrating Ductal Carcinoma
TCGA-E2-A1IU-01	2	60	Positive	Positive	Negative	LumA	Stage I	Infiltrating Ductal Carcinoma
TCGA-E9-A22H-01	2	42	Positive	Positive	Negative	LumB	Stage II	Infiltrating Ductal Carcinoma
TCGA-D8-A3Z6-01	2	56	Positive	Positive	NA	LumA	Stage III	Infiltrating Lobular Carcinoma
TCGA-E9-A1RB-01	2	40	NA	NA	Negative	LumB	Stage II	Infiltrating Ductal Carcinoma
TCGA-D8-A27V-01	2	62	Positive	Positive	Negative	LumA	Stage II	Infiltrating Lobular Carcinoma
TCGA-EW-A1P6-01	2	64	Positive	Positive	Negative	LumA	Stage II	Infiltrating Ductal Carcinoma
TCGA-E9-A1N4-01	2	41	Positive	Positive	Negative	LumA	Stage III	Mixed Histology
TCGA-E9-A1RG-01	2	62	NA	NA	Negative	LumB	Stage III	Infiltrating Ductal Carcinoma
TCGA-AO-A0JD-01	2	59	Positive	Positive	Negative	LumB	Stage III	Infiltrating Ductal Carcinoma
TCGA-A7-A26E-01	2	71	Positive	Positive	Negative	LumA	Stage III	Infiltrating Lobular Carcinoma
TCGA-AC-A6NO-01	2	43	Positive	Positive	NA	LumA	Stage II	Infiltrating Ductal Carcinoma
TCGA-OL-A66O-01	2	39	Positive	Positive	NA	LumA	Stage II	Infiltrating Ductal Carcinoma
TCGA-AO-A03N-01	2	59	Positive	Positive	Negative	LumB	Stage II	Infiltrating Ductal Carcinoma
TCGA-AO-A126-01	2	39	Positive	Positive	Negative	LumA	Stage II	Infiltrating Ductal Carcinoma
TCGA-AC-A2QI-01	2	76	Positive	Negative	NA	LumA	Stage III	Infiltrating Lobular Carcinoma
TCGA-GM-A2DA-01	2	46	Positive	Positive	NA	LumA	Stage II	Infiltrating Ductal Carcinoma
TCGA-JL-A3YX-01	2	46	Positive	Positive	NA	LumA	Stage II	Infiltrating Lobular Carcinoma
TCGA-GM-A5PV-01	2	63	Positive	Positive	NA	LumA	Stage II	Infiltrating Lobular Carcinoma
TCGA-E2-A1IN-01	2	60	Positive	Positive	Negative	LumA	Stage I	Infiltrating Ductal Carcinoma
TCGA-D8-A1XD-01	2	36	Positive	Positive	Negative	LumA	Stage III	Infiltrating Ductal Carcinoma
TCGA-BH-A0HB-01	2	55	Positive	Positive	Negative	LumA	Stage I	Infiltrating Ductal Carcinoma
TCGA-A2-A25E-01	2	34	Positive	Positive	NA	LumB	Stage III	Infiltrating Ductal Carcinoma
TCGA-E2-A10E-01	2	64	Positive	Positive	Negative	LumA	Stage II	Infiltrating Ductal Carcinoma
TCGA-A2-A1FX-01	2	61	Positive	Positive	Negative	LumB	Stage III	Infiltrating Ductal Carcinoma
TCGA-B6-A0RI-01	2	44	Positive	Positive	Negative	LumA	Stage III	Infiltrating Ductal Carcinoma
TCGA-E2-A1IH-01	2	80	Positive	Positive	Negative	LumA	Stage I	Infiltrating Lobular Carcinoma
TCGA-E2-A15I-01	2	44	Positive	Positive	Negative	LumA	Stage II	Infiltrating Ductal Carcinoma
TCGA-BH-A0H7-01	2	65	Positive	Positive	Negative	LumA	Stage III	Infiltrating Ductal Carcinoma
TCGA-BH-A0BF-01	2	56	Positive	Positive	Negative	LumB	Stage II	Infiltrating Ductal Carcinoma
TCGA-EW-A1J5-01	2	59	Positive	Positive	Negative	LumA	Stage II	Infiltrating Lobular Carcinoma
TCGA-D8-A1XR-01	2	56	Positive	Positive	Negative	LumB	Stage II	Infiltrating Ductal Carcinoma
TCGA-B6-A0WZ-01	2	50	Positive	Positive	Negative	LumA	Stage II	Infiltrating Ductal Carcinoma
TCGA-AR-A24Z-01	2	57	Positive	Positive	Negative	LumB	Stage II	Infiltrating Ductal Carcinoma
TCGA-A8-A0AD-01	2	83	Positive	Positive	Negative	LumA	Stage I	Mixed Histology
TCGA-A7-A6VX-01	2	68	Positive	Positive	NA	LumB	Stage II	Infiltrating Ductal Carcinoma
TCGA-D8-A27T-01	2	53	Positive	Positive	Negative	LumA	Stage III	Infiltrating Lobular Carcinoma
TCGA-LD-A7W6-01	2	54	Positive	Positive	NA	LumA	Stage II	Infiltrating Lobular Carcinoma
TCGA-AO-A12C-01	2	42	Positive	Positive	Positive	LumA	Stage II	Infiltrating Ductal Carcinoma
TCGA-BH-A1F5-01	2	62	Positive	Positive	NA	LumA	Stage II	Infiltrating Ductal Carcinoma
TCGA-AR-A24L-01	2	26	Positive	Positive	Negative	LumA	Stage II	Infiltrating Ductal Carcinoma
TCGA-AC-A23E-01	2	50	Positive	Positive	Negative	LumA	Stage II	Infiltrating Ductal Carcinoma
TCGA-D8-A1JS-01	2	77	Positive	Positive	Negative	LumA	Stage I	NA
TCGA-A7-A425-01	2	70	Positive	Positive	NA	LumA	Stage III	Infiltrating Lobular Carcinoma
TCGA-B6-A408-01	2	55	Positive	Positive	NA	LumA	Stage III	Mixed Histology
TCGA-AC-A2FG-01	2	79	Positive	Negative	NA	LumA	Stage II	Infiltrating Lobular Carcinoma
TCGA-EW-A1J1-01	2	38	Positive	Positive	Negative	LumA	Stage II	Infiltrating Ductal Carcinoma
TCGA-BH-A0BT-01	2	56	Positive	Positive	Negative	LumA	Stage II	Infiltrating Ductal Carcinoma
TCGA-E2-A107-01	2	54	Positive	Negative	Negative	LumA	Stage III	Infiltrating Lobular Carcinoma
TCGA-AC-A62Y-01	3	79	Positive	Positive	NA	LumA	Stage II	Infiltrating Lobular Carcinoma
TCGA-E9-A1QZ-01	3	61	NA	NA	Negative	LumA	Stage II	Infiltrating Ductal Carcinoma
TCGA-E9-A3X8-01	3	48	Positive	Positive	NA	LumA	Stage II	Infiltrating Lobular Carcinoma
TCGA-A8-A0A6-01	3	64	Positive	Positive	Negative	LumA	Stage III	Infiltrating Lobular Carcinoma
TCGA-A7-A3IY-01	3	71	Positive	Positive	NA	LumA	Stage I	Mucinous Carcinoma
TCGA-EW-A1P5-01	3	77	Positive	Positive	Negative	LumA	Stage II	Infiltrating Ductal Carcinoma
TCGA-LD-A66U-01	3	44	Positive	Positive	NA	LumA	Stage II	Infiltrating Lobular Carcinoma
TCGA-GM-A2DK-01	3	58	Positive	Negative	NA	LumA	Stage I	Infiltrating Ductal Carcinoma
TCGA-E9-A1N3-01	3	70	NA	NA	Negative	LumA	Stage III	Mixed Histology
TCGA-GM-A2DN-01	3	58	Positive	Positive	NA	LumA	Stage II	Infiltrating Ductal Carcinoma
TCGA-AQ-A1H3-01	3	49	Positive	Positive	Negative	LumA	Stage III	Infiltrating Ductal Carcinoma
TCGA-AC-A6IV-01	3	47	Positive	Positive	NA	LumA	Stage II	Infiltrating Lobular Carcinoma
TCGA-A1-A0SJ-01	3	39	Positive	Positive	Negative	LumA	Stage III	Infiltrating Ductal Carcinoma
TCGA-AR-A2LJ-01	3	40	Positive	Positive	NA	LumA	Stage III	Infiltrating Lobular Carcinoma
TCGA-B6-A1KI-01	3	63	Positive	Positive	Negative	LumA	Stage I	Infiltrating Ductal Carcinoma
TCGA-BH-A0BC-01	3	60	Positive	Positive	Negative	LumA	Stage III	Infiltrating Ductal Carcinoma
TCGA-EW-A1IY-01	3	38	Positive	Positive	Negative	LumB	Stage I	Infiltrating Ductal Carcinoma
TCGA-BH-A1FG-01	3	88	Positive	Positive	NA	LumA	Stage I	Infiltrating Ductal Carcinoma
TCGA-D8-A27P-01	3	64	Positive	Positive	Negative	LumA	Stage I	Infiltrating Ductal Carcinoma
TCGA-AR-A2LO-01	3	46	Positive	Positive	NA	LumA	Stage II	Infiltrating Lobular Carcinoma
TCGA-BH-A201-01	3	64	Positive	Positive	NA	LumA	Stage I	Infiltrating Ductal Carcinoma
TCGA-A2-A4RW-01	3	49	Positive	Positive	NA	LumA	Stage III	Infiltrating Lobular Carcinoma
TCGA-E9-A24A-01	3	69	NA	NA	Negative	LumA	Stage II	Infiltrating Ductal Carcinoma
TCGA-AC-A3OD-01	3	68	Positive	Positive	NA	LumA	Stage II	Infiltrating Lobular Carcinoma
TCGA-A2-A0EP-01	3	56	Positive	Negative	NA	LumA	Stage I	Infiltrating Lobular Carcinoma
TCGA-OL-A5RX-01	3	51	Positive	Positive	NA	LumA	Stage I	Infiltrating Ductal Carcinoma
TCGA-E9-A1RD-01	3	67	NA	NA	Negative	LumA	Stage II	Infiltrating Ductal Carcinoma
TCGA-A2-A1FZ-01	3	63	Positive	Positive	Negative	LumA	Stage II	Infiltrating Ductal Carcinoma
TCGA-A2-A25C-01	3	50	Positive	Positive	Negative	LumB	Stage II	Infiltrating Ductal Carcinoma
TCGA-E9-A2JT-01	3	63	NA	NA	NA	LumA	Stage II	Infiltrating Lobular Carcinoma
TCGA-E2-A3DX-01	3	43	Positive	Positive	NA	LumA	Stage III	Infiltrating Lobular Carcinoma
TCGA-MS-A51U-01	3	44	Positive	Positive	NA	LumA	Stage II	Infiltrating Lobular Carcinoma
TCGA-D8-A1Y2-01	3	71	Positive	Positive	Negative	LumB	Stage II	Infiltrating Ductal Carcinoma
TCGA-A2-A0YD-01	3	63	Positive	Positive	Negative	LumA	Stage II	Infiltrating Lobular Carcinoma
TCGA-AC-A3W6-01	3	90	Positive	Positive	NA	LumA	Stage III	Infiltrating Lobular Carcinoma
TCGA-BH-A0DG-01	3	30	Positive	Negative	Negative	LumA	Stage II	Infiltrating Ductal Carcinoma
TCGA-C8-A3M7-01	3	60	Negative	Negative	NA	LumA	Stage III	Infiltrating Lobular Carcinoma
TCGA-E2-A1L6-01	3	44	Positive	Positive	Negative	LumA	Stage II	Infiltrating Ductal Carcinoma
TCGA-AR-A1AM-01	3	52	Positive	Positive	NA	LumA	Stage III	Infiltrating Lobular Carcinoma
TCGA-XX-A899-01	3	46	Positive	Positive	NA	LumA	Stage III	Infiltrating Lobular Carcinoma
TCGA-E2-A1IF-01	3	74	Positive	Positive	Negative	LumA	Stage I	Infiltrating Ductal Carcinoma
TCGA-BH-A209-01	3	77	Positive	Positive	NA	LumB	Stage I	Medullary Carcinoma
TCGA-A2-A3KD-01	3	47	Positive	Positive	NA	LumA	Stage III	Mucinous Carcinoma
TCGA-AN-A0XT-01	3	54	Positive	Negative	Negative	LumA	Stage III	Infiltrating Ductal Carcinoma
TCGA-B6-A0WY-01	3	40	Positive	Negative	Negative	LumA	Stage III	Infiltrating Ductal Carcinoma
TCGA-D8-A73X-01	3	53	Positive	Positive	NA	LumA	Stage II	NA
TCGA-E9-A1RA-01	3	48	NA	NA	Negative	LumA	Stage I	Infiltrating Ductal Carcinoma
TCGA-OL-A6VR-01	3	48	Positive	Positive	NA	LumA	Stage I	Infiltrating Ductal Carcinoma
TCGA-E9-A1NG-01	3	62	Positive	Positive	Negative	LumA	Stage II	Infiltrating Ductal Carcinoma
TCGA-BH-A1FH-01	3	47	Positive	Negative	Negative	LumA	Stage IV	Infiltrating Ductal Carcinoma
TCGA-AR-A1AW-01	3	65	Positive	Positive	Negative	LumB	Stage II	Infiltrating Ductal Carcinoma
TCGA-BH-A0DV-01	3	54	Positive	Positive	Negative	LumA	Stage III	Infiltrating Ductal Carcinoma
TCGA-A2-A0YI-01	3	62	Positive	Positive	Negative	LumA	Stage I	Infiltrating Ductal Carcinoma
TCGA-EW-A1PE-01	3	56	Positive	Positive	Negative	LumA	Stage II	Infiltrating Ductal Carcinoma
TCGA-BH-A0BM-01	3	54	Positive	Negative	Negative	LumA	Stage II	Infiltrating Ductal Carcinoma
TCGA-D8-A27I-01	3	58	Positive	Positive	Negative	LumA	Stage III	Infiltrating Lobular Carcinoma
TCGA-BH-A0C0-01	3	62	Positive	Positive	Positive	LumB	Stage II	Infiltrating Ductal Carcinoma
TCGA-AR-A5QP-01	3	54	Positive	Positive	NA	LumA	Stage II	Infiltrating Lobular Carcinoma
TCGA-AO-A0JC-01	3	64	Positive	Positive	Negative	LumA	Stage II	Infiltrating Ductal Carcinoma
TCGA-BH-A0DP-01	3	60	Positive	Positive	Negative	LumA	Stage II	Infiltrating Lobular Carcinoma
TCGA-AR-A2LN-01	3	65	Positive	Positive	NA	LumA	Stage II	Infiltrating Lobular Carcinoma
TCGA-BH-A0HI-01	3	78	Positive	Positive	Negative	LumA	Stage I	Infiltrating Ductal Carcinoma
TCGA-AR-A252-01	3	50	Positive	Positive	Negative	LumA	Stage I	Infiltrating Ductal Carcinoma
TCGA-GM-A2DO-01	3	54	Positive	Positive	NA	LumB	Stage I	Infiltrating Lobular Carcinoma
TCGA-AR-A24W-01	3	55	Positive	Positive	NA	LumA	Stage II	Infiltrating Ductal Carcinoma
TCGA-BH-A0H3-01	3	46	Positive	Positive	Negative	LumA	Stage I	Infiltrating Ductal Carcinoma
TCGA-C8-A1HI-01	3	40	Positive	Positive	Negative	LumA	Stage III	Infiltrating Ductal Carcinoma
TCGA-AR-A0TX-01	3	64	Positive	Positive	Positive	Her2	Stage II	Infiltrating Ductal Carcinoma
TCGA-LD-A74U-01	3	79	Positive	Negative	NA	LumA	Stage III	Infiltrating Lobular Carcinoma
TCGA-A7-A4SC-01	3	62	Positive	Negative	NA	LumA	Stage II	Infiltrating Lobular Carcinoma
TCGA-BH-A1FR-01	3	73	Positive	Positive	Negative	LumA	Stage III	NA
TCGA-AC-A6IX-01	3	49	Positive	Positive	NA	LumA	Stage III	Infiltrating Lobular Carcinoma
TCGA-D8-A1JB-01	3	54	Positive	Positive	Positive	LumA	Stage II	Infiltrating Ductal Carcinoma
TCGA-E9-A1R4-01	3	66	NA	NA	Negative	LumB	Stage I	Infiltrating Ductal Carcinoma
TCGA-BH-A0E1-01	3	52	Positive	Positive	Negative	LumA	Stage II	Infiltrating Ductal Carcinoma
TCGA-EW-A1J2-01	3	50	Positive	Positive	Negative	LumA	Stage II	Infiltrating Lobular Carcinoma
TCGA-W8-A86G-01	3	66	Positive	Positive	NA	LumA	Stage II	Infiltrating Lobular Carcinoma
TCGA-A7-A5ZW-01	3	47	Positive	Positive	NA	LumA	Stage II	Infiltrating Ductal Carcinoma
TCGA-C8-A1HF-01	3	48	Negative	Positive	Positive	Her2	Stage II	Infiltrating Ductal Carcinoma
TCGA-GM-A3XN-01	3	44	Positive	Positive	NA	LumA	Stage III	Infiltrating Lobular Carcinoma
TCGA-D8-A4Z1-01	3	68	Positive	Positive	NA	LumA	Stage I	Infiltrating Lobular Carcinoma
TCGA-D8-A1XL-01	3	34	Positive	Positive	Negative	LumB	Stage II	Infiltrating Ductal Carcinoma
TCGA-AO-A0JJ-01	3	54	Positive	Positive	Negative	LumA	Stage II	Infiltrating Lobular Carcinoma
TCGA-E2-A1IK-01	3	71	Positive	Positive	Negative	LumA	Stage II	Infiltrating Ductal Carcinoma
TCGA-OL-A5RV-01	3	43	Positive	Positive	NA	LumA	Stage III	Infiltrating Ductal Carcinoma
TCGA-E2-A1BC-01	3	63	Positive	Positive	Negative	LumA	Stage I	Infiltrating Ductal Carcinoma
TCGA-GM-A2DM-01	3	57	Positive	Positive	NA	LumA	Stage II	Infiltrating Ductal Carcinoma
TCGA-E9-A22D-01	3	38	Positive	Positive	Positive	LumB	Stage II	Infiltrating Ductal Carcinoma
TCGA-E9-A1NE-01	3	28	Positive	Positive	Negative	LumA	Stage II	Infiltrating Ductal Carcinoma
TCGA-GM-A4E0-01	3	67	Positive	Positive	NA	LumA	Stage III	Infiltrating Lobular Carcinoma
TCGA-BH-A42V-01	3	41	Positive	Positive	NA	LumA	Stage I	Infiltrating Ductal Carcinoma
TCGA-E9-A227-01	3	42	Positive	Positive	Negative	LumA	Stage II	Infiltrating Ductal Carcinoma
TCGA-A2-A0YL-01	3	48	Positive	Positive	Negative	LumA	Stage III	Infiltrating Lobular Carcinoma
TCGA-A7-A5ZX-01	3	48	Positive	Positive	NA	LumA	Stage III	Infiltrating Lobular Carcinoma
TCGA-D8-A1XG-01	3	86	Positive	Negative	Negative	LumA	Stage III	Infiltrating Ductal Carcinoma
TCGA-A2-A0CR-01	3	54	Positive	Positive	NA	LumA	Stage II	Infiltrating Lobular Carcinoma
TCGA-A2-A0T5-01	3	39	Positive	Positive	Negative	LumA	Stage II	Infiltrating Ductal Carcinoma
TCGA-BH-A0HF-01	3	77	Positive	Positive	Negative	LumA	Stage I	Infiltrating Ductal Carcinoma
TCGA-D8-A27E-01	3	66	Positive	Positive	Negative	LumA	Stage I	NA
TCGA-A7-A3J0-01	3	62	Positive	Positive	NA	LumA	Stage II	Mucinous Carcinoma
TCGA-AC-A23G-01	3	76	Positive	Positive	NA	LumA	Stage II	Infiltrating Lobular Carcinoma
TCGA-BH-A1FB-01	3	60	Positive	Positive	Negative	LumA	Stage II	Infiltrating Ductal Carcinoma
TCGA-AQ-A7U7-01	3	55	Positive	Positive	NA	LumA	Stage III	Infiltrating Lobular Carcinoma
TCGA-A7-A13H-01	3	61	Positive	Positive	NA	LumA	Stage II	Infiltrating Lobular Carcinoma
TCGA-E2-A1IO-01	3	37	Positive	Positive	Negative	LumA	Stage I	Infiltrating Ductal Carcinoma
TCGA-AN-A0XW-01	3	36	Positive	Positive	Negative	LumA	Stage III	Infiltrating Ductal Carcinoma
TCGA-BH-A0B6-01	3	47	Positive	Positive	NA	LumA	Stage I	Infiltrating Ductal Carcinoma
TCGA-A2-A259-01	3	70	Positive	Positive	Negative	LumA	Stage I	Infiltrating Ductal Carcinoma
TCGA-E2-A1B1-01	3	45	Positive	Positive	Positive	LumA	Stage II	Infiltrating Ductal Carcinoma
TCGA-D8-A73U-01	3	88	Positive	Positive	NA	LumA	Stage II	Infiltrating Lobular Carcinoma
TCGA-D8-A1XO-01	3	56	Positive	Positive	Negative	LumA	Stage II	Infiltrating Lobular Carcinoma
TCGA-AC-A3QP-01	3	79	Positive	Positive	NA	LumA	Stage II	Infiltrating Lobular Carcinoma
TCGA-BH-A2L8-01	3	45	Positive	Positive	NA	LumA	Stage II	Infiltrating Lobular Carcinoma
TCGA-AO-A0JF-01	3	68	Positive	Positive	Negative	LumA	Stage II	Infiltrating Ductal Carcinoma
TCGA-AC-A3BB-01	3	46	Positive	Positive	NA	LumA	Stage III	Infiltrating Lobular Carcinoma
TCGA-AR-A24P-01	3	47	Positive	Positive	Negative	LumA	Stage I	Infiltrating Ductal Carcinoma
TCGA-BH-A8G0-01	3	54	Positive	Positive	NA	LumA	Stage II	Infiltrating Lobular Carcinoma
TCGA-BH-A0B2-01	3	43	Positive	Positive	Negative	LumA	Stage I	Infiltrating Ductal Carcinoma
TCGA-GM-A3XG-01	3	46	Positive	Positive	NA	LumA	Stage III	Infiltrating Lobular Carcinoma
TCGA-AC-A2FF-01	3	40	Positive	Positive	NA	LumA	Stage II	Infiltrating Lobular Carcinoma
TCGA-EW-A1PF-01	3	50	Positive	Positive	Negative	LumA	Stage I	Infiltrating Ductal Carcinoma
TCGA-A2-A0T4-01	3	62	Positive	Positive	Negative	LumA	Stage II	Infiltrating Lobular Carcinoma
TCGA-A2-A4S2-01	3	62	Positive	Positive	NA	LumA	Stage III	Infiltrating Lobular Carcinoma
TCGA-A7-A4SA-01	3	40	Positive	Negative	NA	LumA	Stage II	Infiltrating Lobular Carcinoma
TCGA-AR-A2LM-01	3	49	Positive	Positive	NA	LumA	Stage II	Infiltrating Lobular Carcinoma
TCGA-AR-A1AN-01	3	46	Positive	Positive	Negative	LumA	Stage II	Infiltrating Ductal Carcinoma
TCGA-EW-A1IX-01	3	48	Positive	Positive	Negative	LumA	Stage II	NA
TCGA-E2-A1IJ-01	3	57	Positive	Positive	Negative	LumA	Stage I	Infiltrating Lobular Carcinoma
TCGA-LL-A440-01	3	61	Positive	Positive	NA	LumA	Stage I	Infiltrating Lobular Carcinoma
TCGA-E9-A1R3-01	3	70	NA	NA	Negative	LumA	Stage III	Infiltrating Ductal Carcinoma
TCGA-A1-A0SH-01	3	39	Negative	Positive	Negative	LumA	Stage II	Infiltrating Ductal Carcinoma
TCGA-B6-A401-01	3	47	Positive	Positive	NA	LumA	Stage II	Infiltrating Ductal Carcinoma
TCGA-E2-A1LB-01	3	41	Negative	Negative	Positive	Her2	Stage II	Infiltrating Ductal Carcinoma
TCGA-E9-A54X-01	3	85	Positive	Positive	NA	LumB	Stage I	Mucinous Carcinoma
TCGA-BH-A0W5-01	3	77	Positive	Positive	Negative	LumA	Stage II	Infiltrating Ductal Carcinoma
TCGA-E9-A1RI-01	3	43	NA	NA	NA	LumA	Stage III	Mixed Histology
TCGA-GM-A2DI-01	3	52	Negative	Negative	NA	LumA	Stage I	Infiltrating Ductal Carcinoma
TCGA-OL-A5RU-01	3	63	Positive	Positive	NA	LumA	Stage II	Infiltrating Ductal Carcinoma
TCGA-A7-A13G-01	3	79	Positive	Positive	Negative	LumA	Stage II	Infiltrating Ductal Carcinoma
TCGA-B6-A0RV-01	3	42	Positive	Positive	Negative	LumA	Stage III	Mixed Histology
TCGA-A2-A0SU-01	3	66	Positive	Positive	Negative	LumA	Stage II	Infiltrating Ductal Carcinoma
TCGA-BH-A1EW-01	3	38	Negative	Negative	Negative	LumA	Stage II	Infiltrating Ductal Carcinoma
TCGA-AR-A24O-01	3	43	Positive	Positive	Negative	LumA	Stage III	Mixed Histology
TCGA-AC-A3HN-01	3	87	Positive	Positive	NA	LumA	Stage II	Infiltrating Lobular Carcinoma
TCGA-BH-A1FE-01	3	31	Positive	Positive	Negative	LumA	Stage II	Infiltrating Ductal Carcinoma
TCGA-AR-A1AK-01	3	70	Positive	Positive	Negative	LumA	Stage I	Infiltrating Lobular Carcinoma
TCGA-E9-A22A-01	3	74	Positive	Negative	Negative	LumB	Stage II	Infiltrating Ductal Carcinoma
TCGA-A7-A3J1-01	3	63	Positive	Positive	NA	LumA	Stage I	Infiltrating Lobular Carcinoma
TCGA-AC-A3YJ-01	3	66	Positive	Positive	NA	LumA	Stage II	NA
TCGA-D8-A1JE-01	3	62	Positive	Positive	Negative	LumB	Stage II	Infiltrating Ductal Carcinoma
TCGA-BH-A0BJ-01	3	41	Positive	Positive	Negative	LumA	Stage II	Infiltrating Ductal Carcinoma
TCGA-E2-A1B5-01	3	46	Positive	Positive	Negative	LumA	Stage II	Infiltrating Lobular Carcinoma
TCGA-E2-A14U-01	3	74	Positive	Positive	NA	LumA	Stage I	Infiltrating Lobular Carcinoma
TCGA-E9-A249-01	3	45	NA	NA	Negative	LumB	Stage II	Infiltrating Ductal Carcinoma
TCGA-C8-A1HE-01	3	59	Positive	Positive	Negative	LumA	Stage II	Infiltrating Ductal Carcinoma
TCGA-D8-A1XM-01	3	57	Positive	Positive	Negative	LumA	Stage I	Infiltrating Ductal Carcinoma
TCGA-D8-A1JH-01	3	56	Positive	Positive	Negative	LumA	Stage I	Infiltrating Ductal Carcinoma
TCGA-BH-A1EU-01	3	83	Positive	Positive	Negative	LumA	Stage I	Infiltrating Ductal Carcinoma
TCGA-E9-A245-01	3	47	NA	NA	Negative	LumA	Stage II	Infiltrating Ductal Carcinoma
TCGA-AR-A1AU-01	3	39	Positive	Positive	Negative	LumA	Stage III	Infiltrating Ductal Carcinoma
TCGA-BH-A0C3-01	3	47	Positive	Negative	Negative	LumB	Stage I	Mixed Histology
TCGA-B6-A0RM-01	3	57	Positive	Positive	Negative	LumA	Stage X	Infiltrating Ductal Carcinoma
TCGA-BH-A0HP-01	3	65	Positive	Negative	Negative	LumA	Stage III	Infiltrating Lobular Carcinoma
TCGA-AR-A1AX-01	3	64	Positive	Positive	Positive	LumA	Stage I	Infiltrating Ductal Carcinoma
TCGA-AR-A1AL-01	3	60	Positive	Positive	Negative	LumA	Stage III	Infiltrating Lobular Carcinoma
TCGA-EW-A1IZ-01	3	53	Positive	Positive	Negative	LumA	Stage III	Infiltrating Ductal Carcinoma
TCGA-D8-A27K-01	3	47	Positive	Positive	Negative	LumA	Stage II	Infiltrating Ductal Carcinoma
TCGA-BH-A28Q-01	3	46	Positive	Positive	NA	LumA	Stage II	Infiltrating Lobular Carcinoma
TCGA-A2-A4S0-01	3	77	Positive	Positive	NA	LumA	Stage II	Mucinous Carcinoma
TCGA-AC-A2FB-01	3	65	Positive	Positive	NA	LumA	Stage II	Infiltrating Lobular Carcinoma
TCGA-A2-A0EN-01	3	70	Positive	Positive	Negative	LumA	Stage II	Infiltrating Lobular Carcinoma
TCGA-D8-A1JU-01	3	51	Positive	Positive	Negative	LumA	Stage I	Infiltrating Ductal Carcinoma
TCGA-BH-A0DI-01	3	63	Positive	Positive	Negative	LumA	Stage II	Infiltrating Ductal Carcinoma
TCGA-E9-A1NH-01	3	71	Positive	Positive	Negative	LumA	Stage II	Infiltrating Ductal Carcinoma
TCGA-AR-A1AJ-01	4	83	Positive	Negative	Negative	Basal	Stage I	Infiltrating Ductal Carcinoma
TCGA-E9-A1ND-01	4	75	Negative	Negative	Negative	Basal	Stage II	Infiltrating Ductal Carcinoma
TCGA-AR-A1AQ-01	4	49	Negative	Negative	Negative	Basal	Stage II	Infiltrating Ductal Carcinoma
TCGA-AC-A7VC-01	4	56	Negative	Negative	NA	Basal	Stage II	Metaplastic Carcinoma
TCGA-BH-A1FN-01	4	34	Positive	Positive	Negative	LumB	Stage II	Infiltrating Ductal Carcinoma
TCGA-E9-A3QA-01	4	33	NA	NA	NA	Basal	Stage II	Medullary Carcinoma
TCGA-A2-A3XX-01	4	49	Negative	Negative	NA	Basal	Stage II	Infiltrating Ductal Carcinoma
TCGA-E2-A1B0-01	4	50	Negative	Negative	Positive	Her2	Stage III	Infiltrating Ductal Carcinoma
TCGA-AO-A03M-01	4	29	Positive	Positive	Negative	LumA	Stage I	Infiltrating Ductal Carcinoma
TCGA-A2-A3XT-01	4	45	Negative	Negative	NA	Basal	Stage II	Infiltrating Ductal Carcinoma
TCGA-A7-A4SE-01	4	54	Negative	Negative	NA	Basal	Stage II	Infiltrating Ductal Carcinoma
TCGA-GM-A2DH-01	4	58	Negative	Negative	NA	Her2	Stage I	Infiltrating Ductal Carcinoma
TCGA-A2-A0T2-01	4	66	Negative	Negative	Negative	Basal	Stage IV	Infiltrating Ductal Carcinoma
TCGA-AR-A0TP-01	4	43	Positive	Negative	Negative	Basal	Stage II	Infiltrating Ductal Carcinoma
TCGA-B6-A0RS-01	4	38	Negative	Negative	Negative	Her2	Stage II	Infiltrating Ductal Carcinoma
TCGA-AR-A0TU-01	4	35	Negative	Negative	Negative	Basal	Stage II	Infiltrating Ductal Carcinoma
TCGA-XX-A89A-01	4	68	Positive	Positive	NA	LumA	Stage II	Infiltrating Lobular Carcinoma
TCGA-E9-A248-01	4	51	NA	NA	Negative	Her2	Stage II	Infiltrating Ductal Carcinoma
TCGA-E2-A1B6-01	4	44	Negative	Negative	Negative	Basal	Stage II	Infiltrating Ductal Carcinoma
TCGA-BH-A0WA-01	4	82	Negative	Negative	Negative	Basal	Stage I	NA
TCGA-B6-A0RT-01	4	39	Negative	Negative	Negative	Basal	Stage III	Infiltrating Ductal Carcinoma
TCGA-AR-A1AY-01	4	65	Negative	Negative	Negative	Basal	Stage I	Infiltrating Ductal Carcinoma
TCGA-D8-A27R-01	4	41	Positive	Positive	Negative	LumB	Stage III	Infiltrating Ductal Carcinoma
TCGA-A7-A5ZV-01	4	62	Negative	Negative	NA	Basal	Stage II	NA
TCGA-B6-A0WX-01	4	40	Negative	Negative	Negative	Basal	Stage III	NA
TCGA-BH-A0E0-01	4	38	Negative	Negative	Negative	Basal	Stage III	Infiltrating Ductal Carcinoma
TCGA-D8-A1XT-01	4	61	Negative	Negative	Positive	Her2	Stage II	Infiltrating Ductal Carcinoma
TCGA-B6-A1KF-01	4	68	Negative	Negative	Positive	Basal	Stage II	Infiltrating Ductal Carcinoma
TCGA-E2-A1AZ-01	4	63	Negative	Negative	Negative	Basal	Stage II	Infiltrating Ductal Carcinoma
TCGA-AC-A62X-01	4	72	Positive	Negative	NA	Basal	Stage II	Infiltrating Ductal Carcinoma
TCGA-A2-A0T7-01	4	51	Positive	Positive	Negative	LumA	Stage II	Infiltrating Ductal Carcinoma
TCGA-E9-A22G-01	4	47	Negative	Negative	Negative	Basal	Stage II	Infiltrating Ductal Carcinoma
TCGA-D8-A27M-01	4	59	Negative	Negative	Negative	Basal	Stage I	Infiltrating Ductal Carcinoma
TCGA-BH-A0RX-01	4	59	Negative	Negative	Negative	Basal	Stage II	Infiltrating Ductal Carcinoma
TCGA-A2-A4S1-01	4	66	Positive	Negative	NA	Basal	Stage II	NA
TCGA-D8-A1JM-01	4	59	Positive	Negative	Negative	Basal	Stage II	Infiltrating Ductal Carcinoma
TCGA-AC-A2QJ-01	4	48	Negative	Negative	NA	Basal	Stage III	NA
TCGA-E2-A1II-01	4	51	Negative	Positive	Negative	Basal	Stage I	Infiltrating Ductal Carcinoma
TCGA-HN-A2NL-01	4	56	Negative	Negative	NA	Basal	Stage II	NA
TCGA-A1-A0SK-01	4	54	Negative	Negative	Negative	Basal	Stage II	NA
TCGA-A2-A0YM-01	4	67	Negative	Negative	Negative	Basal	Stage II	Infiltrating Ductal Carcinoma
TCGA-A2-A25F-01	4	66	Negative	Positive	Negative	Basal	Stage II	Infiltrating Ductal Carcinoma
TCGA-E2-A1LL-01	4	73	Negative	Negative	Negative	Basal	Stage III	Infiltrating Ductal Carcinoma
TCGA-A2-A0T1-01	4	55	Negative	Negative	Positive	Her2	Stage III	Infiltrating Ductal Carcinoma
TCGA-AR-A0TT-01	4	53	Positive	Negative	Negative	LumB	Stage III	Infiltrating Ductal Carcinoma
TCGA-OL-A66P-01	4	75	Negative	Negative	NA	Her2	Stage II	Infiltrating Ductal Carcinoma
TCGA-LL-A6FR-01	4	50	Negative	Positive	NA	Basal	Stage II	Infiltrating Ductal Carcinoma
TCGA-B6-A0RU-01	4	49	Negative	Negative	Negative	Basal	Stage I	NA
TCGA-GM-A2DB-01	4	62	Negative	Negative	NA	Her2	Stage II	Infiltrating Ductal Carcinoma
TCGA-LL-A5YO-01	4	50	Negative	Negative	NA	Her2	Stage I	Infiltrating Ductal Carcinoma
TCGA-E9-A244-01	4	54	NA	NA	Negative	Basal	Stage II	Infiltrating Ductal Carcinoma
TCGA-LL-A7SZ-01	4	49	Positive	Positive	NA	LumA	Stage II	Infiltrating Ductal Carcinoma
TCGA-BH-A1FC-01	4	78	Negative	Negative	Negative	Basal	Stage II	Medullary Carcinoma
TCGA-BH-A0B9-01	4	44	Negative	Negative	Negative	Basal	Stage I	Infiltrating Ductal Carcinoma
TCGA-A7-A13E-01	4	62	Positive	Negative	Negative	Basal	Stage II	Infiltrating Ductal Carcinoma
TCGA-B6-A402-01	4	47	Negative	Negative	NA	Basal	Stage I	Infiltrating Ductal Carcinoma
TCGA-E2-A1LH-01	4	59	Negative	Negative	Negative	Basal	Stage I	Infiltrating Ductal Carcinoma
TCGA-E2-A1LS-01	4	46	Negative	Negative	Negative	Basal	Stage I	Infiltrating Ductal Carcinoma
TCGA-D8-A1JL-01	4	72	Negative	Negative	Negative	Basal	Stage II	Infiltrating Ductal Carcinoma
TCGA-A2-A3XZ-01	4	46	Negative	Negative	NA	Her2	Stage I	Infiltrating Ductal Carcinoma
TCGA-A2-A3Y0-01	4	57	Positive	Negative	NA	Basal	Stage II	Infiltrating Ductal Carcinoma
TCGA-A7-A6VV-01	4	51	Negative	Negative	NA	Basal	Stage II	Infiltrating Ductal Carcinoma
TCGA-A2-A4RX-01	4	67	Positive	Positive	NA	Basal	Stage II	NA
TCGA-E2-A1IP-01	4	42	Positive	Negative	Negative	Basal	Stage II	Infiltrating Ductal Carcinoma
TCGA-E9-A1NC-01	4	61	Negative	Positive	Negative	Basal	Stage II	Mixed Histology
TCGA-AO-A124-01	4	38	Negative	Negative	Negative	Basal	Stage II	NA
TCGA-LD-A7W5-01	4	52	Positive	Positive	NA	LumA	Stage III	Infiltrating Ductal Carcinoma
TCGA-A2-A3XS-01	4	62	Negative	Negative	NA	Basal	Stage III	Infiltrating Ductal Carcinoma
TCGA-AR-A256-01	4	45	Negative	Negative	Negative	Basal	Stage II	Infiltrating Ductal Carcinoma
TCGA-EW-A1OW-01	4	58	Negative	Negative	Negative	Basal	Stage II	Infiltrating Ductal Carcinoma
TCGA-D8-A1JG-01	4	62	Negative	Negative	Negative	Her2	Stage II	Infiltrating Ductal Carcinoma
TCGA-AR-A5QQ-01	4	68	Negative	Negative	NA	Basal	Stage III	NA
TCGA-AR-A1AI-01	4	47	Negative	Negative	Negative	Basal	Stage II	Medullary Carcinoma
TCGA-A2-A0T0-01	4	59	Negative	Negative	Negative	Basal	Stage II	Infiltrating Ductal Carcinoma
TCGA-A2-A4S3-01	4	59	Positive	Positive	NA	LumB	Stage II	Infiltrating Ductal Carcinoma
TCGA-AC-A2QH-01	4	58	Negative	Negative	NA	Basal	Stage II	NA
TCGA-A2-A3XU-01	4	35	Negative	Negative	NA	Basal	Stage II	Infiltrating Ductal Carcinoma
TCGA-A7-A6VY-01	4	48	Negative	Negative	NA	Basal	Stage II	Infiltrating Ductal Carcinoma
TCGA-E2-A573-01	4	48	Negative	Negative	NA	Basal	Stage I	Infiltrating Ductal Carcinoma
TCGA-OL-A6VO-01	4	43	Negative	Negative	NA	Basal	Stage I	Infiltrating Ductal Carcinoma
TCGA-LL-A5YN-01	4	46	Positive	Positive	NA	LumA	Stage II	Infiltrating Ductal Carcinoma
TCGA-A2-A0ST-01	4	62	Negative	Negative	Negative	Basal	Stage II	Infiltrating Ductal Carcinoma
TCGA-GM-A3XL-01	4	49	Negative	Negative	NA	Basal	Stage II	Infiltrating Ductal Carcinoma
TCGA-C8-A275-01	4	56	NA	NA	Positive	Her2	Stage II	Infiltrating Ductal Carcinoma
TCGA-AN-A0XU-01	4	54	Negative	Negative	Negative	Basal	Stage II	Infiltrating Ductal Carcinoma
TCGA-E2-A1LE-01	4	71	Negative	Negative	NA	Her2	Stage III	Infiltrating Ductal Carcinoma
TCGA-AO-A129-01	4	29	Negative	Negative	Negative	Basal	Stage II	Infiltrating Ductal Carcinoma
TCGA-A7-A26I-01	4	65	Negative	Negative	Negative	Basal	Stage II	Infiltrating Ductal Carcinoma
TCGA-EW-A3U0-01	4	61	Negative	Negative	NA	Basal	Stage III	Infiltrating Ductal Carcinoma
TCGA-E9-A1RH-01	4	63	NA	NA	Negative	Her2	Stage II	Infiltrating Ductal Carcinoma
TCGA-E9-A243-01	4	52	NA	NA	Negative	Basal	Stage II	Infiltrating Ductal Carcinoma
TCGA-OL-A5S0-01	4	66	Positive	Negative	NA	Basal	Stage II	Infiltrating Ductal Carcinoma
TCGA-C8-A26Y-01	4	90	Negative	Negative	Negative	Her2	Stage II	Infiltrating Ductal Carcinoma
TCGA-C8-A27B-01	4	48	Negative	Negative	Negative	Basal	Stage II	Infiltrating Ductal Carcinoma
TCGA-AQ-A54N-01	4	51	Negative	Negative	NA	Basal	Stage II	Infiltrating Ductal Carcinoma
TCGA-D8-A27F-01	4	40	Negative	Negative	Negative	Basal	Stage II	Infiltrating Ductal Carcinoma
TCGA-D8-A1JK-01	4	90	Negative	Positive	Negative	Basal	Stage II	Infiltrating Ductal Carcinoma
TCGA-E2-A1LI-01	4	57	Negative	Negative	Negative	Basal	Stage II	Infiltrating Ductal Carcinoma
TCGA-A2-A0SX-01	4	48	Negative	Negative	Negative	Basal	Stage I	Infiltrating Ductal Carcinoma
TCGA-A7-A26G-01	4	50	Negative	Negative	Negative	Basal	Stage II	NA
TCGA-BH-A1F6-01	4	51	Negative	Negative	NA	Basal	NA	Infiltrating Ductal Carcinoma
TCGA-A2-A0YE-01	4	48	Negative	Negative	Negative	Basal	Stage II	Infiltrating Ductal Carcinoma
TCGA-E2-A14N-01	4	37	Negative	Negative	Negative	Basal	Stage II	Infiltrating Ductal Carcinoma
TCGA-OL-A5RW-01	4	40	Negative	Negative	NA	Basal	Stage II	Infiltrating Ductal Carcinoma
TCGA-LL-A8F5-01	4	61	Positive	Negative	NA	Basal	Stage II	Infiltrating Ductal Carcinoma
TCGA-EW-A1PH-01	4	52	Negative	Negative	NA	Basal	Stage II	Infiltrating Ductal Carcinoma
TCGA-JL-A3YW-01	4	49	Positive	Positive	NA	Her2	Stage II	Infiltrating Lobular Carcinoma
TCGA-C8-A8HP-01	4	59	Negative	Negative	NA	Her2	Stage III	Metaplastic Carcinoma
TCGA-AR-A24U-01	4	47	Negative	Negative	Positive	Her2	Stage II	Infiltrating Ductal Carcinoma
TCGA-AR-A2LR-01	4	49	Negative	Negative	NA	Basal	Stage I	NA
TCGA-BH-A202-01	4	60	Positive	Positive	NA	LumB	Stage II	Infiltrating Ductal Carcinoma
TCGA-EW-A1OV-01	4	56	Negative	Negative	Negative	Her2	Stage II	Infiltrating Ductal Carcinoma
TCGA-AR-A1AR-01	4	50	Negative	Negative	Negative	Basal	Stage III	Infiltrating Ductal Carcinoma
TCGA-AO-A0JL-01	4	59	Negative	Negative	Negative	Basal	Stage III	Infiltrating Ductal Carcinoma
TCGA-EW-A1P8-01	4	58	Negative	Negative	Negative	Basal	Stage III	Infiltrating Ductal Carcinoma
TCGA-AR-A0U4-01	4	54	Negative	Negative	Negative	Basal	Stage II	Infiltrating Ductal Carcinoma
TCGA-B6-A0X1-01	4	48	Negative	Negative	NA	Basal	Stage IV	Infiltrating Ductal Carcinoma
TCGA-A7-A26F-01	4	55	Negative	Negative	Negative	Basal	Stage I	NA
TCGA-EW-A1P4-01	4	43	Negative	Negative	Negative	Basal	Stage II	Medullary Carcinoma
TCGA-A7-A6VW-01	4	48	Negative	Negative	NA	Basal	Stage II	Infiltrating Ductal Carcinoma
TCGA-AO-A1KR-01	4	51	Negative	Negative	NA	Basal	Stage II	Infiltrating Ductal Carcinoma
TCGA-GM-A2DF-01	4	53	Negative	Negative	NA	Basal	Stage II	Infiltrating Ductal Carcinoma
TCGA-E9-A1N9-01	4	58	Negative	Positive	Negative	Basal	Stage II	Mixed Histology
TCGA-A1-A0SP-01	4	40	Negative	Negative	Negative	Basal	Stage II	Infiltrating Ductal Carcinoma
TCGA-E2-A1LG-01	4	50	Negative	Negative	Negative	Basal	Stage II	Infiltrating Lobular Carcinoma
TCGA-A2-A0YJ-01	4	39	Positive	Negative	Negative	Basal	Stage III	Infiltrating Ductal Carcinoma
TCGA-B6-A0RE-01	4	61	Negative	Negative	Negative	Basal	Stage X	Infiltrating Ductal Carcinoma
TCGA-AR-A251-01	4	51	Positive	Negative	Negative	Basal	Stage III	Infiltrating Ductal Carcinoma
TCGA-OL-A66I-01	4	36	Negative	Negative	NA	Basal	Stage II	Infiltrating Ductal Carcinoma
TCGA-AO-A128-01	4	61	Negative	Negative	Negative	Basal	Stage II	Infiltrating Ductal Carcinoma
TCGA-D8-A27H-01	4	72	Negative	Negative	Negative	Basal	Stage II	Infiltrating Ductal Carcinoma
TCGA-B6-A0I1-01	4	73	Negative	Negative	NA	Basal	Stage II	Infiltrating Ductal Carcinoma
TCGA-BH-A0H9-01	4	69	Positive	Positive	Negative	LumA	Stage II	Infiltrating Ductal Carcinoma
TCGA-AR-A0U0-01	4	73	Negative	Negative	Negative	Basal	Stage II	Infiltrating Ductal Carcinoma
TCGA-LL-A73Y-01	4	67	Negative	Negative	NA	Basal	Stage I	Infiltrating Ductal Carcinoma
TCGA-C8-A1HJ-01	4	53	Negative	Negative	Negative	Basal	Stage II	Infiltrating Ductal Carcinoma
TCGA-A2-A1G1-01	4	85	Negative	Negative	Positive	Basal	Stage II	Infiltrating Ductal Carcinoma
TCGA-A7-A13D-01	4	46	Negative	Positive	Negative	Basal	Stage II	Infiltrating Ductal Carcinoma
TCGA-E2-A1LK-01	4	84	Negative	Negative	Negative	Basal	Stage III	Infiltrating Ductal Carcinoma
TCGA-A7-A4SD-01	4	52	Negative	Negative	NA	Basal	Stage II	Infiltrating Ductal Carcinoma
TCGA-D8-A1XQ-01	4	69	Negative	Negative	Negative	Basal	Stage II	Infiltrating Ductal Carcinoma
TCGA-C8-A278-01	4	61	Negative	Negative	Positive	Her2	Stage III	Infiltrating Ductal Carcinoma
TCGA-AC-A6IW-01	4	73	Negative	Negative	NA	Basal	Stage II	Infiltrating Ductal Carcinoma
TCGA-C8-A26X-01	4	58	Negative	Negative	Negative	Her2	Stage II	Infiltrating Ductal Carcinoma
TCGA-E9-A22E-01	4	56	Positive	Positive	Negative	LumB	Stage III	Infiltrating Ductal Carcinoma
TCGA-EW-A2FR-01	4	59	Negative	Negative	NA	Her2	Stage III	Infiltrating Ductal Carcinoma
TCGA-PL-A8LZ-01	4	29	NA	NA	NA	Basal	Stage III	Infiltrating Ductal Carcinoma
TCGA-LL-A5YP-01	4	49	Positive	Negative	NA	Basal	Stage II	Infiltrating Ductal Carcinoma
TCGA-BH-A203-01	4	78	NA	NA	NA	Her2	Stage II	Infiltrating Ductal Carcinoma
TCGA-AC-A3W5-01	4	65	Positive	Positive	NA	Her2	Stage II	Infiltrating Lobular Carcinoma
TCGA-AC-A2BK-01	4	78	Negative	Negative	NA	Basal	Stage III	Infiltrating Ductal Carcinoma
TCGA-GI-A2C9-01	4	58	Negative	Negative	NA	Basal	Stage II	Infiltrating Ductal Carcinoma
TCGA-A2-A3XY-01	4	49	Negative	Negative	NA	Basal	Stage II	Infiltrating Ductal Carcinoma
TCGA-BH-A0B3-01	4	53	Negative	Negative	Negative	Basal	Stage II	Infiltrating Ductal Carcinoma
TCGA-B6-A0IK-01	4	63	Negative	Negative	Negative	Her2	Stage III	Infiltrating Ductal Carcinoma
TCGA-C8-A1HG-01	4	50	Positive	Positive	Negative	LumB	Stage II	Infiltrating Ductal Carcinoma
TCGA-D8-A1XK-01	4	55	Negative	Negative	Negative	Basal	Stage II	Infiltrating Ductal Carcinoma
TCGA-EW-A1PB-01	4	70	Negative	Negative	Negative	Basal	Stage III	Infiltrating Ductal Carcinoma
TCGA-E9-A1N8-01	4	48	Negative	NA	Negative	Basal	Stage II	Infiltrating Ductal Carcinoma
TCGA-E2-A574-01	4	44	Negative	Negative	NA	Basal	Stage II	Infiltrating Ductal Carcinoma
TCGA-A1-A0SO-01	4	67	Negative	Negative	Negative	Basal	Stage II	Infiltrating Ductal Carcinoma
TCGA-AR-A24Q-01	4	49	Positive	Negative	Negative	Basal	Stage II	Infiltrating Ductal Carcinoma
TCGA-BH-A1F0-01	4	80	Negative	NA	Negative	Basal	Stage II	Infiltrating Ductal Carcinoma

## Sheet: Meth450 513
Sample ID	Cluster ID	Age (Median)	ER Status	PR Status	Her2 Status	PAM50	Pathologic stage	Histological type
TCGA-D8-A1J8-01	1	77	Positive	Positive	Negative	LumB	Stage II	Infiltrating Ductal Carcinoma
TCGA-AR-A24N-01	1	54	Positive	Positive	Negative	LumB	Stage I	Infiltrating Ductal Carcinoma
TCGA-EW-A2FS-01	1	41	Positive	Negative	NA	LumA	Stage II	Infiltrating Ductal Carcinoma
TCGA-A7-A3IZ-01	1	62	Positive	Negative	NA	LumA	Stage II	Infiltrating Lobular Carcinoma
TCGA-LL-A5YM-01	1	88	Positive	Positive	NA	LumB	Stage III	Infiltrating Ductal Carcinoma
TCGA-AR-A24H-01	1	65	Positive	Positive	Negative	LumB	Stage II	Infiltrating Lobular Carcinoma
TCGA-D8-A1XV-01	1	84	Positive	Positive	Negative	LumA	Stage II	Mucinous Carcinoma
TCGA-D8-A1XZ-01	1	81	Positive	Negative	Negative	LumB	Stage III	Infiltrating Ductal Carcinoma
TCGA-A1-A0SQ-01	1	45	Positive	Positive	Negative	LumA	Stage II	Infiltrating Ductal Carcinoma
TCGA-A2-A0SW-01	1	82	Positive	Negative	Negative	LumB	Stage IV	Infiltrating Ductal Carcinoma
TCGA-EW-A1J6-01	1	70	Positive	Positive	Negative	LumB	Stage I	Infiltrating Ductal Carcinoma
TCGA-B6-A40C-01	1	51	Positive	Positive	NA	LumA	Stage II	Infiltrating Lobular Carcinoma
TCGA-E2-A2P6-01	1	77	Positive	Positive	NA	LumA	Stage II	Infiltrating Lobular Carcinoma
TCGA-AO-A1KT-01	1	78	Positive	Positive	Negative	LumB	Stage II	Infiltrating Ductal Carcinoma
TCGA-E9-A3HO-01	1	49	NA	NA	NA	LumB	Stage II	Infiltrating Lobular Carcinoma
TCGA-E9-A1NA-01	1	58	Positive	Positive	Negative	LumB	Stage II	Mixed Histology
TCGA-BH-A1FL-01	1	69	Positive	Positive	Negative	LumA	Stage II	Infiltrating Ductal Carcinoma
TCGA-AO-A12G-01	1	75	Positive	Positive	Negative	LumA	Stage II	NA
TCGA-D8-A1XC-01	1	85	Positive	Positive	Negative	LumA	Stage III	Mucinous Carcinoma
TCGA-LL-A740-01	1	61	Negative	Negative	NA	LumA	Stage I	Infiltrating Ductal Carcinoma
TCGA-S3-A6ZG-01	1	71	Positive	Positive	NA	LumA	Stage II	Mixed Histology
TCGA-AN-A0XP-01	1	69	Positive	Positive	Negative	LumA	Stage III	Infiltrating Ductal Carcinoma
TCGA-A7-A2KD-01	1	53	Positive	Positive	NA	LumB	Stage III	Infiltrating Ductal Carcinoma
TCGA-EW-A1IW-01	1	80	Positive	Positive	Positive	LumA	Stage II	Infiltrating Lobular Carcinoma
TCGA-AN-A0XN-01	1	68	Negative	Positive	Negative	LumA	Stage III	Infiltrating Ductal Carcinoma
TCGA-E2-A576-01	1	69	Positive	Positive	NA	LumA	Stage I	Infiltrating Lobular Carcinoma
TCGA-C8-A273-01	1	29	Positive	Positive	Negative	LumA	Stage II	Infiltrating Ductal Carcinoma
TCGA-D8-A1JJ-01	1	54	Positive	Positive	Negative	LumB	Stage II	Infiltrating Ductal Carcinoma
TCGA-E9-A5UP-01	1	63	NA	NA	NA	LumA	Stage II	NA
TCGA-A2-A1G4-01	1	71	Positive	Positive	Negative	LumB	Stage III	Infiltrating Ductal Carcinoma
TCGA-AN-A0XV-01	1	67	Positive	Positive	Negative	LumA	Stage III	Infiltrating Ductal Carcinoma
TCGA-C8-A1HO-01	1	34	Positive	Positive	Negative	LumA	Stage III	Infiltrating Ductal Carcinoma
TCGA-E2-A15J-01	1	51	Positive	Positive	Negative	LumA	Stage I	Infiltrating Ductal Carcinoma
TCGA-GM-A2DL-01	1	50	Positive	Positive	NA	LumA	Stage I	Infiltrating Ductal Carcinoma
TCGA-AN-A0XR-01	1	55	Positive	Negative	Negative	LumB	Stage III	Infiltrating Ductal Carcinoma
TCGA-A2-A0SV-01	1	63	Positive	Positive	Negative	LumB	Stage IV	Infiltrating Ductal Carcinoma
TCGA-E9-A22B-01	1	71	Positive	Negative	Negative	LumA	Stage I	Mixed Histology
TCGA-AR-A2LL-01	1	70	Positive	Positive	NA	LumB	Stage II	Infiltrating Lobular Carcinoma
TCGA-E9-A247-01	1	59	NA	NA	Negative	LumA	Stage I	Infiltrating Ductal Carcinoma
TCGA-E9-A228-01	1	58	NA	NA	Positive	LumB	Stage II	Infiltrating Ductal Carcinoma
TCGA-EW-A423-01	1	75	Positive	Positive	NA	LumA	Stage II	Infiltrating Lobular Carcinoma
TCGA-AR-A0TV-01	1	66	Positive	Positive	Negative	LumB	Stage II	Infiltrating Ductal Carcinoma
TCGA-AC-A2FM-01	1	87	NA	NA	NA	LumA	Stage II	Infiltrating Lobular Carcinoma
TCGA-B6-A0RL-01	1	60	Positive	Positive	Negative	LumB	Stage II	Infiltrating Ductal Carcinoma
TCGA-BH-A1EY-01	1	79	Positive	Positive	Negative	LumA	Stage II	Infiltrating Ductal Carcinoma
TCGA-B6-A0WW-01	1	58	Positive	Positive	Negative	LumB	Stage X	Infiltrating Ductal Carcinoma
TCGA-AR-A24R-01	1	45	Positive	Positive	Negative	LumB	Stage III	Infiltrating Ductal Carcinoma
TCGA-B6-A0RN-01	1	60	Negative	Negative	Negative	LumA	Stage I	Infiltrating Ductal Carcinoma
TCGA-BH-A1FM-01	1	44	Positive	Negative	Negative	LumB	Stage III	Infiltrating Ductal Carcinoma
TCGA-D8-A1JP-01	1	73	Positive	Positive	Negative	LumA	Stage I	Infiltrating Ductal Carcinoma
TCGA-AO-A0JM-01	1	40	Positive	Positive	Positive	LumB	Stage II	Infiltrating Ductal Carcinoma
TCGA-BH-A0DS-01	1	71	Positive	Positive	Negative	LumA	Stage III	Infiltrating Ductal Carcinoma
TCGA-E9-A1NF-01	1	60	Positive	Positive	Negative	LumB	Stage II	Mixed Histology
TCGA-EW-A1PA-01	1	59	Positive	Positive	Negative	LumA	Stage II	Infiltrating Ductal Carcinoma
TCGA-AR-A2LE-01	1	69	Positive	Negative	NA	LumA	Stage I	Infiltrating Lobular Carcinoma
TCGA-BH-A0HK-01	1	81	Positive	Negative	Negative	LumA	Stage II	Infiltrating Ductal Carcinoma
TCGA-S3-A6ZF-01	1	64	Positive	Positive	NA	LumB	Stage II	Infiltrating Ductal Carcinoma
TCGA-OL-A66K-01	1	72	Positive	Positive	NA	LumA	Stage II	Infiltrating Lobular Carcinoma
TCGA-AR-A250-01	1	58	Positive	Negative	Positive	LumB	Stage II	Infiltrating Ductal Carcinoma
TCGA-AR-A0TZ-01	1	43	Positive	Positive	Negative	LumA	Stage III	Infiltrating Ductal Carcinoma
TCGA-C8-A8HQ-01	1	53	Positive	Positive	NA	LumB	Stage II	Mucinous Carcinoma
TCGA-GM-A3NW-01	1	63	Negative	Positive	NA	LumA	Stage II	Infiltrating Lobular Carcinoma
TCGA-E9-A2JS-01	1	72	NA	NA	NA	LumB	Stage II	Infiltrating Lobular Carcinoma
TCGA-E9-A1RE-01	1	74	NA	NA	Negative	LumB	Stage III	Infiltrating Ductal Carcinoma
TCGA-C8-A3M8-01	1	68	Positive	Positive	NA	LumB	Stage I	Infiltrating Lobular Carcinoma
TCGA-D8-A1XU-01	1	56	Positive	Positive	Negative	LumA	Stage I	Infiltrating Ductal Carcinoma
TCGA-A1-A0SI-01	1	52	Positive	Positive	Negative	LumB	Stage II	Infiltrating Ductal Carcinoma
TCGA-AO-A12E-01	1	51	Positive	Positive	Negative	LumA	Stage II	Infiltrating Lobular Carcinoma
TCGA-E9-A1R5-01	1	63	NA	NA	Negative	LumA	Stage I	Infiltrating Ductal Carcinoma
TCGA-AC-A3TN-01	1	75	Positive	Positive	NA	LumA	Stage II	Infiltrating Lobular Carcinoma
TCGA-A2-A25D-01	1	90	Positive	Negative	Negative	LumA	Stage III	Infiltrating Lobular Carcinoma
TCGA-EW-A1J3-01	1	61	Positive	Positive	Positive	LumA	Stage I	Infiltrating Lobular Carcinoma
TCGA-BH-A1F8-01	1	90	Positive	Positive	Negative	LumB	Stage III	Infiltrating Ductal Carcinoma
TCGA-AQ-A04L-01	1	48	Positive	Negative	Positive	LumA	Stage II	Infiltrating Ductal Carcinoma
TCGA-A1-A0SF-01	1	54	Positive	Positive	Negative	LumA	Stage II	Infiltrating Ductal Carcinoma
TCGA-BH-A1FD-01	1	68	Positive	Positive	Negative	LumB	Stage I	Infiltrating Ductal Carcinoma
TCGA-AR-A5QN-01	1	68	Positive	Positive	NA	LumA	Stage III	Infiltrating Lobular Carcinoma
TCGA-E2-A2P5-01	1	78	Positive	Positive	NA	LumA	Stage III	Infiltrating Lobular Carcinoma
TCGA-A2-A3KC-01	1	55	Positive	Positive	NA	LumA	Stage II	Infiltrating Lobular Carcinoma
TCGA-D8-A27N-01	1	36	Positive	Positive	Positive	LumB	Stage III	Infiltrating Ductal Carcinoma
TCGA-E9-A1RC-01	1	56	NA	NA	Negative	LumA	Stage III	Mixed Histology
TCGA-AR-A24X-01	1	52	Positive	Positive	Negative	LumA	Stage II	Mixed Histology
TCGA-BH-A0GZ-01	1	62	Positive	Positive	Negative	LumA	Stage II	Infiltrating Ductal Carcinoma
TCGA-A7-A26H-01	1	72	Positive	Negative	Positive	LumA	Stage II	Infiltrating Ductal Carcinoma
TCGA-A1-A0SN-01	1	50	Positive	Positive	Positive	LumB	Stage II	Infiltrating Ductal Carcinoma
TCGA-E9-A295-01	1	71	Positive	Positive	NA	LumA	Stage II	Infiltrating Lobular Carcinoma
TCGA-D8-A1JN-01	1	80	Positive	Positive	Negative	LumA	Stage III	Infiltrating Lobular Carcinoma
TCGA-GI-A2C8-01	1	63	Positive	Positive	NA	LumA	Stage III	Infiltrating Ductal Carcinoma
TCGA-AR-A24T-01	1	46	Positive	Positive	Negative	LumA	Stage III	Infiltrating Lobular Carcinoma
TCGA-D8-A1XF-01	1	45	Positive	Positive	Negative	LumB	Stage II	Infiltrating Ductal Carcinoma
TCGA-A2-A0CT-01	1	71	Positive	Negative	Negative	LumA	Stage II	Infiltrating Ductal Carcinoma
TCGA-S3-A6ZH-01	1	29	Positive	Positive	NA	LumA	Stage III	Infiltrating Ductal Carcinoma
TCGA-BH-A0W3-01	1	58	Positive	Positive	Negative	LumB	Stage II	Infiltrating Ductal Carcinoma
TCGA-D8-A1J9-01	1	48	Positive	Negative	Positive	LumB	Stage I	Infiltrating Ductal Carcinoma
TCGA-A2-A0SY-01	1	62	Positive	Positive	Positive	LumA	Stage III	Infiltrating Lobular Carcinoma
TCGA-AR-A1AP-01	1	80	Positive	Positive	Negative	LumA	Stage I	Infiltrating Ductal Carcinoma
TCGA-BH-A42T-01	1	75	Positive	Positive	NA	LumB	Stage II	Infiltrating Lobular Carcinoma
TCGA-OL-A66L-01	1	71	Positive	Positive	NA	LumA	Stage I	Infiltrating Ductal Carcinoma
TCGA-C8-A26V-01	1	47	Positive	Positive	Negative	LumB	Stage III	Infiltrating Ductal Carcinoma
TCGA-AR-A2LK-01	1	62	Positive	Positive	NA	LumB	Stage III	Infiltrating Lobular Carcinoma
TCGA-D8-A1XD-01	1	36	Positive	Positive	Negative	LumA	Stage III	Infiltrating Ductal Carcinoma
TCGA-B6-A1KN-01	1	57	Negative	Negative	Positive	LumB	Stage III	Infiltrating Ductal Carcinoma
TCGA-E2-A10E-01	1	64	Positive	Positive	Negative	LumA	Stage II	Infiltrating Ductal Carcinoma
TCGA-AR-A24K-01	1	46	Positive	Positive	Negative	LumB	Stage II	Infiltrating Ductal Carcinoma
TCGA-A2-A0T6-01	1	50	Positive	Positive	Negative	LumA	Stage II	Infiltrating Lobular Carcinoma
TCGA-EW-A3E8-01	1	60	Positive	Negative	NA	LumA	Stage II	Infiltrating Lobular Carcinoma
TCGA-GM-A3NY-01	1	72	Positive	Positive	NA	LumA	Stage II	Infiltrating Lobular Carcinoma
TCGA-AQ-A1H2-01	1	84	Positive	Positive	Positive	LumA	Stage III	Infiltrating Ductal Carcinoma
TCGA-BH-A0HY-01	1	60	Positive	Negative	NA	LumB	Stage I	Infiltrating Ductal Carcinoma
TCGA-A2-A0EU-01	1	79	Positive	Positive	Negative	LumA	Stage I	Infiltrating Ductal Carcinoma
TCGA-LL-A5YL-01	1	64	Positive	Negative	NA	LumA	Stage II	Infiltrating Lobular Carcinoma
TCGA-C8-A274-01	1	63	Positive	Positive	Negative	LumB	Stage II	Infiltrating Ductal Carcinoma
TCGA-AR-A0TQ-01	1	27	Positive	Negative	Positive	LumB	Stage III	Infiltrating Ductal Carcinoma
TCGA-D8-A1Y3-01	1	61	Positive	Positive	Negative	LumB	Stage III	Infiltrating Ductal Carcinoma
TCGA-D8-A1Y1-01	1	80	Positive	Positive	Negative	LumB	Stage III	Infiltrating Ductal Carcinoma
TCGA-BH-A0DK-01	1	49	Positive	Positive	Negative	LumA	Stage II	Infiltrating Ductal Carcinoma
TCGA-BH-A0E2-01	1	49	Positive	Positive	Negative	LumA	Stage III	Infiltrating Ductal Carcinoma
TCGA-E9-A1R7-01	1	64	NA	NA	Negative	LumB	Stage II	Infiltrating Ductal Carcinoma
TCGA-E2-A1BD-01	1	53	Positive	Positive	Negative	LumA	Stage II	Infiltrating Ductal Carcinoma
TCGA-D8-A73W-01	1	79	Positive	Negative	NA	LumA	Stage III	Mucinous Carcinoma
TCGA-B6-A40B-01	1	76	Positive	Positive	NA	LumA	Stage I	Infiltrating Lobular Carcinoma
TCGA-AO-A0JI-01	1	56	Positive	Negative	Negative	LumA	Stage II	Infiltrating Ductal Carcinoma
TCGA-EW-A424-01	1	51	Positive	Positive	NA	LumA	Stage III	Infiltrating Lobular Carcinoma
TCGA-E2-A1L7-01	1	40	Negative	Negative	Negative	LumB	Stage III	Infiltrating Ductal Carcinoma
TCGA-AQ-A0Y5-01	1	70	Positive	Positive	Positive	LumA	Stage III	Infiltrating Ductal Carcinoma
TCGA-LL-A7T0-01	1	70	Positive	Positive	NA	LumB	Stage II	Infiltrating Ductal Carcinoma
TCGA-E2-A1IG-01	1	45	Positive	Positive	NA	LumA	Stage II	Infiltrating Ductal Carcinoma
TCGA-E9-A1R0-01	2	58	NA	NA	Negative	LumA	Stage II	Infiltrating Ductal Carcinoma
TCGA-AR-A255-01	2	62	Positive	Positive	Positive	LumA	Stage I	Infiltrating Ductal Carcinoma
TCGA-C8-A1HL-01	2	38	Positive	Negative	Positive	LumB	Stage III	NA
TCGA-D8-A1JD-01	2	41	Positive	Positive	Negative	LumB	Stage II	Infiltrating Ductal Carcinoma
TCGA-D8-A1XA-01	2	64	Positive	Positive	Negative	LumA	Stage I	Infiltrating Ductal Carcinoma
TCGA-AN-A0XL-01	2	61	Positive	Positive	Negative	LumA	Stage II	Infiltrating Ductal Carcinoma
TCGA-GM-A2D9-01	2	69	Positive	Positive	NA	LumA	Stage I	Infiltrating Ductal Carcinoma
TCGA-B6-A0RO-01	2	71	Positive	Positive	Negative	LumA	Stage III	Infiltrating Ductal Carcinoma
TCGA-B6-A0RG-01	2	26	Negative	Negative	Negative	LumA	Stage II	Infiltrating Ductal Carcinoma
TCGA-BH-A0H0-01	2	69	Positive	Positive	Negative	LumB	Stage I	Infiltrating Ductal Carcinoma
TCGA-A2-A0YC-01	2	59	Positive	Positive	Negative	LumA	Stage II	Infiltrating Ductal Carcinoma
TCGA-GM-A2DC-01	2	57	Positive	Positive	NA	LumA	Stage II	Infiltrating Ductal Carcinoma
TCGA-D8-A1X5-01	2	81	Positive	Positive	Positive	LumB	Stage III	Infiltrating Ductal Carcinoma
TCGA-OL-A66J-01	2	80	Positive	Positive	NA	LumA	Stage I	Infiltrating Lobular Carcinoma
TCGA-EW-A1P0-01	2	55	Positive	Negative	Negative	LumB	Stage II	Mixed Histology
TCGA-A2-A0YT-01	2	56	Positive	Negative	Negative	LumB	Stage III	Infiltrating Ductal Carcinoma
TCGA-BH-A0B5-01	2	40	Positive	Positive	Negative	LumA	Stage III	Infiltrating Lobular Carcinoma
TCGA-D8-A1JI-01	2	54	Positive	Positive	Negative	LumB	Stage II	Infiltrating Ductal Carcinoma
TCGA-E9-A1R6-01	2	63	NA	NA	Negative	LumA	Stage II	Infiltrating Ductal Carcinoma
TCGA-E9-A1RF-01	2	68	NA	NA	Negative	LumA	Stage III	Infiltrating Ductal Carcinoma
TCGA-LL-A6FQ-01	2	77	Positive	Positive	NA	LumA	Stage III	Infiltrating Ductal Carcinoma
TCGA-EW-A1OY-01	2	63	Positive	Positive	Negative	LumB	Stage II	Infiltrating Ductal Carcinoma
TCGA-B6-A0RP-01	2	73	Positive	Positive	Negative	LumA	Stage III	Mixed Histology
TCGA-AC-A2BM-01	2	41	Positive	Positive	NA	LumB	Stage II	Infiltrating Ductal Carcinoma
TCGA-E2-A15K-01	2	58	Positive	Positive	Negative	LumB	Stage II	Infiltrating Ductal Carcinoma
TCGA-D8-A27W-01	2	55	Positive	Positive	Positive	LumB	Stage III	Mucinous Carcinoma
TCGA-BH-A0BA-01	2	51	Positive	Positive	Negative	LumA	Stage III	Mixed Histology
TCGA-C8-A26Z-01	2	59	Positive	Positive	Negative	LumA	Stage II	Infiltrating Ductal Carcinoma
TCGA-A1-A0SG-01	2	61	Positive	Positive	Negative	LumA	Stage II	NA
TCGA-BH-A1EO-01	2	68	Positive	Positive	Negative	LumA	Stage II	NA
TCGA-A1-A0SE-01	2	56	Positive	Positive	Negative	LumA	Stage I	Mixed Histology
TCGA-B6-A0WT-01	2	61	Positive	Positive	Negative	LumA	Stage II	Infiltrating Ductal Carcinoma
TCGA-D8-A1XY-01	2	74	Positive	Positive	Positive	LumA	Stage II	Infiltrating Ductal Carcinoma
TCGA-E2-A109-01	2	64	Positive	Negative	Negative	LumB	Stage II	Infiltrating Ductal Carcinoma
TCGA-AC-A5XS-01	2	74	Positive	Positive	NA	LumA	Stage II	Infiltrating Lobular Carcinoma
TCGA-AC-A2FO-01	2	65	Positive	Negative	NA	LumA	Stage II	Infiltrating Lobular Carcinoma
TCGA-AR-A24S-01	2	61	Positive	Positive	Negative	LumB	Stage I	Infiltrating Ductal Carcinoma
TCGA-E9-A1NI-01	2	51	Positive	Positive	Negative	LumB	Stage II	Mixed Histology
TCGA-E9-A226-01	2	45	NA	NA	Negative	LumB	Stage III	Infiltrating Ductal Carcinoma
TCGA-D8-A1X8-01	2	62	Positive	NA	Negative	LumA	Stage III	Infiltrating Lobular Carcinoma
TCGA-E2-A1L8-01	2	52	Positive	Positive	Negative	LumA	Stage II	Infiltrating Lobular Carcinoma
TCGA-C8-A1HM-01	2	74	Positive	Positive	Negative	LumB	Stage II	Infiltrating Ductal Carcinoma
TCGA-AR-A1AS-01	2	54	Positive	Positive	Negative	LumA	Stage II	Infiltrating Ductal Carcinoma
TCGA-BH-A0BZ-01	2	59	Positive	Positive	Negative	LumB	Stage III	Infiltrating Ductal Carcinoma
TCGA-EW-A2FV-01	2	39	Positive	Positive	NA	LumA	Stage III	NA
TCGA-AO-A03L-01	2	34	Positive	Positive	Negative	LumA	Stage III	Infiltrating Ductal Carcinoma
TCGA-BH-A1FJ-01	2	66	Negative	Positive	Negative	LumB	Stage III	Infiltrating Ductal Carcinoma
TCGA-BH-A1EX-01	2	67	Positive	Positive	Negative	LumA	Stage II	Infiltrating Ductal Carcinoma
TCGA-AO-A125-01	2	72	Positive	Positive	Negative	LumA	Stage II	NA
TCGA-C8-A26W-01	2	58	Positive	Positive	Positive	LumB	Stage II	Infiltrating Ductal Carcinoma
TCGA-D8-A27G-01	2	75	Positive	Positive	Negative	LumA	Stage II	Infiltrating Lobular Carcinoma
TCGA-A7-A3RF-01	2	79	Positive	Positive	NA	LumA	Stage II	Mucinous Carcinoma
TCGA-AR-A0U2-01	2	47	Positive	Positive	Negative	LumB	Stage III	Infiltrating Ductal Carcinoma
TCGA-AO-A0JA-01	2	36	Positive	Positive	Negative	LumA	Stage III	Infiltrating Ductal Carcinoma
TCGA-E2-A572-01	2	72	Positive	Positive	NA	LumA	Stage III	Infiltrating Ductal Carcinoma
TCGA-E2-A10F-01	2	47	Positive	Positive	Negative	LumA	Stage II	Infiltrating Lobular Carcinoma
TCGA-E2-A1B4-01	2	74	Positive	Positive	Negative	LumA	Stage III	Infiltrating Ductal Carcinoma
TCGA-B6-A1KC-01	2	67	Positive	Negative	NA	LumB	Stage II	Infiltrating Ductal Carcinoma
TCGA-BH-A1ET-01	2	55	Positive	Positive	Negative	LumA	Stage I	Infiltrating Ductal Carcinoma
TCGA-A2-A1FV-01	2	74	Positive	Positive	Negative	LumA	Stage II	Infiltrating Lobular Carcinoma
TCGA-A8-A08O-01	2	45	Positive	Positive	Negative	LumA	Stage IV	Infiltrating Ductal Carcinoma
TCGA-D8-A1JT-01	2	70	Positive	Positive	Negative	LumB	Stage II	NA
TCGA-D8-A1X7-01	2	40	Positive	Positive	Negative	LumB	Stage II	NA
TCGA-E9-A3Q9-01	2	78	Positive	Positive	NA	LumA	Stage III	Infiltrating Lobular Carcinoma
TCGA-BH-A0GY-01	2	67	Positive	Positive	Negative	LumA	Stage II	Infiltrating Ductal Carcinoma
TCGA-E2-A106-01	2	34	Positive	Positive	Negative	LumA	Stage I	Infiltrating Ductal Carcinoma
TCGA-E2-A56Z-01	2	69	Positive	Positive	NA	LumB	Stage II	Infiltrating Ductal Carcinoma
TCGA-BH-A204-01	2	80	NA	NA	NA	LumB	Stage II	Infiltrating Ductal Carcinoma
TCGA-E9-A5UO-01	2	41	NA	NA	NA	LumB	Stage II	Mucinous Carcinoma
TCGA-AO-A1KP-01	2	77	Positive	Positive	Negative	LumB	Stage II	Infiltrating Ductal Carcinoma
TCGA-A2-A0YF-01	2	67	Positive	Negative	Negative	LumA	NA	Infiltrating Ductal Carcinoma
TCGA-A7-A426-01	2	50	Positive	Positive	NA	LumA	Stage III	Infiltrating Lobular Carcinoma
TCGA-BH-A6R8-01	2	46	Positive	Positive	NA	LumA	Stage II	Infiltrating Ductal Carcinoma
TCGA-E9-A1N6-01	2	52	Positive	Positive	Positive	LumB	Stage II	Infiltrating Ductal Carcinoma
TCGA-LQ-A4E4-01	2	73	Positive	Positive	NA	LumA	Stage III	Infiltrating Lobular Carcinoma
TCGA-B6-A0WV-01	2	67	Positive	Positive	Negative	LumB	Stage II	Infiltrating Ductal Carcinoma
TCGA-D8-A1JC-01	2	59	Positive	Positive	Negative	LumB	Stage III	Infiltrating Ductal Carcinoma
TCGA-D8-A1XB-01	2	62	Positive	Positive	Negative	LumA	Stage II	Infiltrating Ductal Carcinoma
TCGA-AN-A0XO-01	2	59	Positive	Negative	Negative	LumA	Stage III	Infiltrating Ductal Carcinoma
TCGA-BH-A0DQ-01	2	42	Positive	Positive	Negative	LumA	Stage II	Infiltrating Ductal Carcinoma
TCGA-B6-A2IU-01	2	62	Positive	Positive	NA	LumA	Stage II	Infiltrating Lobular Carcinoma
TCGA-AQ-A04H-01	2	61	Positive	Positive	Positive	LumB	Stage III	Infiltrating Ductal Carcinoma
TCGA-AR-A0U3-01	2	59	Positive	Positive	Negative	LumA	Stage II	Infiltrating Ductal Carcinoma
TCGA-BH-A0HN-01	2	67	Positive	Positive	Negative	LumA	Stage I	Infiltrating Ductal Carcinoma
TCGA-C8-A1HN-01	2	56	Positive	Positive	NA	LumB	Stage II	Infiltrating Ductal Carcinoma
TCGA-EW-A1OX-01	2	43	Positive	Positive	Negative	LumB	Stage II	Mucinous Carcinoma
TCGA-AR-A24V-01	2	52	Positive	Positive	Negative	LumA	Stage II	Infiltrating Ductal Carcinoma
TCGA-LL-A6FP-01	2	90	Positive	Positive	NA	LumA	Stage II	Infiltrating Lobular Carcinoma
TCGA-A2-A1FW-01	2	62	Positive	Negative	Negative	LumB	Stage III	Infiltrating Ductal Carcinoma
TCGA-A7-A4SB-01	2	56	Positive	Positive	NA	LumA	Stage III	Infiltrating Lobular Carcinoma
TCGA-A2-A04R-01	2	36	Positive	Positive	Negative	LumB	Stage I	Infiltrating Ductal Carcinoma
TCGA-EW-A1P3-01	2	48	Positive	Positive	Negative	LumA	Stage II	Infiltrating Ductal Carcinoma
TCGA-A2-A0YH-01	2	53	Positive	Positive	Negative	LumB	Stage III	Infiltrating Ductal Carcinoma
TCGA-LL-A5YN-01	2	46	Positive	Positive	NA	LumA	Stage II	Infiltrating Ductal Carcinoma
TCGA-A2-A25B-01	2	39	Positive	Positive	Negative	LumB	Stage II	Infiltrating Ductal Carcinoma
TCGA-D8-A1X6-01	2	80	Positive	Positive	Negative	LumB	Stage III	Infiltrating Ductal Carcinoma
TCGA-E2-A1LA-01	2	59	Positive	Positive	Negative	LumA	Stage II	Infiltrating Ductal Carcinoma
TCGA-A7-A13F-01	2	44	Positive	Positive	Negative	LumB	Stage III	Infiltrating Ductal Carcinoma
TCGA-BH-A0HX-01	2	54	Positive	Positive	Negative	LumA	Stage II	Infiltrating Ductal Carcinoma
TCGA-D8-A1X9-01	2	66	Positive	Positive	Negative	LumA	Stage II	Infiltrating Ductal Carcinoma
TCGA-B6-A0X5-01	2	61	Positive	Positive	Negative	LumB	Stage II	Infiltrating Ductal Carcinoma
TCGA-D8-A1Y0-01	2	65	Positive	Positive	Negative	LumA	Stage III	Infiltrating Ductal Carcinoma
TCGA-BH-A0B8-01	2	64	Positive	Positive	Negative	LumA	Stage I	Infiltrating Ductal Carcinoma
TCGA-AC-A2B8-01	2	84	Positive	Positive	NA	LumA	Stage II	Infiltrating Lobular Carcinoma
TCGA-BH-A0DH-01	2	63	Positive	Positive	Negative	LumA	Stage II	Infiltrating Ductal Carcinoma
TCGA-A7-A26J-01	2	49	Positive	Positive	Negative	LumA	Stage II	Infiltrating Ductal Carcinoma
TCGA-E2-A1IE-01	2	61	Positive	Positive	Negative	LumA	Stage II	Infiltrating Ductal Carcinoma
TCGA-BH-A8FY-01	2	87	Positive	Positive	NA	LumA	Stage I	Infiltrating Lobular Carcinoma
TCGA-E2-A1IU-01	2	60	Positive	Positive	Negative	LumA	Stage I	Infiltrating Ductal Carcinoma
TCGA-E9-A22H-01	2	42	Positive	Positive	Negative	LumB	Stage II	Infiltrating Ductal Carcinoma
TCGA-D8-A3Z6-01	2	56	Positive	Positive	NA	LumA	Stage III	Infiltrating Lobular Carcinoma
TCGA-D8-A27V-01	2	62	Positive	Positive	Negative	LumA	Stage II	Infiltrating Lobular Carcinoma
TCGA-EW-A1P6-01	2	64	Positive	Positive	Negative	LumA	Stage II	Infiltrating Ductal Carcinoma
TCGA-E9-A1RG-01	2	62	NA	NA	Negative	LumB	Stage III	Infiltrating Ductal Carcinoma
TCGA-BH-A1F2-01	2	53	Positive	Positive	Positive	LumB	Stage III	Infiltrating Ductal Carcinoma
TCGA-AO-A0JD-01	2	59	Positive	Positive	Negative	LumB	Stage III	Infiltrating Ductal Carcinoma
TCGA-AC-A6NO-01	2	43	Positive	Positive	NA	LumA	Stage II	Infiltrating Ductal Carcinoma
TCGA-OL-A66O-01	2	39	Positive	Positive	NA	LumA	Stage II	Infiltrating Ductal Carcinoma
TCGA-AC-A8OP-01	2	72	Positive	Positive	NA	LumA	Stage I	Infiltrating Ductal Carcinoma
TCGA-AO-A03N-01	2	59	Positive	Positive	Negative	LumB	Stage II	Infiltrating Ductal Carcinoma
TCGA-AC-A2QI-01	2	76	Positive	Negative	NA	LumA	Stage III	Infiltrating Lobular Carcinoma
TCGA-EW-A1PC-01	2	66	Positive	Positive	NA	LumB	Stage II	Infiltrating Ductal Carcinoma
TCGA-GM-A2DA-01	2	46	Positive	Positive	NA	LumA	Stage II	Infiltrating Ductal Carcinoma
TCGA-E2-A10C-01	2	54	Positive	Positive	Negative	LumB	Stage II	Infiltrating Ductal Carcinoma
TCGA-JL-A3YX-01	2	46	Positive	Positive	NA	LumA	Stage II	Infiltrating Lobular Carcinoma
TCGA-GM-A5PV-01	2	63	Positive	Positive	NA	LumA	Stage II	Infiltrating Lobular Carcinoma
TCGA-E2-A1IN-01	2	60	Positive	Positive	Negative	LumA	Stage I	Infiltrating Ductal Carcinoma
TCGA-AR-A0TW-01	2	50	Positive	Positive	Negative	LumA	Stage III	Infiltrating Ductal Carcinoma
TCGA-BH-A0HB-01	2	55	Positive	Positive	Negative	LumA	Stage I	Infiltrating Ductal Carcinoma
TCGA-A2-A25E-01	2	34	Positive	Positive	NA	LumB	Stage III	Infiltrating Ductal Carcinoma
TCGA-EW-A1OZ-01	2	56	Positive	Negative	Positive	LumB	Stage II	Infiltrating Ductal Carcinoma
TCGA-A2-A1FX-01	2	61	Positive	Positive	Negative	LumB	Stage III	Infiltrating Ductal Carcinoma
TCGA-A2-A0YG-01	2	63	Positive	Positive	Positive	LumB	Stage III	Infiltrating Ductal Carcinoma
TCGA-B6-A0RI-01	2	44	Positive	Positive	Negative	LumA	Stage III	Infiltrating Ductal Carcinoma
TCGA-E2-A15I-01	2	44	Positive	Positive	Negative	LumA	Stage II	Infiltrating Ductal Carcinoma
TCGA-BH-A0H7-01	2	65	Positive	Positive	Negative	LumA	Stage III	Infiltrating Ductal Carcinoma
TCGA-EW-A1J5-01	2	59	Positive	Positive	Negative	LumA	Stage II	Infiltrating Lobular Carcinoma
TCGA-D8-A1XR-01	2	56	Positive	Positive	Negative	LumB	Stage II	Infiltrating Ductal Carcinoma
TCGA-C8-A27A-01	2	48	Positive	Positive	Negative	LumB	Stage II	Infiltrating Ductal Carcinoma
TCGA-B6-A0WZ-01	2	50	Positive	Positive	Negative	LumA	Stage II	Infiltrating Ductal Carcinoma
TCGA-AR-A24Z-01	2	57	Positive	Positive	Negative	LumB	Stage II	Infiltrating Ductal Carcinoma
TCGA-A8-A0AD-01	2	83	Positive	Positive	Negative	LumA	Stage I	Mixed Histology
TCGA-A7-A6VX-01	2	68	Positive	Positive	NA	LumB	Stage II	Infiltrating Ductal Carcinoma
TCGA-D8-A27T-01	2	53	Positive	Positive	Negative	LumA	Stage III	Infiltrating Lobular Carcinoma
TCGA-E2-A105-01	2	79	Positive	Positive	NA	LumA	Stage II	Infiltrating Ductal Carcinoma
TCGA-AC-A7VB-01	2	51	Positive	Negative	NA	LumB	Stage II	Infiltrating Ductal Carcinoma
TCGA-AO-A12C-01	2	42	Positive	Positive	Positive	LumA	Stage II	Infiltrating Ductal Carcinoma
TCGA-BH-A1F5-01	2	62	Positive	Positive	NA	LumA	Stage II	Infiltrating Ductal Carcinoma
TCGA-AR-A24L-01	2	26	Positive	Positive	Negative	LumA	Stage II	Infiltrating Ductal Carcinoma
TCGA-AC-A23E-01	2	50	Positive	Positive	Negative	LumA	Stage II	Infiltrating Ductal Carcinoma
TCGA-AO-A1KS-01	2	69	Positive	Positive	Negative	LumB	Stage II	Infiltrating Lobular Carcinoma
TCGA-B6-A408-01	2	55	Positive	Positive	NA	LumA	Stage III	Mixed Histology
TCGA-EW-A1J1-01	2	38	Positive	Positive	Negative	LumA	Stage II	Infiltrating Ductal Carcinoma
TCGA-C8-A1HG-01	2	50	Positive	Positive	Negative	LumB	Stage II	Infiltrating Ductal Carcinoma
TCGA-BH-A0BT-01	2	56	Positive	Positive	Negative	LumA	Stage II	Infiltrating Ductal Carcinoma
TCGA-E2-A107-01	2	54	Positive	Negative	Negative	LumA	Stage III	Infiltrating Lobular Carcinoma
TCGA-OL-A66H-01	3	74	Positive	Positive	NA	LumA	Stage I	Mucinous Carcinoma
TCGA-EW-A2FW-01	3	52	Positive	Positive	NA	LumB	Stage II	NA
TCGA-AC-A62Y-01	3	79	Positive	Positive	NA	LumA	Stage II	Infiltrating Lobular Carcinoma
TCGA-E9-A1QZ-01	3	61	NA	NA	Negative	LumA	Stage II	Infiltrating Ductal Carcinoma
TCGA-E9-A1R2-01	3	51	Positive	Negative	Negative	LumA	Stage III	Infiltrating Ductal Carcinoma
TCGA-E9-A3X8-01	3	48	Positive	Positive	NA	LumA	Stage II	Infiltrating Lobular Carcinoma
TCGA-E2-A10B-01	3	67	Positive	Positive	Negative	LumA	Stage II	Infiltrating Ductal Carcinoma
TCGA-A8-A0A6-01	3	64	Positive	Positive	Negative	LumA	Stage III	Infiltrating Lobular Carcinoma
TCGA-A7-A3IY-01	3	71	Positive	Positive	NA	LumA	Stage I	Mucinous Carcinoma
TCGA-D8-A3Z5-01	3	54	Positive	Positive	NA	LumA	Stage III	Infiltrating Lobular Carcinoma
TCGA-EW-A1P5-01	3	77	Positive	Positive	Negative	LumA	Stage II	Infiltrating Ductal Carcinoma
TCGA-LD-A66U-01	3	44	Positive	Positive	NA	LumA	Stage II	Infiltrating Lobular Carcinoma
TCGA-BH-A1FN-01	3	34	Positive	Positive	Negative	LumB	Stage II	Infiltrating Ductal Carcinoma
TCGA-E2-A1L9-01	3	40	Positive	Positive	Negative	LumA	Stage II	Infiltrating Ductal Carcinoma
TCGA-E9-A1N5-01	3	45	Positive	Positive	Negative	LumA	Stage II	Mixed Histology
TCGA-GM-A2DK-01	3	58	Positive	Negative	NA	LumA	Stage I	Infiltrating Ductal Carcinoma
TCGA-E9-A1N3-01	3	70	NA	NA	Negative	LumA	Stage III	Mixed Histology
TCGA-GM-A2DN-01	3	58	Positive	Positive	NA	LumA	Stage II	Infiltrating Ductal Carcinoma
TCGA-AO-A03M-01	3	29	Positive	Positive	Negative	LumA	Stage I	Infiltrating Ductal Carcinoma
TCGA-AQ-A1H3-01	3	49	Positive	Positive	Negative	LumA	Stage III	Infiltrating Ductal Carcinoma
TCGA-AC-A6IV-01	3	47	Positive	Positive	NA	LumA	Stage II	Infiltrating Lobular Carcinoma
TCGA-A1-A0SJ-01	3	39	Positive	Positive	Negative	LumA	Stage III	Infiltrating Ductal Carcinoma
TCGA-AR-A2LJ-01	3	40	Positive	Positive	NA	LumA	Stage III	Infiltrating Lobular Carcinoma
TCGA-B6-A1KI-01	3	63	Positive	Positive	Negative	LumA	Stage I	Infiltrating Ductal Carcinoma
TCGA-BH-A0BC-01	3	60	Positive	Positive	Negative	LumA	Stage III	Infiltrating Ductal Carcinoma
TCGA-EW-A1IY-01	3	38	Positive	Positive	Negative	LumB	Stage I	Infiltrating Ductal Carcinoma
TCGA-BH-A1FG-01	3	88	Positive	Positive	NA	LumA	Stage I	Infiltrating Ductal Carcinoma
TCGA-D8-A27P-01	3	64	Positive	Positive	Negative	LumA	Stage I	Infiltrating Ductal Carcinoma
TCGA-E2-A1IL-01	3	78	Positive	Positive	Negative	LumA	Stage II	Infiltrating Lobular Carcinoma
TCGA-E2-A570-01	3	47	Positive	Positive	NA	LumA	Stage I	Infiltrating Ductal Carcinoma
TCGA-AR-A2LO-01	3	46	Positive	Positive	NA	LumA	Stage II	Infiltrating Lobular Carcinoma
TCGA-BH-A201-01	3	64	Positive	Positive	NA	LumA	Stage I	Infiltrating Ductal Carcinoma
TCGA-A2-A4RW-01	3	49	Positive	Positive	NA	LumA	Stage III	Infiltrating Lobular Carcinoma
TCGA-A2-A1G0-01	3	49	Positive	Positive	Negative	LumA	Stage II	Infiltrating Ductal Carcinoma
TCGA-E9-A24A-01	3	69	NA	NA	Negative	LumA	Stage II	Infiltrating Ductal Carcinoma
TCGA-AC-A3OD-01	3	68	Positive	Positive	NA	LumA	Stage II	Infiltrating Lobular Carcinoma
TCGA-A2-A0EP-01	3	56	Positive	Negative	NA	LumA	Stage I	Infiltrating Lobular Carcinoma
TCGA-B6-A0X4-01	3	62	Positive	Positive	Negative	LumA	Stage II	Infiltrating Ductal Carcinoma
TCGA-OL-A5RX-01	3	51	Positive	Positive	NA	LumA	Stage I	Infiltrating Ductal Carcinoma
TCGA-XX-A89A-01	3	68	Positive	Positive	NA	LumA	Stage II	Infiltrating Lobular Carcinoma
TCGA-E9-A1RD-01	3	67	NA	NA	Negative	LumA	Stage II	Infiltrating Ductal Carcinoma
TCGA-A2-A1FZ-01	3	63	Positive	Positive	Negative	LumA	Stage II	Infiltrating Ductal Carcinoma
TCGA-A2-A25C-01	3	50	Positive	Positive	Negative	LumB	Stage II	Infiltrating Ductal Carcinoma
TCGA-AN-A0XS-01	3	63	Negative	Positive	Negative	LumA	Stage III	Infiltrating Ductal Carcinoma
TCGA-D8-A27R-01	3	41	Positive	Positive	Negative	LumB	Stage III	Infiltrating Ductal Carcinoma
TCGA-LL-A50Y-01	3	84	Positive	Positive	NA	LumA	Stage II	Infiltrating Lobular Carcinoma
TCGA-LL-A442-01	3	56	Positive	Positive	NA	LumA	Stage II	Infiltrating Ductal Carcinoma
TCGA-E9-A2JT-01	3	63	NA	NA	NA	LumA	Stage II	Infiltrating Lobular Carcinoma
TCGA-E2-A3DX-01	3	43	Positive	Positive	NA	LumA	Stage III	Infiltrating Lobular Carcinoma
TCGA-BH-A0BS-01	3	55	Positive	Positive	Negative	LumA	Stage III	Infiltrating Ductal Carcinoma
TCGA-MS-A51U-01	3	44	Positive	Positive	NA	LumA	Stage II	Infiltrating Lobular Carcinoma
TCGA-D8-A1Y2-01	3	71	Positive	Positive	Negative	LumB	Stage II	Infiltrating Ductal Carcinoma
TCGA-A2-A0YD-01	3	63	Positive	Positive	Negative	LumA	Stage II	Infiltrating Lobular Carcinoma
TCGA-AC-A3W6-01	3	90	Positive	Positive	NA	LumA	Stage III	Infiltrating Lobular Carcinoma
TCGA-BH-A0DG-01	3	30	Positive	Negative	Negative	LumA	Stage II	Infiltrating Ductal Carcinoma
TCGA-C8-A3M7-01	3	60	Negative	Negative	NA	LumA	Stage III	Infiltrating Lobular Carcinoma
TCGA-E2-A1L6-01	3	44	Positive	Positive	Negative	LumA	Stage II	Infiltrating Ductal Carcinoma
TCGA-AR-A1AM-01	3	52	Positive	Positive	NA	LumA	Stage III	Infiltrating Lobular Carcinoma
TCGA-XX-A899-01	3	46	Positive	Positive	NA	LumA	Stage III	Infiltrating Lobular Carcinoma
TCGA-E2-A1IF-01	3	74	Positive	Positive	Negative	LumA	Stage I	Infiltrating Ductal Carcinoma
TCGA-BH-A209-01	3	77	Positive	Positive	NA	LumB	Stage I	Medullary Carcinoma
TCGA-A2-A3KD-01	3	47	Positive	Positive	NA	LumA	Stage III	Mucinous Carcinoma
TCGA-AN-A0XT-01	3	54	Positive	Negative	Negative	LumA	Stage III	Infiltrating Ductal Carcinoma
TCGA-B6-A0WY-01	3	40	Positive	Negative	Negative	LumA	Stage III	Infiltrating Ductal Carcinoma
TCGA-AO-A0JG-01	3	49	Positive	Positive	Negative	LumA	Stage III	NA
TCGA-D8-A73X-01	3	53	Positive	Positive	NA	LumA	Stage II	NA
TCGA-E9-A1RA-01	3	48	NA	NA	Negative	LumA	Stage I	Infiltrating Ductal Carcinoma
TCGA-BH-A0HA-01	3	31	Positive	Positive	Negative	LumA	Stage I	Infiltrating Ductal Carcinoma
TCGA-A2-A0T7-01	3	51	Positive	Positive	Negative	LumA	Stage II	Infiltrating Ductal Carcinoma
TCGA-OL-A6VR-01	3	48	Positive	Positive	NA	LumA	Stage I	Infiltrating Ductal Carcinoma
TCGA-E9-A1NG-01	3	62	Positive	Positive	Negative	LumA	Stage II	Infiltrating Ductal Carcinoma
TCGA-AR-A24M-01	3	38	Positive	Positive	Negative	LumA	Stage III	Mixed Histology
TCGA-BH-A1FH-01	3	47	Positive	Negative	Negative	LumA	Stage IV	Infiltrating Ductal Carcinoma
TCGA-AR-A1AW-01	3	65	Positive	Positive	Negative	LumB	Stage II	Infiltrating Ductal Carcinoma
TCGA-BH-A0DV-01	3	54	Positive	Positive	Negative	LumA	Stage III	Infiltrating Ductal Carcinoma
TCGA-A2-A0CO-01	3	85	Positive	Positive	NA	LumA	Stage II	Infiltrating Lobular Carcinoma
TCGA-A2-A0YI-01	3	62	Positive	Positive	Negative	LumA	Stage I	Infiltrating Ductal Carcinoma
TCGA-EW-A1PE-01	3	56	Positive	Positive	Negative	LumA	Stage II	Infiltrating Ductal Carcinoma
TCGA-BH-A0H6-01	3	82	Positive	Positive	Negative	LumA	Stage I	Infiltrating Ductal Carcinoma
TCGA-BH-A0BM-01	3	54	Positive	Negative	Negative	LumA	Stage II	Infiltrating Ductal Carcinoma
TCGA-D8-A27I-01	3	58	Positive	Positive	Negative	LumA	Stage III	Infiltrating Lobular Carcinoma
TCGA-BH-A0C0-01	3	62	Positive	Positive	Positive	LumB	Stage II	Infiltrating Ductal Carcinoma
TCGA-AR-A5QP-01	3	54	Positive	Positive	NA	LumA	Stage II	Infiltrating Lobular Carcinoma
TCGA-AO-A0JC-01	3	64	Positive	Positive	Negative	LumA	Stage II	Infiltrating Ductal Carcinoma
TCGA-E9-A6HE-01	3	45	Positive	Positive	NA	LumA	Stage III	Infiltrating Lobular Carcinoma
TCGA-BH-A0DP-01	3	60	Positive	Positive	Negative	LumA	Stage II	Infiltrating Lobular Carcinoma
TCGA-AR-A2LN-01	3	65	Positive	Positive	NA	LumA	Stage II	Infiltrating Lobular Carcinoma
TCGA-BH-A0HI-01	3	78	Positive	Positive	Negative	LumA	Stage I	Infiltrating Ductal Carcinoma
TCGA-AR-A252-01	3	50	Positive	Positive	Negative	LumA	Stage I	Infiltrating Ductal Carcinoma
TCGA-GM-A2DO-01	3	54	Positive	Positive	NA	LumB	Stage I	Infiltrating Lobular Carcinoma
TCGA-BH-A0AU-01	3	45	Positive	Positive	Negative	LumB	Stage II	Infiltrating Ductal Carcinoma
TCGA-AR-A24W-01	3	55	Positive	Positive	NA	LumA	Stage II	Infiltrating Ductal Carcinoma
TCGA-AR-A0TT-01	3	53	Positive	Negative	Negative	LumB	Stage III	Infiltrating Ductal Carcinoma
TCGA-BH-A0W4-01	3	46	Positive	Positive	Negative	LumA	Stage II	Infiltrating Ductal Carcinoma
TCGA-BH-A0H3-01	3	46	Positive	Positive	Negative	LumA	Stage I	Infiltrating Ductal Carcinoma
TCGA-C8-A1HI-01	3	40	Positive	Positive	Negative	LumA	Stage III	Infiltrating Ductal Carcinoma
TCGA-OL-A66N-01	3	59	Positive	Negative	NA	LumA	Stage III	Infiltrating Lobular Carcinoma
TCGA-LD-A74U-01	3	79	Positive	Negative	NA	LumA	Stage III	Infiltrating Lobular Carcinoma
TCGA-A7-A4SC-01	3	62	Positive	Negative	NA	LumA	Stage II	Infiltrating Lobular Carcinoma
TCGA-BH-A1FR-01	3	73	Positive	Positive	Negative	LumA	Stage III	NA
TCGA-LL-A7SZ-01	3	49	Positive	Positive	NA	LumA	Stage II	Infiltrating Ductal Carcinoma
TCGA-AC-A6IX-01	3	49	Positive	Positive	NA	LumA	Stage III	Infiltrating Lobular Carcinoma
TCGA-A8-A075-01	3	42	Positive	Positive	Negative	LumB	Stage II	Infiltrating Ductal Carcinoma
TCGA-D8-A1JB-01	3	54	Positive	Positive	Positive	LumA	Stage II	Infiltrating Ductal Carcinoma
TCGA-E9-A1R4-01	3	66	NA	NA	Negative	LumB	Stage I	Infiltrating Ductal Carcinoma
TCGA-BH-A0E1-01	3	52	Positive	Positive	Negative	LumA	Stage II	Infiltrating Ductal Carcinoma
TCGA-EW-A1J2-01	3	50	Positive	Positive	Negative	LumA	Stage II	Infiltrating Lobular Carcinoma
TCGA-W8-A86G-01	3	66	Positive	Positive	NA	LumA	Stage II	Infiltrating Lobular Carcinoma
TCGA-A7-A5ZW-01	3	47	Positive	Positive	NA	LumA	Stage II	Infiltrating Ductal Carcinoma
TCGA-GM-A3XN-01	3	44	Positive	Positive	NA	LumA	Stage III	Infiltrating Lobular Carcinoma
TCGA-A7-A0D9-01	3	37	Positive	Negative	Negative	LumA	Stage II	Infiltrating Ductal Carcinoma
TCGA-D8-A4Z1-01	3	68	Positive	Positive	NA	LumA	Stage I	Infiltrating Lobular Carcinoma
TCGA-D8-A1XL-01	3	34	Positive	Positive	Negative	LumB	Stage II	Infiltrating Ductal Carcinoma
TCGA-AO-A0JJ-01	3	54	Positive	Positive	Negative	LumA	Stage II	Infiltrating Lobular Carcinoma
TCGA-E2-A1IK-01	3	71	Positive	Positive	Negative	LumA	Stage II	Infiltrating Ductal Carcinoma
TCGA-B6-A0X7-01	3	62	Positive	Positive	Negative	LumA	Stage X	Mixed Histology
TCGA-OL-A5RV-01	3	43	Positive	Positive	NA	LumA	Stage III	Infiltrating Ductal Carcinoma
TCGA-E2-A1BC-01	3	63	Positive	Positive	Negative	LumA	Stage I	Infiltrating Ductal Carcinoma
TCGA-GM-A2DM-01	3	57	Positive	Positive	NA	LumA	Stage II	Infiltrating Ductal Carcinoma
TCGA-E9-A22D-01	3	38	Positive	Positive	Positive	LumB	Stage II	Infiltrating Ductal Carcinoma
TCGA-GM-A5PX-01	3	65	Positive	Positive	NA	LumA	Stage II	Infiltrating Lobular Carcinoma
TCGA-E9-A1NE-01	3	28	Positive	Positive	Negative	LumA	Stage II	Infiltrating Ductal Carcinoma
TCGA-D8-A27L-01	3	49	Positive	Positive	Negative	LumA	Stage III	Infiltrating Ductal Carcinoma
TCGA-GM-A4E0-01	3	67	Positive	Positive	NA	LumA	Stage III	Infiltrating Lobular Carcinoma
TCGA-LD-A7W5-01	3	52	Positive	Positive	NA	LumA	Stage III	Infiltrating Ductal Carcinoma
TCGA-BH-A42V-01	3	41	Positive	Positive	NA	LumA	Stage I	Infiltrating Ductal Carcinoma
TCGA-E9-A227-01	3	42	Positive	Positive	Negative	LumA	Stage II	Infiltrating Ductal Carcinoma
TCGA-A2-A0YL-01	3	48	Positive	Positive	Negative	LumA	Stage III	Infiltrating Lobular Carcinoma
TCGA-A7-A5ZX-01	3	48	Positive	Positive	NA	LumA	Stage III	Infiltrating Lobular Carcinoma
TCGA-D8-A1XG-01	3	86	Positive	Negative	Negative	LumA	Stage III	Infiltrating Ductal Carcinoma
TCGA-A2-A4S3-01	3	59	Positive	Positive	NA	LumB	Stage II	Infiltrating Ductal Carcinoma
TCGA-A2-A0CR-01	3	54	Positive	Positive	NA	LumA	Stage II	Infiltrating Lobular Carcinoma
TCGA-A2-A0T5-01	3	39	Positive	Positive	Negative	LumA	Stage II	Infiltrating Ductal Carcinoma
TCGA-BH-A0HF-01	3	77	Positive	Positive	Negative	LumA	Stage I	Infiltrating Ductal Carcinoma
TCGA-A2-A0CK-01	3	60	Positive	Positive	NA	LumA	Stage III	Infiltrating Lobular Carcinoma
TCGA-BH-A0AZ-01	3	47	Positive	Positive	Negative	LumA	Stage III	Infiltrating Ductal Carcinoma
TCGA-D8-A27E-01	3	66	Positive	Positive	Negative	LumA	Stage I	NA
TCGA-A7-A3J0-01	3	62	Positive	Positive	NA	LumA	Stage II	Mucinous Carcinoma
TCGA-AC-A23G-01	3	76	Positive	Positive	NA	LumA	Stage II	Infiltrating Lobular Carcinoma
TCGA-BH-A1FB-01	3	60	Positive	Positive	Negative	LumA	Stage II	Infiltrating Ductal Carcinoma
TCGA-AQ-A7U7-01	3	55	Positive	Positive	NA	LumA	Stage III	Infiltrating Lobular Carcinoma
TCGA-A7-A13H-01	3	61	Positive	Positive	NA	LumA	Stage II	Infiltrating Lobular Carcinoma
TCGA-E2-A1IO-01	3	37	Positive	Positive	Negative	LumA	Stage I	Infiltrating Ductal Carcinoma
TCGA-AN-A0XW-01	3	36	Positive	Positive	Negative	LumA	Stage III	Infiltrating Ductal Carcinoma
TCGA-BH-A0B6-01	3	47	Positive	Positive	NA	LumA	Stage I	Infiltrating Ductal Carcinoma
TCGA-E9-A229-01	3	37	NA	NA	Negative	LumA	Stage I	Infiltrating Ductal Carcinoma
TCGA-BH-A1ES-01	3	35	Positive	Positive	Negative	LumA	Stage II	Infiltrating Ductal Carcinoma
TCGA-A2-A259-01	3	70	Positive	Positive	Negative	LumA	Stage I	Infiltrating Ductal Carcinoma
TCGA-E2-A1B1-01	3	45	Positive	Positive	Positive	LumA	Stage II	Infiltrating Ductal Carcinoma
TCGA-D8-A73U-01	3	88	Positive	Positive	NA	LumA	Stage II	Infiltrating Lobular Carcinoma
TCGA-AR-A0TR-01	3	68	Positive	Positive	Negative	LumA	Stage II	Infiltrating Ductal Carcinoma
TCGA-A7-A0DC-01	3	63	Positive	Negative	Negative	LumA	Stage I	Infiltrating Ductal Carcinoma
TCGA-D8-A1XO-01	3	56	Positive	Positive	Negative	LumA	Stage II	Infiltrating Lobular Carcinoma
TCGA-AC-A3QP-01	3	79	Positive	Positive	NA	LumA	Stage II	Infiltrating Lobular Carcinoma
TCGA-BH-A2L8-01	3	45	Positive	Positive	NA	LumA	Stage II	Infiltrating Lobular Carcinoma
TCGA-AO-A12B-01	3	63	Positive	Positive	Negative	LumA	Stage II	Infiltrating Ductal Carcinoma
TCGA-BH-A202-01	3	60	Positive	Positive	NA	LumB	Stage II	Infiltrating Ductal Carcinoma
TCGA-AO-A0JF-01	3	68	Positive	Positive	Negative	LumA	Stage II	Infiltrating Ductal Carcinoma
TCGA-AC-A3BB-01	3	46	Positive	Positive	NA	LumA	Stage III	Infiltrating Lobular Carcinoma
TCGA-AR-A24P-01	3	47	Positive	Positive	Negative	LumA	Stage I	Infiltrating Ductal Carcinoma
TCGA-BH-A8G0-01	3	54	Positive	Positive	NA	LumA	Stage II	Infiltrating Lobular Carcinoma
TCGA-BH-A0B2-01	3	43	Positive	Positive	Negative	LumA	Stage I	Infiltrating Ductal Carcinoma
TCGA-E9-A1RB-01	3	40	NA	NA	Negative	LumB	Stage II	Infiltrating Ductal Carcinoma
TCGA-E9-A1N4-01	3	41	Positive	Positive	Negative	LumA	Stage III	Mixed Histology
TCGA-GM-A3XG-01	3	46	Positive	Positive	NA	LumA	Stage III	Infiltrating Lobular Carcinoma
TCGA-AC-A2FF-01	3	40	Positive	Positive	NA	LumA	Stage II	Infiltrating Lobular Carcinoma
TCGA-EW-A1PF-01	3	50	Positive	Positive	Negative	LumA	Stage I	Infiltrating Ductal Carcinoma
TCGA-A2-A0T4-01	3	62	Positive	Positive	Negative	LumA	Stage II	Infiltrating Lobular Carcinoma
TCGA-A7-A26E-01	3	71	Positive	Positive	Negative	LumA	Stage III	Infiltrating Lobular Carcinoma
TCGA-AO-A126-01	3	39	Positive	Positive	Negative	LumA	Stage II	Infiltrating Ductal Carcinoma
TCGA-A2-A4S2-01	3	62	Positive	Positive	NA	LumA	Stage III	Infiltrating Lobular Carcinoma
TCGA-A7-A4SA-01	3	40	Positive	Negative	NA	LumA	Stage II	Infiltrating Lobular Carcinoma
TCGA-AR-A2LM-01	3	49	Positive	Positive	NA	LumA	Stage II	Infiltrating Lobular Carcinoma
TCGA-AR-A1AN-01	3	46	Positive	Positive	Negative	LumA	Stage II	Infiltrating Ductal Carcinoma
TCGA-EW-A1IX-01	3	48	Positive	Positive	Negative	LumA	Stage II	NA
TCGA-E2-A1IJ-01	3	57	Positive	Positive	Negative	LumA	Stage I	Infiltrating Lobular Carcinoma
TCGA-LL-A440-01	3	61	Positive	Positive	NA	LumA	Stage I	Infiltrating Lobular Carcinoma
TCGA-E9-A1R3-01	3	70	NA	NA	Negative	LumA	Stage III	Infiltrating Ductal Carcinoma
TCGA-A1-A0SH-01	3	39	Negative	Positive	Negative	LumA	Stage II	Infiltrating Ductal Carcinoma
TCGA-B6-A401-01	3	47	Positive	Positive	NA	LumA	Stage II	Infiltrating Ductal Carcinoma
TCGA-BH-A0H9-01	3	69	Positive	Positive	Negative	LumA	Stage II	Infiltrating Ductal Carcinoma
TCGA-E9-A54X-01	3	85	Positive	Positive	NA	LumB	Stage I	Mucinous Carcinoma
TCGA-BH-A0W5-01	3	77	Positive	Positive	Negative	LumA	Stage II	Infiltrating Ductal Carcinoma
TCGA-E9-A1RI-01	3	43	NA	NA	NA	LumA	Stage III	Mixed Histology
TCGA-GM-A2DI-01	3	52	Negative	Negative	NA	LumA	Stage I	Infiltrating Ductal Carcinoma
TCGA-OL-A5RU-01	3	63	Positive	Positive	NA	LumA	Stage II	Infiltrating Ductal Carcinoma
TCGA-A7-A13G-01	3	79	Positive	Positive	Negative	LumA	Stage II	Infiltrating Ductal Carcinoma
TCGA-B6-A0RV-01	3	42	Positive	Positive	Negative	LumA	Stage III	Mixed Histology
TCGA-A2-A0SU-01	3	66	Positive	Positive	Negative	LumA	Stage II	Infiltrating Ductal Carcinoma
TCGA-E2-A1IH-01	3	80	Positive	Positive	Negative	LumA	Stage I	Infiltrating Lobular Carcinoma
TCGA-BH-A1EW-01	3	38	Negative	Negative	Negative	LumA	Stage II	Infiltrating Ductal Carcinoma
TCGA-AR-A24O-01	3	43	Positive	Positive	Negative	LumA	Stage III	Mixed Histology
TCGA-AC-A3HN-01	3	87	Positive	Positive	NA	LumA	Stage II	Infiltrating Lobular Carcinoma
TCGA-BH-A1FE-01	3	31	Positive	Positive	Negative	LumA	Stage II	Infiltrating Ductal Carcinoma
TCGA-BH-A0BF-01	3	56	Positive	Positive	Negative	LumB	Stage II	Infiltrating Ductal Carcinoma
TCGA-AR-A1AK-01	3	70	Positive	Positive	Negative	LumA	Stage I	Infiltrating Lobular Carcinoma
TCGA-E9-A22A-01	3	74	Positive	Negative	Negative	LumB	Stage II	Infiltrating Ductal Carcinoma
TCGA-A7-A3J1-01	3	63	Positive	Positive	NA	LumA	Stage I	Infiltrating Lobular Carcinoma
TCGA-AC-A3YJ-01	3	66	Positive	Positive	NA	LumA	Stage II	NA
TCGA-E9-A22E-01	3	56	Positive	Positive	Negative	LumB	Stage III	Infiltrating Ductal Carcinoma
TCGA-D8-A1JE-01	3	62	Positive	Positive	Negative	LumB	Stage II	Infiltrating Ductal Carcinoma
TCGA-BH-A0BJ-01	3	41	Positive	Positive	Negative	LumA	Stage II	Infiltrating Ductal Carcinoma
TCGA-E2-A1B5-01	3	46	Positive	Positive	Negative	LumA	Stage II	Infiltrating Lobular Carcinoma
TCGA-E2-A14U-01	3	74	Positive	Positive	NA	LumA	Stage I	Infiltrating Lobular Carcinoma
TCGA-E9-A249-01	3	45	NA	NA	Negative	LumB	Stage II	Infiltrating Ductal Carcinoma
TCGA-AC-A23C-01	3	62	Positive	Positive	Positive	LumA	Stage II	Infiltrating Ductal Carcinoma
TCGA-LD-A7W6-01	3	54	Positive	Positive	NA	LumA	Stage II	Infiltrating Lobular Carcinoma
TCGA-C8-A1HE-01	3	59	Positive	Positive	Negative	LumA	Stage II	Infiltrating Ductal Carcinoma
TCGA-D8-A1XM-01	3	57	Positive	Positive	Negative	LumA	Stage I	Infiltrating Ductal Carcinoma
TCGA-D8-A1JH-01	3	56	Positive	Positive	Negative	LumA	Stage I	Infiltrating Ductal Carcinoma
TCGA-BH-A1EU-01	3	83	Positive	Positive	Negative	LumA	Stage I	Infiltrating Ductal Carcinoma
TCGA-E9-A245-01	3	47	NA	NA	Negative	LumA	Stage II	Infiltrating Ductal Carcinoma
TCGA-AR-A1AU-01	3	39	Positive	Positive	Negative	LumA	Stage III	Infiltrating Ductal Carcinoma
TCGA-D8-A1JS-01	3	77	Positive	Positive	Negative	LumA	Stage I	NA
TCGA-BH-A0C3-01	3	47	Positive	Negative	Negative	LumB	Stage I	Mixed Histology
TCGA-A7-A425-01	3	70	Positive	Positive	NA	LumA	Stage III	Infiltrating Lobular Carcinoma
TCGA-B6-A0RM-01	3	57	Positive	Positive	Negative	LumA	Stage X	Infiltrating Ductal Carcinoma
TCGA-BH-A0HP-01	3	65	Positive	Negative	Negative	LumA	Stage III	Infiltrating Lobular Carcinoma
TCGA-AC-A2FG-01	3	79	Positive	Negative	NA	LumA	Stage II	Infiltrating Lobular Carcinoma
TCGA-AR-A1AX-01	3	64	Positive	Positive	Positive	LumA	Stage I	Infiltrating Ductal Carcinoma
TCGA-AR-A1AL-01	3	60	Positive	Positive	Negative	LumA	Stage III	Infiltrating Lobular Carcinoma
TCGA-EW-A1IZ-01	3	53	Positive	Positive	Negative	LumA	Stage III	Infiltrating Ductal Carcinoma
TCGA-D8-A27K-01	3	47	Positive	Positive	Negative	LumA	Stage II	Infiltrating Ductal Carcinoma
TCGA-BH-A28Q-01	3	46	Positive	Positive	NA	LumA	Stage II	Infiltrating Lobular Carcinoma
TCGA-A2-A4S0-01	3	77	Positive	Positive	NA	LumA	Stage II	Mucinous Carcinoma
TCGA-AC-A2FB-01	3	65	Positive	Positive	NA	LumA	Stage II	Infiltrating Lobular Carcinoma
TCGA-A2-A0EN-01	3	70	Positive	Positive	Negative	LumA	Stage II	Infiltrating Lobular Carcinoma
TCGA-D8-A1JU-01	3	51	Positive	Positive	Negative	LumA	Stage I	Infiltrating Ductal Carcinoma
TCGA-BH-A0DI-01	3	63	Positive	Positive	Negative	LumA	Stage II	Infiltrating Ductal Carcinoma
TCGA-E9-A1NH-01	3	71	Positive	Positive	Negative	LumA	Stage II	Infiltrating Ductal Carcinoma

## Sheet: Meth450 378
Sample ID	Cluster ID	LumA-M1/2/3	Age (Median)	ER Status	PR Status	Her2 Status	PAM50	Pathologic stage	Histological type
TCGA-A8-A0A6-01	1	LumA-M1	64	Positive	Positive	Negative	LumA	Stage III	Infiltrating Lobular Carcinoma
TCGA-AQ-A1H3-01	1	LumA-M1	49	Positive	Positive	Negative	LumA	Stage III	Infiltrating Ductal Carcinoma
TCGA-A1-A0SJ-01	1	LumA-M1	39	Positive	Positive	Negative	LumA	Stage III	Infiltrating Ductal Carcinoma
TCGA-A2-A4RW-01	1	LumA-M1	49	Positive	Positive	NA	LumA	Stage III	Infiltrating Lobular Carcinoma
TCGA-D8-A1XV-01	1	LumA-M1	84	Positive	Positive	Negative	LumA	Stage II	Mucinous Carcinoma
TCGA-A1-A0SQ-01	1	LumA-M1	45	Positive	Positive	Negative	LumA	Stage II	Infiltrating Ductal Carcinoma
TCGA-B6-A40C-01	1	LumA-M1	51	Positive	Positive	NA	LumA	Stage II	Infiltrating Lobular Carcinoma
TCGA-A2-A1FZ-01	1	LumA-M1	63	Positive	Positive	Negative	LumA	Stage II	Infiltrating Ductal Carcinoma
TCGA-E2-A2P6-01	1	LumA-M1	77	Positive	Positive	NA	LumA	Stage II	Infiltrating Lobular Carcinoma
TCGA-BH-A0DG-01	1	LumA-M1	30	Positive	Negative	Negative	LumA	Stage II	Infiltrating Ductal Carcinoma
TCGA-BH-A1FL-01	1	LumA-M1	69	Positive	Positive	Negative	LumA	Stage II	Infiltrating Ductal Carcinoma
TCGA-AO-A12G-01	1	LumA-M1	75	Positive	Positive	Negative	LumA	Stage II	NA
TCGA-AO-A0JG-01	1	LumA-M1	49	Positive	Positive	Negative	LumA	Stage III	NA
TCGA-D8-A1XC-01	1	LumA-M1	85	Positive	Positive	Negative	LumA	Stage III	Mucinous Carcinoma
TCGA-LL-A740-01	1	LumA-M1	61	Negative	Negative	NA	LumA	Stage I	Infiltrating Ductal Carcinoma
TCGA-S3-A6ZG-01	1	LumA-M1	71	Positive	Positive	NA	LumA	Stage II	Mixed Histology
TCGA-EW-A1IW-01	1	LumA-M1	80	Positive	Positive	Positive	LumA	Stage II	Infiltrating Lobular Carcinoma
TCGA-AN-A0XN-01	1	LumA-M1	68	Negative	Positive	Negative	LumA	Stage III	Infiltrating Ductal Carcinoma
TCGA-BH-A0DP-01	1	LumA-M1	60	Positive	Positive	Negative	LumA	Stage II	Infiltrating Lobular Carcinoma
TCGA-E2-A576-01	1	LumA-M1	69	Positive	Positive	NA	LumA	Stage I	Infiltrating Lobular Carcinoma
TCGA-E9-A5UP-01	1	LumA-M1	63	NA	NA	NA	LumA	Stage II	NA
TCGA-AN-A0XV-01	1	LumA-M1	67	Positive	Positive	Negative	LumA	Stage III	Infiltrating Ductal Carcinoma
TCGA-C8-A1HO-01	1	LumA-M1	34	Positive	Positive	Negative	LumA	Stage III	Infiltrating Ductal Carcinoma
TCGA-OL-A66N-01	1	LumA-M1	59	Positive	Negative	NA	LumA	Stage III	Infiltrating Lobular Carcinoma
TCGA-LD-A74U-01	1	LumA-M1	79	Positive	Negative	NA	LumA	Stage III	Infiltrating Lobular Carcinoma
TCGA-A7-A4SC-01	1	LumA-M1	62	Positive	Negative	NA	LumA	Stage II	Infiltrating Lobular Carcinoma
TCGA-E2-A15J-01	1	LumA-M1	51	Positive	Positive	Negative	LumA	Stage I	Infiltrating Ductal Carcinoma
TCGA-GM-A2DL-01	1	LumA-M1	50	Positive	Positive	NA	LumA	Stage I	Infiltrating Ductal Carcinoma
TCGA-E9-A22B-01	1	LumA-M1	71	Positive	Negative	Negative	LumA	Stage I	Mixed Histology
TCGA-AC-A6IX-01	1	LumA-M1	49	Positive	Positive	NA	LumA	Stage III	Infiltrating Lobular Carcinoma
TCGA-E9-A247-01	1	LumA-M1	59	NA	NA	Negative	LumA	Stage I	Infiltrating Ductal Carcinoma
TCGA-EW-A423-01	1	LumA-M1	75	Positive	Positive	NA	LumA	Stage II	Infiltrating Lobular Carcinoma
TCGA-AC-A2FM-01	1	LumA-M1	87	NA	NA	NA	LumA	Stage II	Infiltrating Lobular Carcinoma
TCGA-BH-A1EY-01	1	LumA-M1	79	Positive	Positive	Negative	LumA	Stage II	Infiltrating Ductal Carcinoma
TCGA-D8-A1JP-01	1	LumA-M1	73	Positive	Positive	Negative	LumA	Stage I	Infiltrating Ductal Carcinoma
TCGA-BH-A0DS-01	1	LumA-M1	71	Positive	Positive	Negative	LumA	Stage III	Infiltrating Ductal Carcinoma
TCGA-EW-A1PA-01	1	LumA-M1	59	Positive	Positive	Negative	LumA	Stage II	Infiltrating Ductal Carcinoma
TCGA-AR-A2LE-01	1	LumA-M1	69	Positive	Negative	NA	LumA	Stage I	Infiltrating Lobular Carcinoma
TCGA-BH-A0HK-01	1	LumA-M1	81	Positive	Negative	Negative	LumA	Stage II	Infiltrating Ductal Carcinoma
TCGA-OL-A66K-01	1	LumA-M1	72	Positive	Positive	NA	LumA	Stage II	Infiltrating Lobular Carcinoma
TCGA-AR-A0TZ-01	1	LumA-M1	43	Positive	Positive	Negative	LumA	Stage III	Infiltrating Ductal Carcinoma
TCGA-D8-A1XU-01	1	LumA-M1	56	Positive	Positive	Negative	LumA	Stage I	Infiltrating Ductal Carcinoma
TCGA-AO-A12E-01	1	LumA-M1	51	Positive	Positive	Negative	LumA	Stage II	Infiltrating Lobular Carcinoma
TCGA-E9-A1R5-01	1	LumA-M1	63	NA	NA	Negative	LumA	Stage I	Infiltrating Ductal Carcinoma
TCGA-AC-A3TN-01	1	LumA-M1	75	Positive	Positive	NA	LumA	Stage II	Infiltrating Lobular Carcinoma
TCGA-A2-A25D-01	1	LumA-M1	90	Positive	Negative	Negative	LumA	Stage III	Infiltrating Lobular Carcinoma
TCGA-EW-A1J3-01	1	LumA-M1	61	Positive	Positive	Positive	LumA	Stage I	Infiltrating Lobular Carcinoma
TCGA-AQ-A04L-01	1	LumA-M1	48	Positive	Negative	Positive	LumA	Stage II	Infiltrating Ductal Carcinoma
TCGA-A1-A0SF-01	1	LumA-M1	54	Positive	Positive	Negative	LumA	Stage II	Infiltrating Ductal Carcinoma
TCGA-AR-A5QN-01	1	LumA-M1	68	Positive	Positive	NA	LumA	Stage III	Infiltrating Lobular Carcinoma
TCGA-A2-A3KC-01	1	LumA-M1	55	Positive	Positive	NA	LumA	Stage II	Infiltrating Lobular Carcinoma
TCGA-AR-A0TR-01	1	LumA-M1	68	Positive	Positive	Negative	LumA	Stage II	Infiltrating Ductal Carcinoma
TCGA-E9-A1RC-01	1	LumA-M1	56	NA	NA	Negative	LumA	Stage III	Mixed Histology
TCGA-AR-A24X-01	1	LumA-M1	52	Positive	Positive	Negative	LumA	Stage II	Mixed Histology
TCGA-BH-A0GZ-01	1	LumA-M1	62	Positive	Positive	Negative	LumA	Stage II	Infiltrating Ductal Carcinoma
TCGA-A7-A26H-01	1	LumA-M1	72	Positive	Negative	Positive	LumA	Stage II	Infiltrating Ductal Carcinoma
TCGA-E9-A295-01	1	LumA-M1	71	Positive	Positive	NA	LumA	Stage II	Infiltrating Lobular Carcinoma
TCGA-D8-A1JN-01	1	LumA-M1	80	Positive	Positive	Negative	LumA	Stage III	Infiltrating Lobular Carcinoma
TCGA-AR-A24T-01	1	LumA-M1	46	Positive	Positive	Negative	LumA	Stage III	Infiltrating Lobular Carcinoma
TCGA-A2-A0CT-01	1	LumA-M1	71	Positive	Negative	Negative	LumA	Stage II	Infiltrating Ductal Carcinoma
TCGA-A2-A0SY-01	1	LumA-M1	62	Positive	Positive	Positive	LumA	Stage III	Infiltrating Lobular Carcinoma
TCGA-AO-A126-01	1	LumA-M1	39	Positive	Positive	Negative	LumA	Stage II	Infiltrating Ductal Carcinoma
TCGA-AR-A1AP-01	1	LumA-M1	80	Positive	Positive	Negative	LumA	Stage I	Infiltrating Ductal Carcinoma
TCGA-OL-A66L-01	1	LumA-M1	71	Positive	Positive	NA	LumA	Stage I	Infiltrating Ductal Carcinoma
TCGA-D8-A1XD-01	1	LumA-M1	36	Positive	Positive	Negative	LumA	Stage III	Infiltrating Ductal Carcinoma
TCGA-E2-A10E-01	1	LumA-M1	64	Positive	Positive	Negative	LumA	Stage II	Infiltrating Ductal Carcinoma
TCGA-A2-A0T6-01	1	LumA-M1	50	Positive	Positive	Negative	LumA	Stage II	Infiltrating Lobular Carcinoma
TCGA-EW-A3E8-01	1	LumA-M1	60	Positive	Negative	NA	LumA	Stage II	Infiltrating Lobular Carcinoma
TCGA-GM-A3NY-01	1	LumA-M1	72	Positive	Positive	NA	LumA	Stage II	Infiltrating Lobular Carcinoma
TCGA-BH-A1EW-01	1	LumA-M1	38	Negative	Negative	Negative	LumA	Stage II	Infiltrating Ductal Carcinoma
TCGA-A2-A0EU-01	1	LumA-M1	79	Positive	Positive	Negative	LumA	Stage I	Infiltrating Ductal Carcinoma
TCGA-LL-A5YL-01	1	LumA-M1	64	Positive	Negative	NA	LumA	Stage II	Infiltrating Lobular Carcinoma
TCGA-BH-A0DK-01	1	LumA-M1	49	Positive	Positive	Negative	LumA	Stage II	Infiltrating Ductal Carcinoma
TCGA-BH-A0E2-01	1	LumA-M1	49	Positive	Positive	Negative	LumA	Stage III	Infiltrating Ductal Carcinoma
TCGA-E2-A1BD-01	1	LumA-M1	53	Positive	Positive	Negative	LumA	Stage II	Infiltrating Ductal Carcinoma
TCGA-AC-A23C-01	1	LumA-M1	62	Positive	Positive	Positive	LumA	Stage II	Infiltrating Ductal Carcinoma
TCGA-C8-A1HE-01	1	LumA-M1	59	Positive	Positive	Negative	LumA	Stage II	Infiltrating Ductal Carcinoma
TCGA-D8-A73W-01	1	LumA-M1	79	Positive	Negative	NA	LumA	Stage III	Mucinous Carcinoma
TCGA-AO-A0JI-01	1	LumA-M1	56	Positive	Negative	Negative	LumA	Stage II	Infiltrating Ductal Carcinoma
TCGA-AR-A1AU-01	1	LumA-M1	39	Positive	Positive	Negative	LumA	Stage III	Infiltrating Ductal Carcinoma
TCGA-EW-A424-01	1	LumA-M1	51	Positive	Positive	NA	LumA	Stage III	Infiltrating Lobular Carcinoma
TCGA-BH-A0HP-01	1	LumA-M1	65	Positive	Negative	Negative	LumA	Stage III	Infiltrating Lobular Carcinoma
TCGA-BH-A28Q-01	1	LumA-M1	46	Positive	Positive	NA	LumA	Stage II	Infiltrating Lobular Carcinoma
TCGA-AQ-A0Y5-01	1	LumA-M1	70	Positive	Positive	Positive	LumA	Stage III	Infiltrating Ductal Carcinoma
TCGA-E9-A1R0-01	2	LumA-M2	58	NA	NA	Negative	LumA	Stage II	Infiltrating Ductal Carcinoma
TCGA-AR-A255-01	2	LumA-M2	62	Positive	Positive	Positive	LumA	Stage I	Infiltrating Ductal Carcinoma
TCGA-D8-A1XA-01	2	LumA-M2	64	Positive	Positive	Negative	LumA	Stage I	Infiltrating Ductal Carcinoma
TCGA-AN-A0XL-01	2	LumA-M2	61	Positive	Positive	Negative	LumA	Stage II	Infiltrating Ductal Carcinoma
TCGA-GM-A2D9-01	2	LumA-M2	69	Positive	Positive	NA	LumA	Stage I	Infiltrating Ductal Carcinoma
TCGA-B6-A0RO-01	2	LumA-M2	71	Positive	Positive	Negative	LumA	Stage III	Infiltrating Ductal Carcinoma
TCGA-B6-A0RG-01	2	LumA-M2	26	Negative	Negative	Negative	LumA	Stage II	Infiltrating Ductal Carcinoma
TCGA-A2-A0YC-01	2	LumA-M2	59	Positive	Positive	Negative	LumA	Stage II	Infiltrating Ductal Carcinoma
TCGA-GM-A2DC-01	2	LumA-M2	57	Positive	Positive	NA	LumA	Stage II	Infiltrating Ductal Carcinoma
TCGA-EW-A2FS-01	2	LumA-M2	41	Positive	Negative	NA	LumA	Stage II	Infiltrating Ductal Carcinoma
TCGA-A7-A3IZ-01	2	LumA-M2	62	Positive	Negative	NA	LumA	Stage II	Infiltrating Lobular Carcinoma
TCGA-OL-A66J-01	2	LumA-M2	80	Positive	Positive	NA	LumA	Stage I	Infiltrating Lobular Carcinoma
TCGA-BH-A0B5-01	2	LumA-M2	40	Positive	Positive	Negative	LumA	Stage III	Infiltrating Lobular Carcinoma
TCGA-E9-A1R6-01	2	LumA-M2	63	NA	NA	Negative	LumA	Stage II	Infiltrating Ductal Carcinoma
TCGA-E9-A1RF-01	2	LumA-M2	68	NA	NA	Negative	LumA	Stage III	Infiltrating Ductal Carcinoma
TCGA-LL-A6FQ-01	2	LumA-M2	77	Positive	Positive	NA	LumA	Stage III	Infiltrating Ductal Carcinoma
TCGA-B6-A0RP-01	2	LumA-M2	73	Positive	Positive	Negative	LumA	Stage III	Mixed Histology
TCGA-BH-A0BA-01	2	LumA-M2	51	Positive	Positive	Negative	LumA	Stage III	Mixed Histology
TCGA-LL-A442-01	2	LumA-M2	56	Positive	Positive	NA	LumA	Stage II	Infiltrating Ductal Carcinoma
TCGA-C8-A26Z-01	2	LumA-M2	59	Positive	Positive	Negative	LumA	Stage II	Infiltrating Ductal Carcinoma
TCGA-A1-A0SG-01	2	LumA-M2	61	Positive	Positive	Negative	LumA	Stage II	NA
TCGA-BH-A1EO-01	2	LumA-M2	68	Positive	Positive	Negative	LumA	Stage II	NA
TCGA-A1-A0SE-01	2	LumA-M2	56	Positive	Positive	Negative	LumA	Stage I	Mixed Histology
TCGA-BH-A0BS-01	2	LumA-M2	55	Positive	Positive	Negative	LumA	Stage III	Infiltrating Ductal Carcinoma
TCGA-B6-A0WT-01	2	LumA-M2	61	Positive	Positive	Negative	LumA	Stage II	Infiltrating Ductal Carcinoma
TCGA-D8-A1XY-01	2	LumA-M2	74	Positive	Positive	Positive	LumA	Stage II	Infiltrating Ductal Carcinoma
TCGA-AC-A5XS-01	2	LumA-M2	74	Positive	Positive	NA	LumA	Stage II	Infiltrating Lobular Carcinoma
TCGA-AC-A2FO-01	2	LumA-M2	65	Positive	Negative	NA	LumA	Stage II	Infiltrating Lobular Carcinoma
TCGA-D8-A1X8-01	2	LumA-M2	62	Positive	NA	Negative	LumA	Stage III	Infiltrating Lobular Carcinoma
TCGA-E2-A1L8-01	2	LumA-M2	52	Positive	Positive	Negative	LumA	Stage II	Infiltrating Lobular Carcinoma
TCGA-AR-A1AS-01	2	LumA-M2	54	Positive	Positive	Negative	LumA	Stage II	Infiltrating Ductal Carcinoma
TCGA-AN-A0XP-01	2	LumA-M2	69	Positive	Positive	Negative	LumA	Stage III	Infiltrating Ductal Carcinoma
TCGA-EW-A2FV-01	2	LumA-M2	39	Positive	Positive	NA	LumA	Stage III	NA
TCGA-AO-A03L-01	2	LumA-M2	34	Positive	Positive	Negative	LumA	Stage III	Infiltrating Ductal Carcinoma
TCGA-A2-A0CO-01	2	LumA-M2	85	Positive	Positive	NA	LumA	Stage II	Infiltrating Lobular Carcinoma
TCGA-E9-A6HE-01	2	LumA-M2	45	Positive	Positive	NA	LumA	Stage III	Infiltrating Lobular Carcinoma
TCGA-BH-A1EX-01	2	LumA-M2	67	Positive	Positive	Negative	LumA	Stage II	Infiltrating Ductal Carcinoma
TCGA-AO-A125-01	2	LumA-M2	72	Positive	Positive	Negative	LumA	Stage II	NA
TCGA-D8-A27G-01	2	LumA-M2	75	Positive	Positive	Negative	LumA	Stage II	Infiltrating Lobular Carcinoma
TCGA-C8-A273-01	2	LumA-M2	29	Positive	Positive	Negative	LumA	Stage II	Infiltrating Ductal Carcinoma
TCGA-A7-A3RF-01	2	LumA-M2	79	Positive	Positive	NA	LumA	Stage II	Mucinous Carcinoma
TCGA-AO-A0JA-01	2	LumA-M2	36	Positive	Positive	Negative	LumA	Stage III	Infiltrating Ductal Carcinoma
TCGA-E2-A572-01	2	LumA-M2	72	Positive	Positive	NA	LumA	Stage III	Infiltrating Ductal Carcinoma
TCGA-E2-A10F-01	2	LumA-M2	47	Positive	Positive	Negative	LumA	Stage II	Infiltrating Lobular Carcinoma
TCGA-E2-A1B4-01	2	LumA-M2	74	Positive	Positive	Negative	LumA	Stage III	Infiltrating Ductal Carcinoma
TCGA-BH-A1ET-01	2	LumA-M2	55	Positive	Positive	Negative	LumA	Stage I	Infiltrating Ductal Carcinoma
TCGA-A2-A1FV-01	2	LumA-M2	74	Positive	Positive	Negative	LumA	Stage II	Infiltrating Lobular Carcinoma
TCGA-A8-A08O-01	2	LumA-M2	45	Positive	Positive	Negative	LumA	Stage IV	Infiltrating Ductal Carcinoma
TCGA-LL-A7SZ-01	2	LumA-M2	49	Positive	Positive	NA	LumA	Stage II	Infiltrating Ductal Carcinoma
TCGA-E9-A3Q9-01	2	LumA-M2	78	Positive	Positive	NA	LumA	Stage III	Infiltrating Lobular Carcinoma
TCGA-BH-A0GY-01	2	LumA-M2	67	Positive	Positive	Negative	LumA	Stage II	Infiltrating Ductal Carcinoma
TCGA-E2-A106-01	2	LumA-M2	34	Positive	Positive	Negative	LumA	Stage I	Infiltrating Ductal Carcinoma
TCGA-B6-A0RN-01	2	LumA-M2	60	Negative	Negative	Negative	LumA	Stage I	Infiltrating Ductal Carcinoma
TCGA-A2-A0YF-01	2	LumA-M2	67	Positive	Negative	Negative	LumA	NA	Infiltrating Ductal Carcinoma
TCGA-GM-A5PX-01	2	LumA-M2	65	Positive	Positive	NA	LumA	Stage II	Infiltrating Lobular Carcinoma
TCGA-A7-A426-01	2	LumA-M2	50	Positive	Positive	NA	LumA	Stage III	Infiltrating Lobular Carcinoma
TCGA-BH-A6R8-01	2	LumA-M2	46	Positive	Positive	NA	LumA	Stage II	Infiltrating Ductal Carcinoma
TCGA-D8-A27L-01	2	LumA-M2	49	Positive	Positive	Negative	LumA	Stage III	Infiltrating Ductal Carcinoma
TCGA-LQ-A4E4-01	2	LumA-M2	73	Positive	Positive	NA	LumA	Stage III	Infiltrating Lobular Carcinoma
TCGA-LD-A7W5-01	2	LumA-M2	52	Positive	Positive	NA	LumA	Stage III	Infiltrating Ductal Carcinoma
TCGA-D8-A1XB-01	2	LumA-M2	62	Positive	Positive	Negative	LumA	Stage II	Infiltrating Ductal Carcinoma
TCGA-AN-A0XO-01	2	LumA-M2	59	Positive	Negative	Negative	LumA	Stage III	Infiltrating Ductal Carcinoma
TCGA-BH-A0DQ-01	2	LumA-M2	42	Positive	Positive	Negative	LumA	Stage II	Infiltrating Ductal Carcinoma
TCGA-B6-A2IU-01	2	LumA-M2	62	Positive	Positive	NA	LumA	Stage II	Infiltrating Lobular Carcinoma
TCGA-AR-A0U3-01	2	LumA-M2	59	Positive	Positive	Negative	LumA	Stage II	Infiltrating Ductal Carcinoma
TCGA-BH-A0HN-01	2	LumA-M2	67	Positive	Positive	Negative	LumA	Stage I	Infiltrating Ductal Carcinoma
TCGA-AR-A24V-01	2	LumA-M2	52	Positive	Positive	Negative	LumA	Stage II	Infiltrating Ductal Carcinoma
TCGA-LL-A6FP-01	2	LumA-M2	90	Positive	Positive	NA	LumA	Stage II	Infiltrating Lobular Carcinoma
TCGA-GM-A3NW-01	2	LumA-M2	63	Negative	Positive	NA	LumA	Stage II	Infiltrating Lobular Carcinoma
TCGA-A7-A4SB-01	2	LumA-M2	56	Positive	Positive	NA	LumA	Stage III	Infiltrating Lobular Carcinoma
TCGA-EW-A1P3-01	2	LumA-M2	48	Positive	Positive	Negative	LumA	Stage II	Infiltrating Ductal Carcinoma
TCGA-LL-A5YN-01	2	LumA-M2	46	Positive	Positive	NA	LumA	Stage II	Infiltrating Ductal Carcinoma
TCGA-E2-A1LA-01	2	LumA-M2	59	Positive	Positive	Negative	LumA	Stage II	Infiltrating Ductal Carcinoma
TCGA-E9-A229-01	2	LumA-M2	37	NA	NA	Negative	LumA	Stage I	Infiltrating Ductal Carcinoma
TCGA-E2-A2P5-01	2	LumA-M2	78	Positive	Positive	NA	LumA	Stage III	Infiltrating Lobular Carcinoma
TCGA-BH-A0HX-01	2	LumA-M2	54	Positive	Positive	Negative	LumA	Stage II	Infiltrating Ductal Carcinoma
TCGA-D8-A1X9-01	2	LumA-M2	66	Positive	Positive	Negative	LumA	Stage II	Infiltrating Ductal Carcinoma
TCGA-D8-A1Y0-01	2	LumA-M2	65	Positive	Positive	Negative	LumA	Stage III	Infiltrating Ductal Carcinoma
TCGA-BH-A0B8-01	2	LumA-M2	64	Positive	Positive	Negative	LumA	Stage I	Infiltrating Ductal Carcinoma
TCGA-AC-A2B8-01	2	LumA-M2	84	Positive	Positive	NA	LumA	Stage II	Infiltrating Lobular Carcinoma
TCGA-BH-A0DH-01	2	LumA-M2	63	Positive	Positive	Negative	LumA	Stage II	Infiltrating Ductal Carcinoma
TCGA-A7-A26J-01	2	LumA-M2	49	Positive	Positive	Negative	LumA	Stage II	Infiltrating Ductal Carcinoma
TCGA-E2-A1IE-01	2	LumA-M2	61	Positive	Positive	Negative	LumA	Stage II	Infiltrating Ductal Carcinoma
TCGA-BH-A8FY-01	2	LumA-M2	87	Positive	Positive	NA	LumA	Stage I	Infiltrating Lobular Carcinoma
TCGA-E2-A1IU-01	2	LumA-M2	60	Positive	Positive	Negative	LumA	Stage I	Infiltrating Ductal Carcinoma
TCGA-GI-A2C8-01	2	LumA-M2	63	Positive	Positive	NA	LumA	Stage III	Infiltrating Ductal Carcinoma
TCGA-D8-A3Z6-01	2	LumA-M2	56	Positive	Positive	NA	LumA	Stage III	Infiltrating Lobular Carcinoma
TCGA-D8-A27V-01	2	LumA-M2	62	Positive	Positive	Negative	LumA	Stage II	Infiltrating Lobular Carcinoma
TCGA-EW-A1P6-01	2	LumA-M2	64	Positive	Positive	Negative	LumA	Stage II	Infiltrating Ductal Carcinoma
TCGA-S3-A6ZH-01	2	LumA-M2	29	Positive	Positive	NA	LumA	Stage III	Infiltrating Ductal Carcinoma
TCGA-A7-A26E-01	2	LumA-M2	71	Positive	Positive	Negative	LumA	Stage III	Infiltrating Lobular Carcinoma
TCGA-AC-A6NO-01	2	LumA-M2	43	Positive	Positive	NA	LumA	Stage II	Infiltrating Ductal Carcinoma
TCGA-OL-A66O-01	2	LumA-M2	39	Positive	Positive	NA	LumA	Stage II	Infiltrating Ductal Carcinoma
TCGA-AC-A8OP-01	2	LumA-M2	72	Positive	Positive	NA	LumA	Stage I	Infiltrating Ductal Carcinoma
TCGA-AC-A2QI-01	2	LumA-M2	76	Positive	Negative	NA	LumA	Stage III	Infiltrating Lobular Carcinoma
TCGA-GM-A2DA-01	2	LumA-M2	46	Positive	Positive	NA	LumA	Stage II	Infiltrating Ductal Carcinoma
TCGA-JL-A3YX-01	2	LumA-M2	46	Positive	Positive	NA	LumA	Stage II	Infiltrating Lobular Carcinoma
TCGA-GM-A5PV-01	2	LumA-M2	63	Positive	Positive	NA	LumA	Stage II	Infiltrating Lobular Carcinoma
TCGA-E2-A1IN-01	2	LumA-M2	60	Positive	Positive	Negative	LumA	Stage I	Infiltrating Ductal Carcinoma
TCGA-AR-A0TW-01	2	LumA-M2	50	Positive	Positive	Negative	LumA	Stage III	Infiltrating Ductal Carcinoma
TCGA-BH-A0HB-01	2	LumA-M2	55	Positive	Positive	Negative	LumA	Stage I	Infiltrating Ductal Carcinoma
TCGA-AQ-A1H2-01	2	LumA-M2	84	Positive	Positive	Positive	LumA	Stage III	Infiltrating Ductal Carcinoma
TCGA-B6-A0RI-01	2	LumA-M2	44	Positive	Positive	Negative	LumA	Stage III	Infiltrating Ductal Carcinoma
TCGA-E2-A15I-01	2	LumA-M2	44	Positive	Positive	Negative	LumA	Stage II	Infiltrating Ductal Carcinoma
TCGA-BH-A0H7-01	2	LumA-M2	65	Positive	Positive	Negative	LumA	Stage III	Infiltrating Ductal Carcinoma
TCGA-EW-A1J5-01	2	LumA-M2	59	Positive	Positive	Negative	LumA	Stage II	Infiltrating Lobular Carcinoma
TCGA-B6-A0WZ-01	2	LumA-M2	50	Positive	Positive	Negative	LumA	Stage II	Infiltrating Ductal Carcinoma
TCGA-A8-A0AD-01	2	LumA-M2	83	Positive	Positive	Negative	LumA	Stage I	Mixed Histology
TCGA-D8-A27T-01	2	LumA-M2	53	Positive	Positive	Negative	LumA	Stage III	Infiltrating Lobular Carcinoma
TCGA-E2-A105-01	2	LumA-M2	79	Positive	Positive	NA	LumA	Stage II	Infiltrating Ductal Carcinoma
TCGA-LD-A7W6-01	2	LumA-M2	54	Positive	Positive	NA	LumA	Stage II	Infiltrating Lobular Carcinoma
TCGA-AO-A12C-01	2	LumA-M2	42	Positive	Positive	Positive	LumA	Stage II	Infiltrating Ductal Carcinoma
TCGA-B6-A40B-01	2	LumA-M2	76	Positive	Positive	NA	LumA	Stage I	Infiltrating Lobular Carcinoma
TCGA-BH-A1F5-01	2	LumA-M2	62	Positive	Positive	NA	LumA	Stage II	Infiltrating Ductal Carcinoma
TCGA-AR-A24L-01	2	LumA-M2	26	Positive	Positive	Negative	LumA	Stage II	Infiltrating Ductal Carcinoma
TCGA-AC-A23E-01	2	LumA-M2	50	Positive	Positive	Negative	LumA	Stage II	Infiltrating Ductal Carcinoma
TCGA-A7-A425-01	2	LumA-M2	70	Positive	Positive	NA	LumA	Stage III	Infiltrating Lobular Carcinoma
TCGA-B6-A408-01	2	LumA-M2	55	Positive	Positive	NA	LumA	Stage III	Mixed Histology
TCGA-AC-A2FG-01	2	LumA-M2	79	Positive	Negative	NA	LumA	Stage II	Infiltrating Lobular Carcinoma
TCGA-EW-A1J1-01	2	LumA-M2	38	Positive	Positive	Negative	LumA	Stage II	Infiltrating Ductal Carcinoma
TCGA-BH-A0BT-01	2	LumA-M2	56	Positive	Positive	Negative	LumA	Stage II	Infiltrating Ductal Carcinoma
TCGA-E2-A1IG-01	2	LumA-M2	45	Positive	Positive	NA	LumA	Stage II	Infiltrating Ductal Carcinoma
TCGA-E2-A107-01	2	LumA-M2	54	Positive	Negative	Negative	LumA	Stage III	Infiltrating Lobular Carcinoma
TCGA-OL-A66H-01	3	LumA-M3	74	Positive	Positive	NA	LumA	Stage I	Mucinous Carcinoma
TCGA-AC-A62Y-01	3	LumA-M3	79	Positive	Positive	NA	LumA	Stage II	Infiltrating Lobular Carcinoma
TCGA-E9-A1QZ-01	3	LumA-M3	61	NA	NA	Negative	LumA	Stage II	Infiltrating Ductal Carcinoma
TCGA-E9-A1R2-01	3	LumA-M3	51	Positive	Negative	Negative	LumA	Stage III	Infiltrating Ductal Carcinoma
TCGA-E9-A3X8-01	3	LumA-M3	48	Positive	Positive	NA	LumA	Stage II	Infiltrating Lobular Carcinoma
TCGA-E2-A10B-01	3	LumA-M3	67	Positive	Positive	Negative	LumA	Stage II	Infiltrating Ductal Carcinoma
TCGA-A7-A3IY-01	3	LumA-M3	71	Positive	Positive	NA	LumA	Stage I	Mucinous Carcinoma
TCGA-D8-A3Z5-01	3	LumA-M3	54	Positive	Positive	NA	LumA	Stage III	Infiltrating Lobular Carcinoma
TCGA-EW-A1P5-01	3	LumA-M3	77	Positive	Positive	Negative	LumA	Stage II	Infiltrating Ductal Carcinoma
TCGA-LD-A66U-01	3	LumA-M3	44	Positive	Positive	NA	LumA	Stage II	Infiltrating Lobular Carcinoma
TCGA-E2-A1L9-01	3	LumA-M3	40	Positive	Positive	Negative	LumA	Stage II	Infiltrating Ductal Carcinoma
TCGA-E9-A1N5-01	3	LumA-M3	45	Positive	Positive	Negative	LumA	Stage II	Mixed Histology
TCGA-GM-A2DK-01	3	LumA-M3	58	Positive	Negative	NA	LumA	Stage I	Infiltrating Ductal Carcinoma
TCGA-E9-A1N3-01	3	LumA-M3	70	NA	NA	Negative	LumA	Stage III	Mixed Histology
TCGA-GM-A2DN-01	3	LumA-M3	58	Positive	Positive	NA	LumA	Stage II	Infiltrating Ductal Carcinoma
TCGA-AO-A03M-01	3	LumA-M3	29	Positive	Positive	Negative	LumA	Stage I	Infiltrating Ductal Carcinoma
TCGA-AC-A6IV-01	3	LumA-M3	47	Positive	Positive	NA	LumA	Stage II	Infiltrating Lobular Carcinoma
TCGA-AR-A2LJ-01	3	LumA-M3	40	Positive	Positive	NA	LumA	Stage III	Infiltrating Lobular Carcinoma
TCGA-B6-A1KI-01	3	LumA-M3	63	Positive	Positive	Negative	LumA	Stage I	Infiltrating Ductal Carcinoma
TCGA-BH-A0BC-01	3	LumA-M3	60	Positive	Positive	Negative	LumA	Stage III	Infiltrating Ductal Carcinoma
TCGA-BH-A1FG-01	3	LumA-M3	88	Positive	Positive	NA	LumA	Stage I	Infiltrating Ductal Carcinoma
TCGA-D8-A27P-01	3	LumA-M3	64	Positive	Positive	Negative	LumA	Stage I	Infiltrating Ductal Carcinoma
TCGA-E2-A1IL-01	3	LumA-M3	78	Positive	Positive	Negative	LumA	Stage II	Infiltrating Lobular Carcinoma
TCGA-E2-A570-01	3	LumA-M3	47	Positive	Positive	NA	LumA	Stage I	Infiltrating Ductal Carcinoma
TCGA-AR-A2LO-01	3	LumA-M3	46	Positive	Positive	NA	LumA	Stage II	Infiltrating Lobular Carcinoma
TCGA-BH-A201-01	3	LumA-M3	64	Positive	Positive	NA	LumA	Stage I	Infiltrating Ductal Carcinoma
TCGA-A2-A1G0-01	3	LumA-M3	49	Positive	Positive	Negative	LumA	Stage II	Infiltrating Ductal Carcinoma
TCGA-E9-A24A-01	3	LumA-M3	69	NA	NA	Negative	LumA	Stage II	Infiltrating Ductal Carcinoma
TCGA-AC-A3OD-01	3	LumA-M3	68	Positive	Positive	NA	LumA	Stage II	Infiltrating Lobular Carcinoma
TCGA-A2-A0EP-01	3	LumA-M3	56	Positive	Negative	NA	LumA	Stage I	Infiltrating Lobular Carcinoma
TCGA-B6-A0X4-01	3	LumA-M3	62	Positive	Positive	Negative	LumA	Stage II	Infiltrating Ductal Carcinoma
TCGA-OL-A5RX-01	3	LumA-M3	51	Positive	Positive	NA	LumA	Stage I	Infiltrating Ductal Carcinoma
TCGA-XX-A89A-01	3	LumA-M3	68	Positive	Positive	NA	LumA	Stage II	Infiltrating Lobular Carcinoma
TCGA-E9-A1RD-01	3	LumA-M3	67	NA	NA	Negative	LumA	Stage II	Infiltrating Ductal Carcinoma
TCGA-AN-A0XS-01	3	LumA-M3	63	Negative	Positive	Negative	LumA	Stage III	Infiltrating Ductal Carcinoma
TCGA-LL-A50Y-01	3	LumA-M3	84	Positive	Positive	NA	LumA	Stage II	Infiltrating Lobular Carcinoma
TCGA-E9-A2JT-01	3	LumA-M3	63	NA	NA	NA	LumA	Stage II	Infiltrating Lobular Carcinoma
TCGA-E2-A3DX-01	3	LumA-M3	43	Positive	Positive	NA	LumA	Stage III	Infiltrating Lobular Carcinoma
TCGA-MS-A51U-01	3	LumA-M3	44	Positive	Positive	NA	LumA	Stage II	Infiltrating Lobular Carcinoma
TCGA-A2-A0YD-01	3	LumA-M3	63	Positive	Positive	Negative	LumA	Stage II	Infiltrating Lobular Carcinoma
TCGA-AC-A3W6-01	3	LumA-M3	90	Positive	Positive	NA	LumA	Stage III	Infiltrating Lobular Carcinoma
TCGA-C8-A3M7-01	3	LumA-M3	60	Negative	Negative	NA	LumA	Stage III	Infiltrating Lobular Carcinoma
TCGA-E2-A1L6-01	3	LumA-M3	44	Positive	Positive	Negative	LumA	Stage II	Infiltrating Ductal Carcinoma
TCGA-AR-A1AM-01	3	LumA-M3	52	Positive	Positive	NA	LumA	Stage III	Infiltrating Lobular Carcinoma
TCGA-XX-A899-01	3	LumA-M3	46	Positive	Positive	NA	LumA	Stage III	Infiltrating Lobular Carcinoma
TCGA-E2-A1IF-01	3	LumA-M3	74	Positive	Positive	Negative	LumA	Stage I	Infiltrating Ductal Carcinoma
TCGA-A2-A3KD-01	3	LumA-M3	47	Positive	Positive	NA	LumA	Stage III	Mucinous Carcinoma
TCGA-AN-A0XT-01	3	LumA-M3	54	Positive	Negative	Negative	LumA	Stage III	Infiltrating Ductal Carcinoma
TCGA-B6-A0WY-01	3	LumA-M3	40	Positive	Negative	Negative	LumA	Stage III	Infiltrating Ductal Carcinoma
TCGA-D8-A73X-01	3	LumA-M3	53	Positive	Positive	NA	LumA	Stage II	NA
TCGA-E9-A1RA-01	3	LumA-M3	48	NA	NA	Negative	LumA	Stage I	Infiltrating Ductal Carcinoma
TCGA-BH-A0HA-01	3	LumA-M3	31	Positive	Positive	Negative	LumA	Stage I	Infiltrating Ductal Carcinoma
TCGA-A2-A0T7-01	3	LumA-M3	51	Positive	Positive	Negative	LumA	Stage II	Infiltrating Ductal Carcinoma
TCGA-OL-A6VR-01	3	LumA-M3	48	Positive	Positive	NA	LumA	Stage I	Infiltrating Ductal Carcinoma
TCGA-E9-A1NG-01	3	LumA-M3	62	Positive	Positive	Negative	LumA	Stage II	Infiltrating Ductal Carcinoma
TCGA-AR-A24M-01	3	LumA-M3	38	Positive	Positive	Negative	LumA	Stage III	Mixed Histology
TCGA-BH-A1FH-01	3	LumA-M3	47	Positive	Negative	Negative	LumA	Stage IV	Infiltrating Ductal Carcinoma
TCGA-BH-A0DV-01	3	LumA-M3	54	Positive	Positive	Negative	LumA	Stage III	Infiltrating Ductal Carcinoma
TCGA-A2-A0YI-01	3	LumA-M3	62	Positive	Positive	Negative	LumA	Stage I	Infiltrating Ductal Carcinoma
TCGA-EW-A1PE-01	3	LumA-M3	56	Positive	Positive	Negative	LumA	Stage II	Infiltrating Ductal Carcinoma
TCGA-BH-A0H6-01	3	LumA-M3	82	Positive	Positive	Negative	LumA	Stage I	Infiltrating Ductal Carcinoma
TCGA-BH-A0BM-01	3	LumA-M3	54	Positive	Negative	Negative	LumA	Stage II	Infiltrating Ductal Carcinoma
TCGA-D8-A27I-01	3	LumA-M3	58	Positive	Positive	Negative	LumA	Stage III	Infiltrating Lobular Carcinoma
TCGA-AR-A5QP-01	3	LumA-M3	54	Positive	Positive	NA	LumA	Stage II	Infiltrating Lobular Carcinoma
TCGA-AO-A0JC-01	3	LumA-M3	64	Positive	Positive	Negative	LumA	Stage II	Infiltrating Ductal Carcinoma
TCGA-AR-A2LN-01	3	LumA-M3	65	Positive	Positive	NA	LumA	Stage II	Infiltrating Lobular Carcinoma
TCGA-BH-A0HI-01	3	LumA-M3	78	Positive	Positive	Negative	LumA	Stage I	Infiltrating Ductal Carcinoma
TCGA-AR-A252-01	3	LumA-M3	50	Positive	Positive	Negative	LumA	Stage I	Infiltrating Ductal Carcinoma
TCGA-AR-A24W-01	3	LumA-M3	55	Positive	Positive	NA	LumA	Stage II	Infiltrating Ductal Carcinoma
TCGA-BH-A0W4-01	3	LumA-M3	46	Positive	Positive	Negative	LumA	Stage II	Infiltrating Ductal Carcinoma
TCGA-BH-A0H3-01	3	LumA-M3	46	Positive	Positive	Negative	LumA	Stage I	Infiltrating Ductal Carcinoma
TCGA-C8-A1HI-01	3	LumA-M3	40	Positive	Positive	Negative	LumA	Stage III	Infiltrating Ductal Carcinoma
TCGA-BH-A1FR-01	3	LumA-M3	73	Positive	Positive	Negative	LumA	Stage III	NA
TCGA-D8-A1JB-01	3	LumA-M3	54	Positive	Positive	Positive	LumA	Stage II	Infiltrating Ductal Carcinoma
TCGA-BH-A0E1-01	3	LumA-M3	52	Positive	Positive	Negative	LumA	Stage II	Infiltrating Ductal Carcinoma
TCGA-EW-A1J2-01	3	LumA-M3	50	Positive	Positive	Negative	LumA	Stage II	Infiltrating Lobular Carcinoma
TCGA-W8-A86G-01	3	LumA-M3	66	Positive	Positive	NA	LumA	Stage II	Infiltrating Lobular Carcinoma
TCGA-A7-A5ZW-01	3	LumA-M3	47	Positive	Positive	NA	LumA	Stage II	Infiltrating Ductal Carcinoma
TCGA-GM-A3XN-01	3	LumA-M3	44	Positive	Positive	NA	LumA	Stage III	Infiltrating Lobular Carcinoma
TCGA-A7-A0D9-01	3	LumA-M3	37	Positive	Negative	Negative	LumA	Stage II	Infiltrating Ductal Carcinoma
TCGA-D8-A4Z1-01	3	LumA-M3	68	Positive	Positive	NA	LumA	Stage I	Infiltrating Lobular Carcinoma
TCGA-AO-A0JJ-01	3	LumA-M3	54	Positive	Positive	Negative	LumA	Stage II	Infiltrating Lobular Carcinoma
TCGA-E2-A1IK-01	3	LumA-M3	71	Positive	Positive	Negative	LumA	Stage II	Infiltrating Ductal Carcinoma
TCGA-B6-A0X7-01	3	LumA-M3	62	Positive	Positive	Negative	LumA	Stage X	Mixed Histology
TCGA-OL-A5RV-01	3	LumA-M3	43	Positive	Positive	NA	LumA	Stage III	Infiltrating Ductal Carcinoma
TCGA-E2-A1BC-01	3	LumA-M3	63	Positive	Positive	Negative	LumA	Stage I	Infiltrating Ductal Carcinoma
TCGA-GM-A2DM-01	3	LumA-M3	57	Positive	Positive	NA	LumA	Stage II	Infiltrating Ductal Carcinoma
TCGA-E9-A1NE-01	3	LumA-M3	28	Positive	Positive	Negative	LumA	Stage II	Infiltrating Ductal Carcinoma
TCGA-GM-A4E0-01	3	LumA-M3	67	Positive	Positive	NA	LumA	Stage III	Infiltrating Lobular Carcinoma
TCGA-BH-A42V-01	3	LumA-M3	41	Positive	Positive	NA	LumA	Stage I	Infiltrating Ductal Carcinoma
TCGA-E9-A227-01	3	LumA-M3	42	Positive	Positive	Negative	LumA	Stage II	Infiltrating Ductal Carcinoma
TCGA-A2-A0YL-01	3	LumA-M3	48	Positive	Positive	Negative	LumA	Stage III	Infiltrating Lobular Carcinoma
TCGA-A7-A5ZX-01	3	LumA-M3	48	Positive	Positive	NA	LumA	Stage III	Infiltrating Lobular Carcinoma
TCGA-D8-A1XG-01	3	LumA-M3	86	Positive	Negative	Negative	LumA	Stage III	Infiltrating Ductal Carcinoma
TCGA-A2-A0CR-01	3	LumA-M3	54	Positive	Positive	NA	LumA	Stage II	Infiltrating Lobular Carcinoma
TCGA-A2-A0T5-01	3	LumA-M3	39	Positive	Positive	Negative	LumA	Stage II	Infiltrating Ductal Carcinoma
TCGA-BH-A0HF-01	3	LumA-M3	77	Positive	Positive	Negative	LumA	Stage I	Infiltrating Ductal Carcinoma
TCGA-A2-A0CK-01	3	LumA-M3	60	Positive	Positive	NA	LumA	Stage III	Infiltrating Lobular Carcinoma
TCGA-BH-A0AZ-01	3	LumA-M3	47	Positive	Positive	Negative	LumA	Stage III	Infiltrating Ductal Carcinoma
TCGA-D8-A27E-01	3	LumA-M3	66	Positive	Positive	Negative	LumA	Stage I	NA
TCGA-A7-A3J0-01	3	LumA-M3	62	Positive	Positive	NA	LumA	Stage II	Mucinous Carcinoma
TCGA-AC-A23G-01	3	LumA-M3	76	Positive	Positive	NA	LumA	Stage II	Infiltrating Lobular Carcinoma
TCGA-BH-A1FB-01	3	LumA-M3	60	Positive	Positive	Negative	LumA	Stage II	Infiltrating Ductal Carcinoma
TCGA-AQ-A7U7-01	3	LumA-M3	55	Positive	Positive	NA	LumA	Stage III	Infiltrating Lobular Carcinoma
TCGA-A7-A13H-01	3	LumA-M3	61	Positive	Positive	NA	LumA	Stage II	Infiltrating Lobular Carcinoma
TCGA-E2-A1IO-01	3	LumA-M3	37	Positive	Positive	Negative	LumA	Stage I	Infiltrating Ductal Carcinoma
TCGA-AN-A0XW-01	3	LumA-M3	36	Positive	Positive	Negative	LumA	Stage III	Infiltrating Ductal Carcinoma
TCGA-BH-A0B6-01	3	LumA-M3	47	Positive	Positive	NA	LumA	Stage I	Infiltrating Ductal Carcinoma
TCGA-BH-A1ES-01	3	LumA-M3	35	Positive	Positive	Negative	LumA	Stage II	Infiltrating Ductal Carcinoma
TCGA-A2-A259-01	3	LumA-M3	70	Positive	Positive	Negative	LumA	Stage I	Infiltrating Ductal Carcinoma
TCGA-E2-A1B1-01	3	LumA-M3	45	Positive	Positive	Positive	LumA	Stage II	Infiltrating Ductal Carcinoma
TCGA-D8-A73U-01	3	LumA-M3	88	Positive	Positive	NA	LumA	Stage II	Infiltrating Lobular Carcinoma
TCGA-A7-A0DC-01	3	LumA-M3	63	Positive	Negative	Negative	LumA	Stage I	Infiltrating Ductal Carcinoma
TCGA-D8-A1XO-01	3	LumA-M3	56	Positive	Positive	Negative	LumA	Stage II	Infiltrating Lobular Carcinoma
TCGA-AC-A3QP-01	3	LumA-M3	79	Positive	Positive	NA	LumA	Stage II	Infiltrating Lobular Carcinoma
TCGA-BH-A2L8-01	3	LumA-M3	45	Positive	Positive	NA	LumA	Stage II	Infiltrating Lobular Carcinoma
TCGA-AO-A12B-01	3	LumA-M3	63	Positive	Positive	Negative	LumA	Stage II	Infiltrating Ductal Carcinoma
TCGA-AO-A0JF-01	3	LumA-M3	68	Positive	Positive	Negative	LumA	Stage II	Infiltrating Ductal Carcinoma
TCGA-AC-A3BB-01	3	LumA-M3	46	Positive	Positive	NA	LumA	Stage III	Infiltrating Lobular Carcinoma
TCGA-AR-A24P-01	3	LumA-M3	47	Positive	Positive	Negative	LumA	Stage I	Infiltrating Ductal Carcinoma
TCGA-BH-A8G0-01	3	LumA-M3	54	Positive	Positive	NA	LumA	Stage II	Infiltrating Lobular Carcinoma
TCGA-BH-A0B2-01	3	LumA-M3	43	Positive	Positive	Negative	LumA	Stage I	Infiltrating Ductal Carcinoma
TCGA-E9-A1N4-01	3	LumA-M3	41	Positive	Positive	Negative	LumA	Stage III	Mixed Histology
TCGA-GM-A3XG-01	3	LumA-M3	46	Positive	Positive	NA	LumA	Stage III	Infiltrating Lobular Carcinoma
TCGA-AC-A2FF-01	3	LumA-M3	40	Positive	Positive	NA	LumA	Stage II	Infiltrating Lobular Carcinoma
TCGA-EW-A1PF-01	3	LumA-M3	50	Positive	Positive	Negative	LumA	Stage I	Infiltrating Ductal Carcinoma
TCGA-A2-A0T4-01	3	LumA-M3	62	Positive	Positive	Negative	LumA	Stage II	Infiltrating Lobular Carcinoma
TCGA-A2-A4S2-01	3	LumA-M3	62	Positive	Positive	NA	LumA	Stage III	Infiltrating Lobular Carcinoma
TCGA-A7-A4SA-01	3	LumA-M3	40	Positive	Negative	NA	LumA	Stage II	Infiltrating Lobular Carcinoma
TCGA-AR-A2LM-01	3	LumA-M3	49	Positive	Positive	NA	LumA	Stage II	Infiltrating Lobular Carcinoma
TCGA-AR-A1AN-01	3	LumA-M3	46	Positive	Positive	Negative	LumA	Stage II	Infiltrating Ductal Carcinoma
TCGA-EW-A1IX-01	3	LumA-M3	48	Positive	Positive	Negative	LumA	Stage II	NA
TCGA-E2-A1IJ-01	3	LumA-M3	57	Positive	Positive	Negative	LumA	Stage I	Infiltrating Lobular Carcinoma
TCGA-LL-A440-01	3	LumA-M3	61	Positive	Positive	NA	LumA	Stage I	Infiltrating Lobular Carcinoma
TCGA-E9-A1R3-01	3	LumA-M3	70	NA	NA	Negative	LumA	Stage III	Infiltrating Ductal Carcinoma
TCGA-A1-A0SH-01	3	LumA-M3	39	Negative	Positive	Negative	LumA	Stage II	Infiltrating Ductal Carcinoma
TCGA-B6-A401-01	3	LumA-M3	47	Positive	Positive	NA	LumA	Stage II	Infiltrating Ductal Carcinoma
TCGA-BH-A0H9-01	3	LumA-M3	69	Positive	Positive	Negative	LumA	Stage II	Infiltrating Ductal Carcinoma
TCGA-BH-A0W5-01	3	LumA-M3	77	Positive	Positive	Negative	LumA	Stage II	Infiltrating Ductal Carcinoma
TCGA-E9-A1RI-01	3	LumA-M3	43	NA	NA	NA	LumA	Stage III	Mixed Histology
TCGA-GM-A2DI-01	3	LumA-M3	52	Negative	Negative	NA	LumA	Stage I	Infiltrating Ductal Carcinoma
TCGA-OL-A5RU-01	3	LumA-M3	63	Positive	Positive	NA	LumA	Stage II	Infiltrating Ductal Carcinoma
TCGA-A7-A13G-01	3	LumA-M3	79	Positive	Positive	Negative	LumA	Stage II	Infiltrating Ductal Carcinoma
TCGA-B6-A0RV-01	3	LumA-M3	42	Positive	Positive	Negative	LumA	Stage III	Mixed Histology
TCGA-A2-A0SU-01	3	LumA-M3	66	Positive	Positive	Negative	LumA	Stage II	Infiltrating Ductal Carcinoma
TCGA-E2-A1IH-01	3	LumA-M3	80	Positive	Positive	Negative	LumA	Stage I	Infiltrating Lobular Carcinoma
TCGA-AR-A24O-01	3	LumA-M3	43	Positive	Positive	Negative	LumA	Stage III	Mixed Histology
TCGA-AC-A3HN-01	3	LumA-M3	87	Positive	Positive	NA	LumA	Stage II	Infiltrating Lobular Carcinoma
TCGA-BH-A1FE-01	3	LumA-M3	31	Positive	Positive	Negative	LumA	Stage II	Infiltrating Ductal Carcinoma
TCGA-AR-A1AK-01	3	LumA-M3	70	Positive	Positive	Negative	LumA	Stage I	Infiltrating Lobular Carcinoma
TCGA-A7-A3J1-01	3	LumA-M3	63	Positive	Positive	NA	LumA	Stage I	Infiltrating Lobular Carcinoma
TCGA-AC-A3YJ-01	3	LumA-M3	66	Positive	Positive	NA	LumA	Stage II	NA
TCGA-BH-A0BJ-01	3	LumA-M3	41	Positive	Positive	Negative	LumA	Stage II	Infiltrating Ductal Carcinoma
TCGA-E2-A1B5-01	3	LumA-M3	46	Positive	Positive	Negative	LumA	Stage II	Infiltrating Lobular Carcinoma
TCGA-E2-A14U-01	3	LumA-M3	74	Positive	Positive	NA	LumA	Stage I	Infiltrating Lobular Carcinoma
TCGA-D8-A1XM-01	3	LumA-M3	57	Positive	Positive	Negative	LumA	Stage I	Infiltrating Ductal Carcinoma
TCGA-D8-A1JH-01	3	LumA-M3	56	Positive	Positive	Negative	LumA	Stage I	Infiltrating Ductal Carcinoma
TCGA-BH-A1EU-01	3	LumA-M3	83	Positive	Positive	Negative	LumA	Stage I	Infiltrating Ductal Carcinoma
TCGA-E9-A245-01	3	LumA-M3	47	NA	NA	Negative	LumA	Stage II	Infiltrating Ductal Carcinoma
TCGA-D8-A1JS-01	3	LumA-M3	77	Positive	Positive	Negative	LumA	Stage I	NA
TCGA-B6-A0RM-01	3	LumA-M3	57	Positive	Positive	Negative	LumA	Stage X	Infiltrating Ductal Carcinoma
TCGA-AR-A1AX-01	3	LumA-M3	64	Positive	Positive	Positive	LumA	Stage I	Infiltrating Ductal Carcinoma
TCGA-AR-A1AL-01	3	LumA-M3	60	Positive	Positive	Negative	LumA	Stage III	Infiltrating Lobular Carcinoma
TCGA-EW-A1IZ-01	3	LumA-M3	53	Positive	Positive	Negative	LumA	Stage III	Infiltrating Ductal Carcinoma
TCGA-D8-A27K-01	3	LumA-M3	47	Positive	Positive	Negative	LumA	Stage II	Infiltrating Ductal Carcinoma
TCGA-A2-A4S0-01	3	LumA-M3	77	Positive	Positive	NA	LumA	Stage II	Mucinous Carcinoma
TCGA-AC-A2FB-01	3	LumA-M3	65	Positive	Positive	NA	LumA	Stage II	Infiltrating Lobular Carcinoma
TCGA-A2-A0EN-01	3	LumA-M3	70	Positive	Positive	Negative	LumA	Stage II	Infiltrating Lobular Carcinoma
TCGA-D8-A1JU-01	3	LumA-M3	51	Positive	Positive	Negative	LumA	Stage I	Infiltrating Ductal Carcinoma
TCGA-BH-A0DI-01	3	LumA-M3	63	Positive	Positive	Negative	LumA	Stage II	Infiltrating Ductal Carcinoma
TCGA-E9-A1NH-01	3	LumA-M3	71	Positive	Positive	Negative	LumA	Stage II	Infiltrating Ductal Carcinoma
