# Supplementary material for: Expression and methylation patterns partition luminal-A breast tumors into distinct prognostic subgroups
Source: Breast Cancer Res. 2016 Jul 7;18:74. doi: 10.1186/s13058-016-0724-2 (PMC4936004; doi:10.1186/s13058-016-0724-2)
Supplement: Additional file 3: — LumA-R1 vs R2 analysis results. List of the 1000 top differentially expressed genes. Enrichment analysis results. (XLSX 974 kb) [file 13058_2016_724_MOESM3_ESM.xlsx]

## Sheet: README
Differentially Expressed Genes - LumA-R1 vs R2
This file contains details regarding the enrichment tests conducted on the list of top 1000 differentially expressed genes between the LumA-R1 and LumA-R2 groups
Top 1000 CpGs were selected based on FDR corrected rank-sum pvalues, and a minimal median difference of 0.5 between the two groups
Tab	Description
Top 1000 DEG	Lists the top 1000 significant genes based on the FDR corrected pValues of the rank sum test. Only Genes showing a minimal median difference of 0.5 were selected.
GO	Results of GO enrichment test executed using the TANGO tool which is part of the Expander tool
KEGG, WikiPathways, Location	Additional enrichment tests executed using the Expander tool
Gorilla	A second variant for GO enrichment tests, conducted using the Gorilla online tool. This test was coducted by analyzing the ranking within the list of all genes sorted by pValue (rather than on top 1000 genes passing the criteria)
David	Results of the online tool for functional annotations DAVID

## Sheet: Top 1000 DEG
id	Probeset Id	Gene Symbol	p-value for ranksum test on LumA-R1 (n=258) vs. LumA-R2(n=276), FDR corrected	Median difference (RSEM expression values) LumA-R1 - LumA-R2
1	IL33	IL33	8.35086e-69	-2.50595
2	TACR1	TACR1	5.89425e-67	-2.6508
3	FREM1	FREM1	9.25028e-67	-2.55125
4	ITM2A	ITM2A	3.16389e-66	-1.60155
5	MEOX1	MEOX1	9.50437e-64	-2.71855
6	DARC	DARC	1.78126e-63	-2.9833
7	CLIC2	CLIC2	3.06092e-63	-1.1849
8	PTGER4	PTGER4	3.36484e-63	-1.3744
9	BOC	BOC	8.35495e-63	-1.5392
10	SELP	SELP	8.64339e-63	-2.29355
11	C2orf88	C2orf88	8.21053e-61	-1.46505
12	TSPAN7	TSPAN7	1.07521e-60	-1.65135
13	GIPC2	GIPC2	1.26463e-60	-1.8089
14	ABCA8	ABCA8	5.08886e-60	-2.93045
15	CHRDL1	CHRDL1	5.50102e-60	-3.4644
16	C7	C7	2.91885e-59	-3.175
17	TRPM6	TRPM6	3.94333e-59	-2.04815
18	LOC339524		4.84321e-59	-1.8227
19	NGFR	NGFR	7.75125e-59	-2.59295
20	CLEC10A	CLEC10A	7.75125e-59	-2.9239
21	C2orf89	C2orf89	7.80254e-59	-1.75495
22	ABI3BP	ABI3BP	1.21082e-58	-2.0183
23	ENPP2	ENPP2	1.25956e-58	-1.6537
24	CCDC69	CCDC69	2.24267e-58	-1.41825
25	MEOX2	MEOX2	3.37951e-58	-2.1024
26	TNXB	TNXB	4.62418e-58	-2.0884
27	RELN	RELN	6.38784e-58	-2.9634
28	FAM107A	FAM107A	6.38784e-58	-2.15995
29	SFRP1	SFRP1	1.19136e-57	-3.0125
30	CCL19	CCL19	1.37188e-57	-3.16555
31	ITPRIPL1	ITPRIPL1	1.61252e-57	-1.4895
32	CCL14	CCL14	3.88922e-57	-2.3965
33	S1PR1	S1PR1	4.13461e-57	-1.40755
34	PPP1R16B	PPP1R16B	4.48111e-57	-1.67195
35	TMEM100	TMEM100	7.50573e-57	-2.0988
36	AMICA1	AMICA1	8.30955e-57	-1.68345
37	PROS1	PROS1	1.41351e-56	-1.3385
38	GDF10	GDF10	1.67838e-56	-2.47805
39	AQP1	AQP1	1.87209e-56	-1.30045
40	KLRB1	KLRB1	2.00077e-56	-2.0115
41	SDPR	SDPR	3.45143e-56	-2.22965
42	ABCD2	ABCD2	3.82756e-56	-2.0073
43	BHLHE22	BHLHE22	3.92962e-56	-1.5205
44	S100B	S100B	6.57123e-56	-2.6979
45	SCARA5	SCARA5	7.31362e-56	-3.88125
46	JAM2	JAM2	8.79661e-56	-1.26665
47	GIMAP7	GIMAP7	9.48594e-56	-1.31175
48	ITIH5	ITIH5	9.48594e-56	-1.78495
49	MFAP4	MFAP4	1.02677e-55	-1.87525
50	TMEM132C	TMEM132C	1.04558e-55	-3.06285
51	CADM3	CADM3	1.10608e-55	-2.6783
52	ABCB1	ABCB1	1.10851e-55	-1.71155
53	DNASE1L3	DNASE1L3	1.21728e-55	-2.6325
54	CD300LG	CD300LG	3.11707e-55	-3.2976
55	CAPN6	CAPN6	3.59999e-55	-3.12755
56	XPNPEP2	XPNPEP2	4.69981e-55	-2.2846
57	IGF1	IGF1	5.3579e-55	-2.00905
58	SHE	SHE	5.68451e-55	-1.19365
59	CFI	CFI	5.68974e-55	-1.27265
60	ABCA9	ABCA9	7.32884e-55	-2.4201
61	ANK2	ANK2	1.00089e-54	-1.51595
62	FBLN5	FBLN5	1.23814e-54	-1.27105
63	PAPLN	PAPLN	1.60194e-54	-1.394
64	CSF2RB	CSF2RB	1.74038e-54	-1.39875
65	GLI1	GLI1	3.68264e-54	-2.0324
66	C10orf128	C10orf128	5.68723e-54	-1.5893
67	EPHB6	EPHB6	5.80447e-54	-1.58785
68	ABCA6	ABCA6	5.80447e-54	-1.79955
69	BMX	BMX	6.68731e-54	-2.1671
70	LRRC2	LRRC2	7.33831e-54	-1.735
71	MFNG	MFNG	7.94013e-54	-1.0735
72	GIMAP5	GIMAP5	8.22298e-54	-1.3772
73	PRKCQ	PRKCQ	8.43002e-54	-1.84505
74	CD79B	CD79B	9.68833e-54	-1.8769
75	TSLP	TSLP	1.44534e-53	-1.83575
76	INMT	INMT	5.88469e-53	-2.0475
77	IL34	IL34	6.42901e-53	-1.60295
78	FLI1	FLI1	1.20275e-52	-1.0149
79	OSR1	OSR1	1.98686e-52	-2.5464
80	SV2B	SV2B	2.44242e-52	-1.84605
81	CELF2	CELF2	2.76547e-52	-1.25405
82	KLHL29	KLHL29	2.91759e-52	-1.40655
83	FAM171A1	FAM171A1	4.1653e-52	-1.0546
84	FMO2	FMO2	4.49263e-52	-2.2465
85	SLC22A3	SLC22A3	5.14101e-52	-2.16065
86	SYT15	SYT15	5.22773e-52	-1.3796
87	BMP6	BMP6	6.37478e-52	-1.39455
88	RGMA	RGMA	1.09253e-51	-1.6021
89	MMRN2	MMRN2	1.10407e-51	-1.04025
90	TNFRSF8	TNFRSF8	1.20172e-51	-1.41835
91	LY9	LY9	1.25686e-51	-2.0945
92	CD40LG	CD40LG	1.48651e-51	-2.0188
93	SPOCK2	SPOCK2	1.53035e-51	-1.5731
94	MID1	MID1	1.8986e-51	-1.5743
95	FXYD1	FXYD1	2.08944e-51	-2.60655
96	F10	F10	3.13162e-51	-1.69595
97	NRXN2	NRXN2	3.35125e-51	-1.64425
98	TNFRSF1B	TNFRSF1B	4.51306e-51	-1.14595
99	TGFBR2	TGFBR2	4.90129e-51	-1.1532
100	BACH2	BACH2	4.90129e-51	-1.3679
101	SYN2	SYN2	4.90129e-51	-2.31135
102	ZNF831	ZNF831	5.13032e-51	-2.1899
103	C18orf34	C18orf34	5.77557e-51	-1.9531
104	C2orf40	C2orf40	5.83037e-51	-2.6341
105	CLDN11	CLDN11	6.08677e-51	-1.8993
106	CCL21	CCL21	6.25936e-51	-2.9613
107	LEFTY2	LEFTY2	6.73075e-51	-2.40795
108	RHOJ	RHOJ	7.53933e-51	-1.06185
109	C16orf54	C16orf54	7.93632e-51	-1.56055
110	BCL11B	BCL11B	8.79933e-51	-1.8177
111	DMD	DMD	1.55455e-50	-1.60735
112	GIMAP8	GIMAP8	2.28951e-50	-1.06205
113	KIAA1755	KIAA1755	2.35887e-50	-1.4726
114	ATOH8	ATOH8	3.36935e-50	-1.9418
115	TSPAN11	TSPAN11	4.39598e-50	-1.40075
116	MAL	MAL	1.03667e-49	-2.1017
117	ALDH1A2	ALDH1A2	1.11741e-49	-2.15125
118	HSD11B1	HSD11B1	1.21739e-49	-2.0735
119	GFI1	GFI1	1.46902e-49	-1.5898
120	CXorf36	CXorf36	1.70593e-49	-1.11895
121	LIPG	LIPG	1.72824e-49	-1.71
122	SNCAIP	SNCAIP	1.84295e-49	-1.42395
123	ALDH1A1	ALDH1A1	2.05088e-49	-1.55445
124	TF	TF	3.24818e-49	-2.9585
125	C11orf92	C11orf92	4.94539e-49	-1.857
126	TFPI	TFPI	4.95222e-49	-1.30415
127	ERG	ERG	4.95506e-49	-0.9628
128	C10orf54	C10orf54	5.15134e-49	-1.1048
129	CLEC1A	CLEC1A	5.95459e-49	-1.17565
130	PTX3	PTX3	5.98118e-49	-2.06015
131	CAV1	CAV1	7.00605e-49	-1.1083
132	IL18R1	IL18R1	7.01216e-49	-1.28885
133	LRMP	LRMP	7.38453e-49	-1.29675
134	MAP1LC3C	MAP1LC3C	7.50897e-49	-1.9983
135	A2M	A2M	1.01555e-48	-0.9417
136	LHFP	LHFP	1.4757e-48	-1.0304
137	CD1C	CD1C	1.58407e-48	-2.40095
138	NRG2	NRG2	1.72117e-48	-1.93865
139	PTGDS	PTGDS	1.79058e-48	-2.2372
140	GYPC	GYPC	2.46975e-48	-1.0643
141	KIAA1045	KIAA1045	2.62311e-48	-1.5366
142	TOX	TOX	3.26883e-48	-1.6653
143	P2RY8	P2RY8	3.59123e-48	-1.2485
144	ALDH1L1	ALDH1L1	3.77132e-48	-3.0653
145	CNTNAP3	CNTNAP3	3.84465e-48	-2.07345
146	GRRP1	GRRP1	4.23195e-48	-1.60775
147	JAK3	JAK3	4.57142e-48	-1.35455
148	RASL12	RASL12	6.32539e-48	-0.9931
149	PDE2A	PDE2A	6.86106e-48	-1.5266
150	EMCN	EMCN	7.04784e-48	-1.181
151	GEM	GEM	7.36213e-48	-1.5442
152	BCL11A	BCL11A	7.94042e-48	-2.315
153	BTLA	BTLA	8.3674e-48	-1.9938
154	NPR1	NPR1	8.93761e-48	-1.34565
155	EBF3	EBF3	1.072e-47	-1.43735
156	LCK	LCK	1.18745e-47	-1.8042
157	TSHZ2	TSHZ2	1.40909e-47	-1.73745
158	MMRN1	MMRN1	1.40909e-47	-2.31655
159	AVPR2	AVPR2	1.41285e-47	-1.86945
160	C10orf10	C10orf10	1.57717e-47	-1.51105
161	PRF1	PRF1	1.5805e-47	-1.63765
162	GZMK	GZMK	1.59682e-47	-2.24065
163	EPHB1	EPHB1	1.98853e-47	-1.3985
164	C10orf105	C10orf105	2.40829e-47	-1.1661
165	PTGFR	PTGFR	2.6394e-47	-1.8457
166	SVEP1	SVEP1	2.65786e-47	-1.6549
167	GPR55	GPR55	3.87829e-47	-1.42675
168	FIGF	FIGF	3.90554e-47	-2.6963
169	PRKCB	PRKCB	4.35452e-47	-1.72025
170	PRDM8	PRDM8	4.84253e-47	-1.2086
171	MET	MET	4.97698e-47	-1.61015
172	SLC9A9	SLC9A9	5.20066e-47	-1.0488
173	MATN2	MATN2	5.38975e-47	-1.8483
174	GPR171	GPR171	5.39502e-47	-1.9427
175	SCML4	SCML4	6.03217e-47	-1.87995
176	ITK	ITK	6.35852e-47	-2.15735
177	SLAMF6	SLAMF6	6.81175e-47	-1.97915
178	GGTA1	GGTA1	6.97391e-47	-1.29195
179	GSN	GSN	8.87416e-47	-0.86065
180	PALMD	PALMD	9.36993e-47	-1.20275
181	PI16	PI16	9.47332e-47	-3.856
182	PLA2G4A	PLA2G4A	1.08291e-46	-1.23435
183	S1PR4	S1PR4	1.08291e-46	-1.7044
184	SPARCL1	SPARCL1	1.30907e-46	-1.1108
185	CD3E	CD3E	1.33923e-46	-1.8628
186	CD5	CD5	1.41134e-46	-1.8946
187	COL14A1	COL14A1	1.49968e-46	-1.8955
188	PECAM1	PECAM1	1.56097e-46	-0.9655
189	ADAM33	ADAM33	1.5849e-46	-1.79035
190	SLC17A7	SLC17A7	1.62775e-46	-1.52725
191	CD247	CD247	1.63462e-46	-1.79985
192	PIK3CD	PIK3CD	1.81026e-46	-0.98765
193	MGAT3	MGAT3	1.87673e-46	-1.26575
194	PLAGL1	PLAGL1	2.63933e-46	-1.26975
195	ADH1C	ADH1C	2.67837e-46	-2.9572
196	FYN	FYN	2.81333e-46	-0.8887
197	ETS1	ETS1	3.66873e-46	-0.98475
198	PEAR1	PEAR1	3.66873e-46	-1.18215
199	SIT1	SIT1	3.72427e-46	-1.8553
200	CYYR1	CYYR1	4.10867e-46	-0.9759
201	NCRNA00092	NCRNA00092	4.15881e-46	-0.89495
202	PGM5	PGM5	4.73559e-46	-1.6096
203	CX3CL1	CX3CL1	5.22155e-46	-1.50255
204	LRRN4CL	LRRN4CL	5.41354e-46	-1.7578
205	SRL	SRL	5.58989e-46	-1.20475
206	PPP2R2B	PPP2R2B	5.78692e-46	-1.6363
207	ZCCHC24	ZCCHC24	5.91135e-46	-0.9738
208	PLCXD3	PLCXD3	7.47575e-46	-2.3961
209	ARHGEF15	ARHGEF15	8.29429e-46	-1.0115
210	LGALS2	LGALS2	8.81782e-46	-2.42025
211	CFP	CFP	9.35941e-46	-1.65305
212	SLAMF1	SLAMF1	9.35941e-46	-2.03195
213	CCR2	CCR2	9.43076e-46	-1.7367
214	HPSE2	HPSE2	1.02417e-45	-1.3111
215	USP44	USP44	1.04478e-45	-1.3263
216	GIMAP6	GIMAP6	1.07752e-45	-0.9778
217	PYHIN1	PYHIN1	1.15117e-45	-2.1254
218	KIAA0748	KIAA0748	1.19204e-45	-1.5829
219	HSPB6	HSPB6	1.26695e-45	-1.94235
220	FAM89A	FAM89A	1.72703e-45	-1.17375
221	TPO	TPO	1.73304e-45	-1.73355
222	CLCN4	CLCN4	1.77546e-45	-1.2595
223	TLE4	TLE4	2.02207e-45	-1.1068
224	CD6	CD6	2.26559e-45	-1.59775
225	CD1D	CD1D	2.55897e-45	-1.17455
226	CCL23	CCL23	3.01155e-45	-1.2047
227	UBASH3A	UBASH3A	3.9909e-45	-1.9865
228	ITGA7	ITGA7	4.19842e-45	-1.57635
229	LRRC70	LRRC70	4.70237e-45	-1.12795
230	ADAMTS3	ADAMTS3	4.93558e-45	-1.1711
231	CD96	CD96	5.57297e-45	-2.02665
232	TNNT3	TNNT3	5.68981e-45	-2.93005
233	VIT	VIT	7.47814e-45	-2.41845
234	CDHR1	CDHR1	8.33004e-45	-1.9292
235	SPRY1	SPRY1	8.58896e-45	-1.2781
236	PRDM16	PRDM16	9.08606e-45	-1.1912
237	KLRG1	KLRG1	9.08606e-45	-1.2425
238	ABCA10	ABCA10	1.00365e-44	-2.16995
239	STARD8	STARD8	1.12541e-44	-0.81645
240	RERGL	RERGL	1.42283e-44	-2.6024
241	KCNA1	KCNA1	1.60505e-44	-2.1853
242	LDB2	LDB2	1.60505e-44	-0.89415
243	LOC401463		1.88683e-44	-1.24875
244	FAM49A	FAM49A	2.09403e-44	-1.13335
245	ADH1B	ADH1B	2.28771e-44	-3.9882
246	VWF	VWF	2.54025e-44	-1.09625
247	CD27	CD27	2.79783e-44	-1.857
248	CD3D	CD3D	2.98356e-44	-1.7903
249	CAV2	CAV2	3.73707e-44	-1.0812
250	PLP1	PLP1	3.82323e-44	-2.19905
251	F2RL2	F2RL2	4.13193e-44	-1.37575
252	MAP7D3	MAP7D3	4.1654e-44	-1.14575
253	RASGRP2	RASGRP2	4.53205e-44	-1.55605
254	CORO2B	CORO2B	4.7559e-44	-1.15535
255	PTCH2	PTCH2	4.75625e-44	-1.52915
256	SLA2	SLA2	4.91197e-44	-1.7298
257	CCR7	CCR7	5.11356e-44	-1.86235
258	LCN10	LCN10	5.6233e-44	-1.9975
259	CD8A	CD8A	5.83852e-44	-1.6969
260	SAMD3	SAMD3	6.29421e-44	-1.9029
261	ICAM2	ICAM2	6.40415e-44	-1.1346
262	TNS1	TNS1	7.7317e-44	-0.99775
263	CD69	CD69	9.48335e-44	-1.71805
264	MRAS	MRAS	9.99102e-44	-0.85925
265	MCTP1	MCTP1	1.09994e-43	-1.2576
266	SH2D1A	SH2D1A	1.12525e-43	-1.9935
267	D4S234E		1.60123e-43	-1.9991
268	GPR124	GPR124	1.72791e-43	-0.94695
269	SPRY2	SPRY2	1.77726e-43	-1.18665
270	CH25H	CH25H	1.83534e-43	-1.5435
271	SHISA3	SHISA3	2.12737e-43	-1.6166
272	IL16	IL16	2.36008e-43	-0.98455
273	RCSD1	RCSD1	2.4469e-43	-0.95795
274	EBF1	EBF1	2.49686e-43	-1.1732
275	SCN3A	SCN3A	2.53371e-43	-1.7283
276	GZMM	GZMM	2.77194e-43	-2.0904
277	LRFN5	LRFN5	2.80604e-43	-1.7593
278	LAMA2	LAMA2	2.9083e-43	-1.46745
279	HIF3A	HIF3A	3.01657e-43	-2.09465
280	ANGPTL1	ANGPTL1	3.01657e-43	-1.739
281	TBX21	TBX21	3.06744e-43	-1.92295
282	GPR133	GPR133	3.06744e-43	-1.836
283	GIMAP1	GIMAP1	3.09329e-43	-1.20845
284	SAMD5	SAMD5	3.55626e-43	-1.6689
285	GPR146	GPR146	3.57199e-43	-1.16175
286	LHX6	LHX6	3.94652e-43	-1.4638
287	CD52	CD52	4.30853e-43	-1.59665
288	AOC3	AOC3	4.31065e-43	-1.36045
289	TRAT1	TRAT1	4.68723e-43	-2.06685
290	GRAP2	GRAP2	5.83171e-43	-1.47585
291	THEMIS	THEMIS	6.6698e-43	-1.7707
292	IGSF10	IGSF10	7.00379e-43	-1.96015
293	AKNA	AKNA	7.11945e-43	-0.8221
294	PDE7B	PDE7B	7.55877e-43	-1.06765
295	KLRK1	KLRK1	7.56297e-43	-1.78115
296	IRF4	IRF4	8.22236e-43	-1.83375
297	PLCG2	PLCG2	8.72988e-43	-0.932
298	RUNX3	RUNX3	9.01563e-43	-1.2676
299	ARHGAP25	ARHGAP25	1.04406e-42	-0.90415
300	ACVRL1	ACVRL1	1.13052e-42	-0.8101
301	ID4	ID4	1.18609e-42	-1.71845
302	HAPLN3	HAPLN3	1.5518e-42	-1.15735
303	GVIN1	GVIN1	1.81061e-42	-1.7989
304	EOMES	EOMES	1.83427e-42	-2.10905
305	C14orf139	C14orf139	1.98475e-42	-1.2275
306	FOXC1	FOXC1	2.06577e-42	-1.26205
307	CD244	CD244	2.22654e-42	-1.34865
308	ECSCR	ECSCR	2.56793e-42	-1.0159
309	IGJ	IGJ	2.80679e-42	-2.9049
310	IL7R	IL7R	2.88916e-42	-2.20375
311	CXCR6	CXCR6	3.3217e-42	-1.6113
312	MALL	MALL	3.35026e-42	-1.03625
313	NLRP1	NLRP1	3.35267e-42	-0.98755
314	TAL1	TAL1	3.39488e-42	-1.00735
315	RSPO3	RSPO3	3.51949e-42	-1.4247
316	CDO1	CDO1	3.97734e-42	-1.7435
317	TDRD10	TDRD10	3.9915e-42	-1.3926
318	NAALAD2	NAALAD2	4.0306e-42	-1.1602
319	C5orf20	C5orf20	4.06807e-42	-2.042
320	CRYAB	CRYAB	4.117e-42	-1.65435
321	INPP5D	INPP5D	5.21193e-42	-1.06075
322	HAAO	HAAO	5.3611e-42	-1.01325
323	CD48	CD48	5.71211e-42	-1.21415
324	CD8B	CD8B	6.18012e-42	-1.80915
325	LEPR	LEPR	6.18725e-42	-1.3928
326	SOD3	SOD3	6.4646e-42	-1.6893
327	DTX1	DTX1	6.91474e-42	-1.5092
328	MASP1	MASP1	7.03696e-42	-1.97855
329	DNM3	DNM3	7.3736e-42	-1.05535
330	IL18RAP	IL18RAP	8.26359e-42	-1.51435
331	PLAC8	PLAC8	8.34257e-42	-1.83135
332	BHMT2	BHMT2	9.23628e-42	-1.3423
333	SOBP	SOBP	9.7636e-42	-1.0256
334	KCTD12	KCTD12	9.88743e-42	-0.9636
335	PRSS12	PRSS12	1.01768e-41	-2.0682
336	SOX10	SOX10	1.03612e-41	-3.3048
337	CHST2	CHST2	1.11453e-41	-0.8648
338	SCN11A	SCN11A	1.16534e-41	-1.2231
339	SPNS2	SPNS2	1.1701e-41	-1.29265
340	ANKRD53	ANKRD53	1.29465e-41	-1.20655
341	ZAP70	ZAP70	1.29737e-41	-2.00305
342	CD3G	CD3G	1.32148e-41	-2.1293
343	FAM126A	FAM126A	1.33582e-41	-1.1202
344	FCRL6	FCRL6	1.4386e-41	-1.55505
345	SCN4B	SCN4B	1.71039e-41	-1.27875
346	BANK1	BANK1	1.90744e-41	-2.0485
347	KCNA6	KCNA6	1.94285e-41	-1.4266
348	ACAP1	ACAP1	1.94285e-41	-1.76235
349	SPIB	SPIB	2.19543e-41	-2.1394
350	SLC7A3	SLC7A3	2.22382e-41	-2.5821
351	RGL1	RGL1	2.24132e-41	-0.9566
352	LIX1L	LIX1L	2.46282e-41	-0.7387
353	CMA1	CMA1	2.46851e-41	-2.47245
354	IKZF1	IKZF1	2.47762e-41	-1.24675
355	GPIHBP1	GPIHBP1	2.53872e-41	-1.76535
356	CD2	CD2	2.96803e-41	-1.57855
357	RYR3	RYR3	3.02846e-41	-1.1026
358	TMEM71	TMEM71	3.06807e-41	-1.4214
359	FAM150B	FAM150B	4.96185e-41	-0.97475
360	ANXA1	ANXA1	5.51674e-41	-1.0394
361	FHL1	FHL1	5.69616e-41	-1.2751
362	FCER2	FCER2	6.15352e-41	-1.75895
363	ADH1A	ADH1A	6.31699e-41	-2.44365
364	ASB2	ASB2	6.31892e-41	-1.45195
365	EGFR	EGFR	8.95257e-41	-1.92775
366	KIT	KIT	9.38685e-41	-1.6209
367	WNT10A	WNT10A	1.16305e-40	-1.56025
368	PLAC9	PLAC9	1.29012e-40	-1.633
369	MS4A1	MS4A1	1.45906e-40	-3.4231
370	LOC284578		1.83125e-40	-1.23115
371	IFI16	IFI16	2.12505e-40	-0.9951
372	GYPE	GYPE	2.25594e-40	-0.93285
373	FCER1A	FCER1A	2.39878e-40	-2.0246
374	KIF19	KIF19	2.49711e-40	-2.05865
375	STAC2	STAC2	2.5325e-40	-4.0876
376	FAM180B	FAM180B	2.55631e-40	-1.49675
377	ELTD1	ELTD1	2.56255e-40	-0.9307
378	GRASP	GRASP	2.68636e-40	-1.0658
379	POU2AF1	POU2AF1	3.18185e-40	-2.40725
380	ZFP36L2	ZFP36L2	3.21152e-40	-1.07875
381	HLA-E	HLA-E	3.32364e-40	-0.82045
382	ADAMTS1	ADAMTS1	3.63867e-40	-1.5285
383	CTSG	CTSG	3.82185e-40	-2.4859
384	P2RY14	P2RY14	3.89253e-40	-1.13095
385	NRIP2	NRIP2	4.06466e-40	-0.90405
386	GFRA2	GFRA2	4.14267e-40	-1.5351
387	MOBKL2B	MOBKL2B	4.16921e-40	-1.1907
388	TWIST2	TWIST2	4.45198e-40	-1.24745
389	PALM2-AKAP2	PALM2-AKAP2	4.66946e-40	-0.9076
390	NCOA7	NCOA7	4.78363e-40	-1.0128
391	SCN3B	SCN3B	5.12373e-40	-1.63205
392	CACHD1	CACHD1	5.17638e-40	-1.22825
393	EGR2	EGR2	5.57282e-40	-1.5775
394	KCNA3	KCNA3	6.4437e-40	-1.6502
395	ADRB2	ADRB2	6.55781e-40	-1.45705
396	STAT4	STAT4	6.61623e-40	-1.5872
397	ARAP3	ARAP3	7.01475e-40	-0.8314
398	GZMA	GZMA	7.40882e-40	-1.69305
399	STAC	STAC	7.53156e-40	-1.50895
400	GNG2	GNG2	7.59991e-40	-0.9821
401	ETS2	ETS2	7.69738e-40	-0.85395
402	SAA1	SAA1	8.06793e-40	-2.76
403	PDE1A	PDE1A	9.44313e-40	-1.1707
404	HOXA4	HOXA4	1.02031e-39	-0.9909
405	SOX17	SOX17	1.15824e-39	-1.06865
406	BMP2	BMP2	1.42383e-39	-1.15955
407	RASSF9	RASSF9	1.50343e-39	-1.2351
408	TCL1A	TCL1A	1.50346e-39	-2.32545
409	HEPACAM	HEPACAM	1.52112e-39	-2.2292
410	GPX3	GPX3	1.52112e-39	-1.8152
411	CNRIP1	CNRIP1	1.55237e-39	-0.84395
412	GAS7	GAS7	1.57823e-39	-1.0902
413	ABCB5	ABCB5	1.70889e-39	-1.9687
414	CCDC82	CCDC82	1.72685e-39	-0.8011
415	GPR183	GPR183	1.83736e-39	-1.4942
416	CXCL2	CXCL2	1.8978e-39	-2.2898
417	CPVL	CPVL	2.39276e-39	-1.2127
418	PTPRCAP	PTPRCAP	2.614e-39	-1.67655
419	FAM13C	FAM13C	2.6676e-39	-1.32175
420	NKG7	NKG7	3.42825e-39	-1.69605
421	CSGALNACT1	CSGALNACT1	3.52505e-39	-1.01835
422	FOXO1	FOXO1	3.63818e-39	-0.804
423	GAB3	GAB3	3.94399e-39	-1.03605
424	CTSW	CTSW	4.01534e-39	-1.78615
425	TMEM119	TMEM119	4.01534e-39	-1.2729
426	C3	C3	4.04849e-39	-1.27445
427	CLIC5	CLIC5	4.08804e-39	-1.2152
428	TMEM220	TMEM220	5.07563e-39	-1.0225
429	CCL5	CCL5	5.56396e-39	-1.58225
430	GIMAP4	GIMAP4	6.23806e-39	-0.87585
431	TBC1D10C	TBC1D10C	6.99394e-39	-1.521
432	GPRASP1	GPRASP1	7.43855e-39	-1.07835
433	CRYBG3	CRYBG3	7.6768e-39	-1.2529
434	CKMT2	CKMT2	8.04551e-39	-1.55795
435	IL2RG	IL2RG	8.52159e-39	-1.44025
436	PYGM	PYGM	9.36901e-39	-1.1996
437	PLA2G2D	PLA2G2D	1.07552e-38	-2.42925
438	GLI2	GLI2	1.14713e-38	-1.27905
439	EDN3	EDN3	1.26747e-38	-3.24235
440	PPAP2B	PPAP2B	1.6798e-38	-0.85005
441	DBX2	DBX2	1.77322e-38	-1.49335
442	FABP4	FABP4	1.88473e-38	-3.35075
443	KCNH8	KCNH8	1.96088e-38	-1.9898
444	BLK	BLK	2.04222e-38	-2.4291
445	EPAS1	EPAS1	2.22354e-38	-0.81455
446	TEK	TEK	2.40864e-38	-0.9989
447	CXCR3	CXCR3	2.45768e-38	-1.63535
448	FGFBP2	FGFBP2	2.57011e-38	-1.71515
449	KCNJ16	KCNJ16	3.15654e-38	-1.85355
450	C21orf34	C21orf34	3.18026e-38	-1.4656
451	HLA-DOB	HLA-DOB	3.7828e-38	-1.6842
452	C1R	C1R	3.94713e-38	-0.95845
453	MRGPRF	MRGPRF	4.10312e-38	-1.28505
454	RARRES1	RARRES1	4.15556e-38	-1.715
455	DDX26B	DDX26B	4.20863e-38	-1.1169
456	HS3ST4	HS3ST4	4.54374e-38	-1.2564
457	GLIPR2	GLIPR2	4.66778e-38	-0.91595
458	CD36	CD36	4.72719e-38	-2.56025
459	CARD6	CARD6	4.80565e-38	-0.87245
460	C8orf80	C8orf80	5.00911e-38	-1.6057
461	TCEAL7	TCEAL7	5.38957e-38	-1.08005
462	LRRTM2	LRRTM2	5.69143e-38	-1.132
463	ADCY4	ADCY4	7.18111e-38	-1.018
464	SYNM	SYNM	7.18111e-38	-1.6628
465	DOK2	DOK2	8.21998e-38	-1.4545
466	GNG11	GNG11	8.26332e-38	-0.88645
467	PLEKHG1	PLEKHG1	8.62093e-38	-0.96825
468	ADAMTS9	ADAMTS9	8.7446e-38	-1.03335
469	CCDC80	CCDC80	8.7446e-38	-1.37475
470	TNFAIP3	TNFAIP3	9.08924e-38	-0.9752
471	EDN1	EDN1	9.58859e-38	-1.54925
472	MEIS2	MEIS2	1.01149e-37	-1.0238
473	DOCK11	DOCK11	1.0131e-37	-1.22055
474	CHL1	CHL1	1.05687e-37	-1.8775
475	MYCT1	MYCT1	1.08236e-37	-0.9293
476	NR2F1	NR2F1	1.13756e-37	-1.40125
477	AMOTL1	AMOTL1	1.18233e-37	-1.03315
478	MEI1	MEI1	1.20635e-37	-1.27715
479	C1S	C1S	1.20729e-37	-1.15505
480	FAM20A	FAM20A	1.2793e-37	-1.10185
481	SLFN12L	SLFN12L	1.37963e-37	-1.64575
482	WIF1	WIF1	1.45947e-37	-2.5153
483	BTNL9	BTNL9	1.61065e-37	-1.71245
484	CR1	CR1	1.87099e-37	-2.16445
485	PTGIS	PTGIS	1.90794e-37	-1.3817
486	LRRC8C	LRRC8C	2.13467e-37	-0.82705
487	IPCEF1	IPCEF1	2.16196e-37	-1.089
488	SOX7	SOX7	2.16548e-37	-0.93885
489	MT1M	MT1M	2.25789e-37	-1.4344
490	RGL4	RGL4	2.44455e-37	-1.27275
491	FAM65B	FAM65B	2.54988e-37	-1.4824
492	ALX4	ALX4	2.60451e-37	-1.8198
493	AGAP2	AGAP2	3.20233e-37	-0.9428
494	YPEL4	YPEL4	3.37712e-37	-1.15345
495	SLC19A3	SLC19A3	3.42613e-37	-3.1145
496	CFH	CFH	3.74195e-37	-1.08725
497	ST6GALNAC1	ST6GALNAC1	3.99536e-37	-1.83475
498	PPAP2A	PPAP2A	4.01106e-37	-0.7794
499	THSD7B	THSD7B	4.25585e-37	-1.71955
500	CDH23	CDH23	4.2838e-37	-1.2198
501	TCF7	TCF7	4.33853e-37	-1.1789
502	CIDEA	CIDEA	4.7299e-37	-4.09865
503	SIRPG	SIRPG	5.02518e-37	-1.87195
504	SELL	SELL	5.08717e-37	-1.5024
505	FCN1	FCN1	5.13142e-37	-2.23425
506	DACT2	DACT2	5.22802e-37	-2.07655
507	HEPN1	HEPN1	5.25646e-37	-2.0838
508	CPNE8	CPNE8	5.39144e-37	-1.00105
509	CD1E	CD1E	5.58114e-37	-2.15915
510	ANGPTL7	ANGPTL7	5.94784e-37	-1.78
511	C10orf90	C10orf90	6.06492e-37	-1.5274
512	CYTL1	CYTL1	6.14888e-37	-1.3687
513	MAP4K1	MAP4K1	6.15942e-37	-1.2425
514	CASP10	CASP10	6.44715e-37	-0.97555
515	RASIP1	RASIP1	6.77333e-37	-1.14705
516	FCRL3	FCRL3	7.72115e-37	-2.384
517	KIF21B	KIF21B	8.65327e-37	-1.17515
518	JPH4	JPH4	9.07251e-37	-0.9442
519	TMC8	TMC8	9.07251e-37	-1.1094
520	GLT25D2	GLT25D2	1.04419e-36	-1.3471
521	FCRLA	FCRLA	1.16734e-36	-2.10935
522	DPT	DPT	1.26221e-36	-1.734
523	IL6	IL6	1.34543e-36	-2.5181
524	CA4	CA4	1.35957e-36	-1.71815
525	LGI4	LGI4	1.37983e-36	-1.2479
526	TNFRSF13B	TNFRSF13B	1.38561e-36	-1.94495
527	LTBP2	LTBP2	1.39474e-36	-1.0152
528	CD7	CD7	1.45971e-36	-1.52775
529	IRF8	IRF8	1.54442e-36	-1.1701
530	CIDEC	CIDEC	1.54847e-36	-3.89835
531	PCSK5	PCSK5	1.73508e-36	-1.1028
532	SERPING1	SERPING1	1.78291e-36	-1.02745
533	HOXA5	HOXA5	1.8256e-36	-1.30125
534	SH2D3C	SH2D3C	2.07718e-36	-0.8608
535	SPN	SPN	2.36322e-36	-1.263
536	CDH5	CDH5	2.55508e-36	-0.8378
537	THBS4	THBS4	2.66393e-36	-1.9476
538	CRHBP	CRHBP	2.78793e-36	-1.33255
539	MAB21L1	MAB21L1	3.03538e-36	-1.3865
540	CXCR5	CXCR5	3.42355e-36	-1.7249
541	AQP7	AQP7	3.45323e-36	-2.98025
542	TUSC5	TUSC5	3.50139e-36	-3.9601
543	FLJ36031		4.01245e-36	-0.5852
544	HYAL1	HYAL1	4.15286e-36	-1.18445
545	CLEC14A	CLEC14A	4.32928e-36	-0.85335
546	PCOLCE2	PCOLCE2	4.45633e-36	-2.7804
547	LPL	LPL	4.45633e-36	-1.7564
548	KLK1	KLK1	4.52921e-36	-1.92435
549	F2R	F2R	4.53756e-36	-0.89845
550	CD79A	CD79A	4.64531e-36	-2.4904
551	LAX1	LAX1	5.27836e-36	-1.71485
552	CASQ2	CASQ2	5.64334e-36	-1.7682
553	SCPEP1	SCPEP1	6.57279e-36	-0.713
554	PDCD1	PDCD1	7.86965e-36	-1.7119
555	LOC100188949		7.93814e-36	-1.20265
556	ODZ1	ODZ1	8.41705e-36	-1.5741
557	TMEM200C	TMEM200C	8.6096e-36	-1.26695
558	TNN	TNN	8.78838e-36	-1.93085
559	KCNS2	KCNS2	9.13434e-36	-1.38185
560	FUT4	FUT4	1.01509e-35	-0.68945
561	GPR174	GPR174	1.18319e-35	-1.87975
562	CCDC141	CCDC141	1.19e-35	-1.1111
563	DMRT2	DMRT2	1.21916e-35	-1.50135
564	PTPRB	PTPRB	1.28972e-35	-1.02675
565	C11orf21	C11orf21	1.28972e-35	-1.3435
566	COL4A4	COL4A4	1.39845e-35	-1.3968
567	GPRC5B	GPRC5B	1.40607e-35	-0.99685
568	PDE3B	PDE3B	1.43936e-35	-1.67865
569	C9orf125	C9orf125	1.442e-35	-0.89555
570	LOC145820		1.53822e-35	-1.2809
571	KL	KL	1.61201e-35	-1.28385
572	ADIPOQ	ADIPOQ	1.82549e-35	-3.9528
573	HOXA7	HOXA7	1.97102e-35	-1.2149
574	MRC1	MRC1	2.05413e-35	-1.71245
575	ARHGAP23	ARHGAP23	2.19509e-35	-0.766
576	IL3RA	IL3RA	2.28754e-35	-0.9456
577	RGS18	RGS18	2.30001e-35	-1.2529
578	THSD1	THSD1	2.3713e-35	-0.7307
579	DPYSL2	DPYSL2	2.48003e-35	-0.8153
580	CD200R1	CD200R1	2.48926e-35	-1.3596
581	CLEC9A	CLEC9A	2.48926e-35	-1.76655
582	ELN	ELN	2.62207e-35	-1.54525
583	CCDC46	CCDC46	2.67447e-35	-1.0263
584	PLIN1	PLIN1	3.00456e-35	-3.15665
585	CLDN5	CLDN5	3.14219e-35	-1.54115
586	ARL4A	ARL4A	3.14805e-35	-0.8592
587	TIE1	TIE1	3.17656e-35	-0.83235
588	HOXA2	HOXA2	3.59389e-35	-1.22085
589	SRGN	SRGN	3.81229e-35	-1.01845
590	CNR2	CNR2	3.93788e-35	-1.194
591	LPHN3	LPHN3	4.55638e-35	-1.68645
592	MME	MME	4.58299e-35	-1.38555
593	SAA2	SAA2	4.67006e-35	-2.74795
594	KCND1	KCND1	4.75029e-35	-0.8468
595	NCR3	NCR3	4.88153e-35	-1.3884
596	SRPX	SRPX	5.44068e-35	-1.1736
597	LRRC4B	LRRC4B	5.7042e-35	-1.2077
598	IL10RA	IL10RA	5.92753e-35	-1.2049
599	PHYHIP	PHYHIP	6.00251e-35	-1.2592
600	COL6A6	COL6A6	6.16349e-35	-2.12145
601	CST7	CST7	6.22165e-35	-1.34915
602	TMEM195	TMEM195	6.86819e-35	-1.3113
603	AQP7P1	AQP7P1	8.08956e-35	-2.15485
604	LOC399959		8.96127e-35	-1.0628
605	BBOX1	BBOX1	9.40801e-35	-2.78765
606	MYH11	MYH11	9.69167e-35	-1.6949
607	KLHL6	KLHL6	9.99024e-35	-1.20565
608	GPD1	GPD1	1.04442e-34	-3.29965
609	TNFAIP8	TNFAIP8	1.14352e-34	-0.79165
610	FGF2	FGF2	1.14571e-34	-1.65455
611	RBP4	RBP4	1.15444e-34	-2.98625
612	MAML2	MAML2	1.21724e-34	-1.1781
613	NFIB	NFIB	1.24138e-34	-1.42265
614	LTBP4	LTBP4	1.34461e-34	-0.91175
615	CDH17	CDH17	1.66539e-34	-1.1237
616	FGL2	FGL2	1.79796e-34	-1.2277
617	LAMP3	LAMP3	1.87947e-34	-1.6253
618	FNDC4	FNDC4	1.89646e-34	-0.85805
619	TREML2	TREML2	1.89901e-34	-1.23945
620	WNT1	WNT1	2.14113e-34	-0.50845
621	ARHGAP15	ARHGAP15	2.32468e-34	-1.08835
622	ACADL	ACADL	2.37635e-34	-2.0911
623	NRN1	NRN1	2.531e-34	-1.0514
624	GFAP	GFAP	2.91496e-34	-1.9752
625	RASSF2	RASSF2	2.98829e-34	-0.9538
626	TIFAB	TIFAB	3.09677e-34	-1.60755
627	MMP3	MMP3	3.29912e-34	-1.7775
628	NDN	NDN	3.38811e-34	-0.9337
629	TNMD	TNMD	3.93242e-34	-2.30515
630	GMFG	GMFG	4.1277e-34	-0.9031
631	PAMR1	PAMR1	4.42148e-34	-1.4432
632	WIPF1	WIPF1	4.49278e-34	-0.8147
633	PTGS2	PTGS2	4.53331e-34	-1.7329
634	PIWIL4	PIWIL4	4.59017e-34	-0.918
635	WDR86	WDR86	4.64765e-34	-1.6109
636	C14orf49	C14orf49	4.9785e-34	-1.1401
637	MCART6	MCART6	5.14834e-34	-0.9332
638	SOX8	SOX8	5.24949e-34	-1.2434
639	PLTP	PLTP	5.70239e-34	-0.935
640	ADAM6	ADAM6	6.05785e-34	-1.598
641	CD34	CD34	6.47259e-34	-0.8114
642	CLCA4	CLCA4	6.47693e-34	-1.408
643	SLFN11	SLFN11	6.47693e-34	-0.8908
644	LRRC32	LRRC32	6.51332e-34	-0.87675
645	P2RX1	P2RX1	6.51332e-34	-1.6395
646	GSTM5	GSTM5	6.51332e-34	-1.6051
647	SLAMF7	SLAMF7	6.90269e-34	-1.3155
648	SGK1	SGK1	7.08798e-34	-0.9329
649	CCDC3	CCDC3	7.17697e-34	-1.06025
650	C11orf93	C11orf93	8.27269e-34	-1.1228
651	MRAP2	MRAP2	8.78095e-34	-1.78895
652	STAB2	STAB2	8.81674e-34	-1.6917
653	TRAF3IP3	TRAF3IP3	8.98779e-34	-1.05895
654	IL11RA	IL11RA	9.10056e-34	-0.80155
655	FXYD6	FXYD6	9.60993e-34	-0.84095
656	CCDC152	CCDC152	9.76458e-34	-0.8887
657	EVC2	EVC2	9.8526e-34	-0.96955
658	PRKCA	PRKCA	1.02951e-33	-1.06585
659	ITIH3	ITIH3	1.05143e-33	-1.43875
660	XCL1	XCL1	1.13683e-33	-1.49025
661	CRTAM	CRTAM	1.15386e-33	-1.3861
662	CCL17	CCL17	1.17746e-33	-1.9657
663	CCDC8	CCDC8	1.32778e-33	-1.09655
664	FAT4	FAT4	1.43943e-33	-1.2104
665	PPARG	PPARG	1.43943e-33	-1.4739
666	AKAP12	AKAP12	1.50394e-33	-1.14425
667	CCL13	CCL13	1.55806e-33	-2.11345
668	TMEM88	TMEM88	1.62462e-33	-1.1545
669	ARHGEF4	ARHGEF4	1.67974e-33	-1.14795
670	NKAPL	NKAPL	1.77221e-33	-0.87395
671	CYGB	CYGB	1.78937e-33	-0.9723
672	ZNF80	ZNF80	1.79135e-33	-1.3251
673	LAT	LAT	1.83446e-33	-1.13445
674	IGFN1	IGFN1	1.99172e-33	-1.8993
675	LOC257358		2.3087e-33	-0.89875
676	LRRC33	LRRC33	2.39579e-33	-0.8725
677	GRIA4	GRIA4	2.48376e-33	-2.713
678	SNCA	SNCA	2.61462e-33	-0.9356
679	RGS2	RGS2	2.62901e-33	-1.22345
680	MYO7B	MYO7B	2.7701e-33	-1.0847
681	CIITA	CIITA	2.8991e-33	-1.18515
682	C20orf160	C20orf160	3.14634e-33	-0.86565
683	PTPN7	PTPN7	3.37917e-33	-1.1422
684	SMAD9	SMAD9	3.57737e-33	-1.37935
685	RNF186	RNF186	3.68665e-33	-1.02365
686	SLC22A11	SLC22A11	3.88609e-33	-0.9055
687	SCN4A	SCN4A	3.88609e-33	-1.4386
688	C6orf105	C6orf105	4.00916e-33	-1.46845
689	HOXA3	HOXA3	4.23979e-33	-1.2028
690	SLC6A14	SLC6A14	4.25499e-33	-2.6203
691	FAM43A	FAM43A	4.25715e-33	-0.8406
692	CD40	CD40	4.46213e-33	-0.8287
693	CLDN19	CLDN19	4.49605e-33	-2.41945
694	FAM162B	FAM162B	4.55847e-33	-1.15785
695	SLC12A3	SLC12A3	4.56117e-33	-1.12965
696	PODN	PODN	4.56117e-33	-1.1479
697	AMPD1	AMPD1	4.57185e-33	-2.06235
698	MAFB	MAFB	4.69202e-33	-0.85335
699	PPM1F	PPM1F	4.73414e-33	-0.5915
700	PLCL2	PLCL2	5.22632e-33	-1.04085
701	LRRN3	LRRN3	5.27325e-33	-1.4098
702	IGDCC4	IGDCC4	5.30232e-33	-1.15545
703	KLHL13	KLHL13	5.71319e-33	-1.8771
704	NOD1	NOD1	6.32811e-33	-0.6278
705	ELMO1	ELMO1	6.58652e-33	-0.80165
706	PHKG1	PHKG1	6.5884e-33	-1.2524
707	CPXM1	CPXM1	6.65929e-33	-1.3823
708	TCN2	TCN2	6.85971e-33	-0.78
709	ARHGAP30	ARHGAP30	7.11512e-33	-0.97535
710	ARHGAP20	ARHGAP20	7.58641e-33	-1.11245
711	GPR12	GPR12	7.72144e-33	-1.3512
712	LEP	LEP	7.89054e-33	-3.8379
713	PCDH18	PCDH18	8.61221e-33	-1.0857
714	TBC1D2B	TBC1D2B	8.77976e-33	-0.58835
715	S1PR2	S1PR2	9.23244e-33	-0.62215
716	DHH	DHH	9.54909e-33	-1.14675
717	HIC1	HIC1	9.89722e-33	-1.01975
718	RCBTB2	RCBTB2	9.95178e-33	-0.58295
719	GZMB	GZMB	1.02119e-32	-1.88065
720	TIGIT	TIGIT	1.13884e-32	-1.6991
721	PDGFRA	PDGFRA	1.19753e-32	-1.25415
722	CYP1B1	CYP1B1	1.24879e-32	-1.0485
723	XCR1	XCR1	1.24879e-32	-1.21115
724	TNFRSF17	TNFRSF17	1.25526e-32	-2.1699
725	RDH5	RDH5	1.26695e-32	-1.61825
726	HSPA12B	HSPA12B	1.42199e-32	-0.8426
727	KLF11	KLF11	1.43475e-32	-0.5439
728	MCF2L2	MCF2L2	1.47267e-32	-1.0749
729	AOAH	AOAH	1.49101e-32	-1.34495
730	COL4A3	COL4A3	1.49423e-32	-1.4406
731	COL17A1	COL17A1	1.51268e-32	-2.66385
732	DLK2	DLK2	1.62513e-32	-1.84715
733	FLRT2	FLRT2	1.63809e-32	-1.30455
734	PTPRC	PTPRC	1.64149e-32	-1.3725
735	FAM129C	FAM129C	1.65958e-32	-1.4186
736	ST6GALNAC3	ST6GALNAC3	1.77141e-32	-0.7787
737	GALNT12	GALNT12	1.84963e-32	-1.10645
738	SASH3	SASH3	1.91553e-32	-1.03375
739	LSP1	LSP1	1.93272e-32	-1.0092
740	LOC283392		2.08361e-32	-1.9272
741	FAT2	FAT2	2.13542e-32	-2.5257
742	C2orf58	C2orf58	2.59226e-32	-0.958
743	RCAN1	RCAN1	2.67944e-32	-0.98035
744	TSPAN8	TSPAN8	2.91934e-32	-2.83775
745	HSPB2	HSPB2	3.13794e-32	-0.99415
746	WDFY4	WDFY4	3.15521e-32	-1.276
747	SLCO1A2	SLCO1A2	3.2792e-32	-0.70585
748	PIK3C2G	PIK3C2G	3.42037e-32	-2.8583
749	CPNE5	CPNE5	3.43436e-32	-1.08985
750	RASAL3	RASAL3	3.55631e-32	-0.97125
751	FCRL5	FCRL5	3.70482e-32	-2.3075
752	HLF	HLF	3.86272e-32	-1.88945
753	RFPL4B	RFPL4B	4.11356e-32	-0.72695
754	KCNIP1	KCNIP1	4.33813e-32	-1.29515
755	FCRL1	FCRL1	4.39542e-32	-1.5767
756	OAF	OAF	4.49464e-32	-0.7321
757	TSPAN2	TSPAN2	4.59708e-32	-0.99855
758	IL12B	IL12B	4.72152e-32	-1.6313
759	AKR1C1	AKR1C1	4.72784e-32	-1.9989
760	HCLS1	HCLS1	4.73771e-32	-0.87815
761	MCTP2	MCTP2	4.78009e-32	-1.4208
762	PDCD1LG2	PDCD1LG2	4.90574e-32	-1.1037
763	PAK7	PAK7	5.22686e-32	-2.11695
764	FAS	FAS	5.66398e-32	-0.81775
765	LRIG3	LRIG3	5.79296e-32	-1.0359
766	CD226	CD226	5.90453e-32	-1.3009
767	TRAF1	TRAF1	6.55243e-32	-0.8425
768	CD28	CD28	6.56621e-32	-1.3279
769	CD37	CD37	6.58005e-32	-0.9357
770	HSD17B11	HSD17B11	7.37604e-32	-0.8388
771	LOXL4	LOXL4	7.3915e-32	-1.1712
772	GNAL	GNAL	7.76772e-32	-1.3547
773	PRG4	PRG4	8.15219e-32	-2.35815
774	ADD2	ADD2	8.66557e-32	-1.22835
775	ROPN1	ROPN1	8.68015e-32	-1.7072
776	ARHGAP31	ARHGAP31	9.83169e-32	-0.8105
777	TRIM29	TRIM29	1.00883e-31	-2.2257
778	PDK4	PDK4	1.01446e-31	-1.66465
779	XCL2	XCL2	1.04423e-31	-1.5209
780	ENPP6	ENPP6	1.0447e-31	-1.0082
781	GRM7	GRM7	1.10109e-31	-1.04605
782	CD38	CD38	1.35755e-31	-1.8711
783	LOC728264		1.45269e-31	-1.2162
784	SIRPA	SIRPA	1.51084e-31	-0.7209
785	ZEB2	ZEB2	1.51405e-31	-0.9133
786	ICAM4	ICAM4	1.81131e-31	-0.9932
787	ST8SIA1	ST8SIA1	1.90634e-31	-1.2441
788	PRELP	PRELP	1.95601e-31	-1.42155
789	EMILIN3	EMILIN3	2.01661e-31	-1.5307
790	CUBN	CUBN	2.24022e-31	-0.70905
791	GABRP	GABRP	2.25938e-31	-2.7606
792	TAGAP	TAGAP	2.43909e-31	-1.1048
793	FOLR2	FOLR2	2.4525e-31	-1.40035
794	ZCCHC18	ZCCHC18	2.83051e-31	-0.87015
795	GPR153	GPR153	2.88488e-31	-0.7756
796	ROBO4	ROBO4	2.93015e-31	-0.7911
797	KCNIP2	KCNIP2	2.95618e-31	-2.03605
798	CA3	CA3	3.1679e-31	-1.80885
799	RAB33A	RAB33A	3.40726e-31	-0.91085
800	TOX2	TOX2	3.60299e-31	-1.0939
801	CYP39A1	CYP39A1	3.69624e-31	-1.71285
802	SLC7A10	SLC7A10	3.73902e-31	-2.4898
803	C14orf180	C14orf180	3.74897e-31	-2.93965
804	COLEC11	COLEC11	3.93359e-31	-1.34985
805	CCR4	CCR4	4.01938e-31	-1.49345
806	LIMS2	LIMS2	4.15921e-31	-0.8757
807	COL25A1	COL25A1	4.40698e-31	-1.0805
808	MYOC	MYOC	4.89424e-31	-1.0609
809	CNKSR2	CNKSR2	4.93177e-31	-1.32215
810	LOC134466		5.04359e-31	-1.0693
811	SLITRK2	SLITRK2	5.14035e-31	-1.2198
812	MIA	MIA	5.15887e-31	-2.385
813	FCRL2	FCRL2	5.22172e-31	-1.8025
814	MYOM1	MYOM1	5.47573e-31	-1.10235
815	RUNDC3B	RUNDC3B	5.52432e-31	-0.9024
816	ITPRIP	ITPRIP	5.62949e-31	-0.78185
817	NBLA00301		6.45617e-31	-1.0867
818	EGR1	EGR1	6.66953e-31	-1.56725
819	C4orf7	C4orf7	7.31234e-31	-3.6791
820	SPHKAP	SPHKAP	7.4321e-31	-0.76625
821	TINAGL1	TINAGL1	7.66147e-31	-1.217
822	CD200	CD200	7.83319e-31	-0.8076
823	FLNC	FLNC	8.03552e-31	-1.1728
824	GATA6	GATA6	8.98998e-31	-1.0853
825	PDE1B	PDE1B	9.09973e-31	-0.95925
826	LOC96610		9.2051e-31	-2.02475
827	DES	DES	9.67476e-31	-2.213
828	PAX5	PAX5	9.7496e-31	-1.63895
829	ANKRD35	ANKRD35	9.97546e-31	-1.1628
830	SYNPO	SYNPO	1.00971e-30	-0.7739
831	CHST7	CHST7	1.01067e-30	-0.7411
832	ARL4C	ARL4C	1.01067e-30	-0.9498
833	LCN6	LCN6	1.06469e-30	-0.7685
834	IRX1	IRX1	1.28143e-30	-1.8274
835	TXK	TXK	1.39368e-30	-1.1504
836	SNX20	SNX20	1.51969e-30	-1.22835
837	CNGA1	CNGA1	1.52311e-30	-1.7923
838	GPR44	GPR44	1.63351e-30	-1.2281
839	FGR	FGR	1.74096e-30	-0.94195
840	SAA4	SAA4	1.79174e-30	-1.6677
841	RIN3	RIN3	1.79541e-30	-0.6683
842	C5orf39	C5orf39	1.84158e-30	-0.8327
843	SYT11	SYT11	1.87018e-30	-0.83035
844	MECOM	MECOM	1.89291e-30	-0.9555
845	ACSL5	ACSL5	1.98057e-30	-1.1281
846	APOD	APOD	2.1096e-30	-2.12085
847	CD209	CD209	2.21902e-30	-1.44745
848	C13orf33	C13orf33	2.26093e-30	-1.25085
849	ARHGAP9	ARHGAP9	2.26576e-30	-1.04525
850	CD1B	CD1B	2.483e-30	-1.8147
851	NLRP3	NLRP3	2.67632e-30	-1.0252
852	C6	C6	2.71643e-30	-2.84375
853	HLA-DPB1	HLA-DPB1	2.76899e-30	-1.01795
854	KIAA1614	KIAA1614	2.92578e-30	-0.75235
855	SPNS3	SPNS3	2.98401e-30	-1.2901
856	TLR9	TLR9	3.08778e-30	-0.86015
857	NAALADL1	NAALADL1	3.09439e-30	-0.903
858	HSD17B13	HSD17B13	3.1017e-30	-1.2874
859	HCST	HCST	3.18045e-30	-1.0575
860	NDRG2	NDRG2	3.24733e-30	-0.91515
861	FGF7	FGF7	3.24733e-30	-1.2233
862	USHBP1	USHBP1	3.30852e-30	-1.17045
863	NIPSNAP3B	NIPSNAP3B	3.75897e-30	-0.84935
864	NR5A2	NR5A2	3.76571e-30	-1.0121
865	FABP7	FABP7	3.76571e-30	-2.7828
866	NMT2	NMT2	3.85888e-30	-0.63705
867	ZNF521	ZNF521	4.25557e-30	-1.1387
868	ZFP36	ZFP36	4.30506e-30	-1.29405
869	ACSL4	ACSL4	4.30506e-30	-0.82825
870	MT1X	MT1X	4.3831e-30	-1.1888
871	LTB	LTB	4.45086e-30	-1.5847
872	FMNL3	FMNL3	4.53457e-30	-0.659
873	SHANK3	SHANK3	4.9183e-30	-0.7899
874	PRCD	PRCD	4.93784e-30	-0.75835
875	OXER1	OXER1	5.61636e-30	-0.88815
876	SLIT2	SLIT2	5.74076e-30	-1.1946
877	ARHGAP24	ARHGAP24	5.86785e-30	-0.8223
878	CFLAR	CFLAR	5.9779e-30	-0.5814
879	LMOD1	LMOD1	6.13047e-30	-0.96845
880	SCARF1	SCARF1	6.34901e-30	-0.7161
881	PLIN4	PLIN4	6.90675e-30	-2.3993
882	PSTPIP1	PSTPIP1	7.71524e-30	-1.28055
883	ZNF366	ZNF366	7.78238e-30	-1.17435
884	SEL1L3	SEL1L3	8.03342e-30	-1.00265
885	ARHGAP6	ARHGAP6	8.40166e-30	-0.83285
886	TESC	TESC	8.58724e-30	-1.3951
887	ROBO3	ROBO3	9.15904e-30	-0.98085
888	PPP1R1A	PPP1R1A	9.25837e-30	-2.28155
889	DMGDH	DMGDH	9.69328e-30	-1.19335
890	SLC8A3	SLC8A3	9.88745e-30	-1.1357
891	FAM78A	FAM78A	9.99462e-30	-0.7926
892	CCR5	CCR5	1.03839e-29	-1.2448
893	CD19	CD19	1.06439e-29	-2.44875
894	SYNPO2	SYNPO2	1.13186e-29	-1.154
895	CHST3	CHST3	1.2963e-29	-0.99875
896	SCN2B	SCN2B	1.2963e-29	-1.7697
897	EDNRB	EDNRB	1.32425e-29	-1.03475
898	GREM2	GREM2	1.347e-29	-1.5053
899	C14orf64	C14orf64	1.45852e-29	-1.7251
900	HTR2A	HTR2A	1.57429e-29	-1.24005
901	PAK3	PAK3	1.61305e-29	-1.46405
902	DPF3	DPF3	1.65018e-29	-1.1064
903	G0S2	G0S2	1.69731e-29	-2.2637
904	WNT6	WNT6	1.71787e-29	-1.21715
905	CMKLR1	CMKLR1	1.72707e-29	-0.9674
906	IL1R2	IL1R2	1.76071e-29	-1.4828
907	FAM124A	FAM124A	1.8255e-29	-0.9709
908	FAM124B	FAM124B	1.94641e-29	-0.98055
909	HOXA6	HOXA6	2.14067e-29	-1.3757
910	AOX1	AOX1	2.14862e-29	-1.49355
911	ITM2C	ITM2C	2.21016e-29	-0.85855
912	HLA-DOA	HLA-DOA	2.37171e-29	-1.0419
913	NPR2	NPR2	2.62917e-29	-0.80565
914	CNR1	CNR1	2.84026e-29	-1.75185
915	CAPN5	CAPN5	2.92063e-29	-0.76465
916	ACVR1C	ACVR1C	3.78265e-29	-1.66905
917	AKAP2	AKAP2	3.85307e-29	-0.9315
918	FAM18A	FAM18A	3.87405e-29	-0.81515
919	CILP	CILP	4.55589e-29	-1.57915
920	PID1	PID1	4.80324e-29	-1.31575
921	PENK	PENK	4.88099e-29	-1.75885
922	FAM70A	FAM70A	4.98264e-29	-1.1305
923	MRAP	MRAP	5.0428e-29	-2.437
924	HTR2B	HTR2B	5.23634e-29	-1.3422
925	C19orf76	C19orf76	5.29878e-29	-1.3226
926	PTRF	PTRF	5.55602e-29	-0.7904
927	MRGPRX3	MRGPRX3	6.04942e-29	-1.7041
928	KRT14	KRT14	6.14366e-29	-2.247
929	CAPN11	CAPN11	6.25987e-29	-1.14715
930	PKP1	PKP1	6.63034e-29	-2.30115
931	TMCC3	TMCC3	6.81876e-29	-0.89795
932	KRT5	KRT5	7.26248e-29	-2.5111
933	SELE	SELE	8.07367e-29	-1.63485
934	NCRNA00086	NCRNA00086	8.0912e-29	-1.42705
935	RBMS3	RBMS3	8.10861e-29	-1.32715
936	PTN	PTN	8.12622e-29	-1.7361
937	GZMH	GZMH	8.169e-29	-1.5334
938	CR2	CR2	8.34267e-29	-2.21385
939	SLC2A4	SLC2A4	8.50172e-29	-1.50195
940	PLCXD2	PLCXD2	8.60289e-29	-1.2156
941	SLCO5A1	SLCO5A1	9.86815e-29	-1.10525
942	IL15RA	IL15RA	1.05165e-28	-0.7523
943	PCDHB15	PCDHB15	1.07103e-28	-0.699
944	FLJ42875		1.0833e-28	-0.98455
945	RUNX1T1	RUNX1T1	1.13249e-28	-1.253
946	SSTR1	SSTR1	1.17427e-28	-1.37045
947	RAB3C	RAB3C	1.17835e-28	-1.46765
948	KCNE1	KCNE1	1.21753e-28	-2.01715
949	LRCH2	LRCH2	1.27025e-28	-0.9932
950	IL18BP	IL18BP	1.31036e-28	-0.6415
951	RFTN1	RFTN1	1.32166e-28	-0.75905
952	TMEM22	TMEM22	1.38544e-28	-0.8764
953	CYP19A1	CYP19A1	1.40245e-28	-1.4856
954	SLC16A7	SLC16A7	1.47397e-28	-1.38955
955	C7orf58	C7orf58	1.67983e-28	-1.20775
956	RBMS1	RBMS1	1.72719e-28	-0.59255
957	FBLN2	FBLN2	1.73653e-28	-1.0035
958	MPEG1	MPEG1	1.83187e-28	-1.08655
959	LIMD2	LIMD2	1.92008e-28	-0.88535
960	RPS6KA3	RPS6KA3	1.93663e-28	-0.76455
961	CXCL9	CXCL9	1.94042e-28	-1.9798
962	PLA2G2A	PLA2G2A	2.09569e-28	-2.6254
963	SLCO2A1	SLCO2A1	2.1458e-28	-0.85895
964	KLF14	KLF14	2.2526e-28	-0.5991
965	EPB41L2	EPB41L2	2.25387e-28	-0.80815
966	PNMA3	PNMA3	2.41254e-28	-1.27415
967	BMPER	BMPER	2.41818e-28	-1.45225
968	SNAI3	SNAI3	2.52921e-28	-0.7606
969	IL12RB1	IL12RB1	2.55912e-28	-1.21895
970	B3GAT1	B3GAT1	2.76036e-28	-1.4878
971	CD93	CD93	2.85608e-28	-0.81615
972	SFRS13B	SFRS13B	3.00176e-28	-0.8402
973	LPPR4		3.22813e-28	-1.0696
974	LOC440461		3.41516e-28	-1.08455
975	BEND4	BEND4	3.50207e-28	-0.73085
976	KLF6	KLF6	3.51889e-28	-0.65225
977	POU2F2	POU2F2	3.61767e-28	-0.8958
978	MEF2C	MEF2C	3.63709e-28	-0.7458
979	NECAB1	NECAB1	3.89727e-28	-1.20945
980	GABRE	GABRE	4.05781e-28	-1.7808
981	ARRDC5	ARRDC5	4.1032e-28	-0.8268
982	C6orf145	C6orf145	4.31596e-28	-0.69875
983	C10orf108	C10orf108	4.44496e-28	-0.83315
984	PCK1	PCK1	4.59244e-28	-3.1926
985	ST3GAL2	ST3GAL2	4.96522e-28	-0.588
986	PDE9A	PDE9A	5.13683e-28	-1.11505
987	TTYH2	TTYH2	5.52074e-28	-0.81555
988	CXCL12	CXCL12	5.71143e-28	-1.05515
989	TLR8	TLR8	5.88977e-28	-1.33835
990	ASTN1	ASTN1	5.98864e-28	-1.8504
991	AKR1C2	AKR1C2	6.14499e-28	-2.1736
992	DUSP2	DUSP2	6.17799e-28	-1.00705
993	JAM3	JAM3	6.29049e-28	-0.718
994	NNAT	NNAT	6.38385e-28	-1.68475
995	AQPEP		6.63016e-28	-1.5491
996	CPXM2	CPXM2	6.78942e-28	-1.148
997	COL15A1	COL15A1	7.06809e-28	-0.853
998	KIF26A	KIF26A	7.47568e-28	-1.08815
999	TMIGD2	TMIGD2	7.51837e-28	-1.12355
1000	ART4	ART4	8.12332e-28	-0.93335

## Sheet: GO
Gene Ontology Term	#Genes	Enrichment significance (pValue)	TANGO corrected pvalue	Frequency in group	Gene list
regulation of immune system process - GO:0002682	152	3.74e-50	1e-05	16	[GFI1, PROS1, SIRPG, ICAM2, ICAM4, GIMAP5, IKZF1, SLA2, ETS1, RPS6KA3, ZFP36, SIT1, GRAP2, IL12B, UBASH3A, HOXA7, HLA-DOA, HLA-DOB, HOXA5, CMKLR1, IL15RA, CD96, MEF2C, PRKCB, ADIPOQ, THEMIS, PRKCA, LAX1, HLA-E, RBP4, SFRP1, CD8B, CD8A, ELMO1, SERPING1, CD226, PRKCQ, MASP1, BLK, CFH, TXK, CFI, TWIST2, DTX1, CD1D, CFP, C3, CD79A, C6, C7, INPP5D, CD19, PRDM16, BTLA, PLCG2, SLAMF7, APOD, A2M, CAV1, C…
immune system process - GO:0002376	201	3.65e-47	1e-05	21	[CLEC10A, PRF1, IKZF1, SLA2, SPIB, RPS6KA3, EDNRB, HOXA3, IL12B, CMKLR1, MEF2C, PRKCB, IL1R2, HLA-E, SFRP1, SERPING1, PRKCQ, CFH, PDE1B, EPAS1, TXK, CFI, CD1E, CD1D, CD1C, CFP, CD1B, LY9, C3, CD79B, CD79A, C6, C7, INPP5D, CD19, PLCG2, SLAMF7, SLAMF1, EGR1, BCL11B, BCL11A, PDE2A, SH2D1A, PRG4, CD209, GPR183, TREML2, CD28, CD27, ITK, CD40, TINAGL1, TNFRSF13B, CD3G, CTSW, CD3E, SLC7A10, CD3D, CX3CL1…
regulation of leukocyte activation - GO:0002694	71	2.37e-28	1e-05	7.5	[CD40, TNFRSF13B, SIRPG, TNFAIP3, CD3G, GIMAP5, IKZF1, CD3E, LRRC32, SLA2, CD3D, GLI2, SPN, SIT1, GRAP2, CD38, FCER1A, IL12B, CCR7, HLA-DOA, JAK3, HLA-DOB, CCR2, IL15RA, MEF2C, TACR1, PDCD1LG2, LAX1, TGFBR2, FGR, ZAP70, SFRP1, IRF4, LCK, XCL1, PRKCQ, CD226, SASH3, DTX1, CD1D, CNR2, CNR1, CCL5, INPP5D, TBX21, BTLA, SLAMF7, FYN, CCL19, TIGIT, IL12RB1, SNCA, IL33, CCL21, CAV1, IGF1, CD2, IL6, CD40LG…
regulation of multicellular organismal process - GO:0051239	183	2.89e-28	1e-05	19	[GFI1, PROS1, GIMAP5, IKZF1, ETS1, FGF2, AQP1, CRHBP, FGF7, RGS2, ZFP36, EDNRB, SOX17, DPYSL2, LIPG, TNFRSF8, HOXA2, IL12B, SOX8, UBASH3A, PTGDS, HOXA7, HLA-DOA, EPHB1, HOXA5, CMKLR1, EOMES, PDGFRA, IL15RA, MEF2C, PRKCB, OSR1, F2R, ADIPOQ, PRKCA, ANK2, SOX10, RBP4, SFRP1, COL4A3, SERPING1, PRKCQ, KCNE1, EPAS1, NPR1, TXK, TWIST2, AGAP2, GATA6, DTX1, ADRB2, NDRG2, FOXO1, C3, WNT6, TSPAN8, INPP5D, P…
cell activation - GO:0001775	91	4.59e-28	1e-05	9.6	[ITK, CD40, PROS1, GIMAP1, PIK3CD, CD3G, GIMAP5, IKZF1, CD3E, SLA2, CD3D, CX3CL1, SPN, BMPER, IL12B, CCR7, CD36, JAK3, SRGN, EOMES, PDGFRA, MEF2C, EDN1, ANXA1, VWF, CD93, PRKCB, F2R, THEMIS, PLA2G4A, PRKCA, LAX1, TGFBR2, ZAP70, MMRN1, CD8B, CD8A, IRF4, BANK1, LCK, KIT, PECAM1, SERPING1, CD48, PRKCQ, MS4A1, PTGER4, FIGF, TXK, TCF7, CXCR5, CD1D, CD1C, RASGRP2, CD79A, GNG2, CCL5, TBX21, PLCG2, SLAMF…
regulation of response to external stimulus - GO:0032101	73	8.18e-27	1e-05	7.7	[PROS1, TNFAIP3, FGF2, CX3CL1, SPN, ZFP36, FCER1A, IL12B, CCR7, CD36, CCR5, SCARF1, CD34, CCR2, CMKLR1, PDGFRA, EDN1, PTGIS, CR1, ANXA1, EDN3, F2R, ADIPOQ, PLA2G4A, PRKCA, IL16, TNFRSF1B, TLR9, SERPING1, XCL1, PRKCQ, PPARG, MASP1, GPR124, PTGER4, FIGF, CFH, CFI, ADRB2, AOAH, CFP, PTGS2, THBS4, PPM1F, C3, CNR2, TSPAN8, CNR1, CCL5, S1PR1, NLRP3, APOD, SLIT2, CCL19, NLRP1, A2M, JAM3, IL33, CCL21, CM…
regulation of biological quality - GO:0065008	218	1.82e-26	1e-05	23	[EPHB6, PID1, AQP7, PALM2-AKAP2, AQP1, CRHBP, EDNRB, SOX17, LIPG, CYP1B1, SOX8, EPHB1, CUBN, MEF2C, PRKCB, ANK2, PRKCA, RBP4, MALL, SERPING1, PRKCQ, SLC22A3, PDE1B, EPAS1, DHH, PDE1A, ABCB5, GATA6, HSD11B1, INPP5D, PLCG2, NAALAD2, A2M, SCN3B, PCK1, GPIHBP1, EGR1, EGR2, XCR1, GPR12, BCL11A, PDE2A, CIDEA, IGF1, FLI1, TF, FXYD1, ID4, SCN2B, ACVRL1, CD40, TNFRSF13B, PYGM, SLC7A10, PCSK5, CX3CL1, RYR3…
leukocyte activation - GO:0045321	67	1.95e-26	1e-05	7	[ITK, CD40, GIMAP1, PIK3CD, CD3G, GIMAP5, IKZF1, CD3E, SLA2, CD3D, CX3CL1, SPN, IL12B, CCR7, JAK3, EOMES, MEF2C, EDN1, ANXA1, CD93, PRKCB, THEMIS, LAX1, TGFBR2, ZAP70, CD8B, CD8A, IRF4, BANK1, LCK, KIT, CD48, MS4A1, PTGER4, TXK, TCF7, CXCR5, CD1D, CD1C, CD79A, CCL5, TBX21, PLCG2, SLAMF7, FYN, CCL19, WNT1, SNCA, SLAMF1, EGR1, CCL21, BCL11B, BCL11A, CRTAM, POU2F2, CD2, IL6, KLF6, CD40LG, PTPRC, GPR…
positive regulation of cell activation - GO:0050867	56	5.13e-24	1e-05	5.9	[CD40, SIRPG, CD3G, GIMAP5, IKZF1, CD3E, CD3D, GLI2, SPN, GRAP2, CD38, FCER1A, IL12B, CCR7, HLA-DOA, JAK3, HLA-DOB, CCR2, IL15RA, MEF2C, TACR1, PDCD1LG2, TGFBR2, FGR, ZAP70, LCK, XCL1, PRKCQ, CD226, SASH3, CD1D, CCL5, INPP5D, TBX21, BTLA, FYN, CCL19, IL12RB1, IL33, CCL21, CAV1, IGF1, CD2, SELP, IL6, CD40LG, PTPRC, CD5, LEP, GPR183, HLA-DPB1, CD28, CD27, CD247, PDCD1, IL7R]
T cell activation - GO:0042110	45	4.93e-22	1e-05	4.7	[PTGER4, ITK, TXK, GIMAP1, TCF7, PIK3CD, CD3G, GIMAP5, CD1D, IKZF1, CD1C, CD3E, SLA2, CD3D, SPN, TBX21, IL12B, CCR7, FYN, CCL19, WNT1, EOMES, EGR1, ANXA1, CCL21, BCL11B, BCL11A, CRTAM, THEMIS, CD2, ZAP70, IL6, PTPRC, CD8B, IRF4, LCK, CD8A, KIT, TREML2, CD7, CD28, FAS, CD48, IL7R, LAT]
regulation of cell proliferation - GO:0042127	128	1.83e-21	1e-05	13	[PID1, SIRPG, ETS1, FGF2, AQP1, CDH5, FGF7, SOX17, HOXA3, TNFRSF8, IL12B, SOX8, SOX7, HOXA5, PDGFRA, MEF2C, OSR1, F2R, ADIPOQ, PRKCA, SOX10, RUNX3, RBP4, SFRP1, COL4A3, PRKCQ, NPR1, TCF7, TWIST2, AGAP2, GATA6, DPT, CD1D, ADRB2, NDRG2, FOXO1, INPP5D, BTLA, NDN, APOD, WNT1, SLAMF1, NGFR, EGR1, BCL11B, ST8SIA1, CAV2, CAV1, RARRES1, IGF1, BMP6, GFAP, BMP2, IL6, PTPRC, CXCL12, CD209, GPR183, ID4, CD28…
regulation of response to stress - GO:0080134	91	1.91e-19	1e-05	9.6	[PROS1, TNFAIP3, GIMAP5, FGF2, CX3CL1, SPN, RPS6KA3, ZFP36, MECOM, FCER1A, IL12B, CCR7, CD36, CCR5, SCARF1, EPHB1, CD34, CCR2, MAP4K1, PDGFRA, MEF2C, EDN1, PTGIS, CR1, ANXA1, F2R, ADIPOQ, PLA2G4A, PRKCA, TNFRSF1B, MID1, HIC1, FGR, NCR3, ZEB2, CD8B, LCK, PPAP2B, ELMO1, TLR9, SERPING1, XCL1, TLR8, PRKCQ, PPARG, CD226, MASP1, SHANK3, PTGER4, CFH, TXK, CFI, NOD1, ADRB2, AOAH, CD1D, CFP, PTGS2, FOXO1,…
chemical homeostasis - GO:0048878	93	6.5e-19	1e-05	9.8	[EPHB6, CD40, PID1, PDE3B, HTR2B, AQP7, PYGM, HTR2A, SLC2A4, GIMAP5, FGF2, CX3CL1, RYR3, AQP1, JPH4, FGF7, EDNRB, LIPG, CD38, CCR7, CCR5, JAK3, CCR4, CCR2, PDGFRA, CD52, EDN1, SCARA5, F2R, ADIPOQ, PLA2G4A, ANK2, TACR1, CLDN11, RBP4, NR5A2, LCK, MALL, SLC9A9, CASQ2, XCL1, MAL, PPARG, SCN4B, MET, SHANK3, CCL14, CCL13, KCNE1, EPAS1, DHH, ABCB5, LPL, ADRB2, CYP19A1, FOXO1, RELN, CNR2, CNR1, CCL5, CXC…
hemopoiesis - GO:0030097	60	6.63e-19	1e-05	6.3	[ITK, GIMAP1, PIK3CD, GIMAP5, IKZF1, CD3E, CD3D, SPN, SPIB, MECOM, IL12B, CCR7, JAK3, CD34, CCR2, EOMES, MEF2C, ANXA1, THEMIS, GAB3, TGFBR2, ZAP70, SFRP1, CD8A, IRF4, TAL1, LCK, KIT, HCLS1, IRF8, PPARG, PTGER4, EPAS1, PDE1B, TXK, TCF7, CD1D, CYP19A1, ADD2, CD79A, TPO, IFI16, TBX21, PLCG2, CCL19, WNT1, JAM3, EGR1, BCL11B, BCL11A, PDE2A, POU2F2, KLF6, CD40LG, PTPRC, GPR183, CD28, FAS, TEK, IL7R]
cell migration - GO:0016477	79	9.97e-19	1e-05	8.3	[ACVRL1, ROBO3, PROS1, SIRPG, HTR2B, PIK3CD, SLC7A10, FGF2, CX3CL1, SPN, EDNRB, SOX17, TNN, CHL1, CYP1B1, SIRPA, IL12B, SOX8, CCR7, AMICA1, CCR5, CCR4, EPHB1, CD34, HOXA5, CCR2, TNS1, PDGFRA, EDN1, EDN3, IL16, SOX10, ZAP70, DOK2, ZEB2, LCK, PPAP2B, PPAP2A, KIT, PECAM1, XCL1, CD48, MET, GPR124, ASTN1, CCL13, FOXC1, THBS4, EGFR, RELN, CCL5, INPP5D, TBX21, PAK7, NDN, FYN, SLIT2, CCL19, JAM2, JAM3, C…
locomotion - GO:0040011	110	1.13e-18	1e-05	12	[PROS1, SIRPG, ETS1, FGF2, RPS6KA3, FGF7, EDNRB, SOX17, TNN, DPYSL2, ENPP2, SIRPA, CYP1B1, HOXA2, IL12B, SOX8, EPHB1, HOXA5, CMKLR1, TNS1, PDGFRA, ANK2, SOX10, DOK2, COL4A4, COL4A3, PRKCQ, ASTN1, AGAP2, ECSCR, INPP5D, NDN, MYH11, SCN3B, PLTP, NGFR, EGR2, XCR1, CAV1, NR2F1, SELE, SELP, IL6, PTPRC, CXCL12, SELL, FAT2, LHX6, AMOTL1, ACVRL1, ROBO3, CXCL9, HTR2B, PIK3CD, PIK3C2G, LSP1, SLC7A10, CXCL2,…
immune response-regulating cell surface receptor signaling pathway - GO:0002768	36	2.88e-18	1e-05	3.8	[BLK, ITK, CD40, TXK, PIK3CD, CD3G, CD3E, SLA2, CD3D, CD79A, GRAP2, CD19, INPP5D, BTLA, PLCG2, FCER1A, CD38, FYN, HLA-DOA, HLA-DOB, CR2, MEF2C, CR1, PRKCB, TRAT1, THEMIS, FGR, ZAP70, PTPRC, KLHL6, LCK, KIT, HLA-DPB1, PRKCQ, CD247, LAT]
lymphocyte differentiation - GO:0030098	37	3.09e-18	1e-05	3.9	[PTGER4, ITK, TXK, GIMAP1, TCF7, PIK3CD, GIMAP5, CD1D, IKZF1, CD3E, CD3D, SPN, CD79A, TBX21, PLCG2, IL12B, CCR7, WNT1, JAK3, EOMES, EGR1, ANXA1, BCL11B, BCL11A, THEMIS, POU2F2, ZAP70, KLF6, CD40LG, PTPRC, LCK, CD8A, GPR183, KIT, CD28, FAS, IL7R]
leukocyte migration - GO:0050900	43	1.1e-17	1e-05	4.5	[CCL13, PROS1, SIRPG, PIK3CD, SLC7A10, CX3CL1, SPN, EDNRB, CCL5, TBX21, INPP5D, SIRPA, CCR7, FYN, CCL19, CCR5, AMICA1, CD34, JAM2, CCR2, JAM3, CCL23, EDN1, CCL21, EDN3, CAV1, IL16, SELE, SELP, CD2, ZAP70, DOK2, IL6, SELL, LCK, LEP, KIT, PECAM1, SAA1, XCL1, CD48, TEK, CD244]
regulation of cytokine production - GO:0001817	58	8.45e-17	1e-05	6.1	[CD40, HTR2B, TNFAIP3, GIMAP5, CLEC9A, CD3E, LRRC32, CX3CL1, SPN, ZFP36, FCER1A, IL12B, TNFRSF8, CCR7, UBASH3A, CD36, CCR5, JAK3, CD34, CCR2, CMKLR1, SRGN, F2R, ADIPOQ, FGR, IRF4, TLR9, XCL1, IRF8, TLR8, PRKCQ, LTB, PTGER4, SASH3, FIGF, TXK, GATA6, TWIST2, NOD1, PTGS2, NDRG2, C3, INPP5D, NLRP3, APOD, CCL19, NLRP1, TIGIT, IL12RB1, IL33, CRTAM, CIDEA, DARC, IL6, CD40LG, LEP, SAA1, CD28]
positive regulation of cell proliferation - GO:0008284	79	1.46e-16	1e-05	8.3	[ACVRL1, CD40, PID1, SIRPG, HTR2B, TNFAIP3, HTR2A, CD3E, GLI1, FGF2, CX3CL1, AQP1, GLI2, SPN, FGF7, HYAL1, HOXA3, CD38, IL12B, SOX8, JAK3, CCR2, PDGFRA, MEF2C, EDN1, EDN3, OSR1, F2R, AVPR2, PLA2G4A, PRKCA, TACR1, PDCD1LG2, SOX10, TGFBR2, ZAP70, SFRP1, ALDH1A2, XCL1, HCLS1, PRKCQ, SASH3, CCL14, FIGF, GATA6, TWIST2, AGAP2, ADRB2, CD1D, PTN, PTGS2, THBS4, EGFR, CCL5, S1PR1, CCL19, S1PR2, IL12RB1, WN…
cell differentiation - GO:0030154	194	2.08e-16	1e-05	20	[PID1, GFI1, IKZF1, SPIB, RPS6KA3, EDNRB, SOX17, DPYSL2, IL12B, HOXA2, FAM65B, SOX8, HOXA7, EPHB1, HOXA5, MEF2C, ANK2, ACSL4, RUNX3, SOX10, SFRP1, PRKCQ, PDE1B, EPAS1, DHH, TXK, TWIST2, AGAP2, GATA6, CD1D, CD79A, PRDM16, PLCG2, APOD, A2M, SCN3B, EGR1, NGFR, WNT10A, EGR2, BCL11B, BCL11A, PDE2A, NR2F1, IGF1, GPR183, ID4, CD28, ITM2C, ACVRL1, CLIC5, ROBO3, ITK, ROBO4, MEI1, CD3E, GLI1, CD3D, CHRDL1,…
biological adhesion - GO:0022610	90	6.97e-16	1e-05	9.5	[CNTNAP3, SRPX, COL14A1, CPXM2, SIRPG, STAB2, ICAM2, ICAM4, HAPLN3, ARHGAP6, CX3CL1, CDH5, PSTPIP1, TNN, CHL1, BOC, CYP1B1, SIRPA, CPXM1, PGM5, SVEP1, CD36, AMICA1, SCARF1, EPHB1, CD34, PDGFRA, CD96, VWF, CD93, MIA, PRKCA, CLDN11, CLDN5, ZAP70, MMRN1, CDHR1, PPAP2B, COL4A3, KIT, CLDN19, PECAM1, ITGA7, PKP1, CD226, COL6A6, FREM1, CDH17, ASTN1, COL17A1, COL15A1, TNXB, LAMA2, HEPACAM, NRXN2, DPT, CD…
response to organic substance - GO:0010033	155	8.13e-16	1e-05	16	[PID1, GFI1, PRF1, MT1X, FGF2, AQP1, RPS6KA3, CRHBP, FGF7, DPYSL2, LEPR, TNFRSF8, CYP1B1, IL12B, PTGDS, HLA-DOA, HLA-DOB, CMKLR1, PDGFRA, IL15RA, MEF2C, IL11RA, IL1R2, F2R, ADIPOQ, ACSL5, ACSL4, PRKCA, HLA-E, RBP4, SFRP1, COL4A3, PRKCQ, PTGFR, PDE1B, DHH, NPR2, PDE1A, TCF7, GATA6, CSF2RB, CYP19A1, FOXO1, PLCG2, TNFRSF17, NLRP1, WNT1, PCK1, GPIHBP1, KL, EGR1, WNT10A, EGR2, XCR1, CAV1, PDE2A, NR2F1…
calcium ion homeostasis - GO:0055074	43	1.11e-15	1e-05	4.5	[EPHB6, CCL14, CCL13, CD40, HTR2B, PYGM, HTR2A, FGF2, RYR3, JPH4, CCL5, CXCR3, PLCG2, CDH23, S1PR1, CD38, CCR7, CCL19, CCR5, S1PR4, JAK3, CCR4, SNCA, CCR2, CD52, PDGFRA, CCL23, EDN1, XCR1, CCL21, GPR12, CAV1, F2R, ANK2, TACR1, SLC8A3, CXCL12, PTPRC, LCK, FXYD1, SAA1, CASQ2, XCL1]
cellular response to cytokine stimulus - GO:0071345	60	2.42e-15	1e-05	6.3	[CIITA, PID1, MT1X, CX3CL1, IL18BP, CRHBP, HYAL1, LEPR, IL12B, TNFRSF8, CCR7, CCR5, HLA-DOA, JAK3, CCR4, HLA-DOB, CCR2, CMKLR1, IL15RA, EDN1, PTGIS, MME, IL11RA, IL1R2, ADIPOQ, TNFRSF1B, GFRA2, HLA-E, SFRP1, IRF4, IL3RA, KIT, XCL1, IRF8, MET, PDE1B, NPR2, TCF7, CXCR5, CSF2RB, CXCR6, IL2RG, CCL5, CXCR3, STAT4, TNFRSF17, IL12RB1, EGR1, XCR1, IL10RA, PDE2A, DARC, IL6, KLF6, CXCL12, LEP, HLA-DPB1, FA…
cellular response to chemical stimulus - GO:0070887	137	3.04e-15	1e-05	14	[PID1, MT1M, MT1X, FGF2, AQP1, CRHBP, FGF7, EDNRB, LEPR, TNFRSF8, CYP1B1, IL12B, HLA-DOA, EPHB1, HLA-DOB, CMKLR1, PDGFRA, IL15RA, MEF2C, IL11RA, IL1R2, OSR1, ADIPOQ, ACSL5, PRKCA, HLA-E, CYP39A1, SFRP1, EPAS1, PDE1B, NPR2, PDE1A, TCF7, GATA6, CSF2RB, CYP19A1, FOXO1, WNT6, TPO, TNFRSF17, WNT1, KL, EGR1, WNT10A, EGR2, XCR1, CAV1, PDE2A, NR2F1, SMAD9, GNG11, DARC, BMP2, IL6, CXCL12, IL7R, GSTM5, ACV…
immune effector process - GO:0002252	41	1.72e-14	1e-05	4.3	[PTGER4, FCN1, CD40, CXCL9, C1S, CFH, C1R, CFI, PRF1, PIK3CD, CD1C, CFP, SLA2, LY9, C3, C6, C7, INPP5D, PLCG2, NLRP3, SLAMF7, IL12B, CTSG, EOMES, CR2, CR1, CRTAM, POU2F2, IL6, CD40LG, PTPRC, CD8A, GPR183, KIT, FAS, SERPING1, CD27, TLR8, PTX3, MASP1, LAT]
regulation of cell migration - GO:0030334	55	3.1e-14	1e-05	5.8	[ACVRL1, ROBO4, FGF2, CX3CL1, FGF7, BMPER, HYAL1, ENPP2, CCR7, HOXA7, CCR5, CCR2, CMKLR1, PDGFRA, EDN1, EDN3, F2R, ADIPOQ, MMP3, ARAP3, PRKCA, TACR1, FGR, SFRP1, PPAP2B, XCL1, SGK1, PTGER4, FIGF, LAMA2, PTGS2, THBS4, EGFR, PPM1F, ACVR1C, CCL5, S1PR1, APOD, SLIT2, CCL19, JAM3, IL33, CCL21, F10, TIE1, IGF1, PODN, SELE, SELP, IL6, BMP2, PTPRC, CXCL12, TEK, AMOTL1]
regulation of acute inflammatory response - GO:0002673	20	4.06e-14	1e-05	2.1	[ANXA1, CR1, CFH, PROS1, CFI, PLA2G4A, CFP, PTGS2, SPN, C3, IL6, CNR1, CCL5, FCER1A, SERPING1, CCR7, PPARG, MASP1, A2M, CCR5]
hemostasis - GO:0007599	62	4.15e-13	1e-05	6.5	[CD40, PROS1, PDE3B, SIRPG, SLC7A10, CX3CL1, SPN, DOCK11, SIRPA, CD36, AMICA1, SRGN, PDGFRA, VWF, PRKCB, F2R, AVPR2, PLA2G4A, PRKCA, FGR, DOK2, MMRN1, LCK, PECAM1, SERPING1, CD48, PRKCQ, PDE9A, FIGF, PDE1B, PDE1A, GATA6, RASGRP2, TFPI, FBLN5, GNG2, INPP5D, PLCG2, FYN, A2M, LEFTY2, JAM2, JAM3, F10, CAV1, PDE2A, IGF1, FLI1, SLC8A3, CD2, SELP, IL6, TF, CD40LG, SELL, KIF26A, P2RX1, SAA1, TEK, F2RL2, …
negative regulation of biological process - GO:0048519	213	1.29e-12	1e-05	22	[PID1, GFI1, GMFG, MT1M, MT1X, IKZF1, SLA2, AQP1, CRHBP, RPS6KA3, EDNRB, SOX17, IL12B, HOXA2, SOX8, UBASH3A, HOXA7, SOX7, HOXA5, CMKLR1, MEF2C, PRKCB, PRKCA, RUNX3, SOX10, RBP4, SFRP1, SERPING1, PRKCQ, PTGFR, HEPACAM, TWIST2, AGAP2, GATA6, TSPAN8, INPP5D, PRDM16, PLCG2, APOD, A2M, EGR1, NGFR, XCR1, BCL11B, BCL11A, PDE2A, CIDEA, NR2F1, IGF1, CILP, ID4, CD27, ITM2C, ACVRL1, ROBO4, TNFRSF13B, CD3E, …
positive regulation of signaling - GO:0023056	83	1.55e-12	1e-05	8.7	[ACVRL1, CD40, GFI1, HTR2B, CD3E, GLI1, SLA2, ARHGAP6, FGF2, AKAP12, BMPER, CASP10, GRAP2, FCER1A, IL12B, CCR7, CD36, CCR2, PDGFRA, FCRL2, EDN1, PTGIS, PRKCB, F2R, ADIPOQ, SH2D3C, PRKCA, TACR1, TRAF1, MID1, HIC1, FGR, ZAP70, DOK2, ZEB2, SFRP1, CD8A, LCK, MFNG, KIT, TLR9, HCLS1, CD226, SHANK3, LAMA2, TXK, GATA6, AGAP2, NOD1, ADRB2, PTGS2, EGFR, RELN, CCL5, CCL19, WNT1, SNCA, GRIA4, KL, CCL21, F10,…
response to external stimulus - GO:0009605	104	2.2e-12	1e-05	11	[FGF2, AQP1, RPS6KA3, FGF7, EDNRB, DPYSL2, LIPG, ENPP2, TNFRSF8, HOXA2, EPHB1, CMKLR1, CUBN, PDGFRA, OSR1, ADIPOQ, ACSL5, ACSL4, ANK2, RBP4, SFRP1, COL4A4, COL4A3, PRKCQ, SLC22A3, AGAP2, ECSCR, CD1D, FOXO1, WNT6, MYH11, SCN3B, NGFR, EGR2, XCR1, CAV1, PDE2A, RCAN1, BMP2, IL6, PTPRC, CXCL12, ROBO3, CD40, CXCL9, PIK3CD, PIK3C2G, LSP1, CD3E, CXCL2, CX3CL1, GLI2, SPN, MECOM, CHL1, BOC, CD38, CCR7, CCR…
blood circulation - GO:0008015	39	9.7e-12	1e-05	4.1	[ACVRL1, FOXC1, KCNE1, NPR1, ELN, NPR2, HTR2B, ADRB2, MEOX2, PTGS2, PCSK5, RGS2, EDNRB, CNR1, SLIT2, SCN3B, CD34, EDN1, EDN3, CAV1, F2R, AVPR2, PDE2A, ADIPOQ, ANK2, TACR1, FLI1, RCAN1, CXCL12, P2RX1, LEP, COL4A3, XCL2, SERPING1, PPARG, TEK, SGK1, SCN4B, SCN2B]
regulation of behavior - GO:0050795	28	1.21e-11	1e-05	2.9	[FIGF, HTR2B, CX3CL1, THBS4, PPM1F, CRHBP, RELN, CNR1, CCL5, S1PR1, CCR7, SLIT2, CCL19, PTGDS, CMKLR1, CCR2, JAM3, PDGFRA, MEF2C, EDN1, CCL21, EDN3, IL16, IL6, CXCL12, XCL1, SHANK3, GPR124]
positive regulation of cellular component movement - GO:0051272	37	1.54e-11	1e-05	3.9	[FIGF, PTGS2, FGF2, ETS1, CX3CL1, THBS4, EGFR, PPM1F, FGF7, HYAL1, CCL5, S1PR1, CCR7, CCL19, CMKLR1, CCR2, PDGFRA, EDN1, CCL21, EDN3, F10, F2R, PRKCA, IGF1, TACR1, SELE, FGR, SELP, BMP2, IL6, CXCL12, PTPRC, PPAP2B, XCL1, TEK, AMOTL1, CHST3]
regulation of adaptive immune response - GO:0002819	23	2.43e-11	1e-05	2.4	[SASH3, IL33, CD40, MEF2C, CR1, TNFAIP3, GIMAP5, SPN, C3, FCER2, PTPRC, TBX21, CD28, XCL1, IL12B, FCER1A, PRKCQ, CD226, CCL19, IL12RB1, IL7R, JAK3, CCR2]
regulation of cell differentiation - GO:0045595	89	3.88e-11	1e-05	9.3	[ACVRL1, GFI1, LDB2, GIMAP5, IKZF1, ETS1, FGF2, GLI2, RPS6KA3, ZFP36, EDNRB, SOX17, DPYSL2, BOC, HOXA2, IL12B, SOX8, CD36, HOXA7, CCR5, HLA-DOA, SCARF1, JAK3, ADAMTS9, CD34, HOXA5, EOMES, PDGFRA, IL15RA, MEF2C, EDN1, TESC, OSR1, ADIPOQ, PRKCA, SOX10, TGFBR2, ZAP70, SFRP1, IRF4, TAL1, LCK, KIT, PPARG, MET, SHANK3, SASH3, GATA6, TWIST2, LTBP4, LPL, DTX1, PTGS2, FOXO1, RELN, WIF1, CNR1, CCL5, INPP5D…
negative regulation of sequestering of calcium ion - GO:0051283	13	5.22e-11	1e-05	1.4	[XCR1, CCL21, F2R, HTR2B, HTR2A, FGF2, PTPRC, LCK, PLCG2, XCL1, CCR7, CCL19, CCR5]
regulation of cell death - GO:0010941	107	5.51e-11	1e-05	11	[GIMAP5, ETS1, FGF2, AQP1, RPS6KA3, TNFRSF8, IL12B, SOX8, HOXA5, MEF2C, KCNH8, OSR1, F2R, ADIPOQ, ACSL5, PRKCA, SOX10, RUNX3, HIC1, SFRP1, COL4A3, MAL, PRKCQ, PTGFR, TCF7, TWIST2, AGAP2, GATA6, ADRB2, FOXO1, C6, INPP5D, PLCG2, ALX4, NLRP3, SLAMF7, NLRP1, WNT1, NGFR, BCL11B, CAV1, CRTAM, CIDEA, IGF1, CIDEC, BMP2, IL6, PTPRC, CXCL12, CD28, CD27, ITM2C, CD40, TNFAIP8, HTR2B, TNFAIP3, CD3G, CD3E, CX3…
regulation of secretion - GO:0051046	53	5.55e-11	1e-05	5.6	[RAB3C, CD40, PDE3B, HTR2B, HTR2A, CLEC9A, LRRC32, FGF2, CX3CL1, AQP1, CRHBP, GRM7, DPYSL2, CD38, FCER1A, CCR7, CCR5, CD34, CCR2, SRGN, EDN1, ANXA1, EDN3, F2R, AVPR2, ADIPOQ, PRKCA, TACR1, FGR, RBP4, SFRP1, PRKCQ, SGK1, PTGER4, BLK, NPR1, ACVR1C, CNR1, NNAT, NLRP3, CCL19, NLRP1, SNCA, IL33, CRTAM, CIDEA, SNCAIP, BMP6, IL6, CD40LG, CXCL12, LEP, SAA1]
regulation of alpha-beta T cell activation - GO:0046634	18	9.86e-11	1e-05	1.9	[SASH3, GIMAP5, IKZF1, CD3E, TGFBR2, ZAP70, IL6, PTPRC, IRF4, BTLA, CD28, XCL1, IL12B, PRKCQ, CCL19, IL12RB1, JAK3, CCR2]
regulation of hydrolase activity - GO:0051336	89	1.31e-10	1e-05	9.3	[ARHGAP9, ITK, CD40, TNFAIP8, PROS1, HTR2B, TNFAIP3, ARHGAP6, FGF2, AQP1, RPS6KA3, RGS2, LEPR, TBC1D10C, CCR7, SOX7, PDGFRA, MEF2C, CR1, ARHGEF15, STARD8, F2R, ARAP3, PRKCA, TBC1D2B, SFRP1, ACAP1, LCK, COL4A3, TNNT3, KIT, ALDH1A1, SERPING1, MAL, RIN3, PPARG, CRYAB, ITIH5, RGS18, ITIH3, PCOLCE2, PDE1B, TXK, PDE1A, PAPLN, ADCY4, AGAP2, NOD1, CST7, ARHGAP15, RASAL3, TFPI, RASIP1, EGFR, PPM1F, C3, AR…
regulation of protein secretion - GO:0050708	25	1.54e-10	1e-05	2.6	[PTGER4, CD40, HTR2B, CLEC9A, LRRC32, CX3CL1, NLRP3, CCR7, CCL19, NLRP1, CCR5, CD34, SRGN, IL33, ANXA1, CRTAM, F2R, CIDEA, BMP6, FGR, RBP4, IL6, CD40LG, SAA1, PRKCQ]
humoral immune response - GO:0006959	22	2.04e-10	1e-05	2.3	[CR2, MEF2C, CR1, CFH, C1S, C1R, SH2D1A, CFI, PAX5, CFP, POU2F2, C3, IL6, C6, C7, POU2AF1, GPR183, CD28, SERPING1, PDCD1, MASP1, CCR2]
positive regulation of inflammatory response - GO:0050729	19	2.82e-10	1e-05	2	[PTGER4, IL33, PLA2G2A, PDE2A, PLA2G4A, PTGS2, CX3CL1, C3, IL6, FABP4, CNR1, CCL5, CD28, TLR9, IL12B, FCER1A, CCR7, CCR5, CCR2]
regulation of lymphocyte mediated immunity - GO:0002706	19	1.28e-09	1e-05	2	[SASH3, CD40, CR1, SH2D1A, CRTAM, GIMAP5, SPN, C3, FCER2, NCR3, PTPRC, TBX21, CD28, XCL1, IL12B, FCER1A, CD226, IL12RB1, IL7R]
cell chemotaxis - GO:0060326	21	3.53e-09	1e-05	2.2	[PDGFRA, CCL13, CCL23, EDN1, CCL21, EDN3, PIK3CD, IL16, CX3CL1, IL6, EDNRB, CCL5, KIT, SAA1, XCL1, CCR7, CCL19, CCR5, AMICA1, EPHB1, CCR2]
regulation of protein transport - GO:0051223	36	3.98e-09	1e-05	3.8	[PTGER4, CD40, WIPF1, HTR2B, CLEC9A, LRRC32, CX3CL1, EGFR, NLRP3, IL12B, CCR7, APOD, CCL19, NLRP1, CD36, CCR5, CD34, SRGN, IL33, ANXA1, CRTAM, F2R, PDE2A, ADIPOQ, CIDEA, IGF1, BMP6, FGR, RBP4, IL6, CD40LG, LEP, SAA1, TLR9, CD27, PRKCQ]
positive regulation of metabolic process - GO:0009893	144	5.02e-09	1e-05	15	[PID1, MAML2, IKZF1, ETS1, FGF2, ETS2, RPS6KA3, FGF7, ZFP36, SOX17, TNFRSF8, HOXA2, IL12B, SOX8, HOXA7, HOXA5, EOMES, PDGFRA, MEF2C, OSR1, F2R, ADIPOQ, EBF1, ACSL5, PRKCA, ANK2, SOX10, SFRP1, PRKCQ, EPAS1, NPR1, AGAP2, GATA6, ADRB2, FOXO1, C3, WNT6, PRDM16, ALX4, CYTL1, WNT1, EGR1, WNT10A, EGR2, LRRN3, BCL11B, BCL11A, CAV1, SMAD9, IGF1, POU2F2, SELE, BMP6, BMP2, IL6, PTPRC, MAFB, GNAL, CD28, IL7R…
regulation of leukocyte chemotaxis - GO:0002688	16	5.52e-09	1e-05	1.7	[FIGF, EDN1, CCL21, EDN3, CX3CL1, THBS4, IL6, CXCL12, CCL5, XCL1, CCR7, SLIT2, CCL19, CCR2, CMKLR1, JAM3]
vasculature development - GO:0001944	47	7.58e-09	1e-05	4.9	[ACVRL1, FOXC1, ROBO4, FIGF, COL15A1, EPAS1, GATA6, STAB2, ECSCR, MEOX2, FGF2, CX3CL1, FOXO1, RASIP1, CDH5, BMPER, SOX17, CXCR3, HOXA3, S1PR1, CYP1B1, APOD, SLIT2, HOXA7, EPHB1, CD34, JAM3, EGR1, PDGFRA, MEF2C, EDN1, OSR1, CAV1, TIE1, PRKCA, IGF1, ARHGAP24, TGFBR2, SELP, SFRP1, PTPRB, TAL1, ALDH1A2, PPAP2B, PECAM1, TEK, GPR124]
nervous system development - GO:0007399	127	7.73e-09	1e-05	13	[PRDM8, GFI1, IKZF1, FGF2, AQP1, RPS6KA3, EDNRB, SOX17, TNN, DPYSL2, HOXA3, DPF3, HOXA2, SOX8, EPHB1, EOMES, CSGALNACT1, PDGFRA, MEF2C, ACSL4, ANK2, SOX10, RUNX3, SFRP1, COL4A4, COL4A3, MAL, PRKCQ, DHH, TCF7, AGAP2, DTX1, BHLHE22, NDRG2, PCDH18, CYP19A1, WNT6, PRDM16, CDH23, NDN, MYH11, TSPAN2, APOD, WNT1, SCN3B, NGFR, EGR2, BCL11B, BCL11A, NR2F1, SMAD9, IGF1, BMP6, GFAP, RCAN1, BMP2, IL6, PTPRC,…
positive regulation of leukocyte migration - GO:0002687	16	9.39e-09	1e-05	1.7	[FIGF, EDN1, CCL21, EDN3, SELE, CX3CL1, THBS4, SELP, IL6, CXCL12, CCL5, XCL1, CCR7, CCL19, CCR2, CMKLR1]
regulation of transmembrane transport - GO:0034762	45	1e-08	1e-05	4.7	[CLIC5, KCNE1, KCNA1, KCNA3, ADRB2, KCNA6, FGF2, EGFR, JPH4, CRHBP, RELN, GRM7, SCN11A, PLCG2, NLRP3, IL12B, APOD, CCL19, CD36, SCN3B, CLIC2, SCN3A, KCND1, KCNIP1, KCNIP2, TESC, KCNH8, PDE2A, KCNJ16, ACSL5, ANK2, IGF1, IL6, CLCN4, CXCL12, KCNS2, LEP, CASQ2, TLR9, CD27, SCN4A, PRKCQ, SCN4B, SHANK3, SCN2B]
positive regulation of molecular function - GO:0044093	104	1.03e-08	1e-05	11	[GMFG, FGF2, RGS2, TBC1D10C, TNFRSF8, SOX7, PDGFRA, MEF2C, PRKCB, STARD8, F2R, ADIPOQ, PRKCA, ANK2, TBC1D2B, SFRP1, ACAP1, MFNG, COL4A3, MAL, RIN3, PRKCQ, PDE1B, TXK, PDE1A, AGAP2, ADRB2, ARHGAP15, RASAL3, ARHGAP20, C6, PLCG2, NLRP3, CYTL1, NLRP1, WNT1, GPIHBP1, CAV1, IGF1, SELE, ARHGAP25, ARHGAP24, ARHGAP23, ARHGAP31, BMP2, IL6, PTPRC, CXCL12, ARHGAP30, GNAL, ARHGAP9, ITK, CD40, HTR2B, HSPB2, HT…
negative regulation of multicellular organismal process - GO:0051241	41	1.11e-08	1e-05	4.3	[CIITA, PROS1, GATA6, TWIST2, TNFAIP3, GIMAP5, ADRB2, HTR2A, NDRG2, PTGS2, CX3CL1, RGS2, TSPAN8, CNR2, INPP5D, CD38, IL12B, APOD, SOX8, TIGIT, JAK3, CD34, CMKLR1, SRGN, NGFR, PDGFRA, IL33, MEF2C, EDN1, OSR1, F2R, AVPR2, ADIPOQ, CIDEA, RBP4, SFRP1, IL6, LEP, TLR9, XCL1, SERPING1]
regulation of catalytic activity - GO:0050790	139	1.16e-08	2e-05	15	[GFI1, GMFG, PROS1, FGF2, AQP1, RCBTB2, RPS6KA3, DOCK11, RGS2, EDNRB, LEPR, TBC1D10C, SOX7, PDGFRA, MEF2C, STARD8, F2R, ADIPOQ, PRKCA, TBC1D2B, LAX1, SFRP1, ACAP1, COL4A3, MAL, SERPING1, RIN3, ROPN1, PDE1B, TXK, PDE1A, AGAP2, ADRB2, ARHGAP15, RASGRP2, RASAL3, C3, ARHGAP20, C6, NLRP3, NLRP1, A2M, GPIHBP1, CAV1, SELE, ARHGAP25, ARHGAP24, ARHGAP23, RCAN1, ARHGAP31, BMP2, IL6, PTPRC, ARHGAP30, GNAL, …
protein activation cascade - GO:0072376	16	1.19e-08	2e-05	1.7	[CR2, CR1, VWF, CFH, F10, C1S, C1R, CFI, TFPI, CFP, C3, C6, C7, SERPING1, MASP1, A2M]
regulation of angiogenesis - GO:0045765	25	1.48e-08	4e-05	2.6	[NPR1, PDE3B, GATA6, TNFAIP3, PTGS2, FGF2, CX3CL1, THBS4, AQP1, C3, HYAL1, CCL5, CD34, HOXA5, CCR2, PTGIS, PRKCB, TIE1, PRKCA, SFRP1, IL6, TNMD, COL4A3, TEK, GPR124]
positive regulation of programmed cell death - GO:0043068	58	2.19e-08	5e-05	6.1	[CD40, CD3E, ETS1, SPN, CASP10, CD38, IL12B, TNFRSF8, CCR5, HOXA5, KLF11, MEF2C, PTGIS, ANXA1, ADIPOQ, PLA2G4A, PRKCA, RUNX3, HIC1, SFRP1, LCK, ALDH1A2, COL4A3, ARHGEF4, MAL, PPARG, GATA6, NOD1, ADRB2, PTGS2, C6, IFI16, CNR1, CCL5, INPP5D, PLAGL1, NLRP3, SLAMF7, SLIT2, NLRP1, NGFR, GZMA, CAV1, CRTAM, CIDEA, GZMB, G0S2, CFLAR, CIDEC, CD2, BMP2, CD40LG, PTPRC, CD5, CD28, FAS, CD27, ITM2C]
regulation of lipid metabolic process - GO:0019216	30	2.31e-08	5e-05	3.2	[ABCD2, DHH, GFI1, PDE3B, GIMAP5, PTGS2, FGF2, ACADL, CNR1, CCR7, APOD, CCL19, SNCA, PDGFRA, ANXA1, CCL21, BCL11B, CAV1, ADIPOQ, CIDEA, PLA2G4A, ACSL5, BMP6, FGR, BMP2, LEP, PPAP2A, KIT, PPARG, TEK]
negative T cell selection - GO:0043383	8	2.36e-08	5e-05	0.84	[SPN, ZAP70, PTPRC, CD28, THEMIS, FAS, CCR7, CD3E]
anatomical structure morphogenesis - GO:0009653	130	2.74e-08	5e-05	14	[PID1, FGF2, AQP1, RPS6KA3, FGF7, SOX17, BMPER, TNN, DPYSL2, HOXA3, CYP1B1, HOXA2, SOX8, HOXA7, SOX7, EPHB1, HOXA6, HOXA5, HOXA4, EOMES, CSGALNACT1, PDGFRA, MEF2C, OSR1, F2R, PRKCA, ANK2, SOX10, RBP4, SFRP1, COL4A4, COL4A3, PRKCQ, FREM1, EPAS1, TCF7, TWIST2, AGAP2, ECSCR, GATA6, BHLHE22, WNT6, CDH23, NDN, ALX4, MYH11, APOD, WNT1, SCN3B, NGFR, WNT10A, EGR2, BCL11B, CAV1, SMAD9, IGF1, ARHGAP24, FLI…
lymphocyte migration - GO:0072676	9	1.07e-07	0.00022	0.95	[ZAP70, CCL5, TBX21, SAA1, XCL1, PIK3CD, CCR7, CX3CL1, CCR2]
positive regulation of cell killing - GO:0031343	11	1.12e-07	0.00022	1.2	[FCER2, NCR3, PTPRC, SH2D1A, CRTAM, XCL1, IL12B, CD226, GIMAP5, CCR5, IL12RB1]
positive regulation of macromolecule biosynthetic process - GO:0010557	89	1.12e-07	0.00022	9.3	[ACVRL1, CD40, CIITA, PID1, MAML2, HIF3A, IKZF1, CD3E, GLI1, CD3D, MEOX1, ETS1, FGF2, ETS2, GLI2, SPN, RPS6KA3, SOX17, MECOM, CD38, FCER1A, HOXA2, IL12B, TNFRSF8, SOX8, CCR7, HOXA7, JAK3, HOXA5, CCR2, EOMES, PDGFRA, MEF2C, EDN1, TESC, OSR1, F2R, EBF1, SOX10, FCER2, SFRP1, TOX2, NR5A2, IRF4, TAL1, TLR9, IRF8, TLR8, PRKCQ, PPARG, NCOA7, LTB, MET, FOXC1, EPAS1, GATA6, AGAP2, ADRB2, FOXO1, EGFR, WNT6…
cytokine production - GO:0001816	17	1.17e-07	0.00022	1.8	[EOMES, ITK, CMA1, TXK, AVPR2, PIK3CD, NOD1, PTGS2, PCSK5, FABP4, KIT, CD28, IL12B, NLRP3, CCR7, CD226, CCL19]
positive regulation of cell adhesion - GO:0045785	21	1.19e-07	0.00022	2.2	[VIT, CCL21, SIRPG, PRKCA, FBLN2, CX3CL1, PPM1F, SELP, SFRP1, CCDC80, HYAL1, CCL5, ABI3BP, PPAP2B, SPOCK2, SAA1, IL12B, CCR7, TEK, CD36, CCR5]
regulation of immunoglobulin production - GO:0002637	11	1.58e-07	0.00027	1.2	[SASH3, IL33, IL6, RBP4, CD40, PTPRC, CD40LG, TBX21, CD28, XCL1, CD37]
positive regulation of gene expression - GO:0010628	85	1.8e-07	0.00028	8.9	[ACVRL1, CD40, CIITA, PID1, MAML2, HIF3A, IKZF1, GLI1, LRRC32, CD3D, MEOX1, ETS1, FGF2, ETS2, GLI2, RPS6KA3, SOX17, MECOM, CD38, HOXA2, SOX8, HOXA7, CCR5, JAK3, CD34, HOXA5, EOMES, MEF2C, TESC, OSR1, F2R, AVPR2, EBF1, ANK2, SOX10, SFRP1, TOX2, NR5A2, IRF4, TAL1, LCK, ALDH1A2, KIT, TLR9, IRF8, PPARG, NCOA7, MET, FOXC1, EPAS1, GATA6, AGAP2, ADRB2, FOXO1, PPM1F, WNT6, CCL5, TBX21, PLAGL1, PRDM16, S1…
positive regulation of MAPK cascade - GO:0043410	25	2.35e-07	0.00041	2.6	[NOD1, ADRB2, FGF2, BMPER, CCR7, CCL19, CD36, CCR2, KL, PDGFRA, CCL21, F2R, GPR55, PRKCA, IGF1, MID1, IL6, PTPRC, GPR183, LEP, KIT, TLR9, SPRY2, CD27, TEK]
response to bacterium - GO:0009617	39	2.42e-07	0.00041	4.1	[PTGER4, PTGFR, GFI1, STAB2, TNFAIP3, NOD1, CD1D, CFP, PTGS2, CXCL2, IL18BP, SPN, RPS6KA3, MECOM, CNR2, CNR1, CCL5, PLCG2, IL12B, CCR7, CTSG, NLRP1, CD36, CCR5, SNCA, MEF2C, EDN1, PLA2G2A, F2R, MMP3, PLA2G4A, TNFRSF1B, SELE, FGR, SELP, IL6, TLR9, FAS, IRF8]
regulation of purine nucleotide metabolic process - GO:1900542	47	3.22e-07	0.0005	4.9	[ARHGAP9, RGS18, CD40, PID1, NPR1, AGAP2, HTR2B, ADRB2, ARHGAP15, RASAL3, ARHGAP6, RASIP1, AKAP12, ARHGAP20, RGS2, EDNRB, GRM7, TBC1D10C, S1PR1, OXER1, CCR7, CCL19, CCR2, EDN1, ARHGEF15, CCL21, STARD8, AVPR2, PDE2A, ARAP3, TBC1D2B, PRKCA, ARHGAP25, ARHGAP24, ARHGAP23, MRAP, SFRP1, ARHGAP31, ACAP1, ARHGAP30, GNAL, TNNT3, ALDH1A1, SPRY2, RIN3, SPRY1, MRAP2]
system process - GO:0003008	131	4.19e-07	0.00054	14	[EPHB6, AQP7, FGF2, AQP1, RPS6KA3, CRHBP, RGS2, EDNRB, DPYSL2, CYP1B1, EPHB1, HOXA5, MEF2C, PRKCB, KCNH8, F2R, ADIPOQ, PRKCA, ANK2, RBP4, COL4A3, MAL, SERPING1, SLC22A3, KCNE1, EPAS1, PDE1B, DHH, NPR1, NPR2, ADRB2, CYP19A1, PENK, CDH23, NDN, NAALAD2, MYH11, SCN3B, LRRC4B, GRIA4, EGR1, EGR2, CAV2, CAV1, PDE2A, IGF1, FLI1, RCAN1, CXCL12, GNAL, FXYD1, ID4, SCN2B, ACVRL1, MYOM1, CLIC5, ELN, HTR2B, LM…
regulation of cellular component organization - GO:0051128	91	4.69e-07	0.00057	9.6	[ACVRL1, PID1, GFI1, FHL1, FAM107A, ARHGAP6, PALM2-AKAP2, FGF2, RPS6KA3, SOX17, CAPN6, HYAL1, CD38, CCR7, CD36, SYNPO, CCR5, SCARF1, EPHB1, PPP1R16B, PDGFRA, MEF2C, EDN1, ANXA1, EDN3, ARHGEF15, USP44, ADIPOQ, PLA2G4A, ARAP3, ACSL4, TACR1, PAX5, MID1, FGR, SFRP1, TAL1, RHOJ, KIT, ITGA7, PRKCQ, PPARG, SGK1, CRYAB, MET, SHANK3, GAS7, PTGER4, CCL13, NPR1, LTBP4, ARHGAP15, RASGRP2, PPM1F, ADD2, C3, RE…
regulation of ERK1 and ERK2 cascade - GO:0070372	19	5.51e-07	0.00064	2	[PDGFRA, CCL21, ADIPOQ, GPR55, F2R, NOD1, PRKCA, IGF1, NDRG2, FGF2, IL6, BMPER, GPR183, SPRY2, CCR7, SPRY1, TEK, CCL19, EPHB1]
regulation of peptidase activity - GO:0052547	37	7.29e-07	0.00089	3.9	[ITIH5, ITIH3, TNFAIP8, PCOLCE2, PROS1, PAPLN, TNFAIP3, NOD1, CST7, TFPI, PPM1F, AQP1, C3, RPS6KA3, ACVR1C, C6, NLRP3, NLRP1, A2M, SOX7, SNCA, CR1, CAV1, F2R, CFLAR, SFRP1, IL6, LCK, P2RX1, COL4A3, FAS, SERPING1, CD27, MAL, PPARG, PI16, CRYAB]
muscle system process - GO:0003012	28	7.33e-07	0.00089	2.9	[MYOM1, KCNE1, LMOD1, HTR2B, ADRB2, RCSD1, RYR3, CKMT2, RGS2, EDNRB, DMD, MYH11, SCN3B, MEF2C, EDN1, EDN3, KCNIP2, ANK2, IGF1, TACR1, DES, TNNT3, FXYD1, CASQ2, SCN4A, SCN4B, CRYAB, SCN2B]
regulation of multi-organism process - GO:0043900	18	7.86e-07	0.00095	1.9	[TNFAIP3, PRKCA, SPN, FCER2, ACVR1C, CD8B, CNR1, LCK, ELMO1, CD28, IL12B, IRF8, CTSG, FYN, CD247, CD36, IL12RB1, CCR5]
regulation of vasoconstriction - GO:0019229	12	8.41e-07	0.00105	1.3	[EDN1, EDN3, P2RX1, CAV1, LEP, F2R, CD38, PRKCQ, HTR2A, TACR1, PTGS2, CX3CL1]
regulation of cellular component biogenesis - GO:0044087	35	1.05e-06	0.00139	3.7	[ACVRL1, PTGER4, LDB2, ARHGAP6, PPM1F, ADD2, HYAL1, S1PR1, CCR7, APOD, SLIT2, CCL19, PAK3, SYNPO, WNT1, EPHB1, SNCA, LRRC4B, PPP1R16B, MEF2C, EDN1, GSN, ARHGEF15, CCL21, BCL11A, CAV1, PRKCA, TACR1, SNCAIP, SELP, SFRP1, TAL1, FAS, PRKCQ, TEK]
positive regulation of phospholipase activity - GO:0010518	15	1.22e-06	0.00166	1.6	[PDGFRA, ITK, PDE1B, PDE1A, TXK, GPR55, ADCY4, PRKCA, SELE, ARHGAP6, FGF2, EGFR, CCL5, KIT, S1PR4]
positive regulation of ion transport - GO:0043270	16	1.27e-06	0.00169	1.7	[CAV1, F2R, ANK2, GIMAP5, ADRB2, CXCL12, CCL5, P2RX1, LEP, PLCG2, XCL1, SCN3B, SCN4B, JAK3, SNCA, SCN2B]
leukocyte homeostasis - GO:0001776	12	1.37e-06	0.00176	1.3	[IL6, MEF2C, ANXA1, TNFRSF13B, MECOM, FAS, TNFAIP3, PIK3CD, GIMAP5, JAK3, JAM3, CHST3]
brown fat cell differentiation - GO:0050873	9	1.5e-06	0.00212	0.95	[MRAP, RGS2, ARL4A, FABP4, ADIPOQ, PRDM16, PPARG, SLC2A4, PTGS2]
regulation of smooth muscle cell proliferation - GO:0048660	14	1.84e-06	0.00246	1.5	[EDN1, NPR1, ADIPOQ, TNFAIP3, IGF1, NDRG2, PTGS2, CX3CL1, IL6, CCL5, S1PR1, IL12B, APOD, PPARG]
regulation of wound healing - GO:0061041	15	2.35e-06	0.00276	1.6	[PDGFRA, EDN1, CAV1, PROS1, F2R, TNFAIP3, PRKCA, FGF2, SELP, TSPAN8, PPAP2B, SERPING1, PRKCQ, CD36, CD34]
multicellular organismal signaling - GO:0035637	57	2.38e-06	0.00277	6	[HTR2A, FGF2, CX3CL1, RPS6KA3, CRHBP, GRM7, DPYSL2, EPHB1, MEF2C, KCND1, ARHGEF15, PRKCB, KCNH8, PRKCA, ANK2, SSTR1, TACR1, SYN2, CLDN11, CLDN19, CASQ2, MAL, SCN4B, SHANK3, SLC22A3, PDE1B, DHH, KCNA1, ADCY4, KCNA3, ADRB2, KCNA6, CYP19A1, GNG2, RELN, S1PR1, NAALAD2, SLC17A7, DMD, SCN3B, SNCA, LRRC4B, JAM3, GRIA4, EGR2, KCNIP1, KCNIP2, LGI4, CAV2, KCNJ16, GNAL, KCNS2, P2RX1, PLP1, ID4, PDE7B, SCN2B]
secretion - GO:0046903	43	3.73e-06	0.00476	4.5	[EPHB6, FIGF, NPR1, PROS1, LTBP4, PIK3CD, LTBP2, PCSK5, AQP1, CRHBP, FGF7, CCL5, NLRP3, FCER1A, CCR7, SLC17A7, CCL19, CD36, A2M, LEFTY2, SRGN, EDN1, ANXA1, VWF, EDN3, CAV1, PLA2G4A, IGF1, POU2F2, SYN2, SELP, TF, IL6, CD40LG, MMRN1, P2RX1, LEP, KIT, PECAM1, SERPING1, CDO1, MET, LAT]
embryonic organ development - GO:0048568	33	4.09e-06	0.00524	3.5	[CLIC5, EPAS1, TCF7, TWIST2, SOBP, GLI1, PCSK5, EGFR, GLI2, TPO, SOX17, CDH23, ALX4, HOXA2, RSPO3, WNT1, HOXA7, HOXA6, HOXA5, HOXA4, EOMES, PDGFRA, MEF2C, EDN1, OSR1, TGFBR2, RBP4, MAFB, TAL1, ALDH1A2, MAB21L1, KIT, SPRY2]
calcium-mediated signaling - GO:0019722	12	5.07e-06	0.00617	1.3	[RCAN1, EDN1, MCTP1, HTR2B, CASQ2, PLCG2, ANK2, MCTP2, CCR5, SELE, LAT, EGFR]
positive regulation of interleukin-10 production - GO:0032733	7	5.92e-06	0.00752	0.74	[SASH3, CD40LG, TLR9, XCL1, IL12B, TIGIT, CD34]
membrane depolarization - GO:0051899	13	5.93e-06	0.00754	1.4	[EDN1, KCNE1, CAV1, ADIPOQ, ANK2, ADRB2, RELN, SLC17A7, SCN3B, SCN4B, SHANK3, SNCA, SCN2B]
positive regulation of protein phosphorylation - GO:0001934	49	7.39e-06	0.00887	5.1	[ACVRL1, CD40, HTR2B, HTR2A, CD3E, FGF2, FGF7, FCER1A, IL12B, CCR7, CD36, MAP4K1, EDN1, EDN3, F2R, ADIPOQ, TGFBR2, ZEB2, LCK, PPAP2B, KIT, TLR9, HCLS1, MET, ADCY4, AGAP2, NOD1, ADRB2, THBS4, EGFR, RELN, CCL5, CCL19, S1PR2, PAK3, WNT1, SNCA, LRRN3, CCL21, IL34, CAV1, IGF1, BMP6, IL6, BMP2, PTPRC, LEP, SPRY2, TEK]
response to interleukin-1 - GO:0070555	13	8.23e-06	0.00966	1.4	[EGR1, FIGF, EDN1, PTGIS, ANXA1, MMP3, PRKCA, SELE, SFRP1, HYAL1, CCL5, CD38, SNCA]
regulation of transcription from RNA polymerase II promoter - GO:0006357	85	9.68e-06	0.0121	8.9	[ACVRL1, CD40, CIITA, PID1, MAML2, GFI1, HIF3A, IKZF1, GLI1, SLA2, CD3D, MEOX1, ETS1, FGF2, ETS2, GLI2, SPIB, RPS6KA3, ZFP36, EDNRB, SOX17, MECOM, HOXA2, SOX8, CD36, HOXA7, JAK3, ZNF366, HOXA5, TLE4, EOMES, KLF11, MEF2C, EDN1, PRKCB, KCNH8, OSR1, PAX5, SOX10, RUNX3, HIC1, TOX2, NR5A2, IRF4, TAL1, TLR9, IRF8, PPARG, NCOA7, FOXC1, EPAS1, TXK, TCF7, GATA6, TWIST2, AGAP2, ADRB2, FOXO1, NRIP2, PLAGL1,…
regulation of cell-substrate adhesion - GO:0010810	16	9.83e-06	0.0123	1.7	[VIT, ACVRL1, CCL21, FBLN2, ARHGAP6, PPM1F, SFRP1, CCDC80, ABI3BP, SPOCK2, CCR7, APOD, TEK, CD36, WNT1, HOXA7]
enzyme linked receptor protein signaling pathway - GO:0007167	56	1.04e-05	0.0133	5.9	[ACVRL1, EPHB6, PDE3B, CD3E, CHRDL1, PCSK5, FGF2, RPS6KA3, FGF7, JAK3, EPHB1, PDGFRA, MEF2C, PRKCA, NRG2, GFRA2, TGFBR2, GREM2, DOK2, CD8B, CD8A, KIT, TLR9, ARHGEF4, MET, ANGPTL1, FIGF, FOXC1, PDE1B, NPR1, NPR2, PDE1A, LTBP4, ADCY4, LTBP2, ADRB2, PTN, FOXO1, EGFR, ACVR1C, NDN, WNT1, LEFTY2, GDF10, NGFR, KL, EGR1, TRAT1, SMAD9, IGF1, BMP6, BMP2, CD7, SPRY2, SPRY1, TEK]
positive regulation of lipid kinase activity - GO:0090218	8	1.11e-05	0.0141	0.84	[FGR, PDGFRA, CCL21, KIT, CCR7, TEK, CCL19, FGF2]
ion transport - GO:0006811	72	1.14e-05	0.0144	7.6	[CLIC5, HTR2B, HTR2A, SLC7A10, FGF2, RYR3, AQP1, JPH4, GRM7, SCN11A, CA4, CNGA1, SLC16A7, CCR7, CLIC2, CCR5, SLC22A11, KCND1, SCARA5, KCNH8, F2R, SLC6A14, ANK2, LCK, SLCO2A1, SLC9A9, XCL1, SCN4A, SGK1, SCN4B, SLC22A3, KCNE1, TTYH2, KCNA1, KCNA3, KCNA6, SLC7A3, ADD2, CCL5, PLCG2, CDH23, SLC17A7, FYN, CCL19, SCN3B, GABRE, TRPM6, SCN3A, CLCA4, GRIA4, AOC3, SLC12A3, GABRP, XCR1, KCNIP1, CCL21, KCNIP2…
skeletal system development - GO:0001501	36	1.21e-05	0.0151	3.8	[PTGER4, FOXC1, NPR2, TWIST2, PRELP, PCSK5, FGF2, CYP19A1, ETS2, GLI2, RPS6KA3, HYAL1, HOXA3, ALX4, HOXA2, CYTL1, HOXA7, HOXA6, HOXA5, CMKLR1, HOXA4, GDF10, PDGFRA, MEF2C, EDN1, OSR1, IGF1, BMP6, TGFBR2, BMP2, RBP4, SFRP1, PTPRC, NFIB, LEP, FREM1]
cell proliferation - GO:0008283	48	1.43e-05	0.0168	5	[ACVRL1, FOXC1, CD40, FIGF, ABCB1, ELN, ZFP36L2, EGFR, GLI2, CD79A, FGF7, GNG2, BMPER, MECOM, IFI16, LAMP3, LIPG, STAT4, PAK7, TNFRSF17, FYN, WNT1, EPHB1, CD34, CSGALNACT1, EGR1, IL15RA, MEF2C, MIA, OSR1, CRTAM, PRG4, IGF1, S100B, BMP2, ZEB2, IL6, CD40LG, PTPRC, CD5, FABP7, COL4A3, KIT, ID4, ERG, TEK, IL7R, MET]
brain development - GO:0007420	43	1.5e-05	0.0174	4.5	[FOXC1, TCF7, IKZF1, GLI1, FGF2, PCDH18, CYP19A1, EGFR, AQP1, GLI2, RELN, MECOM, DPYSL2, NNAT, S1PR1, HOXA2, FYN, APOD, TSPAN2, SLIT2, CCR5, WNT1, GDF10, EOMES, EGR2, BCL11B, AVPR2, NR2F1, SMAD9, TGFBR2, SLC8A3, BMP2, ZEB2, SFRP1, MAFB, CXCL12, NFIB, ALDH1A2, FABP7, ID4, LHX6, MET, SHANK3]
negative regulation of leukocyte apoptotic process - GO:2000107	8	1.54e-05	0.0179	0.84	[CXCL12, CCL21, CCL5, CCR7, PRKCQ, CCL19, CCR5, JAK3]
response to inorganic substance - GO:0010035	36	1.6e-05	0.0187	3.8	[HAAO, MT1M, HTR2B, MT1X, PTGS2, CYP19A1, FOXO1, RYR3, AQP1, IL18BP, CRHBP, TPO, HYAL1, PLCG2, CCR7, APOD, CCL19, SNCA, PDGFRA, MEF2C, ANXA1, GSN, KCNIP1, KCNIP2, GPX3, CAV1, PLA2G4A, SOD3, IL6, FABP4, LCK, KRT14, FAS, PPARG, MET, CRYAB]
regulation of transporter activity - GO:0032409	18	1.63e-05	0.0191	1.9	[TESC, ANK2, ADRB2, FGF2, JPH4, CRHBP, CXCL12, RELN, GRM7, CASQ2, PLCG2, PPARG, SGK1, SCN3B, SCN4B, SHANK3, SNCA, SCN2B]
positive regulation of JAK-STAT cascade - GO:0046427	11	1.63e-05	0.0192	1.2	[IL6, CD40, LCK, CCL5, LEP, KIT, F2R, AGAP2, HCLS1, IL12B, IGF1]
regulation of actin cytoskeleton organization - GO:0032956	21	1.87e-05	0.0234	2.2	[PTGER4, PDGFRA, EDN1, MEF2C, GSN, ARHGEF15, CCL21, TACR1, ARHGAP6, PPM1F, ADD2, SFRP1, CXCL12, S1PR1, CCR7, PRKCQ, TEK, SLIT2, PAK3, SYNPO, JAM3]
extracellular structure organization - GO:0043062	21	1.99e-05	0.029	2.2	[VIT, CSGALNACT1, PDGFRA, FOXC1, TNXB, MIA, COL14A1, CMA1, MMP3, DPT, FBLN5, GFAP, CCDC80, ADAMTS3, COL4A4, ABI3BP, SPOCK2, COL4A3, MYH11, CTSG, SNCA]
central nervous system segmentation - GO:0035283	4	2.32e-05	0.0328	0.42	[EGR2, MAFB, HOXA2, WNT1]
receptor-mediated endocytosis - GO:0006898	19	2.46e-05	0.0337	2	[CUBN, TINAGL1, SCARA5, CAV1, CFI, HTR2B, STAB2, LOXL4, PRG4, ADRB2, CLEC9A, PRSS12, CD6, CD5, MRC1, ENPP2, CD36, SCARF1, SNCA]
response to lipid - GO:0033993	13	2.5e-05	0.034	1.4	[EGR1, PID1, CCL21, AKR1C2, ACSL5, TGFBR2, SFRP1, GNG2, CCL5, CCR7, PPARG, CCL19, CCR5]
forebrain development - GO:0030900	28	2.5e-05	0.0341	2.9	[IKZF1, GLI1, FGF2, CYP19A1, EGFR, AQP1, GLI2, RELN, MECOM, DPYSL2, FYN, SLIT2, CCR5, WNT1, EOMES, BCL11B, AVPR2, NR2F1, SLC8A3, BMP2, ZEB2, CXCL12, NFIB, ALDH1A2, FABP7, ID4, LHX6, SHANK3]
cytolysis - GO:0019835	7	2.96e-05	0.0391	0.74	[GZMM, C6, C7, GZMA, PRF1, GZMB, GZMH]
renal system process - GO:0003014	12	3.01e-05	0.0397	1.3	[EDN1, NPR1, F2R, AVPR2, AQP7, FAS, ADRB2, TACR1, SGK1, PCSK5, CD34, AQP1]
peptidyl-tyrosine phosphorylation - GO:0018108	12	3.01e-05	0.0397	1.3	[FGR, PDGFRA, ZAP70, RELN, LCK, LEP, KIT, F2R, FYN, TEK, IL12RB1, JAK3]
renal system development - GO:0072001	22	3.71e-05	0.0478	2.3	[PDGFRA, EGR1, FOXC1, MEF2C, MME, OSR1, ADIPOQ, PCSK5, BMP6, GLI2, WNT6, RBP4, SOX17, ADAMTS1, ALDH1A2, COL4A4, COL4A3, PECAM1, SOX8, SPRY1, TEK, CD34]

## Sheet: KEGG
KEGG Pathway	#Genes	p-value	Enrichment	Genes
Cytokine-cytokine receptor interaction	56	4.76e-22	4.57	[ACVRL1, CD40, CXCL9, TNFRSF13B, CXCL2, CX3CL1, IL18RAP, LEPR, TNFRSF8, IL12B, CCR7, CCR5, CCR4, CCR2, PDGFRA, IL15RA, IL11RA, IL1R2, TNFRSF1B, TGFBR2, IL3RA, KIT, XCL2, XCL1, LTB, MET, CCL14, CCL13, FIGF, CXCR5, CSF2RB, CXCR6, IL2RG, EGFR, TPO, CCL5, CXCR3, TNFRSF17, CCL19, IL12RB1, CCL17, NGFR, CCL23, XCR1, CCL21, TSLP, IL10RA, IL6, BMP2, CXCL12, CD40LG, LEP, FAS, CD27, IL7R, IL18R1]
Hematopoietic cell lineage	29	1.5e-17	7.1	[CD1E, CD3G, CD1D, CD1C, CD3E, CD1B, CD3D, TPO, CD19, CD38, CD37, CD36, CD34, CR2, CR1, MME, IL11RA, IL1R2, CD2, FCER2, IL6, CD8B, CD5, CD8A, IL3RA, CD7, KIT, IL7R, MS4A1]
Cell adhesion molecules (CAMs)	30	4.08e-13	4.84	[CD40, ICAM2, NRXN2, SPN, CDH5, HLA-DOA, CD34, HLA-DOB, JAM2, JAM3, CADM3, PDCD1LG2, SELE, HLA-E, CD2, SELP, CLDN11, CLDN5, PTPRC, CD40LG, CD6, CD8B, SELL, CD8A, HLA-DPB1, CLDN19, PECAM1, CD28, CD226, PDCD1]
Primary immunodeficiency	16	8.7e-13	9.73	[CD40, CIITA, TNFRSF13B, IL2RG, CD3E, CD3D, CD79A, ZAP70, CD40LG, PTPRC, CD8B, LCK, CD8A, CD19, IL7R, JAK3]
Chemokine signaling pathway	31	1.14e-09	3.49	[CCL14, CCL13, ITK, CXCL9, CXCR5, ADCY4, PIK3CD, CXCR6, RASGRP2, CXCL2, CX3CL1, GNG2, CCL5, CXCR3, CCR7, CCL19, CCR5, CCL17, CCR4, JAK3, CCR2, CCL23, XCR1, CCL21, PRKCB, GNG11, FGR, CXCL12, ELMO1, XCL2, XCL1]
Complement and coagulation cascades	17	1.36e-08	5.24	[CR2, CR1, C1S, VWF, F10, CFH, C1R, PROS1, F2R, CFI, TFPI, C3, C6, C7, SERPING1, MASP1, A2M]
T cell receptor signaling pathway	20	1.3e-07	3.94	[ITK, PIK3CD, CD3G, CD3E, CD3D, ZAP70, PTPRC, CD40LG, CD8B, CD8A, LCK, GRAP2, CD28, PAK7, PRKCQ, FYN, CD247, PDCD1, PAK3, LAT]
Allograft rejection	11	6.44e-07	6.33	[CD40, CD40LG, HLA-DPB1, PRF1, CD28, GZMB, FAS, IL12B, HLA-DOA, HLA-DOB, HLA-E]
Natural killer cell mediated cytotoxicity	20	5.66e-06	3.13	[PRKCB, SH2D1A, PRF1, ICAM2, GZMB, PIK3CD, PRKCA, HLA-E, ZAP70, NCR3, KLRK1, LCK, PLCG2, FAS, CD48, FYN, CD247, HCST, LAT, CD244]
Pathways in cancer	34	1.49e-05	2.2	[FIGF, LAMA2, EPAS1, TCF7, PIK3CD, PTGS2, GLI1, ETS1, FGF2, FOXO1, EGFR, GLI2, WNT6, FGF7, ACVR1C, MECOM, PLCG2, WNT1, RUNX1T1, PDGFRA, WNT10A, PRKCB, PTCH2, PRKCA, IGF1, TRAF1, TGFBR2, IL6, BMP2, COL4A4, KIT, FAS, PPARG, MET]
PPAR signaling pathway	13	1.67e-05	4.01	[ADIPOQ, LPL, AQP7, ACSL5, ACSL4, FABP4, ACADL, FABP7, PPARG, PLIN1, CD36, PCK1, PLTP]
Autoimmune thyroid disease	11	2.39e-05	4.5	[CD40, TPO, CD40LG, HLA-DPB1, PRF1, CD28, GZMB, FAS, HLA-DOA, HLA-DOB, HLA-E]
Focal adhesion	23	6.43e-05	2.46	[PDGFRA, FIGF, TNXB, VWF, LAMA2, CAV2, PRKCB, CAV1, PIK3CD, PRKCA, IGF1, EGFR, THBS4, RELN, TNN, COL4A4, PAK7, ITGA7, COL6A6, FYN, FLNC, PAK3, MET]
Neuroactive ligand-receptor interaction	27	7.73e-05	2.25	[PTGER4, PTGFR, HTR2B, ADRB2, HTR2A, P2RY8, EDNRB, CNR2, GRM7, CNR1, S1PR1, LEPR, CTSG, S1PR2, GABRE, S1PR4, GRIA4, GABRP, GZMA, P2RY14, F2R, AVPR2, SSTR1, TACR1, P2RX1, LEP, F2RL2]
Calcium signaling pathway	21	9.04e-05	2.53	[PDGFRA, PTGFR, PDE1B, PRKCB, PDE1A, F2R, HTR2B, ADCY4, PRKCA, HTR2A, TACR1, ADRB2, RYR3, EGFR, SLC8A3, EDNRB, GNAL, PHKG1, P2RX1, PLCG2, CD38]
Graft-versus-host disease	9	9.67e-05	4.67	[IL6, HLA-DPB1, PRF1, CD28, GZMB, FAS, HLA-DOA, HLA-DOB, HLA-E]

## Sheet: WikiPathways
Wiki-Pathway	#Genes	p-value	Enrichment	Genes
TCR Signaling Pathway	10	1.55e-09	11.8	[IL15RA, ITK, PSTPIP1, CD8A, GRAP2, CD3G, CD247, CD3E, CD3D, LAT]
B Cell Receptor Signaling Pathway	10	1.72e-06	6.45	[MAP4K1, BLK, KLF11, CR2, PTPRC, IRF4, INPP5D, PLCG2, HCLS1, ETS1]
Focal Adhesion	11	5.88e-05	4.11	[FGR, PDGFRA, FIGF, TNXB, RELN, TNN, TXK, COL4A4, PAK7, MET, THBS4]
Complement Activation, Classical Pathway	6	8.38e-05	7.51	[C3, C6, C7, C1S, C1R, MASP1]

## Sheet: Location
Location	#Genes	#pValue	Enrichment	Gene list
11q23	18	1.84e-05	3.11	[IL10RA, HSPB2, CXCR5, CD3G, CD3E, ETS1, CD3D, ARHGAP20, TRIM29, OAF, C11orf93, POU2AF1, FXYD6, SCN3B, AMICA1, SCN4B, CRYAB, SCN2B]
Xq23	8	4.99e-05	5.75	[LRCH2, CAPN6, TNMD, SLC6A14, ACSL4, KLHL13, PAK3, CHRDL1]

## Sheet: Gorilla on all genes ranked
GO term	Description	P-value	FDR q-value	Enrichment (N, B, n, b)	Genes
GO:0002376	immune system process	2.52e-53	3.44e-49	2.18 (17694,1718,1874,396)	[+] Show genes
					LIF - leukemia inhibitory factor
					SH2D1B - sh2 domain containing 1b
					GEM - gtp binding protein overexpressed in skeletal muscle
					CARD11 - caspase recruitment domain family, member 11
					SPN - sialophorin
					LCP2 - lymphocyte cytosolic protein 2 (sh2 domain containing leukocyte protein of 76kda)
					PML - promyelocytic leukemia
					TLR8 - toll-like receptor 8
					CR1 - complement component (3b/4b) receptor 1 (knops blood group)
					NRG2 - neuregulin 2
					SLAMF7 - slam family member 7
					CRHR1 - corticotropin releasing hormone receptor 1
					PLCG2 - phospholipase c, gamma 2 (phosphatidylinositol-specific)
					CR2 - complement component (3d/epstein barr virus) receptor 2
					JAM2 - junctional adhesion molecule 2
					SNCA - synuclein, alpha (non a4 component of amyloid precursor)
					FZD7 - frizzled family receptor 7
					EOMES - eomesodermin
					SIRPG - signal-regulatory protein gamma
					CNR2 - cannabinoid receptor 2 (macrophage)
					KRT16 - keratin 16
					PPARG - peroxisome proliferator-activated receptor gamma
					IL27RA - interleukin 27 receptor, alpha
					THEMIS2 - thymocyte selection associated family member 2
					CHST3 - carbohydrate (chondroitin 6) sulfotransferase 3
					TNIP3 - tnfaip3 interacting protein 3
					LCK - lymphocyte-specific protein tyrosine kinase
					POU2F2 - pou class 2 homeobox 2
					POU2AF1 - pou class 2 associating factor 1
					LCP1 - lymphocyte cytosolic protein 1 (l-plastin)
					LY96 - lymphocyte antigen 96
					ANGPT4 - angiopoietin 4
					KLF6 - kruppel-like factor 6
					LAIR1 - leukocyte-associated immunoglobulin-like receptor 1
					RNASE7 - ribonuclease, rnase a family, 7
					BATF3 - basic leucine zipper transcription factor, atf-like 3
					XCL2 - chemokine (c motif) ligand 2
					APOBEC3D - apolipoprotein b mrna editing enzyme, catalytic polypeptide-like 3d
					SLA2 - src-like-adaptor 2
					PRF1 - perforin 1 (pore forming protein)
					NLRC5 - nlr family, card domain containing 5
					LST1 - leukocyte specific transcript 1
					TFEB - transcription factor eb
					CTLA4 - cytotoxic t-lymphocyte-associated protein 4
					TNFRSF13C - tumor necrosis factor receptor superfamily, member 13c
					BTN3A2 - butyrophilin, subfamily 3, member a2
					BTN3A1 - butyrophilin, subfamily 3, member a1
					APOBEC3G - apolipoprotein b mrna editing enzyme, catalytic polypeptide-like 3g
					RAB3C - rab3c, member ras oncogene family
					GRAP2 - grb2-related adaptor protein 2
					CTSG - cathepsin g
					CTSW - cathepsin w
					AIF1 - allograft inflammatory factor 1
					TREML2 - triggering receptor expressed on myeloid cells-like 2
					APOBEC3H - apolipoprotein b mrna editing enzyme, catalytic polypeptide-like 3h
					FUT7 - fucosyltransferase 7 (alpha (1,3) fucosyltransferase)
					KLRD1 - killer cell lectin-like receptor subfamily d, member 1
					FYB - fyn binding protein
					FYN - fyn oncogene related to src, fgr, yes
					KIT - v-kit hardy-zuckerman 4 feline sarcoma viral oncogene homolog
					RAB33A - rab33a, member ras oncogene family
					KL - klotho
					JUN - jun proto-oncogene
					PROS1 - protein s (alpha)
					STAT5A - signal transducer and activator of transcription 5a
					JAK3 - janus kinase 3
					ITK - il2-inducible t-cell kinase
					NRROS - negative regulator of reactive oxygen species
					ANGPT1 - angiopoietin 1
					LILRB5 - leukocyte immunoglobulin-like receptor, subfamily b (with tm and itim domains), member 5
					GATA3 - gata binding protein 3
					GBP2 - guanylate binding protein 2, interferon-inducible
					PRKCQ - protein kinase c, theta
					GBP1 - guanylate binding protein 1, interferon-inducible
					KCNJ8 - potassium inwardly-rectifying channel, subfamily j, member 8
					NCR3 - natural cytotoxicity triggering receptor 3
					PRKD1 - protein kinase d1
					ANXA3 - annexin a3
					ZNF683 - zinc finger protein 683
					PRKCB - protein kinase c, beta
					NR4A3 - nuclear receptor subfamily 4, group a, member 3
					ANXA1 - annexin a1
					PRKCA - protein kinase c, alpha
					SRF - serum response factor (c-fos serum response element-binding transcription factor)
					SELE - selectin e
					SIRPA - signal-regulatory protein alpha
					BIRC3 - baculoviral iap repeat containing 3
					CD244 - cd244 molecule, natural killer cell receptor 2b4
					CIITA - class ii, major histocompatibility complex, transactivator
					PAX5 - paired box 5
					CXCL9 - chemokine (c-x-c motif) ligand 9
					CLEC4C - c-type lectin domain family 4, member c
					RAB8B - rab8b, member ras oncogene family
					CXCL12 - chemokine (c-x-c motif) ligand 12
					PTGDR2 - prostaglandin d2 receptor 2
					BCL11A - b-cell cll/lymphoma 11a (zinc finger protein)
					SELPLG - selectin p ligand
					SELL - selectin l
					SELP - selectin p (granule membrane protein 140kda, antigen cd62)
					CCL17 - chemokine (c-c motif) ligand 17
					CD300LB - cd300 molecule-like family member b
					CCL16 - chemokine (c-c motif) ligand 16
					CCL19 - chemokine (c-c motif) ligand 19
					CCL13 - chemokine (c-c motif) ligand 13
					CCL14 - chemokine (c-c motif) ligand 14
					CCL5 - chemokine (c-c motif) ligand 5
					CCL4 - chemokine (c-c motif) ligand 4
					CCL2 - chemokine (c-c motif) ligand 2
					CXCL5 - chemokine (c-x-c motif) ligand 5
					GZMH - granzyme h (cathepsin g-like 2, protein h-ccpx)
					XCL1 - chemokine (c motif) ligand 1
					DEFB1 - defensin, beta 1
					IRAK3 - interleukin-1 receptor-associated kinase 3
					CX3CL1 - chemokine (c-x3-c motif) ligand 1
					GZMA - granzyme a (granzyme 1, cytotoxic t-lymphocyte-associated serine esterase 3)
					CCL23 - chemokine (c-c motif) ligand 23
					GIMAP1 - gtpase, imap family member 1
					KLK3 - kallikrein-related peptidase 3
					CXCL6 - chemokine (c-x-c motif) ligand 6
					FAS - fas cell surface death receptor
					FASLG - fas ligand (tnf superfamily, member 6)
					PAK3 - p21 protein (cdc42/rac)-activated kinase 3
					POLR3K - polymerase (rna) iii (dna directed) polypeptide k, 12.3 kda
					CCL21 - chemokine (c-c motif) ligand 21
					CCL22 - chemokine (c-c motif) ligand 22
					PDE1B - phosphodiesterase 1b, calmodulin-dependent
					CXCR4 - chemokine (c-x-c motif) receptor 4
					NUGGC - nuclear gtpase, germinal center associated
					IL1R2 - interleukin 1 receptor, type ii
					GZMM - granzyme m (lymphocyte met-ase 1)
					PDGFRA - platelet-derived growth factor receptor, alpha polypeptide
					CCR2 - chemokine (c-c motif) receptor 2
					GZMB - granzyme b (granzyme 2, cytotoxic t-lymphocyte-associated serine esterase 1)
					ENPP2 - ectonucleotide pyrophosphatase/phosphodiesterase 2
					MEF2C - myocyte enhancer factor 2c
					PECAM1 - platelet/endothelial cell adhesion molecule 1
					S100B - s100 calcium binding protein b
					CORO1A - coronin, actin binding protein, 1a
					SAA1 - serum amyloid a1
					IL1RL1 - interleukin 1 receptor-like 1
					PDE1A - phosphodiesterase 1a, calmodulin-dependent
					NCKAP1L - nck-associated protein 1-like
					PDE1C - phosphodiesterase 1c, calmodulin-dependent 70kda
					PDCD1 - programmed cell death 1
					ATP1B2 - atpase, na+/k+ transporting, beta 2 polypeptide
					DPP4 - dipeptidyl-peptidase 4
					AMICA1 - adhesion molecule, interacts with cxadr antigen 1
					GIMAP5 - gtpase, imap family member 5
					SLAMF1 - signaling lymphocytic activation molecule family member 1
					DNAJA3 - dnaj (hsp40) homolog, subfamily a, member 3
					CXCR3 - chemokine (c-x-c motif) receptor 3
					DUSP7 - dual specificity phosphatase 7
					WNT1 - wingless-type mmtv integration site family, member 1
					GPR15 - g protein-coupled receptor 15
					NLRP1 - nlr family, pyrin domain containing 1
					MATK - megakaryocyte-associated tyrosine kinase
					CFP - complement factor properdin
					WAS - wiskott-aldrich syndrome
					WIPF1 - was/wasl interacting protein family, member 1
					ADCY4 - adenylate cyclase 4
					CLEC4E - c-type lectin domain family 4, member e
					FFAR3 - free fatty acid receptor 3
					LTB - lymphotoxin beta (tnf superfamily, member 3)
					IL34 - interleukin 34
					LTA - lymphotoxin alpha
					LRMP - lymphoid-restricted membrane protein
					DOK2 - docking protein 2, 56kda
					PSTPIP1 - proline-serine-threonine phosphatase interacting protein 1
					PIK3CG - phosphatidylinositol-4,5-bisphosphate 3-kinase, catalytic subunit gamma
					IKZF3 - ikaros family zinc finger 3 (aiolos)
					CD300LF - cd300 molecule-like family member f
					LYN - v-yes-1 yamaguchi sarcoma viral related oncogene homolog
					LYL1 - lymphoblastic leukemia derived sequence 1
					LY75 - lymphocyte antigen 75
					JAM3 - junctional adhesion molecule 3
					CD180 - cd180 molecule
					MAP3K14 - mitogen-activated protein kinase kinase kinase 14
					PTPN22 - protein tyrosine phosphatase, non-receptor type 22 (lymphoid)
					SERPINB9 - serpin peptidase inhibitor, clade b (ovalbumin), member 9
					TNFRSF17 - tumor necrosis factor receptor superfamily, member 17
					SH2D1A - sh2 domain containing 1a
					KLHL6 - kelch-like family member 6
					GPAM - glycerol-3-phosphate acyltransferase, mitochondrial
					DOCK2 - dedicator of cytokinesis 2
					DMBT1 - deleted in malignant brain tumors 1
					PIK3CD - phosphatidylinositol-4,5-bisphosphate 3-kinase, catalytic subunit delta
					CXCL2 - chemokine (c-x-c motif) ligand 2
					CXCL1 - chemokine (c-x-c motif) ligand 1 (melanoma growth stimulating activity, alpha)
					PIK3C2B - phosphatidylinositol-4-phosphate 3-kinase, catalytic subunit type 2 beta
					KIF26A - kinesin family member 26a
					PIK3C2G - phosphatidylinositol-4-phosphate 3-kinase, catalytic subunit type 2 gamma
					CD300LG - cd300 molecule-like family member g
					ZAP70 - zeta-chain (tcr) associated protein kinase 70kda
					CXCL3 - chemokine (c-x-c motif) ligand 3
					CD93 - cd93 molecule
					LAX1 - lymphocyte transmembrane adaptor 1
					NCF4 - neutrophil cytosolic factor 4, 40kda
					IL18R1 - interleukin 18 receptor 1
					IL18RAP - interleukin 18 receptor accessory protein
					BMX - bmx non-receptor tyrosine kinase
					EBI3 - epstein-barr virus induced 3
					KLRK1 - killer cell lectin-like receptor subfamily k, member 1
					BPI - bactericidal/permeability-increasing protein
					BST1 - bone marrow stromal cell antigen 1
					ZFP36L2 - zfp36 ring finger protein-like 2
					ZFP36L1 - zfp36 ring finger protein-like 1
					HRH1 - histamine receptor h1
					BTK - bruton agammaglobulinemia tyrosine kinase
					DOCK8 - dedicator of cytokinesis 8
					MYO9B - myosin ixb
					SIRPB1 - signal-regulatory protein beta 1
					TENM1 - teneurin transmembrane protein 1
					IKZF1 - ikaros family zinc finger 1 (ikaros)
					BLK - b lymphoid tyrosine kinase
					VPREB3 - pre-b lymphocyte 3
					HP - haptoglobin
					CXCR5 - chemokine (c-x-c motif) receptor 5
					TRIM22 - tripartite motif containing 22
					BMP6 - bone morphogenetic protein 6
					IL18BP - interleukin 18 binding protein
					ICAM2 - intercellular adhesion molecule 2
					ICAM3 - intercellular adhesion molecule 3
					KLRG1 - killer cell lectin-like receptor subfamily g, member 1
					CD96 - cd96 molecule
					EGR1 - early growth response 1
					EGFR - epidermal growth factor receptor
					AP1S2 - adaptor-related protein complex 1, sigma 2 subunit
					ICOS - inducible t-cell co-stimulator
					GPR183 - g protein-coupled receptor 183
					TLR10 - toll-like receptor 10
					SERPING1 - serpin peptidase inhibitor, clade g (c1 inhibitor), member 1
					C1R - complement component 1, r subcomponent
					NLRC3 - nlr family, card domain containing 3
					C1S - complement component 1, s subcomponent
					EDN3 - endothelin 3
					C3 - complement component 3
					EDNRB - endothelin receptor type b
					PKHD1L1 - polycystic kidney and hepatic disease 1 (autosomal recessive)-like 1
					S1PR1 - sphingosine-1-phosphate receptor 1
					EDN1 - endothelin 1
					C7 - complement component 7
					C6 - complement component 6
					HLA-E - major histocompatibility complex, class i, e
					MYO1F - myosin if
					CASP10 - caspase 10, apoptosis-related cysteine peptidase
					HLA-DRA - major histocompatibility complex, class ii, dr alpha
					CLEC10A - c-type lectin domain family 10, member a
					BANK1 - b-cell scaffold protein with ankyrin repeats 1
					CASP1 - caspase 1, apoptosis-related cysteine peptidase
					TMIGD2 - transmembrane and immunoglobulin domain containing 2
					MECOM - mds1 and evi1 complex locus
					IL33 - interleukin 33
					STX11 - syntaxin 11
					HLA-DPA1 - major histocompatibility complex, class ii, dp alpha 1
					HLA-DOB - major histocompatibility complex, class ii, do beta
					ESAM - endothelial cell adhesion molecule
					HLA-DPB1 - major histocompatibility complex, class ii, dp beta 1
					HLA-DMB - major histocompatibility complex, class ii, dm beta
					HLA-DMA - major histocompatibility complex, class ii, dm alpha
					HLA-DOA - major histocompatibility complex, class ii, do alpha
					CAMK4 - calcium/calmodulin-dependent protein kinase iv
					NRG1 - neuregulin 1
					CFH - complement factor h
					VAV1 - vav 1 guanine nucleotide exchange factor
					ABCC9 - atp-binding cassette, sub-family c (cftr/mrp), member 9
					S1PR4 - sphingosine-1-phosphate receptor 4
					VCAM1 - vascular cell adhesion molecule 1
					MSN - moesin
					CD1E - cd1e molecule
					CD1D - cd1d molecule
					BCL11B - b-cell cll/lymphoma 11b (zinc finger protein)
					CD1C - cd1c molecule
					CD1B - cd1b molecule
					CD8A - cd8a molecule
					NOD1 - nucleotide-binding oligomerization domain containing 1
					CD8B - cd8b molecule
					TXK - txk tyrosine kinase
					CD7 - cd7 molecule
					CD19 - cd19 molecule
					RFTN1 - raftlin, lipid raft linker 1
					TNFSF14 - tumor necrosis factor (ligand) superfamily, member 14
					CD3E - cd3e molecule, epsilon (cd3-tcr complex)
					CD3G - cd3g molecule, gamma (cd3-tcr complex)
					RPS6KA3 - ribosomal protein s6 kinase, 90kda, polypeptide 3
					BTN3A3 - butyrophilin, subfamily 3, member a3
					CD2 - cd2 molecule
					CD3D - cd3d molecule, delta (cd3-tcr complex)
					ETS1 - v-ets avian erythroblastosis virus e26 oncogene homolog 1
					CD5 - cd5 molecule
					MAFB - v-maf avian musculoaponeurotic fibrosarcoma oncogene homolog b
					CD247 - cd247 molecule
					CD4 - cd4 molecule
					PLA2G2D - phospholipase a2, group iid
					SPNS2 - spinster homolog 2 (drosophila)
					SLFN11 - schlafen family member 11
					PELI1 - pellino e3 ubiquitin protein ligase 1
					CAV1 - caveolin 1, caveolae protein, 22kda
					LIME1 - lck interacting transmembrane adaptor 1
					UNC13D - unc-13 homolog d (c. elegans)
					SPON2 - spondin 2, extracellular matrix protein
					PLCL2 - phospholipase c-like 2
					MPO - myeloperoxidase
					MASP1 - mannan-binding lectin serine peptidase 1 (c4/c2 activating component of ra-reactive factor)
					LGMN - legumain
					IL15 - interleukin 15
					IL16 - interleukin 16
					ZEB1 - zinc finger e-box binding homeobox 1
					FLT3LG - fms-related tyrosine kinase 3 ligand
					TRAT1 - t cell receptor associated transmembrane adaptor 1
					IL12B - interleukin 12b (natural killer cell stimulatory factor 2, cytotoxic lymphocyte maturation factor 2, p40)
					CLEC4A - c-type lectin domain family 4, member a
					IL12A - interleukin 12a (natural killer cell stimulatory factor 1, cytotoxic lymphocyte maturation factor 1, p35)
					APOBEC3C - apolipoprotein b mrna editing enzyme, catalytic polypeptide-like 3c
					ELMO1 - engulfment and cell motility 1
					BTLA - b and t lymphocyte associated
					FOXP3 - forkhead box p3
					CD79A - cd79a molecule, immunoglobulin-associated alpha
					FOXO1 - forkhead box o1
					CD79B - cd79b molecule, immunoglobulin-associated beta
					CD97 - cd97 molecule
					IL4R - interleukin 4 receptor
					CD38 - cd38 molecule
					IL2RG - interleukin 2 receptor, gamma
					CD36 - cd36 molecule (thrombospondin receptor)
					IL2RA - interleukin 2 receptor, alpha
					CD48 - cd48 molecule
					CD40LG - cd40 ligand
					IL1R1 - interleukin 1 receptor, type i
					CD40 - cd40 molecule, tnf receptor superfamily member 5
					ABCB5 - atp-binding cassette, sub-family b (mdr/tap), member 5
					CD27 - cd27 molecule
					TXNIP - thioredoxin interacting protein
					MS4A1 - membrane-spanning 4-domains, subfamily a, member 1
					CST7 - cystatin f (leukocystatin)
					CD34 - cd34 molecule
					IL7 - interleukin 7
					FGR - feline gardner-rasheed sarcoma viral oncogene homolog
					IL7R - interleukin 7 receptor
					PDCD1LG2 - programmed cell death 1 ligand 2
					CD28 - cd28 molecule
					PAG1 - phosphoprotein associated with glycosphingolipid microdomains 1
					IL6 - interleukin 6 (interferon, beta 2)
					ITGA9 - integrin, alpha 9
					ITGAD - integrin, alpha d
					KLB - klotho beta
					FGF9 - fibroblast growth factor 9
					IL17B - interleukin 17b
					FGF7 - fibroblast growth factor 7
					PTGER4 - prostaglandin e receptor 4 (subtype ep4)
					FGF2 - fibroblast growth factor 2 (basic)
					ITGB7 - integrin, beta 7
					TLR9 - toll-like receptor 9
					NLRP3 - nlr family, pyrin domain containing 3
					SIT1 - signaling threshold regulating transmembrane adaptor 1
					CDK6 - cyclin-dependent kinase 6
					FCN1 - ficolin (collagen/fibrinogen domain containing) 1
					INPP5D - inositol polyphosphate-5-phosphatase, 145kda
					TCF7 - transcription factor 7 (t-cell specific, hmg-box)
					IRF4 - interferon regulatory factor 4
					FCER1A - fc fragment of ige, high affinity i, receptor for; alpha polypeptide
					PTPRC - protein tyrosine phosphatase, receptor type, c
					CXCL13 - chemokine (c-x-c motif) ligand 13
					CFI - complement factor i
					IFI16 - interferon, gamma-inducible protein 16
					PTX3 - pentraxin 3, long
					GPR97 - g protein-coupled receptor 97
					TBX21 - t-box 21
					TLR4 - toll-like receptor 4
					NOTCH1 - notch 1
					IFNG - interferon, gamma
					IRF8 - interferon regulatory factor 8
					CCR9 - chemokine (c-c motif) receptor 9
					TNFAIP3 - tumor necrosis factor, alpha-induced protein 3
					CD209 - cd209 molecule
					TNFRSF1B - tumor necrosis factor receptor superfamily, member 1b
					TINAGL1 - tubulointerstitial nephritis antigen-like 1
					CTSC - cathepsin c
					CCR4 - chemokine (c-c motif) receptor 4
					CCR5 - chemokine (c-c motif) receptor 5 (gene/pseudogene)
					TEK - tek tyrosine kinase, endothelial
					CCR6 - chemokine (c-c motif) receptor 6
					CCR7 - chemokine (c-c motif) receptor 7
					IGJ - immunoglobulin j polypeptide, linker protein for immunoglobulin alpha and mu polypeptides
					CMKLR1 - chemokine-like receptor 1
					CMTM7 - cklf-like marvel transmembrane domain containing 7
					NFIL3 - nuclear factor, interleukin 3 regulated
					TNFRSF13B - tumor necrosis factor receptor superfamily, member 13b
					THEMIS - thymocyte selection associated
					LILRA4 - leukocyte immunoglobulin-like receptor, subfamily a (with tm domain), member 4
					ZBTB32 - zinc finger and btb domain containing 32
					LAT - linker for activation of t cells
					TGFBR2 - transforming growth factor, beta receptor ii (70/80kda)
					FOS - fbj murine osteosarcoma viral oncogene homolog
					APBB1IP - amyloid beta (a4) precursor protein-binding, family b, member 1 interacting protein
					LAMP3 - lysosomal-associated membrane protein 3
					SLC7A10 - solute carrier family 7 (neutral amino acid transporter light chain, asc system), member 10
GO:0002682	regulation of immune system process	5.95e-51	4.07e-47	2.32 (17694,1372,1876,337)	[+] Show genes
					CD93 - cd93 molecule
					LAX1 - lymphocyte transmembrane adaptor 1
					A2M - alpha-2-macroglobulin
					GFI1 - growth factor independent 1 transcription repressor
					EBI3 - epstein-barr virus induced 3
					KLRK1 - killer cell lectin-like receptor subfamily k, member 1
					LIF - leukemia inhibitory factor
					BPI - bactericidal/permeability-increasing protein
					SH2D1B - sh2 domain containing 1b
					CARD11 - caspase recruitment domain family, member 11
					SPN - sialophorin
					BST1 - bone marrow stromal cell antigen 1
					LCP2 - lymphocyte cytosolic protein 2 (sh2 domain containing leukocyte protein of 76kda)
					PML - promyelocytic leukemia
					BTK - bruton agammaglobulinemia tyrosine kinase
					TLR8 - toll-like receptor 8
					LEP - leptin
					CR1 - complement component (3b/4b) receptor 1 (knops blood group)
					IKZF1 - ikaros family zinc finger 1 (ikaros)
					NRG2 - neuregulin 2
					PRDM1 - pr domain containing 1, with znf domain
					EGR3 - early growth response 3
					BLK - b lymphoid tyrosine kinase
					TWIST2 - twist basic helix-loop-helix transcription factor 2
					DPF3 - d4, zinc and double phd fingers, family 3
					CRHR1 - corticotropin releasing hormone receptor 1
					MYLK - myosin light chain kinase
					PLCG2 - phospholipase c, gamma 2 (phosphatidylinositol-specific)
					UBASH3B - ubiquitin associated and sh3 domain containing b
					BMP5 - bone morphogenetic protein 5
					CR2 - complement component (3d/epstein barr virus) receptor 2
					HCST - hematopoietic cell signal transducer
					ICAM4 - intercellular adhesion molecule 4 (landsteiner-wiener blood group)
					ICAM2 - intercellular adhesion molecule 2
					ICAM3 - intercellular adhesion molecule 3
					ACVR2A - activin a receptor, type iia
					SNCA - synuclein, alpha (non a4 component of amyloid precursor)
					KLRG1 - killer cell lectin-like receptor subfamily g, member 1
					TSPAN32 - tetraspanin 32
					CD96 - cd96 molecule
					DLL1 - delta-like 1 (drosophila)
					FCRL5 - fc receptor-like 5
					EGFR - epidermal growth factor receptor
					GLI2 - gli family zinc finger 2
					AP1S2 - adaptor-related protein complex 1, sigma 2 subunit
					ICOS - inducible t-cell co-stimulator
					PM20D1 - peptidase m20 domain containing 1
					CNR1 - cannabinoid receptor 1 (brain)
					SIRPG - signal-regulatory protein gamma
					CNR2 - cannabinoid receptor 2 (macrophage)
					PPARG - peroxisome proliferator-activated receptor gamma
					GPR183 - g protein-coupled receptor 183
					TLR10 - toll-like receptor 10
					IL27RA - interleukin 27 receptor, alpha
					THEMIS2 - thymocyte selection associated family member 2
					CHST3 - carbohydrate (chondroitin 6) sulfotransferase 3
					SERPING1 - serpin peptidase inhibitor, clade g (c1 inhibitor), member 1
					LCK - lymphocyte-specific protein tyrosine kinase
					TNIP3 - tnfaip3 interacting protein 3
					C1R - complement component 1, r subcomponent
					LY96 - lymphocyte antigen 96
					C1S - complement component 1, s subcomponent
					DUSP22 - dual specificity phosphatase 22
					EDN3 - endothelin 3
					C3 - complement component 3
					EDN1 - endothelin 1
					C7 - complement component 7
					C6 - complement component 6
					KIR3DL2 - killer cell immunoglobulin-like receptor, three domains, long cytoplasmic tail, 2
					TBC1D10C - tbc1 domain family, member 10c
					XCL2 - chemokine (c motif) ligand 2
					SLA2 - src-like-adaptor 2
					HLA-E - major histocompatibility complex, class i, e
					NLRC5 - nlr family, card domain containing 5
					TAC1 - tachykinin, precursor 1
					SOCS1 - suppressor of cytokine signaling 1
					LST1 - leukocyte specific transcript 1
					PLA2G7 - phospholipase a2, group vii (platelet-activating factor acetylhydrolase, plasma)
					MYO1F - myosin if
					HLX - h2.0-like homeobox
					CTLA4 - cytotoxic t-lymphocyte-associated protein 4
					TNFRSF13C - tumor necrosis factor receptor superfamily, member 13c
					HLA-DRA - major histocompatibility complex, class ii, dr alpha
					BANK1 - b-cell scaffold protein with ankyrin repeats 1
					BTN3A1 - butyrophilin, subfamily 3, member a1
					LPXN - leupaxin
					APOBEC3G - apolipoprotein b mrna editing enzyme, catalytic polypeptide-like 3g
					GRAP2 - grb2-related adaptor protein 2
					CTSG - cathepsin g
					VEGFC - vascular endothelial growth factor c
					CD101 - cd101 molecule
					TMIGD2 - transmembrane and immunoglobulin domain containing 2
					IL33 - interleukin 33
					HLA-DPA1 - major histocompatibility complex, class ii, dp alpha 1
					HLA-DOB - major histocompatibility complex, class ii, do beta
					HLA-DPB1 - major histocompatibility complex, class ii, dp beta 1
					HLA-DMB - major histocompatibility complex, class ii, dm beta
					AIF1 - allograft inflammatory factor 1
					HLA-DMA - major histocompatibility complex, class ii, dm alpha
					HLA-DOA - major histocompatibility complex, class ii, do alpha
					NRG1 - neuregulin 1
					CAMK4 - calcium/calmodulin-dependent protein kinase iv
					KLRD1 - killer cell lectin-like receptor subfamily d, member 1
					CFH - complement factor h
					VAV1 - vav 1 guanine nucleotide exchange factor
					TESC - tescalcin
					VCAM1 - vascular cell adhesion molecule 1
					FYB - fyn binding protein
					KLRC1 - killer cell lectin-like receptor subfamily c, member 1
					FYN - fyn oncogene related to src, fgr, yes
					STK10 - serine/threonine kinase 10
					KIT - v-kit hardy-zuckerman 4 feline sarcoma viral oncogene homolog
					MSN - moesin
					KL - klotho
					CD1D - cd1d molecule
					JUN - jun proto-oncogene
					SLIT2 - slit homolog 2 (drosophila)
					PROS1 - protein s (alpha)
					PRNP - prion protein
					STAT5A - signal transducer and activator of transcription 5a
					CD8A - cd8a molecule
					NOD1 - nucleotide-binding oligomerization domain containing 1
					TXK - txk tyrosine kinase
					CD8B - cd8b molecule
					MYOM1 - myomesin 1
					CD19 - cd19 molecule
					JAK3 - janus kinase 3
					RFTN1 - raftlin, lipid raft linker 1
					TNFSF14 - tumor necrosis factor (ligand) superfamily, member 14
					ITK - il2-inducible t-cell kinase
					CD3E - cd3e molecule, epsilon (cd3-tcr complex)
					ADIPOQ - adiponectin, c1q and collagen domain containing
					HOXA5 - homeobox a5
					RPS6KA3 - ribosomal protein s6 kinase, 90kda, polypeptide 3
					CD3G - cd3g molecule, gamma (cd3-tcr complex)
					CD2 - cd2 molecule
					ETS1 - v-ets avian erythroblastosis virus e26 oncogene homolog 1
					CD3D - cd3d molecule, delta (cd3-tcr complex)
					HOXA9 - homeobox a9
					CD5 - cd5 molecule
					MAFB - v-maf avian musculoaponeurotic fibrosarcoma oncogene homolog b
					CD247 - cd247 molecule
					PLA2G2D - phospholipase a2, group iid
					HOXA7 - homeobox a7
					CD4 - cd4 molecule
					ANGPT1 - angiopoietin 1
					SPNS2 - spinster homolog 2 (drosophila)
					GATA3 - gata binding protein 3
					PELI1 - pellino e3 ubiquitin protein ligase 1
					CAV1 - caveolin 1, caveolae protein, 22kda
					GBP1 - guanylate binding protein 1, interferon-inducible
					PRKCQ - protein kinase c, theta
					NCR3 - natural cytotoxicity triggering receptor 3
					LIME1 - lck interacting transmembrane adaptor 1
					LRRC32 - leucine rich repeat containing 32
					UNC13D - unc-13 homolog d (c. elegans)
					PRKCH - protein kinase c, eta
					GCSAM - germinal center-associated, signaling and motility
					NR4A3 - nuclear receptor subfamily 4, group a, member 3
					PRKCB - protein kinase c, beta
					FGFBP1 - fibroblast growth factor binding protein 1
					ANXA1 - annexin a1
					SPON2 - spondin 2, extracellular matrix protein
					PRKCA - protein kinase c, alpha
					PLCL2 - phospholipase c-like 2
					TIGIT - t cell immunoreceptor with ig and itim domains
					SELE - selectin e
					MASP1 - mannan-binding lectin serine peptidase 1 (c4/c2 activating component of ra-reactive factor)
					SASH3 - sam and sh3 domain containing 3
					IL15 - interleukin 15
					LGMN - legumain
					BIRC3 - baculoviral iap repeat containing 3
					GPR55 - g protein-coupled receptor 55
					ZEB1 - zinc finger e-box binding homeobox 1
					IL12RB1 - interleukin 12 receptor, beta 1
					GSN - gelsolin
					TRAT1 - t cell receptor associated transmembrane adaptor 1
					FLT3LG - fms-related tyrosine kinase 3 ligand
					CXCL9 - chemokine (c-x-c motif) ligand 9
					CLEC4C - c-type lectin domain family 4, member c
					CXCL12 - chemokine (c-x-c motif) ligand 12
					PNPO - pyridoxamine 5'-phosphate oxidase
					IL12B - interleukin 12b (natural killer cell stimulatory factor 2, cytotoxic lymphocyte maturation factor 2, p40)
					CLEC4A - c-type lectin domain family 4, member a
					IL12A - interleukin 12a (natural killer cell stimulatory factor 1, cytotoxic lymphocyte maturation factor 1, p35)
					ELMO1 - engulfment and cell motility 1
					IDO1 - indoleamine 2,3-dioxygenase 1
					BTLA - b and t lymphocyte associated
					FOXP3 - forkhead box p3
					FOXO1 - forkhead box o1
					CD79A - cd79a molecule, immunoglobulin-associated alpha
					CD79B - cd79b molecule, immunoglobulin-associated beta
					SELL - selectin l
					SELP - selectin p (granule membrane protein 140kda, antigen cd62)
					MMP2 - matrix metallopeptidase 2 (gelatinase a, 72kda gelatinase, 72kda type iv collagenase)
					CCL19 - chemokine (c-c motif) ligand 19
					IL4R - interleukin 4 receptor
					FOXC1 - forkhead box c1
					CD38 - cd38 molecule
					CD37 - cd37 molecule
					CD36 - cd36 molecule (thrombospondin receptor)
					GPRC5B - g protein-coupled receptor, family c, group 5, member b
					CCL5 - chemokine (c-c motif) ligand 5
					IL2RA - interleukin 2 receptor, alpha
					CCL4 - chemokine (c-c motif) ligand 4
					CCL2 - chemokine (c-c motif) ligand 2
					CD40LG - cd40 ligand
					PADI2 - peptidyl arginine deiminase, type ii
					CD40 - cd40 molecule, tnf receptor superfamily member 5
					CD27 - cd27 molecule
					ABCB5 - atp-binding cassette, sub-family b (mdr/tap), member 5
					FIGF - c-fos induced growth factor (vascular endothelial growth factor d)
					CXCL5 - chemokine (c-x-c motif) ligand 5
					APOD - apolipoprotein d
					XCL1 - chemokine (c motif) ligand 1
					IRAK3 - interleukin-1 receptor-associated kinase 3
					CX3CL1 - chemokine (c-x3-c motif) ligand 1
					CD34 - cd34 molecule
					IL7 - interleukin 7
					FGR - feline gardner-rasheed sarcoma viral oncogene homolog
					CD200 - cd200 molecule
					CXCL6 - chemokine (c-x-c motif) ligand 6
					FAS - fas cell surface death receptor
					IL7R - interleukin 7 receptor
					PAK3 - p21 protein (cdc42/rac)-activated kinase 3
					PAG1 - phosphoprotein associated with glycosphingolipid microdomains 1
					PDCD1LG2 - programmed cell death 1 ligand 2
					CCL21 - chemokine (c-c motif) ligand 21
					IL6 - interleukin 6 (interferon, beta 2)
					CD28 - cd28 molecule
					PPARGC1B - peroxisome proliferator-activated receptor gamma, coactivator 1 beta
					CLEC4G - c-type lectin domain family 4, member g
					KLB - klotho beta
					FGF9 - fibroblast growth factor 9
					PHYHIP - phytanoyl-coa 2-hydroxylase interacting protein
					PDGFRA - platelet-derived growth factor receptor, alpha polypeptide
					FGF7 - fibroblast growth factor 7
					TACR1 - tachykinin receptor 1
					CCR2 - chemokine (c-c motif) receptor 2
					FGF2 - fibroblast growth factor 2 (basic)
					PTGER4 - prostaglandin e receptor 4 (subtype ep4)
					ITGB7 - integrin, beta 7
					MEF2C - myocyte enhancer factor 2c
					TLR9 - toll-like receptor 9
					RASSF2 - ras association (ralgds/af-6) domain family member 2
					PDK4 - pyruvate dehydrogenase kinase, isozyme 4
					MEIS2 - meis homeobox 2
					SIT1 - signaling threshold regulating transmembrane adaptor 1
					TAL1 - t-cell acute lymphocytic leukemia 1
					CDK6 - cyclin-dependent kinase 6
					CORO1A - coronin, actin binding protein, 1a
					UBASH3A - ubiquitin associated and sh3 domain containing a
					TESPA1 - thymocyte expressed, positive selection associated 1
					FCN1 - ficolin (collagen/fibrinogen domain containing) 1
					IL1RL1 - interleukin 1 receptor-like 1
					INPP5D - inositol polyphosphate-5-phosphatase, 145kda
					NCKAP1L - nck-associated protein 1-like
					FCER2 - fc fragment of ige, low affinity ii, receptor for (cd23)
					IRF4 - interferon regulatory factor 4
					FCER1A - fc fragment of ige, high affinity i, receptor for; alpha polypeptide
					PDCD1 - programmed cell death 1
					CCDC36 - coiled-coil domain containing 36
					PTPRC - protein tyrosine phosphatase, receptor type, c
					HCLS1 - hematopoietic cell-specific lyn substrate 1
					OLFM4 - olfactomedin 4
					CXCL13 - chemokine (c-x-c motif) ligand 13
					CFI - complement factor i
					IFI16 - interferon, gamma-inducible protein 16
					DRD2 - dopamine receptor d2
					PLVAP - plasmalemma vesicle associated protein
					NOV - nephroblastoma overexpressed
					DPP4 - dipeptidyl-peptidase 4
					TBX21 - t-box 21
					CD200R1 - cd200 receptor 1
					TLR4 - toll-like receptor 4
					AMICA1 - adhesion molecule, interacts with cxadr antigen 1
					NOTCH1 - notch 1
					IFNAR2 - interferon (alpha, beta and omega) receptor 2
					IFNGR1 - interferon gamma receptor 1
					IFNG - interferon, gamma
					GIMAP5 - gtpase, imap family member 5
					DNAJA3 - dnaj (hsp40) homolog, subfamily a, member 3
					CXCR3 - chemokine (c-x-c motif) receptor 3
					DUSP7 - dual specificity phosphatase 7
					C10orf54 - chromosome 10 open reading frame 54
					TNFAIP3 - tumor necrosis factor, alpha-induced protein 3
					RAC2 - ras-related c3 botulinum toxin substrate 2 (rho family, small gtp binding protein rac2)
					CFP - complement factor properdin
					CD209 - cd209 molecule
					WAS - wiskott-aldrich syndrome
					DTX1 - deltex homolog 1 (drosophila)
					WIPF1 - was/wasl interacting protein family, member 1
					TEK - tek tyrosine kinase, endothelial
					CCR6 - chemokine (c-c motif) receptor 6
					CCR7 - chemokine (c-c motif) receptor 7
					SAMSN1 - sam domain, sh3 domain and nuclear localization signals 1
					CLEC4E - c-type lectin domain family 4, member e
					FFAR3 - free fatty acid receptor 3
					IL34 - interleukin 34
					CMKLR1 - chemokine-like receptor 1
					LTA - lymphotoxin alpha
					CD226 - cd226 molecule
					IKZF3 - ikaros family zinc finger 3 (aiolos)
					ASB2 - ankyrin repeat and socs box containing 2
					LYN - v-yes-1 yamaguchi sarcoma viral related oncogene homolog
					JAM3 - junctional adhesion molecule 3
					STAP1 - signal transducing adaptor family member 1
					TNFRSF13B - tumor necrosis factor receptor superfamily, member 13b
					THEMIS - thymocyte selection associated
					PIK3R6 - phosphoinositide-3-kinase, regulatory subunit 6
					CRTAM - cytotoxic and regulatory t cell molecule
					SFRP1 - secreted frizzled-related protein 1
					MAP3K14 - mitogen-activated protein kinase kinase kinase 14
					TGFB3 - transforming growth factor, beta 3
					SOCS3 - suppressor of cytokine signaling 3
					PRDM16 - pr domain containing 16
					IGF2 - insulin-like growth factor 2 (somatomedin a)
					PTPN22 - protein tyrosine phosphatase, non-receptor type 22 (lymphoid)
					SERPINB9 - serpin peptidase inhibitor, clade b (ovalbumin), member 9
					IGF1 - insulin-like growth factor 1 (somatomedin c)
					SH2D1A - sh2 domain containing 1a
					KLHL6 - kelch-like family member 6
					LAT - linker for activation of t cells
					HCAR2 - hydroxycarboxylic acid receptor 2
					GPAM - glycerol-3-phosphate acyltransferase, mitochondrial
					TGFBR2 - transforming growth factor, beta receptor ii (70/80kda)
					DOCK2 - dedicator of cytokinesis 2
					DMBT1 - deleted in malignant brain tumors 1
					FOS - fbj murine osteosarcoma viral oncogene homolog
					PIK3CD - phosphatidylinositol-4,5-bisphosphate 3-kinase, catalytic subunit delta
					CXCL2 - chemokine (c-x-c motif) ligand 2
					THBS4 - thrombospondin 4
					CXCL1 - chemokine (c-x-c motif) ligand 1 (melanoma growth stimulating activity, alpha)
					RBP4 - retinol binding protein 4, plasma
					ZAP70 - zeta-chain (tcr) associated protein kinase 70kda
					PIGR - polymeric immunoglobulin receptor
					CXCL3 - chemokine (c-x-c motif) ligand 3
GO:0022610	biological adhesion	4.36e-44	1.99e-40	2.47 (17694,991,1892,262)	[+] Show genes
					CD93 - cd93 molecule
					DST - dystonin
					IL18R1 - interleukin 18 receptor 1
					BMX - bmx non-receptor tyrosine kinase
					SVEP1 - sushi, von willebrand factor type a, egf and pentraxin domain containing 1
					EBI3 - epstein-barr virus induced 3
					MMRN1 - multimerin 1
					ZFP36L2 - zfp36 ring finger protein-like 2
					ZFP36L1 - zfp36 ring finger protein-like 1
					STAB2 - stabilin 2
					LEP - leptin
					DOCK8 - dedicator of cytokinesis 8
					ENG - endoglin
					EPHA2 - eph receptor a2
					CADM3 - cell adhesion molecule 3
					LAMC3 - laminin, gamma 3
					IKZF1 - ikaros family zinc finger 1 (ikaros)
					ACHE - acetylcholinesterase
					CDHR1 - cadherin-related family member 1
					BLK - b lymphoid tyrosine kinase
					SLAMF7 - slam family member 7
					FERMT1 - fermitin family member 1
					HOXD3 - homeobox d3
					PLEK - pleckstrin
					ICAM4 - intercellular adhesion molecule 4 (landsteiner-wiener blood group)
					JAM2 - junctional adhesion molecule 2
					ICAM2 - intercellular adhesion molecule 2
					ICAM3 - intercellular adhesion molecule 3
					FREM1 - fras1 related extracellular matrix 1
					TSPAN32 - tetraspanin 32
					CDH19 - cadherin 19, type 2
					CD96 - cd96 molecule
					PDZD2 - pdz domain containing 2
					EGR1 - early growth response 1
					EGFR - epidermal growth factor receptor
					FZD7 - frizzled family receptor 7
					ICOS - inducible t-cell co-stimulator
					EOMES - eomesodermin
					TNXB - tenascin xb
					EFNB2 - ephrin-b2
					FZD4 - frizzled family receptor 4
					SIRPG - signal-regulatory protein gamma
					LYVE1 - lymphatic vessel endothelial hyaluronan receptor 1
					CNTNAP3 - contactin associated protein-like 3
					THEMIS2 - thymocyte selection associated family member 2
					LCK - lymphocyte-specific protein tyrosine kinase
					COL4A3 - collagen, type iv, alpha 3 (goodpasture antigen)
					NLRC3 - nlr family, card domain containing 3
					LCP1 - lymphocyte cytosolic protein 1 (l-plastin)
					DCHS2 - dachsous 2 (drosophila)
					COL19A1 - collagen, type xix, alpha 1
					S1PR1 - sphingosine-1-phosphate receptor 1
					LAMA2 - laminin, alpha 2
					COL17A1 - collagen, type xvii, alpha 1
					COL16A1 - collagen, type xvi, alpha 1
					LAMB3 - laminin, beta 3
					COL15A1 - collagen, type xv, alpha 1
					LAMB1 - laminin, beta 1
					CSTA - cystatin a (stefin a)
					CLDN15 - claudin 15
					AOC3 - amine oxidase, copper containing 3
					SLA2 - src-like-adaptor 2
					HLA-E - major histocompatibility complex, class i, e
					KIFC3 - kinesin family member c3
					CTGF - connective tissue growth factor
					CASS4 - cas scaffolding protein family member 4
					ACE2 - angiotensin i converting enzyme 2
					COL14A1 - collagen, type xiv, alpha 1
					EMILIN1 - elastin microfibril interfacer 1
					BTN3A1 - butyrophilin, subfamily 3, member a1
					GPNMB - glycoprotein (transmembrane) nmb
					LPXN - leupaxin
					LAMA1 - laminin, alpha 1
					STX11 - syntaxin 11
					CLDN19 - claudin 19
					FLRT2 - fibronectin leucine rich transmembrane protein 2
					ESAM - endothelial cell adhesion molecule
					TREML2 - triggering receptor expressed on myeloid cells-like 2
					FUT7 - fucosyltransferase 7 (alpha (1,3) fucosyltransferase)
					VAV1 - vav 1 guanine nucleotide exchange factor
					VCAM1 - vascular cell adhesion molecule 1
					FYN - fyn oncogene related to src, fgr, yes
					STK10 - serine/threonine kinase 10
					KIT - v-kit hardy-zuckerman 4 feline sarcoma viral oncogene homolog
					MSN - moesin
					STAB1 - stabilin 1
					LIMS2 - lim and senescent cell antigen-like domains 2
					BCL11B - b-cell cll/lymphoma 11b (zinc finger protein)
					CD1D - cd1d molecule
					CD1C - cd1c molecule
					SLIT2 - slit homolog 2 (drosophila)
					STAT5A - signal transducer and activator of transcription 5a
					CD8A - cd8a molecule
					TXK - txk tyrosine kinase
					CD8B - cd8b molecule
					NRXN1 - neurexin 1
					CD6 - cd6 molecule
					NRXN2 - neurexin 2
					CD7 - cd7 molecule
					PRKX - protein kinase, x-linked
					SSPN - sarcospan
					TNFSF14 - tumor necrosis factor (ligand) superfamily, member 14
					ADAM23 - adam metallopeptidase domain 23
					CD3E - cd3e molecule, epsilon (cd3-tcr complex)
					ITK - il2-inducible t-cell kinase
					CD3G - cd3g molecule, gamma (cd3-tcr complex)
					CD2 - cd2 molecule
					CD3D - cd3d molecule, delta (cd3-tcr complex)
					MAFB - v-maf avian musculoaponeurotic fibrosarcoma oncogene homolog b
					PLA2G2D - phospholipase a2, group iid
					CD4 - cd4 molecule
					ANGPT1 - angiopoietin 1
					GATA3 - gata binding protein 3
					TNN - tenascin n
					EPHB1 - eph receptor b1
					FERMT2 - fermitin family member 2
					EPHA4 - eph receptor a4
					NCR3 - natural cytotoxicity triggering receptor 3
					BOC - boc cell adhesion associated, oncogene regulated
					ANXA1 - annexin a1
					SPON2 - spondin 2, extracellular matrix protein
					PRKCA - protein kinase c, alpha
					TIGIT - t cell immunoreceptor with ig and itim domains
					SRF - serum response factor (c-fos serum response element-binding transcription factor)
					SELE - selectin e
					SIRPA - signal-regulatory protein alpha
					RELN - reelin
					ITGA10 - integrin, alpha 10
					IL15 - interleukin 15
					PVRL3 - poliovirus receptor-related 3
					HEPACAM - hepatic and glial cell adhesion molecule
					CXCL12 - chemokine (c-x-c motif) ligand 12
					IL12B - interleukin 12b (natural killer cell stimulatory factor 2, cytotoxic lymphocyte maturation factor 2, p40)
					CLEC4A - c-type lectin domain family 4, member a
					TTYH1 - tweety homolog 1 (drosophila)
					CD72 - cd72 molecule
					CLDN11 - claudin 11
					FLNA - filamin a, alpha
					FOXP3 - forkhead box p3
					BCL11A - b-cell cll/lymphoma 11a (zinc finger protein)
					PCDH9 - protocadherin 9
					SELPLG - selectin p ligand
					ROPN1B - rhophilin associated tail protein 1b
					SELL - selectin l
					CD97 - cd97 molecule
					SELP - selectin p (granule membrane protein 140kda, antigen cd62)
					ENTPD1 - ectonucleoside triphosphate diphosphohydrolase 1
					CD36 - cd36 molecule (thrombospondin receptor)
					CCL5 - chemokine (c-c motif) ligand 5
					CCL4 - chemokine (c-c motif) ligand 4
					CD40LG - cd40 ligand
					CCL2 - chemokine (c-c motif) ligand 2
					EMILIN2 - elastin microfibril interfacer 2
					CX3CL1 - chemokine (c-x3-c motif) ligand 1
					GIMAP1 - gtpase, imap family member 1
					CD34 - cd34 molecule
					IL7R - interleukin 7 receptor
					CD200 - cd200 molecule
					NLGN3 - neuroligin 3
					CD28 - cd28 molecule
					CCL21 - chemokine (c-c motif) ligand 21
					ITGA9 - integrin, alpha 9
					ITGA7 - integrin, alpha 7
					ITGAD - integrin, alpha d
					SCARF1 - scavenger receptor class f, member 1
					PDGFRA - platelet-derived growth factor receptor, alpha polypeptide
					PTGER4 - prostaglandin e receptor 4 (subtype ep4)
					HAS2 - hyaluronan synthase 2
					ITGB7 - integrin, beta 7
					FBLN5 - fibulin 5
					PCDHGB7 - protocadherin gamma subfamily b, 7
					PECAM1 - platelet/endothelial cell adhesion molecule 1
					CYP1B1 - cytochrome p450, family 1, subfamily b, polypeptide 1
					RND3 - rho family gtpase 3
					CDK6 - cyclin-dependent kinase 6
					CORO1A - coronin, actin binding protein, 1a
					FAT4 - fat atypical cadherin 4
					SORBS1 - sorbin and sh3 domain containing 1
					MFGE8 - milk fat globule-egf factor 8 protein
					CDH22 - cadherin 22, type 2
					MFAP4 - microfibrillar-associated protein 4
					TCF7 - transcription factor 7 (t-cell specific, hmg-box)
					CDH5 - cadherin 5, type 2 (vascular endothelium)
					IRF4 - interferon regulatory factor 4
					PPAP2B - phosphatidic acid phosphatase type 2b
					PTPRC - protein tyrosine phosphatase, receptor type, c
					OLFM4 - olfactomedin 4
					FAT2 - fat atypical cadherin 2
					CDH17 - cadherin 17, li cadherin (liver-intestine)
					PGM5 - phosphoglucomutase 5
					DSG1 - desmoglein 1
					DSC3 - desmocollin 3
					COL6A6 - collagen, type vi, alpha 6
					ATP1B2 - atpase, na+/k+ transporting, beta 2 polypeptide
					PCDHB18 - protocadherin beta 18 pseudogene
					DSC1 - desmocollin 1
					PTPRM - protein tyrosine phosphatase, receptor type, m
					NOV - nephroblastoma overexpressed
					GP1BA - glycoprotein ib (platelet), alpha polypeptide
					DPP4 - dipeptidyl-peptidase 4
					TBX21 - t-box 21
					ASTN1 - astrotactin 1
					CHL1 - cell adhesion molecule l1-like
					AMICA1 - adhesion molecule, interacts with cxadr antigen 1
					NLGN1 - neuroligin 1
					IFNG - interferon, gamma
					DPT - dermatopontin
					GIMAP5 - gtpase, imap family member 5
					HAPLN3 - hyaluronan and proteoglycan link protein 3
					ID1 - inhibitor of dna binding 1, dominant negative helix-loop-helix protein
					PCDHGA3 - protocadherin gamma subfamily a, 3
					DNAJA3 - dnaj (hsp40) homolog, subfamily a, member 3
					PCDHGA5 - protocadherin gamma subfamily a, 5
					CXCR3 - chemokine (c-x-c motif) receptor 3
					WNT1 - wingless-type mmtv integration site family, member 1
					CLDN5 - claudin 5
					PCDHB15 - protocadherin beta 15
					PCDHB11 - protocadherin beta 11
					PCDHB12 - protocadherin beta 12
					PCDHB7 - protocadherin beta 7
					CLDN2 - claudin 2
					DSG3 - desmoglein 3
					RAC2 - ras-related c3 botulinum toxin substrate 2 (rho family, small gtp binding protein rac2)
					VWF - von willebrand factor
					CD209 - cd209 molecule
					ECM2 - extracellular matrix protein 2, female organ and adipocyte specific
					PCDHB4 - protocadherin beta 4
					CLDN8 - claudin 8
					PCDHB6 - protocadherin beta 6
					CLDN10 - claudin 10
					TINAGL1 - tubulointerstitial nephritis antigen-like 1
					WAS - wiskott-aldrich syndrome
					TEK - tek tyrosine kinase, endothelial
					LSAMP - limbic system-associated membrane protein
					PARVG - parvin, gamma
					PSTPIP1 - proline-serine-threonine phosphatase interacting protein 1
					PIK3CG - phosphatidylinositol-4,5-bisphosphate 3-kinase, catalytic subunit gamma
					LY9 - lymphocyte antigen 9
					CD226 - cd226 molecule
					SRPX - sushi-repeat containing protein, x-linked
					CLCA2 - chloride channel accessory 2
					FERMT3 - fermitin family member 3
					JAM3 - junctional adhesion molecule 3
					CDH23 - cadherin-related 23
					PKP1 - plakophilin 1 (ectodermal dysplasia/skin fragility syndrome)
					PKHD1 - polycystic kidney and hepatic disease 1 (autosomal recessive)
					FBLN7 - fibulin 7
					RAPGEF1 - rap guanine nucleotide exchange factor (gef) 1
					ZBTB32 - zinc finger and btb domain containing 32
					CRTAM - cytotoxic and regulatory t cell molecule
					PTPN22 - protein tyrosine phosphatase, non-receptor type 22 (lymphoid)
					LAT - linker for activation of t cells
					DOCK2 - dedicator of cytokinesis 2
					PIK3CD - phosphatidylinositol-4,5-bisphosphate 3-kinase, catalytic subunit delta
					CYR61 - cysteine-rich, angiogenic inducer, 61
					THBS4 - thrombospondin 4
					IGFBP7 - insulin-like growth factor binding protein 7
					SDC3 - syndecan 3
					APBB1IP - amyloid beta (a4) precursor protein-binding, family b, member 1 interacting protein
					ZAP70 - zeta-chain (tcr) associated protein kinase 70kda
					PCDHB5 - protocadherin beta 5
					PCDH18 - protocadherin 18
GO:0007155	cell adhesion	6.39e-44	2.18e-40	2.47 (17694,987,1892,261)	[+] Show genes
					CD93 - cd93 molecule
					DST - dystonin
					IL18R1 - interleukin 18 receptor 1
					BMX - bmx non-receptor tyrosine kinase
					SVEP1 - sushi, von willebrand factor type a, egf and pentraxin domain containing 1
					EBI3 - epstein-barr virus induced 3
					MMRN1 - multimerin 1
					ZFP36L2 - zfp36 ring finger protein-like 2
					ZFP36L1 - zfp36 ring finger protein-like 1
					STAB2 - stabilin 2
					LEP - leptin
					DOCK8 - dedicator of cytokinesis 8
					ENG - endoglin
					EPHA2 - eph receptor a2
					CADM3 - cell adhesion molecule 3
					LAMC3 - laminin, gamma 3
					IKZF1 - ikaros family zinc finger 1 (ikaros)
					ACHE - acetylcholinesterase
					CDHR1 - cadherin-related family member 1
					BLK - b lymphoid tyrosine kinase
					SLAMF7 - slam family member 7
					FERMT1 - fermitin family member 1
					HOXD3 - homeobox d3
					PLEK - pleckstrin
					ICAM4 - intercellular adhesion molecule 4 (landsteiner-wiener blood group)
					JAM2 - junctional adhesion molecule 2
					ICAM2 - intercellular adhesion molecule 2
					ICAM3 - intercellular adhesion molecule 3
					FREM1 - fras1 related extracellular matrix 1
					TSPAN32 - tetraspanin 32
					CDH19 - cadherin 19, type 2
					CD96 - cd96 molecule
					EGR1 - early growth response 1
					PDZD2 - pdz domain containing 2
					EGFR - epidermal growth factor receptor
					FZD7 - frizzled family receptor 7
					ICOS - inducible t-cell co-stimulator
					EOMES - eomesodermin
					TNXB - tenascin xb
					EFNB2 - ephrin-b2
					FZD4 - frizzled family receptor 4
					SIRPG - signal-regulatory protein gamma
					LYVE1 - lymphatic vessel endothelial hyaluronan receptor 1
					CNTNAP3 - contactin associated protein-like 3
					THEMIS2 - thymocyte selection associated family member 2
					LCK - lymphocyte-specific protein tyrosine kinase
					COL4A3 - collagen, type iv, alpha 3 (goodpasture antigen)
					NLRC3 - nlr family, card domain containing 3
					LCP1 - lymphocyte cytosolic protein 1 (l-plastin)
					DCHS2 - dachsous 2 (drosophila)
					COL19A1 - collagen, type xix, alpha 1
					S1PR1 - sphingosine-1-phosphate receptor 1
					LAMA2 - laminin, alpha 2
					COL17A1 - collagen, type xvii, alpha 1
					COL16A1 - collagen, type xvi, alpha 1
					LAMB3 - laminin, beta 3
					COL15A1 - collagen, type xv, alpha 1
					LAMB1 - laminin, beta 1
					CSTA - cystatin a (stefin a)
					CLDN15 - claudin 15
					AOC3 - amine oxidase, copper containing 3
					SLA2 - src-like-adaptor 2
					HLA-E - major histocompatibility complex, class i, e
					KIFC3 - kinesin family member c3
					CTGF - connective tissue growth factor
					CASS4 - cas scaffolding protein family member 4
					COL14A1 - collagen, type xiv, alpha 1
					EMILIN1 - elastin microfibril interfacer 1
					BTN3A1 - butyrophilin, subfamily 3, member a1
					GPNMB - glycoprotein (transmembrane) nmb
					LPXN - leupaxin
					LAMA1 - laminin, alpha 1
					STX11 - syntaxin 11
					CLDN19 - claudin 19
					FLRT2 - fibronectin leucine rich transmembrane protein 2
					ESAM - endothelial cell adhesion molecule
					TREML2 - triggering receptor expressed on myeloid cells-like 2
					FUT7 - fucosyltransferase 7 (alpha (1,3) fucosyltransferase)
					VAV1 - vav 1 guanine nucleotide exchange factor
					VCAM1 - vascular cell adhesion molecule 1
					FYN - fyn oncogene related to src, fgr, yes
					STK10 - serine/threonine kinase 10
					KIT - v-kit hardy-zuckerman 4 feline sarcoma viral oncogene homolog
					MSN - moesin
					STAB1 - stabilin 1
					LIMS2 - lim and senescent cell antigen-like domains 2
					CD1D - cd1d molecule
					BCL11B - b-cell cll/lymphoma 11b (zinc finger protein)
					CD1C - cd1c molecule
					SLIT2 - slit homolog 2 (drosophila)
					STAT5A - signal transducer and activator of transcription 5a
					CD8A - cd8a molecule
					TXK - txk tyrosine kinase
					CD8B - cd8b molecule
					NRXN1 - neurexin 1
					CD6 - cd6 molecule
					NRXN2 - neurexin 2
					CD7 - cd7 molecule
					SSPN - sarcospan
					PRKX - protein kinase, x-linked
					TNFSF14 - tumor necrosis factor (ligand) superfamily, member 14
					CD3E - cd3e molecule, epsilon (cd3-tcr complex)
					ADAM23 - adam metallopeptidase domain 23
					ITK - il2-inducible t-cell kinase
					CD3G - cd3g molecule, gamma (cd3-tcr complex)
					CD2 - cd2 molecule
					CD3D - cd3d molecule, delta (cd3-tcr complex)
					MAFB - v-maf avian musculoaponeurotic fibrosarcoma oncogene homolog b
					CD4 - cd4 molecule
					PLA2G2D - phospholipase a2, group iid
					ANGPT1 - angiopoietin 1
					GATA3 - gata binding protein 3
					TNN - tenascin n
					EPHB1 - eph receptor b1
					FERMT2 - fermitin family member 2
					EPHA4 - eph receptor a4
					NCR3 - natural cytotoxicity triggering receptor 3
					BOC - boc cell adhesion associated, oncogene regulated
					ANXA1 - annexin a1
					SPON2 - spondin 2, extracellular matrix protein
					PRKCA - protein kinase c, alpha
					TIGIT - t cell immunoreceptor with ig and itim domains
					SRF - serum response factor (c-fos serum response element-binding transcription factor)
					SELE - selectin e
					SIRPA - signal-regulatory protein alpha
					RELN - reelin
					IL15 - interleukin 15
					ITGA10 - integrin, alpha 10
					PVRL3 - poliovirus receptor-related 3
					HEPACAM - hepatic and glial cell adhesion molecule
					CXCL12 - chemokine (c-x-c motif) ligand 12
					IL12B - interleukin 12b (natural killer cell stimulatory factor 2, cytotoxic lymphocyte maturation factor 2, p40)
					CLEC4A - c-type lectin domain family 4, member a
					TTYH1 - tweety homolog 1 (drosophila)
					CD72 - cd72 molecule
					FLNA - filamin a, alpha
					CLDN11 - claudin 11
					FOXP3 - forkhead box p3
					BCL11A - b-cell cll/lymphoma 11a (zinc finger protein)
					PCDH9 - protocadherin 9
					SELPLG - selectin p ligand
					ROPN1B - rhophilin associated tail protein 1b
					SELL - selectin l
					CD97 - cd97 molecule
					SELP - selectin p (granule membrane protein 140kda, antigen cd62)
					ENTPD1 - ectonucleoside triphosphate diphosphohydrolase 1
					CD36 - cd36 molecule (thrombospondin receptor)
					CCL5 - chemokine (c-c motif) ligand 5
					CCL4 - chemokine (c-c motif) ligand 4
					CD40LG - cd40 ligand
					CCL2 - chemokine (c-c motif) ligand 2
					EMILIN2 - elastin microfibril interfacer 2
					CX3CL1 - chemokine (c-x3-c motif) ligand 1
					GIMAP1 - gtpase, imap family member 1
					CD34 - cd34 molecule
					IL7R - interleukin 7 receptor
					CD200 - cd200 molecule
					NLGN3 - neuroligin 3
					CD28 - cd28 molecule
					CCL21 - chemokine (c-c motif) ligand 21
					ITGA9 - integrin, alpha 9
					ITGA7 - integrin, alpha 7
					ITGAD - integrin, alpha d
					SCARF1 - scavenger receptor class f, member 1
					PDGFRA - platelet-derived growth factor receptor, alpha polypeptide
					PTGER4 - prostaglandin e receptor 4 (subtype ep4)
					HAS2 - hyaluronan synthase 2
					ITGB7 - integrin, beta 7
					FBLN5 - fibulin 5
					PCDHGB7 - protocadherin gamma subfamily b, 7
					PECAM1 - platelet/endothelial cell adhesion molecule 1
					CYP1B1 - cytochrome p450, family 1, subfamily b, polypeptide 1
					RND3 - rho family gtpase 3
					CDK6 - cyclin-dependent kinase 6
					CORO1A - coronin, actin binding protein, 1a
					FAT4 - fat atypical cadherin 4
					SORBS1 - sorbin and sh3 domain containing 1
					MFGE8 - milk fat globule-egf factor 8 protein
					CDH22 - cadherin 22, type 2
					MFAP4 - microfibrillar-associated protein 4
					TCF7 - transcription factor 7 (t-cell specific, hmg-box)
					CDH5 - cadherin 5, type 2 (vascular endothelium)
					IRF4 - interferon regulatory factor 4
					PPAP2B - phosphatidic acid phosphatase type 2b
					PTPRC - protein tyrosine phosphatase, receptor type, c
					OLFM4 - olfactomedin 4
					FAT2 - fat atypical cadherin 2
					CDH17 - cadherin 17, li cadherin (liver-intestine)
					PGM5 - phosphoglucomutase 5
					DSG1 - desmoglein 1
					DSC3 - desmocollin 3
					COL6A6 - collagen, type vi, alpha 6
					ATP1B2 - atpase, na+/k+ transporting, beta 2 polypeptide
					PCDHB18 - protocadherin beta 18 pseudogene
					DSC1 - desmocollin 1
					PTPRM - protein tyrosine phosphatase, receptor type, m
					NOV - nephroblastoma overexpressed
					GP1BA - glycoprotein ib (platelet), alpha polypeptide
					DPP4 - dipeptidyl-peptidase 4
					TBX21 - t-box 21
					ASTN1 - astrotactin 1
					CHL1 - cell adhesion molecule l1-like
					AMICA1 - adhesion molecule, interacts with cxadr antigen 1
					NLGN1 - neuroligin 1
					IFNG - interferon, gamma
					DPT - dermatopontin
					GIMAP5 - gtpase, imap family member 5
					ID1 - inhibitor of dna binding 1, dominant negative helix-loop-helix protein
					HAPLN3 - hyaluronan and proteoglycan link protein 3
					PCDHGA3 - protocadherin gamma subfamily a, 3
					DNAJA3 - dnaj (hsp40) homolog, subfamily a, member 3
					PCDHGA5 - protocadherin gamma subfamily a, 5
					CXCR3 - chemokine (c-x-c motif) receptor 3
					WNT1 - wingless-type mmtv integration site family, member 1
					PCDHB15 - protocadherin beta 15
					CLDN5 - claudin 5
					PCDHB11 - protocadherin beta 11
					PCDHB12 - protocadherin beta 12
					PCDHB7 - protocadherin beta 7
					CLDN2 - claudin 2
					DSG3 - desmoglein 3
					RAC2 - ras-related c3 botulinum toxin substrate 2 (rho family, small gtp binding protein rac2)
					VWF - von willebrand factor
					CD209 - cd209 molecule
					ECM2 - extracellular matrix protein 2, female organ and adipocyte specific
					PCDHB4 - protocadherin beta 4
					CLDN8 - claudin 8
					PCDHB6 - protocadherin beta 6
					CLDN10 - claudin 10
					TINAGL1 - tubulointerstitial nephritis antigen-like 1
					WAS - wiskott-aldrich syndrome
					TEK - tek tyrosine kinase, endothelial
					LSAMP - limbic system-associated membrane protein
					PARVG - parvin, gamma
					PSTPIP1 - proline-serine-threonine phosphatase interacting protein 1
					PIK3CG - phosphatidylinositol-4,5-bisphosphate 3-kinase, catalytic subunit gamma
					LY9 - lymphocyte antigen 9
					CD226 - cd226 molecule
					SRPX - sushi-repeat containing protein, x-linked
					CLCA2 - chloride channel accessory 2
					FERMT3 - fermitin family member 3
					JAM3 - junctional adhesion molecule 3
					CDH23 - cadherin-related 23
					PKP1 - plakophilin 1 (ectodermal dysplasia/skin fragility syndrome)
					PKHD1 - polycystic kidney and hepatic disease 1 (autosomal recessive)
					FBLN7 - fibulin 7
					RAPGEF1 - rap guanine nucleotide exchange factor (gef) 1
					ZBTB32 - zinc finger and btb domain containing 32
					CRTAM - cytotoxic and regulatory t cell molecule
					PTPN22 - protein tyrosine phosphatase, non-receptor type 22 (lymphoid)
					LAT - linker for activation of t cells
					DOCK2 - dedicator of cytokinesis 2
					PIK3CD - phosphatidylinositol-4,5-bisphosphate 3-kinase, catalytic subunit delta
					CYR61 - cysteine-rich, angiogenic inducer, 61
					THBS4 - thrombospondin 4
					IGFBP7 - insulin-like growth factor binding protein 7
					SDC3 - syndecan 3
					APBB1IP - amyloid beta (a4) precursor protein-binding, family b, member 1 interacting protein
					ZAP70 - zeta-chain (tcr) associated protein kinase 70kda
					PCDHB5 - protocadherin beta 5
					PCDH18 - protocadherin 18
GO:0051239	regulation of multicellular organismal process	5.85e-42	1.6e-38	1.86 (17694,2334,1868,458)	[+] Show genes
					GFAP - glial fibrillary acidic protein
					GFI1 - growth factor independent 1 transcription repressor
					PLAC8 - placenta-specific 8
					GDF10 - growth differentiation factor 10
					LIF - leukemia inhibitory factor
					SPR - sepiapterin reductase (7,8-dihydrobiopterin:nadp+ oxidoreductase)
					CARD11 - caspase recruitment domain family, member 11
					SPN - sialophorin
					PML - promyelocytic leukemia
					STAB2 - stabilin 2
					TLR8 - toll-like receptor 8
					ACACB - acetyl-coa carboxylase beta
					LEP - leptin
					GDF5 - growth differentiation factor 5
					ATOH8 - atonal homolog 8 (drosophila)
					FXYD1 - fxyd domain containing ion transport regulator 1
					SOX10 - sry (sex determining region y)-box 10
					TWIST2 - twist basic helix-loop-helix transcription factor 2
					CRHR1 - corticotropin releasing hormone receptor 1
					CRHBP - corticotropin releasing hormone binding protein
					UBASH3B - ubiquitin associated and sh3 domain containing b
					PLCG2 - phospholipase c, gamma 2 (phosphatidylinositol-specific)
					SERPINF2 - serpin peptidase inhibitor, clade f (alpha-2 antiplasmin, pigment epithelium derived factor), member 2
					PLEK - pleckstrin
					ADAMTS1 - adam metallopeptidase with thrombospondin type 1 motif, 1
					CNN1 - calponin 1, basic, smooth muscle
					ACVR2A - activin a receptor, type iia
					ACVRL1 - activin a receptor type ii-like 1
					DLL1 - delta-like 1 (drosophila)
					GLI1 - gli family zinc finger 1
					PPARGC1A - peroxisome proliferator-activated receptor gamma, coactivator 1 alpha
					GLI2 - gli family zinc finger 2
					FZD7 - frizzled family receptor 7
					TRPV2 - transient receptor potential cation channel, subfamily v, member 2
					EOMES - eomesodermin
					CNR1 - cannabinoid receptor 1 (brain)
					KRT17 - keratin 17
					PPARG - peroxisome proliferator-activated receptor gamma
					IL27RA - interleukin 27 receptor, alpha
					SLITRK2 - slit and ntrk-like family, member 2
					LCAT - lecithin-cholesterol acyltransferase
					LCK - lymphocyte-specific protein tyrosine kinase
					COL4A3 - collagen, type iv, alpha 3 (goodpasture antigen)
					DMRT3 - doublesex and mab-3 related transcription factor 3
					ANGPT4 - angiopoietin 4
					SNAI2 - snail family zinc finger 2
					ADRA1A - adrenoceptor alpha 1a
					LAMA2 - laminin, alpha 2
					SCPEP1 - serine carboxypeptidase 1
					CHODL - chondrolectin
					MMRN2 - multimerin 2
					TAC1 - tachykinin, precursor 1
					NLRC5 - nlr family, card domain containing 5
					SRGN - serglycin
					ADRB2 - adrenoceptor beta 2, surface
					CTGF - connective tissue growth factor
					CTLA4 - cytotoxic t-lymphocyte-associated protein 4
					TNFRSF13C - tumor necrosis factor receptor superfamily, member 13c
					FRZB - frizzled-related protein
					HAND2 - heart and neural crest derivatives expressed 2
					ACE2 - angiotensin i converting enzyme 2
					ANGPTL4 - angiopoietin-like 4
					CCM2L - cerebral cavernous malformation 2-like
					CD101 - cd101 molecule
					FLRT2 - fibronectin leucine rich transmembrane protein 2
					AIF1 - allograft inflammatory factor 1
					LIPG - lipase, endothelial
					FYN - fyn oncogene related to src, fgr, yes
					KIT - v-kit hardy-zuckerman 4 feline sarcoma viral oncogene homolog
					KCNA2 - potassium voltage-gated channel, shaker-related subfamily, member 2
					KCNA1 - potassium voltage-gated channel, shaker-related subfamily, member 1 (episodic ataxia with myokymia)
					PHOSPHO1 - phosphatase, orphan 1
					LIMS2 - lim and senescent cell antigen-like domains 2
					KL - klotho
					PROX1 - prospero homeobox 1
					KCNA5 - potassium voltage-gated channel, shaker-related subfamily, member 5
					JUN - jun proto-oncogene
					SLIT2 - slit homolog 2 (drosophila)
					PROS1 - protein s (alpha)
					PRNP - prion protein
					STAT5A - signal transducer and activator of transcription 5a
					NRXN1 - neurexin 1
					JAK3 - janus kinase 3
					PRKX - protein kinase, x-linked
					ADIPOQ - adiponectin, c1q and collagen domain containing
					ANGPT1 - angiopoietin 1
					KCNJ12 - potassium inwardly-rectifying channel, subfamily j, member 12
					UTS2B - urotensin 2b
					GATA6 - gata binding protein 6
					C1QTNF1 - c1q and tumor necrosis factor related protein 1
					GATA3 - gata binding protein 3
					BIN1 - bridging integrator 1
					PRKCQ - protein kinase c, theta
					GBP1 - guanylate binding protein 1, interferon-inducible
					KLF4 - kruppel-like factor 4 (gut)
					PRKD1 - protein kinase d1
					KCNE1 - potassium voltage-gated channel, isk-related family, member 1
					ANXA3 - annexin a3
					LRRC32 - leucine rich repeat containing 32
					PRKCH - protein kinase c, eta
					FBXO31 - f-box protein 31
					PRKCB - protein kinase c, beta
					NR4A3 - nuclear receptor subfamily 4, group a, member 3
					ANXA1 - annexin a1
					PRKCA - protein kinase c, alpha
					ANK2 - ankyrin 2, neuronal
					SRF - serum response factor (c-fos serum response element-binding transcription factor)
					GPR124 - g protein-coupled receptor 124
					S1PR2 - sphingosine-1-phosphate receptor 2
					GSTP1 - glutathione s-transferase pi 1
					GPR55 - g protein-coupled receptor 55
					CIITA - class ii, major histocompatibility complex, transactivator
					RNF112 - ring finger protein 112
					RAB8B - rab8b, member ras oncogene family
					CXCL12 - chemokine (c-x-c motif) ligand 12
					SCN11A - sodium channel, voltage-gated, type xi, alpha subunit
					WWTR1 - ww domain containing transcription regulator 1
					PTGDR2 - prostaglandin d2 receptor 2
					BCL11A - b-cell cll/lymphoma 11a (zinc finger protein)
					SELP - selectin p (granule membrane protein 140kda, antigen cd62)
					CCL19 - chemokine (c-c motif) ligand 19
					SCARA5 - scavenger receptor class a, member 5 (putative)
					GUCY1A3 - guanylate cyclase 1, soluble, alpha 3
					GPRC5B - g protein-coupled receptor, family c, group 5, member b
					CCL5 - chemokine (c-c motif) ligand 5
					CCL2 - chemokine (c-c motif) ligand 2
					DES - desmin
					KLK8 - kallikrein-related peptidase 8
					APOD - apolipoprotein d
					XCL1 - chemokine (c motif) ligand 1
					IRAK3 - interleukin-1 receptor-associated kinase 3
					CX3CL1 - chemokine (c-x3-c motif) ligand 1
					CRB2 - crumbs homolog 2 (drosophila)
					NDRG2 - ndrg family member 2
					KLK3 - kallikrein-related peptidase 3
					FAS - fas cell surface death receptor
					PAK3 - p21 protein (cdc42/rac)-activated kinase 3
					FASLG - fas ligand (tnf superfamily, member 6)
					POLR3K - polymerase (rna) iii (dna directed) polypeptide k, 12.3 kda
					AQP1 - aquaporin 1 (colton blood group)
					PDE9A - phosphodiesterase 9a
					LRRTM2 - leucine rich repeat transmembrane neuronal 2
					DNM3 - dynamin 3
					SCN2B - sodium channel, voltage-gated, type ii, beta subunit
					PPP1R16B - protein phosphatase 1, regulatory subunit 16b
					CXCR4 - chemokine (c-x-c motif) receptor 4
					PDGFRA - platelet-derived growth factor receptor, alpha polypeptide
					CCR2 - chemokine (c-c motif) receptor 2
					PRICKLE1 - prickle homolog 1 (drosophila)
					HAS2 - hyaluronan synthase 2
					ENPP2 - ectonucleotide pyrophosphatase/phosphodiesterase 2
					MEF2C - myocyte enhancer factor 2c
					PDK4 - pyruvate dehydrogenase kinase, isozyme 4
					HEG1 - heart development protein with egf-like domains 1
					MEIS2 - meis homeobox 2
					SCN5A - sodium channel, voltage-gated, type v, alpha subunit
					SCN4B - sodium channel, voltage-gated, type iv, beta subunit
					CYP1B1 - cytochrome p450, family 1, subfamily b, polypeptide 1
					LZTS1 - leucine zipper, putative tumor suppressor 1
					S100B - s100 calcium binding protein b
					ASPA - aspartoacylase
					UBASH3A - ubiquitin associated and sh3 domain containing a
					SAA1 - serum amyloid a1
					MET - met proto-oncogene
					IL1RL1 - interleukin 1 receptor-like 1
					FAT4 - fat atypical cadherin 4
					MFAP4 - microfibrillar-associated protein 4
					BMPER - bmp binding endothelial regulator
					NCKAP1L - nck-associated protein 1-like
					CLIC5 - chloride intracellular channel 5
					DAB2 - dab, mitogen-responsive phosphoprotein, homolog 2 (drosophila)
					PDCD1 - programmed cell death 1
					PDE3B - phosphodiesterase 3b, cgmp-inhibited
					HCLS1 - hematopoietic cell-specific lyn substrate 1
					ARHGEF15 - rho guanine nucleotide exchange factor (gef) 15
					DRD2 - dopamine receptor d2
					ATP1A2 - atpase, na+/k+ transporting, alpha 2 polypeptide
					GP1BA - glycoprotein ib (platelet), alpha polypeptide
					ARRDC3 - arrestin domain containing 3
					SHANK3 - sh3 and multiple ankyrin repeat domains 3
					WNT9B - wingless-type mmtv integration site family, member 9b
					MAP1B - microtubule-associated protein 1b
					NLGN1 - neuroligin 1
					DPYSL2 - dihydropyrimidinase-like 2
					GPM6B - glycoprotein m6b
					GIMAP5 - gtpase, imap family member 5
					SKI - v-ski avian sarcoma viral oncogene homolog
					CXCR3 - chemokine (c-x-c motif) receptor 3
					TBX18 - t-box 18
					UTS2R - urotensin 2 receptor
					WNT1 - wingless-type mmtv integration site family, member 1
					WNT3 - wingless-type mmtv integration site family, member 3
					WNT6 - wingless-type mmtv integration site family, member 6
					NLRP1 - nlr family, pyrin domain containing 1
					ISLR2 - immunoglobulin superfamily containing leucine-rich repeat 2
					DTX1 - deltex homolog 1 (drosophila)
					TSHZ3 - teashirt zinc finger homeobox 3
					LSAMP - limbic system-associated membrane protein
					LTB - lymphotoxin beta (tnf superfamily, member 3)
					CLEC4E - c-type lectin domain family 4, member e
					FFAR3 - free fatty acid receptor 3
					ADAMTS18 - adam metallopeptidase with thrombospondin type 1 motif, 18
					IL34 - interleukin 34
					LTA - lymphotoxin alpha
					LRP1 - low density lipoprotein receptor-related protein 1
					SHOX2 - short stature homeobox 2
					PIK3CG - phosphatidylinositol-4,5-bisphosphate 3-kinase, catalytic subunit gamma
					AVPR2 - arginine vasopressin receptor 2
					IKZF3 - ikaros family zinc finger 3 (aiolos)
					LYN - v-yes-1 yamaguchi sarcoma viral related oncogene homolog
					LTK - leukocyte receptor tyrosine kinase
					RAPGEF1 - rap guanine nucleotide exchange factor (gef) 1
					PIK3R6 - phosphoinositide-3-kinase, regulatory subunit 6
					TMEM100 - transmembrane protein 100
					SFRP1 - secreted frizzled-related protein 1
					SFRP4 - secreted frizzled-related protein 4
					SERPINE2 - serpin peptidase inhibitor, clade e (nexin, plasminogen activator inhibitor type 1), member 2
					ZFP36 - zfp36 ring finger protein
					PTPN22 - protein tyrosine phosphatase, non-receptor type 22 (lymphoid)
					HAP1 - huntingtin-associated protein 1
					GPAM - glycerol-3-phosphate acyltransferase, mitochondrial
					DMD - dystrophin
					DMBT1 - deleted in malignant brain tumors 1
					SGK1 - serum/glucocorticoid regulated kinase 1
					ZAP70 - zeta-chain (tcr) associated protein kinase 70kda
					MAF - v-maf avian musculoaponeurotic fibrosarcoma oncogene homolog
					CPNE5 - copine v
					IL18R1 - interleukin 18 receptor 1
					ITM2C - integral membrane protein 2c
					EBI3 - epstein-barr virus induced 3
					BPI - bactericidal/permeability-increasing protein
					NRP1 - neuropilin 1
					EPAS1 - endothelial pas domain protein 1
					NAP1L2 - nucleosome assembly protein 1-like 2
					HRH1 - histamine receptor h1
					BTK - bruton agammaglobulinemia tyrosine kinase
					BTG1 - b-cell translocation gene 1, anti-proliferative
					EPHA2 - eph receptor a2
					IKZF1 - ikaros family zinc finger 1 (ikaros)
					PROM1 - prominin 1
					PRDM1 - pr domain containing 1, with znf domain
					EGR2 - early growth response 2
					EGR3 - early growth response 3
					PPP1R12B - protein phosphatase 1, regulatory subunit 12b
					BMP2 - bone morphogenetic protein 2
					RGS2 - regulator of g-protein signaling 2, 24kda
					HOXD3 - homeobox d3
					APOLD1 - apolipoprotein l domain containing 1
					CALCRL - calcitonin receptor-like
					BMP5 - bone morphogenetic protein 5
					LBH - limb bud and heart development
					TRDN - triadin
					BMP6 - bone morphogenetic protein 6
					ADAMTS9 - adam metallopeptidase with thrombospondin type 1 motif, 9
					HYAL1 - hyaluronoglucosaminidase 1
					EGR1 - early growth response 1
					HTR2B - 5-hydroxytryptamine (serotonin) receptor 2b, g protein-coupled
					EFNB2 - ephrin-b2
					HTR2A - 5-hydroxytryptamine (serotonin) receptor 2a, g protein-coupled
					TLR10 - toll-like receptor 10
					SERPING1 - serpin peptidase inhibitor, clade g (c1 inhibitor), member 1
					SPRY1 - sprouty homolog 1, antagonist of fgf signaling (drosophila)
					NLRC3 - nlr family, card domain containing 3
					CACNA1G - calcium channel, voltage-dependent, t type, alpha 1g subunit
					EDN3 - endothelin 3
					C3 - complement component 3
					EDNRB - endothelin receptor type b
					S1PR1 - sphingosine-1-phosphate receptor 1
					EDN1 - endothelin 1
					C6 - complement component 6
					PTCH2 - patched 2
					HLA-E - major histocompatibility complex, class i, e
					SOCS1 - suppressor of cytokine signaling 1
					HLX - h2.0-like homeobox
					CASQ2 - calsequestrin 2 (cardiac muscle)
					COL14A1 - collagen, type xiv, alpha 1
					BANK1 - b-cell scaffold protein with ankyrin repeats 1
					CASP1 - caspase 1, apoptosis-related cysteine peptidase
					GPNMB - glycoprotein (transmembrane) nmb
					FBLN1 - fibulin 1
					LAMA1 - laminin, alpha 1
					VEGFC - vascular endothelial growth factor c
					TMIGD2 - transmembrane and immunoglobulin domain containing 2
					IL33 - interleukin 33
					VIM - vimentin
					HLA-DPA1 - major histocompatibility complex, class ii, dp alpha 1
					HLA-DPB1 - major histocompatibility complex, class ii, dp beta 1
					CACNA1E - calcium channel, voltage-dependent, r type, alpha 1e subunit
					HLA-DMA - major histocompatibility complex, class ii, dm alpha
					HLA-DOA - major histocompatibility complex, class ii, do alpha
					HGF - hepatocyte growth factor (hepapoietin a; scatter factor)
					CAMK4 - calcium/calmodulin-dependent protein kinase iv
					NRG1 - neuregulin 1
					TESC - tescalcin
					HSPB6 - heat shock protein, alpha-crystallin-related, b6
					F2R - coagulation factor ii (thrombin) receptor
					STAB1 - stabilin 1
					BCL11B - b-cell cll/lymphoma 11b (zinc finger protein)
					KLF2 - kruppel-like factor 2 (lung)
					GDPD5 - glycerophosphodiester phosphodiesterase domain containing 5
					NOD1 - nucleotide-binding oligomerization domain containing 1
					PHLDB1 - pleckstrin homology-like domain, family b, member 1
					TXK - txk tyrosine kinase
					TWIST1 - twist basic helix-loop-helix transcription factor 1
					CD3E - cd3e molecule, epsilon (cd3-tcr complex)
					HOXA5 - homeobox a5
					CD2 - cd2 molecule
					HOXA2 - homeobox a2
					ETS1 - v-ets avian erythroblastosis virus e26 oncogene homolog 1
					HOXA9 - homeobox a9
					MAFB - v-maf avian musculoaponeurotic fibrosarcoma oncogene homolog b
					CD4 - cd4 molecule
					HOXA7 - homeobox a7
					EPHB1 - eph receptor b1
					PELI1 - pellino e3 ubiquitin protein ligase 1
					CAV1 - caveolin 1, caveolae protein, 22kda
					EPHA4 - eph receptor a4
					PLXNA4 - plexin a4
					NCMAP - noncompact myelin associated protein
					SPON2 - spondin 2, extracellular matrix protein
					FOXA1 - forkhead box a1
					TIGIT - t cell immunoreceptor with ig and itim domains
					RELN - reelin
					SASH3 - sam and sh3 domain containing 3
					LGMN - legumain
					IL15 - interleukin 15
					IL12RB2 - interleukin 12 receptor, beta 2
					ZEB1 - zinc finger e-box binding homeobox 1
					IL12RB1 - interleukin 12 receptor, beta 1
					FLT4 - fms-related tyrosine kinase 4
					FLT3LG - fms-related tyrosine kinase 3 ligand
					KLK6 - kallikrein-related peptidase 6
					IL12B - interleukin 12b (natural killer cell stimulatory factor 2, cytotoxic lymphocyte maturation factor 2, p40)
					IL12A - interleukin 12a (natural killer cell stimulatory factor 1, cytotoxic lymphocyte maturation factor 1, p35)
					IDO1 - indoleamine 2,3-dioxygenase 1
					FOXP3 - forkhead box p3
					FOXO1 - forkhead box o1
					P2RX1 - purinergic receptor p2x, ligand-gated ion channel, 1
					GLIPR2 - gli pathogenesis-related 2
					CD97 - cd97 molecule
					IGF2BP2 - insulin-like growth factor 2 mrna binding protein 2
					IL4R - interleukin 4 receptor
					CD38 - cd38 molecule
					FOXC1 - forkhead box c1
					CD36 - cd36 molecule (thrombospondin receptor)
					IL2RA - interleukin 2 receptor, alpha
					DMRT2 - doublesex and mab-3 related transcription factor 2
					SCN3B - sodium channel, voltage-gated, type iii, beta subunit
					CD40LG - cd40 ligand
					CD40 - cd40 molecule, tnf receptor superfamily member 5
					CD27 - cd27 molecule
					FIGF - c-fos induced growth factor (vascular endothelial growth factor d)
					LPHN3 - latrophilin 3
					TDGF1 - teratocarcinoma-derived growth factor 1
					CD34 - cd34 molecule
					IL7 - interleukin 7
					FGR - feline gardner-rasheed sarcoma viral oncogene homolog
					IL7R - interleukin 7 receptor
					NLGN3 - neuroligin 3
					TNFRSF8 - tumor necrosis factor receptor superfamily, member 8
					PDCD1LG2 - programmed cell death 1 ligand 2
					CD28 - cd28 molecule
					IL6 - interleukin 6 (interferon, beta 2)
					PPARGC1B - peroxisome proliferator-activated receptor gamma, coactivator 1 beta
					CYGB - cytoglobin
					FGF9 - fibroblast growth factor 9
					IL17B - interleukin 17b
					PTCH1 - patched 1
					PTGDS - prostaglandin d2 synthase 21kda (brain)
					SCARF1 - scavenger receptor class f, member 1
					NTRK3 - neurotrophic tyrosine kinase, receptor, type 3
					NTRK2 - neurotrophic tyrosine kinase, receptor, type 2
					FGF7 - fibroblast growth factor 7
					TACR1 - tachykinin receptor 1
					PTGER4 - prostaglandin e receptor 4 (subtype ep4)
					FGF2 - fibroblast growth factor 2 (basic)
					TLR9 - toll-like receptor 9
					RASSF2 - ras association (ralgds/af-6) domain family member 2
					NLRP3 - nlr family, pyrin domain containing 3
					PTGIS - prostaglandin i2 (prostacyclin) synthase
					PTGS2 - prostaglandin-endoperoxide synthase 2 (prostaglandin g/h synthase and cyclooxygenase)
					TAL1 - t-cell acute lymphocytic leukemia 1
					CDK6 - cyclin-dependent kinase 6
					INSL3 - insulin-like 3 (leydig cell)
					PTN - pleiotrophin
					NPR2 - natriuretic peptide receptor b/guanylate cyclase b (atrionatriuretic peptide receptor b)
					TESPA1 - thymocyte expressed, positive selection associated 1
					FCN1 - ficolin (collagen/fibrinogen domain containing) 1
					NPR1 - natriuretic peptide receptor a/guanylate cyclase a (atrionatriuretic peptide receptor a)
					ZEB2 - zinc finger e-box binding homeobox 2
					TP63 - tumor protein p63
					INPP5D - inositol polyphosphate-5-phosphatase, 145kda
					TCF7L2 - transcription factor 7-like 2 (t-cell specific, hmg-box)
					NPY2R - neuropeptide y receptor y2
					IRF4 - interferon regulatory factor 4
					FCER1A - fc fragment of ige, high affinity i, receptor for; alpha polypeptide
					TCF4 - transcription factor 4
					CXCL13 - chemokine (c-x-c motif) ligand 13
					LRRC4B - leucine rich repeat containing 4b
					TIE1 - tyrosine kinase with immunoglobulin-like and egf-like domains 1
					PTPRZ1 - protein tyrosine phosphatase, receptor-type, z polypeptide 1
					IFI16 - interferon, gamma-inducible protein 16
					LRRN3 - leucine rich repeat neuronal 3
					SOX17 - sry (sex determining region y)-box 17
					NOTCH4 - notch 4
					HSPB7 - heat shock 27kda protein family, member 7 (cardiovascular)
					TBX21 - t-box 21
					NOS3 - nitric oxide synthase 3 (endothelial cell)
					TLR4 - toll-like receptor 4
					NOTCH1 - notch 1
					TSPAN8 - tetraspanin 8
					CHI3L1 - chitinase 3-like 1 (cartilage glycoprotein-39)
					AMOTL1 - angiomotin like 1
					IFNG - interferon, gamma
					KCNIP2 - kv channel interacting protein 2
					ID3 - inhibitor of dna binding 3, dominant negative helix-loop-helix protein
					ID1 - inhibitor of dna binding 1, dominant negative helix-loop-helix protein
					NGFR - nerve growth factor receptor
					IRF8 - interferon regulatory factor 8
					FOXP2 - forkhead box p2
					SOX8 - sry (sex determining region y)-box 8
					ID4 - inhibitor of dna binding 4, dominant negative helix-loop-helix protein
					C10orf54 - chromosome 10 open reading frame 54
					TNFAIP3 - tumor necrosis factor, alpha-induced protein 3
					TNNI2 - troponin i type 2 (skeletal, fast)
					MYOCD - myocardin
					DISC1 - disrupted in schizophrenia 1
					TNNT3 - troponin t type 3 (skeletal, fast)
					GPIHBP1 - glycosylphosphatidylinositol anchored high density lipoprotein binding protein 1
					TEK - tek tyrosine kinase, endothelial
					ACVR1C - activin a receptor, type ic
					CCR6 - chemokine (c-c motif) receptor 6
					CCR7 - chemokine (c-c motif) receptor 7
					OSR1 - odd-skipped related 1 (drosophila)
					CMKLR1 - chemokine-like receptor 1
					TF - transferrin
					CMA1 - chymase 1, mast cell
					WNT10A - wingless-type mmtv integration site family, member 10a
					TNMD - tenomodulin
					PI16 - peptidase inhibitor 16
					PPM1F - protein phosphatase, mg2+/mn2+ dependent, 1f
					NFIB - nuclear factor i/b
					CELF2 - cugbp, elav-like family member 2
					CLIC2 - chloride intracellular channel 2
					ZBTB32 - zinc finger and btb domain containing 32
					CRTAM - cytotoxic and regulatory t cell molecule
					TGFB3 - transforming growth factor, beta 3
					PRDM16 - pr domain containing 16
					IGF1 - insulin-like growth factor 1 (somatomedin c)
					HCAR2 - hydroxycarboxylic acid receptor 2
					TGFBR2 - transforming growth factor, beta receptor ii (70/80kda)
					FOS - fbj murine osteosarcoma viral oncogene homolog
					CYR61 - cysteine-rich, angiogenic inducer, 61
					RBP4 - retinol binding protein 4, plasma
					THBS4 - thrombospondin 4
					CLEC9A - c-type lectin domain family 9, member a
					CIDEA - cell death-inducing dffa-like effector a
					MMD - monocyte to macrophage differentiation-associated
GO:0030155	regulation of cell adhesion	3.65e-41	8.32e-38	2.92 (17694,596,1879,185)	[+] Show genes
					LAX1 - lymphocyte transmembrane adaptor 1
					SASH3 - sam and sh3 domain containing 3
					IL15 - interleukin 15
					IL12RB1 - interleukin 12 receptor, beta 1
					ZEB1 - zinc finger e-box binding homeobox 1
					GSN - gelsolin
					EBI3 - epstein-barr virus induced 3
					KLRK1 - killer cell lectin-like receptor subfamily k, member 1
					CXCL12 - chemokine (c-x-c motif) ligand 12
					IL12B - interleukin 12b (natural killer cell stimulatory factor 2, cytotoxic lymphocyte maturation factor 2, p40)
					CYTIP - cytohesin 1 interacting protein
					IL12A - interleukin 12a (natural killer cell stimulatory factor 1, cytotoxic lymphocyte maturation factor 1, p35)
					CARD11 - caspase recruitment domain family, member 11
					SPN - sialophorin
					FLNA - filamin a, alpha
					COL26A1 - collagen, type xxvi, alpha 1
					IDO1 - indoleamine 2,3-dioxygenase 1
					CCDC80 - coiled-coil domain containing 80
					CYTH3 - cytohesin 3
					PML - promyelocytic leukemia
					BTLA - b and t lymphocyte associated
					FOXP3 - forkhead box p3
					SELP - selectin p (granule membrane protein 140kda, antigen cd62)
					ENG - endoglin
					EPHA2 - eph receptor a2
					IL4R - interleukin 4 receptor
					CCL19 - chemokine (c-c motif) ligand 19
					MYOC - myocilin, trabecular meshwork inducible glucocorticoid response
					IKZF1 - ikaros family zinc finger 1 (ikaros)
					CD36 - cd36 molecule (thrombospondin receptor)
					IL2RA - interleukin 2 receptor, alpha
					CCL5 - chemokine (c-c motif) ligand 5
					EGR3 - early growth response 3
					CCL2 - chemokine (c-c motif) ligand 2
					TDGF1 - teratocarcinoma-derived growth factor 1
					BMP2 - bone morphogenetic protein 2
					UBASH3B - ubiquitin associated and sh3 domain containing b
					APOD - apolipoprotein d
					XCL1 - chemokine (c motif) ligand 1
					CX3CL1 - chemokine (c-x3-c motif) ligand 1
					ABI3BP - abi family, member 3 (nesh) binding protein
					IL7 - interleukin 7
					IL7R - interleukin 7 receptor
					SERPINF2 - serpin peptidase inhibitor, clade f (alpha-2 antiplasmin, pigment epithelium derived factor), member 2
					PAK3 - p21 protein (cdc42/rac)-activated kinase 3
					PAG1 - phosphoprotein associated with glycosphingolipid microdomains 1
					PDCD1LG2 - programmed cell death 1 ligand 2
					IL6 - interleukin 6 (interferon, beta 2)
					CD28 - cd28 molecule
					CCL21 - chemokine (c-c motif) ligand 21
					CLEC4G - c-type lectin domain family 4, member g
					EGFLAM - egf-like, fibronectin type iii and laminin g domains
					JAM2 - junctional adhesion molecule 2
					ACVRL1 - activin a receptor type ii-like 1
					HYAL1 - hyaluronoglucosaminidase 1
					DLL1 - delta-like 1 (drosophila)
					CCR2 - chemokine (c-c motif) receptor 2
					HAS2 - hyaluronan synthase 2
					GLI2 - gli family zinc finger 2
					FZD7 - frizzled family receptor 7
					ICOS - inducible t-cell co-stimulator
					FZD4 - frizzled family receptor 4
					SIRPG - signal-regulatory protein gamma
					ARHGAP6 - rho gtpase activating protein 6
					CYP1B1 - cytochrome p450, family 1, subfamily b, polypeptide 1
					DACT2 - dishevelled-binding antagonist of beta-catenin 2
					SIT1 - signaling threshold regulating transmembrane adaptor 1
					CDK6 - cyclin-dependent kinase 6
					PTN - pleiotrophin
					CORO1A - coronin, actin binding protein, 1a
					SAA1 - serum amyloid a1
					TESPA1 - thymocyte expressed, positive selection associated 1
					LCK - lymphocyte-specific protein tyrosine kinase
					SNAI2 - snail family zinc finger 2
					DUSP22 - dual specificity phosphatase 22
					NCKAP1L - nck-associated protein 1-like
					NPY2R - neuropeptide y receptor y2
					S1PR1 - sphingosine-1-phosphate receptor 1
					SPOCK2 - sparc/osteonectin, cwcv and kazal-like domains proteoglycan (testican) 2
					IRF4 - interferon regulatory factor 4
					PDCD1 - programmed cell death 1
					PTPRC - protein tyrosine phosphatase, receptor type, c
					LAMA2 - laminin, alpha 2
					FBLN2 - fibulin 2
					COL16A1 - collagen, type xvi, alpha 1
					PDE3B - phosphodiesterase 3b, cgmp-inhibited
					OLFM4 - olfactomedin 4
					CXCL13 - chemokine (c-x-c motif) ligand 13
					HLA-E - major histocompatibility complex, class i, e
					PLEKHA2 - pleckstrin homology domain containing, family a (phosphoinositide binding specific) member 2
					ADRB2 - adrenoceptor beta 2, surface
					HLX - h2.0-like homeobox
					MYO1F - myosin if
					DPP4 - dipeptidyl-peptidase 4
					TNFRSF13C - tumor necrosis factor receptor superfamily, member 13c
					CTLA4 - cytotoxic t-lymphocyte-associated protein 4
					CYTH4 - cytohesin 4
					HLA-DRA - major histocompatibility complex, class ii, dr alpha
					NOTCH1 - notch 1
					GPM6B - glycoprotein m6b
					IFNG - interferon, gamma
					FBLN1 - fibulin 1
					LPXN - leupaxin
					GIMAP5 - gtpase, imap family member 5
					GRAP2 - grb2-related adaptor protein 2
					LAMA1 - laminin, alpha 1
					CCM2L - cerebral cavernous malformation 2-like
					DNAJA3 - dnaj (hsp40) homolog, subfamily a, member 3
					VEGFC - vascular endothelial growth factor c
					TMIGD2 - transmembrane and immunoglobulin domain containing 2
					TBX18 - t-box 18
					HLA-DPA1 - major histocompatibility complex, class ii, dp alpha 1
					WNT1 - wingless-type mmtv integration site family, member 1
					HLA-DPB1 - major histocompatibility complex, class ii, dp beta 1
					HLA-DMB - major histocompatibility complex, class ii, dm beta
					AIF1 - allograft inflammatory factor 1
					HLA-DMA - major histocompatibility complex, class ii, dm alpha
					HLA-DOA - major histocompatibility complex, class ii, do alpha
					TRIOBP - trio and f-actin binding protein
					C10orf54 - chromosome 10 open reading frame 54
					NRG1 - neuregulin 1
					CAMK4 - calcium/calmodulin-dependent protein kinase iv
					VAV1 - vav 1 guanine nucleotide exchange factor
					VIT - vitrin
					TESC - tescalcin
					RAC2 - ras-related c3 botulinum toxin substrate 2 (rho family, small gtp binding protein rac2)
					VCAM1 - vascular cell adhesion molecule 1
					CD209 - cd209 molecule
					FYN - fyn oncogene related to src, fgr, yes
					ECM2 - extracellular matrix protein 2, female organ and adipocyte specific
					DISC1 - disrupted in schizophrenia 1
					DTX1 - deltex homolog 1 (drosophila)
					TEK - tek tyrosine kinase, endothelial
					CCR7 - chemokine (c-c motif) receptor 7
					ADAMTS18 - adam metallopeptidase with thrombospondin type 1 motif, 18
					CD1D - cd1d molecule
					PRNP - prion protein
					STAT5A - signal transducer and activator of transcription 5a
					PIK3CG - phosphatidylinositol-4,5-bisphosphate 3-kinase, catalytic subunit gamma
					PPM1F - protein phosphatase, mg2+/mn2+ dependent, 1f
					LYN - v-yes-1 yamaguchi sarcoma viral related oncogene homolog
					FERMT3 - fermitin family member 3
					JAK3 - janus kinase 3
					PRKX - protein kinase, x-linked
					DLC1 - deleted in liver cancer 1
					TNFSF14 - tumor necrosis factor (ligand) superfamily, member 14
					CD3E - cd3e molecule, epsilon (cd3-tcr complex)
					CD3G - cd3g molecule, gamma (cd3-tcr complex)
					ADIPOQ - adiponectin, c1q and collagen domain containing
					CD2 - cd2 molecule
					CD3D - cd3d molecule, delta (cd3-tcr complex)
					CD5 - cd5 molecule
					CD247 - cd247 molecule
					HOXA7 - homeobox a7
					PLA2G2D - phospholipase a2, group iid
					CD4 - cd4 molecule
					ANGPT1 - angiopoietin 1
					PIK3R6 - phosphoinositide-3-kinase, regulatory subunit 6
					SFRP1 - secreted frizzled-related protein 1
					MAP3K14 - mitogen-activated protein kinase kinase kinase 14
					SERPINE2 - serpin peptidase inhibitor, clade e (nexin, plasminogen activator inhibitor type 1), member 2
					IGF2 - insulin-like growth factor 2 (somatomedin a)
					C1QTNF1 - c1q and tumor necrosis factor related protein 1
					GATA3 - gata binding protein 3
					PTPN22 - protein tyrosine phosphatase, non-receptor type 22 (lymphoid)
					IGF1 - insulin-like growth factor 1 (somatomedin c)
					TGM2 - transglutaminase 2
					PELI1 - pellino e3 ubiquitin protein ligase 1
					LAT - linker for activation of t cells
					CAV1 - caveolin 1, caveolae protein, 22kda
					GPAM - glycerol-3-phosphate acyltransferase, mitochondrial
					TGFBR2 - transforming growth factor, beta receptor ii (70/80kda)
					GBP1 - guanylate binding protein 1, interferon-inducible
					PRKCQ - protein kinase c, theta
					KLF4 - kruppel-like factor 4 (gut)
					UNC13D - unc-13 homolog d (c. elegans)
					LRRC32 - leucine rich repeat containing 32
					CYR61 - cysteine-rich, angiogenic inducer, 61
					NR4A3 - nuclear receptor subfamily 4, group a, member 3
					APBB1IP - amyloid beta (a4) precursor protein-binding, family b, member 1 interacting protein
					PRKCA - protein kinase c, alpha
					ZAP70 - zeta-chain (tcr) associated protein kinase 70kda
					TIGIT - t cell immunoreceptor with ig and itim domains
					FOXA1 - forkhead box a1
					SRF - serum response factor (c-fos serum response element-binding transcription factor)
GO:0050865	regulation of cell activation	5.16e-41	1.01e-37	3.25 (17694,439,1935,156)	[+] Show genes
					LAX1 - lymphocyte transmembrane adaptor 1
					SASH3 - sam and sh3 domain containing 3
					IL15 - interleukin 15
					IL12RB1 - interleukin 12 receptor, beta 1
					ZEB1 - zinc finger e-box binding homeobox 1
					GSN - gelsolin
					FLT3LG - fms-related tyrosine kinase 3 ligand
					EBI3 - epstein-barr virus induced 3
					KLRK1 - killer cell lectin-like receptor subfamily k, member 1
					BPI - bactericidal/permeability-increasing protein
					IL12B - interleukin 12b (natural killer cell stimulatory factor 2, cytotoxic lymphocyte maturation factor 2, p40)
					IL12A - interleukin 12a (natural killer cell stimulatory factor 1, cytotoxic lymphocyte maturation factor 1, p35)
					ATP11C - atpase, class vi, type 11c
					CARD11 - caspase recruitment domain family, member 11
					SPN - sialophorin
					BST1 - bone marrow stromal cell antigen 1
					IDO1 - indoleamine 2,3-dioxygenase 1
					BTLA - b and t lymphocyte associated
					BTK - bruton agammaglobulinemia tyrosine kinase
					FOXP3 - forkhead box p3
					LEP - leptin
					SELP - selectin p (granule membrane protein 140kda, antigen cd62)
					IL4R - interleukin 4 receptor
					CCL19 - chemokine (c-c motif) ligand 19
					CD38 - cd38 molecule
					CD37 - cd37 molecule
					IKZF1 - ikaros family zinc finger 1 (ikaros)
					IL2RA - interleukin 2 receptor, alpha
					CCL5 - chemokine (c-c motif) ligand 5
					PRDM1 - pr domain containing 1, with znf domain
					EGR3 - early growth response 3
					LMO4 - lim domain only 4
					CCL2 - chemokine (c-c motif) ligand 2
					CD40 - cd40 molecule, tnf receptor superfamily member 5
					CD27 - cd27 molecule
					CRHR1 - corticotropin releasing hormone receptor 1
					UBASH3B - ubiquitin associated and sh3 domain containing b
					XCL1 - chemokine (c motif) ligand 1
					IL7 - interleukin 7
					IL7R - interleukin 7 receptor
					FGR - feline gardner-rasheed sarcoma viral oncogene homolog
					FAS - fas cell surface death receptor
					PAK3 - p21 protein (cdc42/rac)-activated kinase 3
					IL6 - interleukin 6 (interferon, beta 2)
					CD28 - cd28 molecule
					PDCD1LG2 - programmed cell death 1 ligand 2
					PAG1 - phosphoprotein associated with glycosphingolipid microdomains 1
					CCL21 - chemokine (c-c motif) ligand 21
					PLEK - pleckstrin
					CLEC4G - c-type lectin domain family 4, member g
					CYGB - cytoglobin
					SNCA - synuclein, alpha (non a4 component of amyloid precursor)
					TSPAN32 - tetraspanin 32
					PDGFRA - platelet-derived growth factor receptor, alpha polypeptide
					TACR1 - tachykinin receptor 1
					CCR2 - chemokine (c-c motif) receptor 2
					GLI2 - gli family zinc finger 2
					MEF2C - myocyte enhancer factor 2c
					ICOS - inducible t-cell co-stimulator
					CNR1 - cannabinoid receptor 1 (brain)
					SIRPG - signal-regulatory protein gamma
					CNR2 - cannabinoid receptor 2 (macrophage)
					SIT1 - signaling threshold regulating transmembrane adaptor 1
					GPR183 - g protein-coupled receptor 183
					IL27RA - interleukin 27 receptor, alpha
					CORO1A - coronin, actin binding protein, 1a
					TESPA1 - thymocyte expressed, positive selection associated 1
					LCK - lymphocyte-specific protein tyrosine kinase
					IL1RL1 - interleukin 1 receptor-like 1
					INPP5D - inositol polyphosphate-5-phosphatase, 145kda
					DUSP22 - dual specificity phosphatase 22
					NCKAP1L - nck-associated protein 1-like
					IRF4 - interferon regulatory factor 4
					FCER1A - fc fragment of ige, high affinity i, receptor for; alpha polypeptide
					PDCD1 - programmed cell death 1
					PTPRC - protein tyrosine phosphatase, receptor type, c
					TBC1D10C - tbc1 domain family, member 10c
					SLA2 - src-like-adaptor 2
					HLA-E - major histocompatibility complex, class i, e
					TAC1 - tachykinin, precursor 1
					LST1 - leukocyte specific transcript 1
					ADRB2 - adrenoceptor beta 2, surface
					HLX - h2.0-like homeobox
					CTGF - connective tissue growth factor
					DPP4 - dipeptidyl-peptidase 4
					CTLA4 - cytotoxic t-lymphocyte-associated protein 4
					TNFRSF13C - tumor necrosis factor receptor superfamily, member 13c
					HLA-DRA - major histocompatibility complex, class ii, dr alpha
					TBX21 - t-box 21
					TLR4 - toll-like receptor 4
					NOS3 - nitric oxide synthase 3 (endothelial cell)
					BANK1 - b-cell scaffold protein with ankyrin repeats 1
					IFNG - interferon, gamma
[truncated: 63,536 more rows]

## Sheet: David
Annotation Cluster 1		Enrichment Score: 50.87			Count	P_Value	Benjamini
	SP_PIR_KEYWORDS	glycoprotein	RT		436	1.2e-56	6.4e-54
	SP_PIR_KEYWORDS	signal	RT		365	2.2e-56	5.8e-54
	UP_SEQ_FEATURE	signal peptide	RT		365	1.1e-55	2.9e-52
	UP_SEQ_FEATURE	glycosylation site:N-linked (GlcNAc...)	RT		415	1.1e-51	1.5e-48
	SP_PIR_KEYWORDS	disulfide bond	RT		319	5e-45	8.9e-43
	UP_SEQ_FEATURE	disulfide bond	RT		311	3.9e-44	3.5e-41
Annotation Cluster 2		Enrichment Score: 30.3			Count	P_Value	Benjamini
	SP_PIR_KEYWORDS	signal	RT		365	2.2e-56	5.8e-54
	UP_SEQ_FEATURE	signal peptide	RT		365	1.1e-55	2.9e-52
	SP_PIR_KEYWORDS	Secreted	RT		178	8.4e-22	6.4e-20
	GOTERM_CC_FAT	extracellular region part	RT		128	1.1e-19	1.9e-17
	GOTERM_CC_FAT	extracellular region	RT		207	2.1e-18	1.9e-16
	GOTERM_CC_FAT	extracellular space	RT		92	3.5e-14	1.5e-12
Annotation Cluster 3		Enrichment Score: 26.38			Count	P_Value	Benjamini
	SP_PIR_KEYWORDS	glycoprotein	RT		436	1.2e-56	6.4e-54
	UP_SEQ_FEATURE	glycosylation site:N-linked (GlcNAc...)	RT		415	1.1e-51	1.5e-48
	UP_SEQ_FEATURE	topological domain:Extracellular	RT		270	1.5e-29	1e-26
	UP_SEQ_FEATURE	topological domain:Cytoplasmic	RT		308	9.5e-28	5.1e-25
	SP_PIR_KEYWORDS	membrane	RT		458	2.5e-22	2.2e-20
	GOTERM_CC_FAT	plasma membrane	RT		339	5e-22	1.9e-19
	UP_SEQ_FEATURE	transmembrane region	RT		377	2.8e-20	1.2e-17
	SP_PIR_KEYWORDS	transmembrane	RT		378	4.5e-20	3e-18
	GOTERM_CC_FAT	intrinsic to membrane	RT		402	1.4e-10	5.2e-09
	GOTERM_CC_FAT	integral to membrane	RT		389	3.5e-10	1.2e-08
Annotation Cluster 4		Enrichment Score: 18.57			Count	P_Value	Benjamini
	GOTERM_CC_FAT	plasma membrane	RT		339	5e-22	1.9e-19
	GOTERM_CC_FAT	plasma membrane part	RT		221	2e-18	2.5e-16
	GOTERM_CC_FAT	integral to plasma membrane	RT		144	2.1e-18	1.5e-16
	GOTERM_CC_FAT	intrinsic to plasma membrane	RT		146	2.5e-18	1.5e-16
Annotation Cluster 5		Enrichment Score: 16.15			Count	P_Value	Benjamini
	GOTERM_BP_FAT	response to wounding	RT		81	1.5e-17	1.2e-14
	GOTERM_BP_FAT	inflammatory response	RT		61	1.6e-17	1e-14
	GOTERM_BP_FAT	defense response	RT		85	1.4e-15	5.7e-13
Annotation Cluster 6		Enrichment Score: 15.42			Count	P_Value	Benjamini
	GOTERM_BP_FAT	positive regulation of immune system process	RT		59	4.2e-23	6.6e-20
	GOTERM_BP_FAT	positive regulation of response to stimulus	RT		51	2.5e-17	1.3e-14
	GOTERM_BP_FAT	positive regulation of immune response	RT		36	3.1e-14	7e-12
	GOTERM_BP_FAT	activation of immune response	RT		24	6.2e-10	6.7e-08
Annotation Cluster 7		Enrichment Score: 10.88			Count	P_Value	Benjamini
	GOTERM_BP_FAT	cell activation	RT		59	6.9e-19	7.2e-16
	GOTERM_BP_FAT	leukocyte activation	RT		50	4.6e-16	2e-13
	GOTERM_BP_FAT	lymphocyte activation	RT		44	2.5e-15	8.9e-13
	GOTERM_BP_FAT	T cell activation	RT		31	3.2e-12	5.9e-10
	GOTERM_BP_FAT	leukocyte differentiation	RT		30	5e-11	7.5e-09
	GOTERM_BP_FAT	T cell differentiation	RT		20	7.4e-10	7.8e-08
	GOTERM_BP_FAT	lymphocyte differentiation	RT		25	7.7e-10	7.6e-08
	GOTERM_BP_FAT	hemopoietic or lymphoid organ development	RT		38	5.7e-08	3.3e-06
	GOTERM_BP_FAT	hemopoiesis	RT		35	1.5e-07	7.8e-06
	GOTERM_BP_FAT	immune system development	RT		38	2.7e-07	1.3e-05
Annotation Cluster 8		Enrichment Score: 8.01			Count	P_Value	Benjamini
	SP_PIR_KEYWORDS	Immunoglobulin domain	RT		83	2.2e-23	2.3e-21
	INTERPRO	Immunoglobulin-like	RT		81	3.6e-19	4.1e-16
	INTERPRO	Immunoglobulin-like fold	RT		78	5.9e-15	3.4e-12
	INTERPRO	Immunoglobulin subtype	RT		56	3.2e-14	1.2e-11
	SMART	IG	RT		56	9.2e-11	2.2e-08
	INTERPRO	Immunoglobulin V-set	RT		40	1.2e-09	2e-07
	UP_SEQ_FEATURE	domain:Ig-like C2-type 1	RT		30	1.2e-07	2.6e-05
	UP_SEQ_FEATURE	domain:Ig-like C2-type 2	RT		30	1.3e-07	2.6e-05
	INTERPRO	Immunoglobulin subtype 2	RT		31	4.5e-07	4.3e-05
	SMART	IGc2	RT		31	2.8e-05	0.0011
	UP_SEQ_FEATURE	domain:Ig-like C2-type 3	RT		18	0.00015	0.016
	INTERPRO	Immunoglobulin	RT		25	0.00019	0.0082
	UP_SEQ_FEATURE	domain:Ig-like C2-type 4	RT		12	0.0015	0.096
	UP_SEQ_FEATURE	domain:Ig-like C2-type 5	RT		9	0.0064	0.23
	INTERPRO	Immunoglobulin I-set	RT		16	0.0067	0.14
	UP_SEQ_FEATURE	domain:Ig-like C2-type 6	RT		5	0.12	0.93
Annotation Cluster 9		Enrichment Score: 7.82			Count	P_Value	Benjamini
	GOTERM_MF_FAT	carbohydrate binding	RT		54	8.4e-12	3.6e-09
	GOTERM_MF_FAT	polysaccharide binding	RT		31	5.9e-10	1.6e-07
	GOTERM_MF_FAT	pattern binding	RT		31	5.9e-10	1.6e-07
	GOTERM_MF_FAT	glycosaminoglycan binding	RT		27	2.3e-08	4.9e-06
	GOTERM_MF_FAT	heparin binding	RT		21	4.6e-07	7.8e-05
	SP_PIR_KEYWORDS	heparin-binding	RT		12	0.00038	0.0056
Annotation Cluster 10		Enrichment Score: 7.68			Count	P_Value	Benjamini
	SP_PIR_KEYWORDS	cell adhesion	RT		55	3.3e-10	1.2e-08
	GOTERM_BP_FAT	cell adhesion	RT		79	5.3e-10	6.2e-08
	GOTERM_BP_FAT	biological adhesion	RT		79	5.6e-10	6.3e-08
	GOTERM_BP_FAT	cell-cell adhesion	RT		28	0.002	0.031
Annotation Cluster 11		Enrichment Score: 7.54			Count	P_Value	Benjamini
	GOTERM_BP_FAT	chemical homeostasis	RT		66	7.6e-11	1.1e-08
	GOTERM_BP_FAT	cellular calcium ion homeostasis	RT		34	7.5e-10	7.6e-08
	GOTERM_BP_FAT	cellular metal ion homeostasis	RT		35	1.2e-09	1.1e-07
	GOTERM_BP_FAT	calcium ion homeostasis	RT		34	1.5e-09	1.4e-07
	GOTERM_BP_FAT	metal ion homeostasis	RT		35	4e-09	3.5e-07
	GOTERM_BP_FAT	homeostatic process	RT		80	6e-09	5.1e-07
	GOTERM_BP_FAT	cellular di-, tri-valent inorganic cation homeostasis	RT		36	1.7e-08	1.2e-06
	GOTERM_BP_FAT	cellular ion homeostasis	RT		49	1.8e-08	1.3e-06
	GOTERM_BP_FAT	cellular chemical homeostasis	RT		49	3e-08	2e-06
	GOTERM_BP_FAT	ion homeostasis	RT		51	4.4e-08	2.7e-06
	GOTERM_BP_FAT	di-, tri-valent inorganic cation homeostasis	RT		36	6.3e-08	3.6e-06
	GOTERM_BP_FAT	cellular cation homeostasis	RT		37	9.5e-08	5.3e-06
	GOTERM_BP_FAT	cation homeostasis	RT		38	6.5e-07	3.1e-05
	GOTERM_BP_FAT	cellular homeostasis	RT		51	2.4e-06	0.0001
	GOTERM_BP_FAT	cytosolic calcium ion homeostasis	RT		21	4.5e-06	0.00018
	GOTERM_BP_FAT	elevation of cytosolic calcium ion concentration	RT		20	5.9e-06	0.00022
Annotation Cluster 12		Enrichment Score: 6.96			Count	P_Value	Benjamini
	GOTERM_BP_FAT	regulation of response to external stimulus	RT		38	2e-14	4.8e-12
	GOTERM_BP_FAT	regulation of inflammatory response	RT		24	5.4e-12	9.4e-10
	GOTERM_BP_FAT	negative regulation of defense response	RT		11	1.4e-05	0.00044
	GOTERM_BP_FAT	negative regulation of response to stimulus	RT		18	2.2e-05	0.00067
	GOTERM_BP_FAT	negative regulation of inflammatory response	RT		9	0.00018	0.0043
	GOTERM_BP_FAT	negative regulation of response to external stimulus	RT		11	0.00028	0.0062
Annotation Cluster 13		Enrichment Score: 5.84			Count	P_Value	Benjamini
	GOTERM_BP_FAT	chemotaxis	RT		34	1.8e-11	3e-09
	GOTERM_BP_FAT	taxis	RT		34	1.8e-11	3e-09
	GOTERM_BP_FAT	behavior	RT		61	3.1e-10	3.8e-08
	GOTERM_BP_FAT	locomotory behavior	RT		41	7.8e-09	6.3e-07
	INTERPRO	Small chemokine, interleukin-8-like	RT		13	9e-07	7.4e-05
	GOTERM_MF_FAT	chemokine receptor binding	RT		14	1.2e-06	0.00014
	SP_PIR_KEYWORDS	cytokine	RT		27	1.5e-06	3.8e-05
	SP_PIR_KEYWORDS	chemotaxis	RT		16	2.5e-06	6e-05
	GOTERM_MF_FAT	chemokine activity	RT		13	3.8e-06	0.00035
	SMART	SCY	RT		13	8e-06	0.00039
	KEGG_PATHWAY	Chemokine signaling pathway	RT		31	1.2e-05	0.00033
	GOTERM_MF_FAT	cytokine activity	RT		27	1.6e-05	0.0014
	SP_PIR_KEYWORDS	inflammatory response	RT		13	0.00046	0.0066
	INTERPRO	Small chemokine, C-C group, conserved site	RT		7	0.0016	0.049
	PIR_SUPERFAMILY	PIRSF001950:small inducible chemokine, C/CC types	RT		7	0.0021	0.27
	BBID	109.Chemokine_families	RT		9	0.014	0.33
Annotation Cluster 14		Enrichment Score: 5.64			Count	P_Value	Benjamini
	SP_PIR_KEYWORDS	extracellular matrix	RT		34	1.9e-07	5.3e-06
	GOTERM_CC_FAT	extracellular matrix	RT		46	2.4e-07	7.6e-06
	GOTERM_CC_FAT	proteinaceous extracellular matrix	RT		43	5.2e-07	1.5e-05
	GOTERM_CC_FAT	extracellular matrix part	RT		17	0.0011	0.023
Annotation Cluster 15		Enrichment Score: 5.44			Count	P_Value	Benjamini
	GOTERM_BP_FAT	activation of immune response	RT		24	6.2e-10	6.7e-08
	GOTERM_BP_FAT	immune response-regulating cell surface receptor signaling pathway	RT		14	1.7e-07	9.1e-06
	GOTERM_BP_FAT	immune response-activating cell surface receptor signaling pathway	RT		12	4.3e-06	0.00018
	GOTERM_BP_FAT	antigen receptor-mediated signaling pathway	RT		11	5.8e-06	0.00022
	GOTERM_BP_FAT	immune response-regulating signal transduction	RT		14	6.4e-06	0.00023
	BIOCARTA	Lck and Fyn tyrosine kinases in initiation of TCR Activation	RT		8	2e-05	0.0035
	GOTERM_BP_FAT	immune response-activating signal transduction	RT		12	8.2e-05	0.0021
	GOTERM_BP_FAT	T cell receptor signaling pathway	RT		7	0.0011	0.019
Annotation Cluster 16		Enrichment Score: 5.25			Count	P_Value	Benjamini
	INTERPRO	Fibronectin, type III	RT		32	2.3e-08	3.3e-06
	INTERPRO	Fibronectin, type III-like fold	RT		30	1.4e-07	1.6e-05
	SMART	FN3	RT		32	2.1e-06	0.00013
	UP_SEQ_FEATURE	domain:Fibronectin type-III 1	RT		22	2.8e-06	0.00047
	UP_SEQ_FEATURE	domain:Fibronectin type-III 2	RT		21	9.2e-06	0.0013
	UP_SEQ_FEATURE	domain:Fibronectin type-III 3	RT		14	0.00027	0.024
	UP_SEQ_FEATURE	domain:Fibronectin type-III 4	RT		10	0.004	0.17
Annotation Cluster 17		Enrichment Score: 5.2			Count	P_Value	Benjamini
	GOTERM_BP_FAT	positive regulation of immune system process	RT		59	4.2e-23	6.6e-20
	GOTERM_BP_FAT	regulation of leukocyte activation	RT		40	2.7e-15	8.7e-13
	GOTERM_BP_FAT	regulation of cell activation	RT		41	3.3e-15	9.2e-13
	GOTERM_BP_FAT	regulation of lymphocyte activation	RT		37	1e-14	2.7e-12
	GOTERM_BP_FAT	positive regulation of cell activation	RT		30	5.9e-13	1.2e-10
	GOTERM_BP_FAT	positive regulation of leukocyte activation	RT		29	1.1e-12	2.2e-10
	GOTERM_BP_FAT	positive regulation of lymphocyte activation	RT		26	3.3e-11	5.1e-09
	GOTERM_BP_FAT	regulation of T cell activation	RT		28	8.5e-11	1.1e-08
	GOTERM_BP_FAT	positive regulation of T cell activation	RT		20	1.3e-08	1e-06
	GOTERM_BP_FAT	regulation of lymphocyte differentiation	RT		15	4.9e-06	0.00019
	GOTERM_BP_FAT	regulation of lymphocyte proliferation	RT		17	7.5e-06	0.00027
	GOTERM_BP_FAT	regulation of mononuclear cell proliferation	RT		17	8.8e-06	0.00031
	GOTERM_BP_FAT	regulation of leukocyte proliferation	RT		17	8.8e-06	0.00031
	GOTERM_BP_FAT	positive regulation of lymphocyte differentiation	RT		11	1e-05	0.00035
	GOTERM_BP_FAT	regulation of B cell activation	RT		13	1.2e-05	0.0004
	GOTERM_BP_FAT	regulation of alpha-beta T cell activation	RT		11	1.4e-05	0.00044
	GOTERM_BP_FAT	positive regulation of lymphocyte proliferation	RT		13	2.8e-05	0.00083
	GOTERM_BP_FAT	positive regulation of mononuclear cell proliferation	RT		13	3.4e-05	0.00099
	GOTERM_BP_FAT	positive regulation of leukocyte proliferation	RT		13	3.4e-05	0.00099
	GOTERM_BP_FAT	positive regulation of alpha-beta T cell activation	RT		9	4.5e-05	0.0012
	GOTERM_BP_FAT	regulation of T cell differentiation	RT		12	6.8e-05	0.0018
	GOTERM_BP_FAT	positive regulation of T cell differentiation	RT		9	0.00023	0.0052
	GOTERM_BP_FAT	regulation of alpha-beta T cell differentiation	RT		8	0.00026	0.0059
	GOTERM_BP_FAT	positive regulation of alpha-beta T cell differentiation	RT		7	0.00048	0.0099
	GOTERM_BP_FAT	positive regulation of adaptive immune response based on somatic recombination of immune receptors built from immunoglobulin superfamily domains	RT		8	0.00088	0.016
	GOTERM_BP_FAT	positive regulation of T cell proliferation	RT		9	0.00095	0.017
	GOTERM_BP_FAT	positive regulation of adaptive immune response	RT		8	0.0011	0.019
	GOTERM_BP_FAT	regulation of B cell proliferation	RT		7	0.0033	0.046
	GOTERM_BP_FAT	regulation of T cell proliferation	RT		10	0.0057	0.074
	GOTERM_BP_FAT	regulation of CD4-positive, alpha beta T cell differentiation	RT		5	0.0071	0.086
	GOTERM_BP_FAT	regulation of CD4-positive, CD25-positive, alpha-beta regulatory T cell differentiation	RT		3	0.0084	0.098
	GOTERM_BP_FAT	positive regulation of CD4-positive, CD25-positive, alpha-beta regulatory T cell differentiation	RT		3	0.0084	0.098
	GOTERM_BP_FAT	myeloid leukocyte differentiation	RT		7	0.0088	0.1
	GOTERM_BP_FAT	myeloid dendritic cell activation	RT		4	0.01	0.11
	GOTERM_BP_FAT	myeloid dendritic cell differentiation	RT		4	0.01	0.11
	GOTERM_BP_FAT	myeloid leukocyte activation	RT		8	0.011	0.12
	GOTERM_BP_FAT	positive regulation of regulatory T cell differentiation	RT		3	0.016	0.16
	GOTERM_BP_FAT	positive regulation of CD4-positive, alpha beta T cell differentiation	RT		4	0.019	0.18
	GOTERM_BP_FAT	regulation of regulatory T cell differentiation	RT		3	0.026	0.22
	GOTERM_BP_FAT	myeloid cell differentiation	RT		11	0.028	0.23
	GOTERM_BP_FAT	positive regulation of production of molecular mediator of immune response	RT		4	0.044	0.31
	GOTERM_BP_FAT	positive regulation of cytokine production during immune response	RT		3	0.098	0.51
	GOTERM_BP_FAT	regulation of cytokine production during immune response	RT		3	0.25	0.8
Annotation Cluster 18		Enrichment Score: 5.2			Count	P_Value	Benjamini
	SP_PIR_KEYWORDS	palmitate	RT		29	3.6e-06	8.2e-05
	UP_SEQ_FEATURE	lipid moiety-binding region:S-palmitoyl cysteine	RT		26	5.4e-06	0.00085
	SP_PIR_KEYWORDS	lipoprotein	RT		59	1.3e-05	0.00025
Annotation Cluster 19		Enrichment Score: 4.99			Count	P_Value	Benjamini
	GOTERM_BP_FAT	cell motion	RT		51	4.1e-06	0.00017
	GOTERM_BP_FAT	cell migration	RT		35	5.5e-06	0.00021
	GOTERM_BP_FAT	cell motility	RT		36	2.2e-05	0.00067
	GOTERM_BP_FAT	localization of cell	RT		36	2.2e-05	0.00067
Annotation Cluster 20		Enrichment Score: 4.81			Count	P_Value	Benjamini
	GOTERM_BP_FAT	regulation of cytokine production	RT		31	3.3e-08	2.1e-06
	GOTERM_BP_FAT	positive regulation of cytokine biosynthetic process	RT		11	0.0002	0.0046
	GOTERM_BP_FAT	regulation of cytokine biosynthetic process	RT		13	0.00055	0.011
Annotation Cluster 21		Enrichment Score: 4.77			Count	P_Value	Benjamini
	INTERPRO	C-type lectin-like	RT		20	4.9e-07	4.4e-05
	INTERPRO	C-type lectin	RT		17	5.5e-06	0.00035
	INTERPRO	C-type lectin, conserved site	RT		17	5.5e-06	0.00035
	UP_SEQ_FEATURE	domain:C-type lectin	RT		16	9.1e-06	0.0013
	SP_PIR_KEYWORDS	Lectin	RT		22	5.3e-05	0.00091
	SMART	CLECT	RT		17	7.2e-05	0.0022
	GOTERM_MF_FAT	sugar binding	RT		23	0.00079	0.034
Annotation Cluster 22		Enrichment Score: 4.67			Count	P_Value	Benjamini
	SP_PIR_KEYWORDS	egf-like domain	RT		45	1.7e-14	9.9e-13
	INTERPRO	EGF-like region, conserved site	RT		50	7.3e-13	2.1e-10
	INTERPRO	EGF-like	RT		38	2.8e-11	6.5e-09
	INTERPRO	EGF-like, type 3	RT		36	1.7e-10	3.3e-08
	UP_SEQ_FEATURE	domain:EGF-like 1	RT		25	7e-09	2.3e-06
	SMART	EGF	RT		38	8.2e-09	1e-06
	UP_SEQ_FEATURE	domain:EGF-like 2	RT		21	1.3e-08	3.8e-06
	INTERPRO	EGF	RT		25	5e-08	6.5e-06
	INTERPRO	EGF-type aspartate/asparagine hydroxylation conserved site	RT		19	3.1e-06	0.00022
	INTERPRO	EGF-like calcium-binding	RT		18	1.1e-05	0.00064
	INTERPRO	EGF-like calcium-binding, conserved site	RT		18	1.1e-05	0.00064
	UP_SEQ_FEATURE	domain:EGF-like 3	RT		15	2.2e-05	0.0029
	UP_SEQ_FEATURE	domain:EGF-like 4	RT		13	2.9e-05	0.0036
	UP_SEQ_FEATURE	domain:EGF-like 3; calcium-binding	RT		10	7.6e-05	0.0087
	INTERPRO	EGF, extracellular	RT		13	0.0001	0.005
	SMART	EGF_CA	RT		18	0.00015	0.0041
	UP_SEQ_FEATURE	domain:EGF-like 5	RT		10	0.00018	0.017
	UP_SEQ_FEATURE	domain:EGF-like 6	RT		10	0.00026	0.025
	INTERPRO	EGF calcium-binding	RT		13	0.00038	0.016
	UP_SEQ_FEATURE	domain:EGF-like 8	RT		7	0.0013	0.084
	UP_SEQ_FEATURE	domain:EGF-like 7	RT		7	0.002	0.12
	UP_SEQ_FEATURE	domain:EGF-like 5; calcium-binding	RT		8	0.0023	0.13
	UP_SEQ_FEATURE	domain:EGF-like 4; calcium-binding	RT		7	0.0058	0.22
	UP_SEQ_FEATURE	domain:EGF-like 6; calcium-binding	RT		6	0.0077	0.25
	UP_SEQ_FEATURE	domain:EGF-like 2; calcium-binding	RT		8	0.025	0.55
	UP_SEQ_FEATURE	domain:EGF-like 9	RT		5	0.027	0.57
	UP_SEQ_FEATURE	domain:EGF-like 7; calcium-binding	RT		5	0.046	0.71
	UP_SEQ_FEATURE	domain:EGF-like 10; calcium-binding	RT		3	0.14	0.95
	UP_SEQ_FEATURE	domain:EGF-like 10	RT		3	0.19	0.98
	UP_SEQ_FEATURE	domain:EGF-like 9; calcium-binding	RT		3	0.19	0.98
	UP_SEQ_FEATURE	domain:EGF-like 8; calcium-binding	RT		3	0.33	1
Annotation Cluster 23		Enrichment Score: 4.46			Count	P_Value	Benjamini
	GOTERM_BP_FAT	regulation of acute inflammatory response	RT		10	6e-07	2.9e-05
	GOTERM_BP_FAT	positive regulation of response to external stimulus	RT		15	6e-06	0.00022
	GOTERM_BP_FAT	positive regulation of inflammatory response	RT		9	0.00014	0.0035
	GOTERM_BP_FAT	positive regulation of acute inflammatory response	RT		5	0.0029	0.043
Annotation Cluster 24		Enrichment Score: 4.06			Count	P_Value	Benjamini
	GOTERM_BP_FAT	immune effector process	RT		30	9e-11	1.1e-08
	GOTERM_BP_FAT	activation of immune response	RT		24	6.2e-10	6.7e-08
	GOTERM_BP_FAT	adaptive immune response	RT		20	1.7e-08	1.2e-06
	GOTERM_BP_FAT	adaptive immune response based on somatic recombination of immune receptors built from immunoglobulin superfamily domains	RT		20	1.7e-08	1.2e-06
	GOTERM_BP_FAT	lymphocyte mediated immunity	RT		19	2e-08	1.4e-06
	GOTERM_BP_FAT	leukocyte mediated immunity	RT		21	2.1e-08	1.4e-06
	GOTERM_BP_FAT	humoral immune response	RT		20	2.6e-08	1.7e-06
	SP_PIR_KEYWORDS	sushi	RT		16	7.5e-08	2.2e-06
	INTERPRO	Sushi/SCR/CCP	RT		16	1.4e-07	1.5e-05
	GOTERM_BP_FAT	B cell mediated immunity	RT		16	1.7e-07	8.9e-06
	UP_SEQ_FEATURE	domain:Sushi 1	RT		14	1.7e-07	3.2e-05
	UP_SEQ_FEATURE	domain:Sushi 2	RT		14	1.7e-07	3.2e-05
	GOTERM_BP_FAT	acute inflammatory response	RT		21	2.1e-07	1.1e-05
	INTERPRO	Complement control module	RT		15	1.2e-06	9.1e-05
	SMART	CCP	RT		16	2.1e-06	0.00017
	GOTERM_BP_FAT	immunoglobulin mediated immune response	RT		14	4.1e-06	0.00017
	SP_PIR_KEYWORDS	complement pathway	RT		10	8.4e-06	0.00018
	GOTERM_BP_FAT	complement activation	RT		12	9.5e-06	0.00032
	GOTERM_BP_FAT	activation of plasma proteins involved in acute inflammatory response	RT		12	1.2e-05	0.0004
	KEGG_PATHWAY	Complement and coagulation cascades	RT		17	1.5e-05	0.00034
	GOTERM_BP_FAT	innate immune response	RT		21	4.9e-05	0.0013
	GOTERM_BP_FAT	protein maturation by peptide bond cleavage	RT		16	4.9e-05	0.0013
	GOTERM_BP_FAT	complement activation, classical pathway	RT		9	0.00011	0.0027
	GOTERM_BP_FAT	humoral immune response mediated by circulating immunoglobulin	RT		9	0.00018	0.0043
	UP_SEQ_FEATURE	domain:Sushi 6	RT		6	0.00031	0.026
	SP_PIR_KEYWORDS	innate immunity	RT		13	0.00052	0.0071
	GOTERM_BP_FAT	protein processing	RT		16	0.00097	0.017
	UP_SEQ_FEATURE	domain:Sushi 9	RT		5	0.0011	0.072
	GOTERM_BP_FAT	protein maturation	RT		16	0.0023	0.035
	UP_SEQ_FEATURE	domain:Sushi 7	RT		5	0.0024	0.13
	UP_SEQ_FEATURE	domain:Sushi 8	RT		5	0.0024	0.13
	SP_PIR_KEYWORDS	complement alternate pathway	RT		5	0.0032	0.032
	UP_SEQ_FEATURE	domain:Sushi 12	RT		4	0.0039	0.17
	UP_SEQ_FEATURE	domain:Sushi 11	RT		4	0.0039	0.17
	UP_SEQ_FEATURE	domain:Sushi 15	RT		4	0.0039	0.17
	UP_SEQ_FEATURE	domain:Sushi 14	RT		4	0.0039	0.17
	UP_SEQ_FEATURE	domain:Sushi 13	RT		4	0.0039	0.17
	UP_SEQ_FEATURE	domain:Sushi 5	RT		6	0.0043	0.18
	UP_SEQ_FEATURE	domain:Sushi 3	RT		7	0.005	0.2
	UP_SEQ_FEATURE	domain:Sushi 10	RT		4	0.0061	0.22
	UP_SEQ_FEATURE	domain:Sushi 4	RT		6	0.011	0.32
	BIOCARTA	Complement Pathway	RT		6	0.021	0.24
	BIOCARTA	Classical Complement Pathway	RT		5	0.025	0.26
	UP_SEQ_FEATURE	domain:Sushi 16	RT		3	0.034	0.64
	UP_SEQ_FEATURE	domain:Sushi 19	RT		3	0.034	0.64
	UP_SEQ_FEATURE	domain:Sushi 18	RT		3	0.034	0.64
	UP_SEQ_FEATURE	domain:Sushi 17	RT		3	0.034	0.64
	UP_SEQ_FEATURE	domain:Sushi 20	RT		3	0.034	0.64
	GOTERM_BP_FAT	complement activation, alternative pathway	RT		4	0.044	0.31
	BIOCARTA	Cells and Molecules involved in local acute inflammatory response	RT		5	0.066	0.44
	BIOCARTA	Alternative Complement Pathway	RT		4	0.069	0.44
	BIOCARTA	Lectin Induced Complement Pathway	RT		4	0.11	0.58
Annotation Cluster 25		Enrichment Score: 3.86			Count	P_Value	Benjamini
	GOTERM_BP_FAT	regulation of immune effector process	RT		26	8.5e-11	1.2e-08
	GOTERM_BP_FAT	regulation of lymphocyte mediated immunity	RT		17	1.3e-08	1e-06
	GOTERM_BP_FAT	positive regulation of defense response	RT		19	4e-08	2.5e-06
	GOTERM_BP_FAT	regulation of leukocyte mediated immunity	RT		17	8.9e-08	5.1e-06
	GOTERM_BP_FAT	positive regulation of lymphocyte mediated immunity	RT		13	1e-07	5.5e-06
	GOTERM_BP_FAT	positive regulation of leukocyte mediated immunity	RT		13	1e-07	5.5e-06
	GOTERM_BP_FAT	positive regulation of immune effector process	RT		14	3.2e-07	1.6e-05
	GOTERM_BP_FAT	regulation of humoral immune response	RT		8	8e-07	3.7e-05
	GOTERM_BP_FAT	regulation of cell killing	RT		11	1.1e-06	4.8e-05
	GOTERM_BP_FAT	positive regulation of cell killing	RT		10	2.3e-06	0.0001
	GOTERM_BP_FAT	regulation of leukocyte mediated cytotoxicity	RT		10	3.4e-06	0.00015
	GOTERM_BP_FAT	positive regulation of leukocyte mediated cytotoxicity	RT		9	7.4e-06	0.00027
	GOTERM_BP_FAT	positive regulation of B cell mediated immunity	RT		7	8.8e-06	0.00031
	GOTERM_BP_FAT	positive regulation of immunoglobulin mediated immune response	RT		7	8.8e-06	0.00031
	GOTERM_BP_FAT	positive regulation of natural killer cell mediated cytotoxicity	RT		8	9.6e-06	0.00032
	GOTERM_BP_FAT	positive regulation of natural killer cell mediated immunity	RT		8	9.6e-06	0.00032
	GOTERM_BP_FAT	regulation of natural killer cell mediated immunity	RT		8	1.6e-05	0.00049
	GOTERM_BP_FAT	regulation of natural killer cell mediated cytotoxicity	RT		8	1.6e-05	0.00049
	GOTERM_BP_FAT	regulation of B cell mediated immunity	RT		9	2.3e-05	0.00069
	GOTERM_BP_FAT	regulation of immunoglobulin mediated immune response	RT		9	2.3e-05	0.00069
	GOTERM_BP_FAT	regulation of innate immune response	RT		12	0.00012	0.003
	GOTERM_BP_FAT	regulation of adaptive immune response based on somatic recombination of immune receptors built from immunoglobulin superfamily domains	RT		12	0.00014	0.0035
	GOTERM_BP_FAT	regulation of adaptive immune response	RT		12	0.00017	0.0041
	GOTERM_BP_FAT	positive regulation of innate immune response	RT		10	0.00067	0.013
	GOTERM_BP_FAT	positive regulation of adaptive immune response based on somatic recombination of immune receptors built from immunoglobulin superfamily domains	RT		8	0.00088	0.016
	GOTERM_BP_FAT	positive regulation of adaptive immune response	RT		8	0.0011	0.019
	GOTERM_BP_FAT	positive regulation of humoral immune response mediated by circulating immunoglobulin	RT		4	0.0028	0.041
	GOTERM_BP_FAT	positive regulation of humoral immune response	RT		4	0.0028	0.041
	GOTERM_BP_FAT	regulation of humoral immune response mediated by circulating immunoglobulin	RT		4	0.0046	0.062
	GOTERM_BP_FAT	regulation of interferon-gamma production	RT		7	0.0047	0.062
	GOTERM_BP_FAT	regulation of response to biotic stimulus	RT		6	0.018	0.18
	GOTERM_BP_FAT	positive regulation of gamma-delta T cell differentiation	RT		3	0.038	0.28
	GOTERM_BP_FAT	positive regulation of natural killer cell mediated cytotoxicity directed against tumor cell target	RT		3	0.038	0.28
	GOTERM_BP_FAT	regulation of natural killer cell mediated cytotoxicity directed against tumor cell target	RT		3	0.038	0.28
	GOTERM_BP_FAT	positive regulation of natural killer cell mediated immune response to tumor cell	RT		3	0.038	0.28
	GOTERM_BP_FAT	regulation of natural killer cell mediated immune response to tumor cell	RT		3	0.038	0.28
	GOTERM_BP_FAT	regulation of gamma-delta T cell differentiation	RT		3	0.038	0.28
	GOTERM_BP_FAT	positive regulation of gamma-delta T cell activation	RT		3	0.038	0.28
	GOTERM_BP_FAT	regulation of gamma-delta T cell activation	RT		3	0.038	0.28
	GOTERM_BP_FAT	positive regulation of immune response to tumor cell	RT		3	0.065	0.4
	GOTERM_BP_FAT	regulation of immune response to tumor cell	RT		3	0.065	0.4
	GOTERM_BP_FAT	positive regulation of response to tumor cell	RT		3	0.065	0.4
	GOTERM_BP_FAT	regulation of response to tumor cell	RT		3	0.065	0.4
	GOTERM_BP_FAT	positive regulation of response to biotic stimulus	RT		3	0.065	0.4
Annotation Cluster 26		Enrichment Score: 3.43			Count	P_Value	Benjamini
	GOTERM_CC_FAT	T cell receptor complex	RT		8	1.3e-06	3.4e-05
	GOTERM_BP_FAT	regulation of calcium-mediated signaling	RT		6	0.0035	0.049
	GOTERM_BP_FAT	positive regulation of calcium-mediated signaling	RT		5	0.011	0.12
Annotation Cluster 27		Enrichment Score: 3.42			Count	P_Value	Benjamini
	GOTERM_BP_FAT	regulation of locomotion	RT		26	3.8e-05	0.0011
	GOTERM_BP_FAT	positive regulation of locomotion	RT		17	6.4e-05	0.0017
	GOTERM_BP_FAT	regulation of cell motion	RT		23	0.00072	0.013
	GOTERM_BP_FAT	positive regulation of cell motion	RT		15	0.00074	0.014
	GOTERM_BP_FAT	regulation of cell migration	RT		21	0.00077	0.014
	GOTERM_BP_FAT	positive regulation of cell migration	RT		13	0.0029	0.042
Annotation Cluster 28		Enrichment Score: 3.4			Count	P_Value	Benjamini
	GOTERM_BP_FAT	wound healing	RT		26	3.5e-05	0.00099
	GOTERM_BP_FAT	hemostasis	RT		18	6.2e-05	0.0016
	GOTERM_BP_FAT	regulation of body fluid levels	RT		20	0.0002	0.0046
	GOTERM_BP_FAT	blood coagulation	RT		16	0.00036	0.0076
	GOTERM_BP_FAT	coagulation	RT		16	0.00036	0.0076
	GOTERM_BP_FAT	platelet activation	RT		8	0.0013	0.022
	SP_PIR_KEYWORDS	blood coagulation	RT		7	0.023	0.15
Annotation Cluster 29		Enrichment Score: 3.39			Count	P_Value	Benjamini
	GOTERM_CC_FAT	T cell receptor complex	RT		8	1.3e-06	3.4e-05
	BIOCARTA	Lck and Fyn tyrosine kinases in initiation of TCR Activation	RT		8	2e-05	0.0035
	INTERPRO	Phosphorylated immunoreceptor signaling ITAM	RT		6	2.1e-05	0.0011
	BIOCARTA	T Cytotoxic Cell Surface Molecules	RT		8	4.3e-05	0.0039
	BIOCARTA	HIV Induced T Cell Apoptosis	RT		7	5.7e-05	0.0034
	SMART	ITAM	RT		6	5.8e-05	0.002
	KEGG_PATHWAY	T cell receptor signaling pathway	RT		20	0.00014	0.0025
	BIOCARTA	IL 17 Signaling Pathway	RT		8	0.00027	0.012
	BIOCARTA	IL12 and Stat4 Dependent Signaling Pathway in Th1 Development	RT		9	0.00035	0.013
	BIOCARTA	T Helper Cell Surface Molecules	RT		7	0.00049	0.014
	UP_SEQ_FEATURE	domain:ITAM	RT		5	0.00068	0.051
	GOTERM_CC_FAT	alpha-beta T cell receptor complex	RT		4	0.00074	0.016
	BIOCARTA	T Cell Receptor Signaling Pathway	RT		11	0.0011	0.028
	BIOCARTA	CTL mediated immune response against target cells	RT		7	0.0021	0.045
	BIOCARTA	T Cell Receptor and CD3 Complex	RT		4	0.0036	0.069
	BIOCARTA	Activation of Csk by cAMP-dependent Protein Kinase Inhibits Signaling through the T Cell Receptor	RT		7	0.0043	0.074
	BIOCARTA	The Co-Stimulatory Signal During T-cell Activation	RT		7	0.0079	0.11
	PIR_SUPERFAMILY	PIRSF001993:T-cell surface glycoprotein CD3 delta chain	RT		3	0.011	0.63
	BIOCARTA	Role of Tob in T-cell activation	RT		5	0.043	0.35
Annotation Cluster 30		Enrichment Score: 3.34			Count	P_Value	Benjamini
	GOTERM_BP_FAT	circulatory system process	RT		26	2.2e-05	0.00067
	GOTERM_BP_FAT	blood circulation	RT		26	2.2e-05	0.00067
	GOTERM_BP_FAT	regulation of blood pressure	RT		13	0.0074	0.089
	GOTERM_BP_FAT	vascular process in circulatory system	RT		9	0.012	0.13
Annotation Cluster 31		Enrichment Score: 3.18			Count	P_Value	Benjamini
	GOTERM_BP_FAT	tube development	RT		26	0.00034	0.0073
	GOTERM_BP_FAT	respiratory tube development	RT		16	0.00036	0.0076
	GOTERM_BP_FAT	lung development	RT		15	0.00082	0.015
	GOTERM_BP_FAT	respiratory system development	RT		15	0.0019	0.031
Annotation Cluster 32		Enrichment Score: 2.83			Count	P_Value	Benjamini
	GOTERM_MF_FAT	chemokine binding	RT		11	6.8e-07	9.6e-05
	GOTERM_MF_FAT	chemokine receptor activity	RT		10	3.3e-06	0.00035
	PIR_SUPERFAMILY	PIRSF038545:chemokine receptor	RT		8	0.00023	0.1
	INTERPRO	Chemokine receptor	RT		6	0.0011	0.038
	GOTERM_MF_FAT	C-C chemokine receptor activity	RT		6	0.0012	0.044
	GOTERM_MF_FAT	C-C chemokine binding	RT		6	0.0012	0.044
	BBID	16.Chemokines-rec-T-cells	RT		6	0.0036	0.19
	BIOCARTA	Selective expression of chemokine receptors during T-cell polarization	RT		8	0.0086	0.11
	GOTERM_MF_FAT	C-X-C chemokine binding	RT		4	0.01	0.18
	GOTERM_MF_FAT	C-X-C chemokine receptor activity	RT		3	0.065	0.54
	BBID	15.T-cell_polarization-chemokine_receptors	RT		6	0.072	0.77
	BBID	14.chemokine_receptor-ligand	RT		4	0.086	0.73
Annotation Cluster 33		Enrichment Score: 2.83			Count	P_Value	Benjamini
	SP_PIR_KEYWORDS	hydroxylation	RT		17	3.8e-07	1e-05
	SP_PIR_KEYWORDS	collagen	RT		12	0.0084	0.07
	INTERPRO	Collagen triple helix repeat	RT		11	0.013	0.22
	UP_SEQ_FEATURE	region of interest:Triple-helical region	RT		4	0.11	0.92
Annotation Cluster 34		Enrichment Score: 2.83			Count	P_Value	Benjamini
	BIOCARTA	Lck and Fyn tyrosine kinases in initiation of TCR Activation	RT		8	2e-05	0.0035
	GOTERM_BP_FAT	T cell selection	RT		8	3.7e-05	0.001
	BIOCARTA	T Cytotoxic Cell Surface Molecules	RT		8	4.3e-05	0.0039
	GOTERM_BP_FAT	negative T cell selection	RT		6	4.7e-05	0.0013
	GOTERM_BP_FAT	thymic T cell selection	RT		6	0.0004	0.0085
	BIOCARTA	T Helper Cell Surface Molecules	RT		7	0.00049	0.014
	GOTERM_BP_FAT	negative thymic T cell selection	RT		5	0.00049	0.01
	GOTERM_BP_FAT	positive regulation of T cell proliferation	RT		9	0.00095	0.017
	GOTERM_BP_FAT	T cell receptor signaling pathway	RT		7	0.0011	0.019
	BIOCARTA	Activation of Csk by cAMP-dependent Protein Kinase Inhibits Signaling through the T Cell Receptor	RT		7	0.0043	0.074
	GOTERM_BP_FAT	regulation of T cell proliferation	RT		10	0.0057	0.074
	GOTERM_BP_FAT	positive T cell selection	RT		4	0.01	0.11
	OMIM_DISEASE	Severe combined immunodeficiency, T cell-negative, B-cell/natural killer-cell positive	RT		3	0.013	0.95
	GOTERM_BP_FAT	T cell differentiation in the thymus	RT		6	0.013	0.14
	GOTERM_BP_FAT	regulation of alpha-beta T cell proliferation	RT		4	0.03	0.24
	GOTERM_BP_FAT	positive thymic T cell selection	RT		3	0.051	0.35
	GOTERM_BP_FAT	positive regulation of alpha-beta T cell proliferation	RT		3	0.081	0.46
Annotation Cluster 35		Enrichment Score: 2.83			Count	P_Value	Benjamini
	UP_SEQ_FEATURE	domain:Fibrinogen C-terminal	RT		8	0.00095	0.068
	INTERPRO	Fibrinogen, alpha/beta/gamma chain, C-terminal globular, subdomain 1	RT		7	0.001	0.036
	INTERPRO	Fibrinogen, alpha/beta/gamma chain, C-terminal globular	RT		8	0.0012	0.04
	SMART	FBG	RT		8	0.0041	0.069
Annotation Cluster 36		Enrichment Score: 2.68			Count	P_Value	Benjamini
	GOTERM_BP_FAT	response to organic substance	RT		62	0.00029	0.0063
	GOTERM_BP_FAT	response to steroid hormone stimulus	RT		23	0.00067	0.013
	GOTERM_BP_FAT	response to hormone stimulus	RT		36	0.00074	0.014
	GOTERM_BP_FAT	response to endogenous stimulus	RT		38	0.0012	0.02
	GOTERM_BP_FAT	response to estrogen stimulus	RT		14	0.0042	0.056
	GOTERM_BP_FAT	response to peptide hormone stimulus	RT		13	0.13	0.59
Annotation Cluster 37		Enrichment Score: 2.67			Count	P_Value	Benjamini
	GOTERM_BP_FAT	blood vessel development	RT		26	0.0016	0.026
	GOTERM_BP_FAT	vasculature development	RT		26	0.0023	0.035
	GOTERM_BP_FAT	blood vessel morphogenesis	RT		23	0.0023	0.035
	GOTERM_BP_FAT	angiogenesis	RT		18	0.0026	0.038
Annotation Cluster 38		Enrichment Score: 2.62			Count	P_Value	Benjamini
	GOTERM_MF_FAT	cytokine receptor activity	RT		13	2.7e-05	0.0021
	SP_PIR_KEYWORDS	cytokine receptor	RT		6	0.0016	0.018
	UP_SEQ_FEATURE	short sequence motif:WSXWS motif	RT		7	0.003	0.14
	UP_SEQ_FEATURE	short sequence motif:Box 1 motif	RT		6	0.0064	0.23
	INTERPRO	Short hematopoietin receptor, family 1, conserved site	RT		4	0.0099	0.18
	KEGG_PATHWAY	Jak-STAT signaling pathway	RT		19	0.022	0.16
Annotation Cluster 39		Enrichment Score: 2.51			Count	P_Value	Benjamini
	SP_PIR_KEYWORDS	cytolysis	RT		7	3.5e-05	0.00062
	GOTERM_BP_FAT	cytolysis	RT		7	0.00065	0.012
	INTERPRO	Membrane attack complex component/perforin/complement C9	RT		5	0.0028	0.076
	SMART	MACPF	RT		5	0.006	0.083
	UP_SEQ_FEATURE	domain:MACPF	RT		4	0.0061	0.22
	BIOCARTA	Granzyme A mediated Apoptosis Pathway	RT		3	0.38	0.93
Annotation Cluster 40		Enrichment Score: 2.42			Count	P_Value	Benjamini
	GOTERM_MF_FAT	chemokine binding	RT		11	6.8e-07	9.6e-05
	GOTERM_MF_FAT	chemokine receptor activity	RT		10	3.3e-06	0.00035
	GOTERM_MF_FAT	peptide binding	RT		27	3.3e-05	0.0023
	GOTERM_MF_FAT	peptide receptor activity, G-protein coupled	RT		19	3.4e-05	0.0022
	GOTERM_MF_FAT	peptide receptor activity	RT		19	3.4e-05	0.0022
	SP_PIR_KEYWORDS	G protein-coupled receptor	RT		15	0.0022	0.024
	KEGG_PATHWAY	Neuroactive ligand-receptor interaction	RT		27	0.034	0.19
	SP_PIR_KEYWORDS	transducer	RT		52	0.16	0.54
	GOTERM_BP_FAT	G-protein coupled receptor protein signaling pathway	RT		67	0.24	0.79
	SP_PIR_KEYWORDS	g-protein coupled receptor	RT		45	0.35	0.82
	INTERPRO	GPCR, rhodopsin-like superfamily	RT		38	0.63	1
	INTERPRO	7TM GPCR, rhodopsin-like	RT		38	0.64	1
	PIR_SUPERFAMILY	PIRSF800006:rhodopsin-like G protein-coupled receptors	RT		37	0.86	1
Annotation Cluster 41		Enrichment Score: 2.39			Count	P_Value	Benjamini
	GOTERM_BP_FAT	regulation of neurological system process	RT		20	0.00057	0.011
	GOTERM_BP_FAT	regulation of system process	RT		32	0.00063	0.012
	GOTERM_BP_FAT	positive regulation of neurological system process	RT		9	0.00095	0.017
	GOTERM_BP_FAT	positive regulation of synaptic transmission	RT		8	0.0019	0.03
	GOTERM_BP_FAT	positive regulation of transmission of nerve impulse	RT		8	0.0032	0.046
	GOTERM_BP_FAT	regulation of transmission of nerve impulse	RT		17	0.0057	0.074
	GOTERM_BP_FAT	regulation of synaptic transmission	RT		16	0.0065	0.081
	GOTERM_BP_FAT	positive regulation of synaptic transmission, glutamatergic	RT		3	0.051	0.35
	GOTERM_BP_FAT	regulation of synaptic transmission, glutamatergic	RT		4	0.079	0.45
Annotation Cluster 42		Enrichment Score: 2.37			Count	P_Value	Benjamini
	UP_SEQ_FEATURE	repeat:TNFR-Cys 1	RT		7	0.0013	0.084
	UP_SEQ_FEATURE	repeat:TNFR-Cys 2	RT		7	0.0013	0.084
	INTERPRO	TNFR/CD27/30/40/95 cysteine-rich region	RT		8	0.0015	0.046
	SMART	TNFR	RT		8	0.0049	0.077
	UP_SEQ_FEATURE	repeat:TNFR-Cys 3	RT		6	0.0053	0.21
	INTERPRO	Fas receptor	RT		3	0.016	0.25
	UP_SEQ_FEATURE	repeat:TNFR-Cys 4	RT		4	0.026	0.55
Annotation Cluster 43		Enrichment Score: 2.34			Count	P_Value	Benjamini
	GOTERM_BP_FAT	response to steroid hormone stimulus	RT		23	0.00067	0.013
	GOTERM_BP_FAT	response to glucocorticoid stimulus	RT		11	0.0089	0.1
	GOTERM_BP_FAT	response to corticosteroid stimulus	RT		11	0.016	0.16
Annotation Cluster 44		Enrichment Score: 2.3			Count	P_Value	Benjamini
	GOTERM_BP_FAT	negative regulation of immune system process	RT		17	7.5e-06	0.00027
	GOTERM_BP_FAT	regulation of B cell activation	RT		13	1.2e-05	0.0004
	GOTERM_BP_FAT	negative regulation of lymphocyte activation	RT		11	0.00054	0.011
	GOTERM_BP_FAT	negative regulation of leukocyte activation	RT		11	0.00084	0.015
	GOTERM_BP_FAT	negative regulation of cell activation	RT		11	0.0014	0.024
	GOTERM_BP_FAT	regulation of B cell proliferation	RT		7	0.0033	0.046
	GOTERM_BP_FAT	negative regulation of B cell activation	RT		5	0.014	0.15
	GOTERM_BP_FAT	negative regulation of T cell activation	RT		7	0.024	0.21
	GOTERM_BP_FAT	negative regulation of B cell proliferation	RT		3	0.065	0.4
	GOTERM_BP_FAT	negative regulation of mononuclear cell proliferation	RT		5	0.091	0.49
	GOTERM_BP_FAT	negative regulation of lymphocyte proliferation	RT		5	0.091	0.49
	GOTERM_BP_FAT	negative regulation of leukocyte proliferation	RT		5	0.091	0.49
	GOTERM_BP_FAT	negative regulation of T cell proliferation	RT		3	0.43	0.94
Annotation Cluster 45		Enrichment Score: 2.28			Count	P_Value	Benjamini
	UP_SEQ_FEATURE	domain:SH3	RT		20	0.0017	0.1
	SP_PIR_KEYWORDS	sh3 domain	RT		22	0.0023	0.025
	INTERPRO	Src homology-3 domain	RT		22	0.0048	0.11
	SMART	SH3	RT		22	0.041	0.29
Annotation Cluster 46		Enrichment Score: 2.27			Count	P_Value	Benjamini
	GOTERM_BP_FAT	regulation of programmed cell death	RT		67	0.00049	0.01
	GOTERM_BP_FAT	regulation of cell death	RT		67	0.00055	0.011
	GOTERM_BP_FAT	regulation of apoptosis	RT		64	0.0017	0.027
	GOTERM_BP_FAT	positive regulation of apoptosis	RT		37	0.0058	0.074
	GOTERM_BP_FAT	positive regulation of programmed cell death	RT		37	0.0064	0.08
	GOTERM_BP_FAT	positive regulation of cell death	RT		37	0.0069	0.084
	GOTERM_BP_FAT	induction of apoptosis	RT		28	0.014	0.15
	GOTERM_BP_FAT	induction of programmed cell death	RT		28	0.015	0.15
	GOTERM_BP_FAT	induction of apoptosis by extracellular signals	RT		10	0.15	0.63
Annotation Cluster 47		Enrichment Score: 2.25			Count	P_Value	Benjamini
	UP_SEQ_FEATURE	domain:PH	RT		25	0.0011	0.072
	INTERPRO	Pleckstrin homology	RT		27	0.0036	0.09
	INTERPRO	Pleckstrin homology-type	RT		28	0.006	0.14
	SMART	PH	RT		27	0.042	0.29
Annotation Cluster 48		Enrichment Score: 2.24			Count	P_Value	Benjamini
	GOTERM_BP_FAT	leukocyte migration	RT		12	0.0002	0.0046
	GOTERM_BP_FAT	leukocyte chemotaxis	RT		9	0.00066	0.012
	GOTERM_BP_FAT	cell chemotaxis	RT		9	0.00095	0.017
	GOTERM_BP_FAT	lymphocyte chemotaxis	RT		3	0.051	0.35
	GOTERM_BP_FAT	neutrophil chemotaxis	RT		4	0.07	0.42
	GOTERM_BP_FAT	macrophage chemotaxis	RT		3	0.081	0.46
Annotation Cluster 49		Enrichment Score: 2.22			Count	P_Value	Benjamini
	INTERPRO	Leucine-rich repeat, typical subtype	RT		21	1.9e-05	0.0011
	UP_SEQ_FEATURE	repeat:LRR 9	RT		19	0.00017	0.017
	UP_SEQ_FEATURE	repeat:LRR 7	RT		22	0.00027	0.025
	SMART	LRR_TYP	RT		21	0.00034	0.0075
	UP_SEQ_FEATURE	repeat:LRR 8	RT		19	0.00058	0.045
	INTERPRO	Leucine-rich repeat	RT		24	0.001	0.036
	UP_SEQ_FEATURE	repeat:LRR 12	RT		13	0.0022	0.12
	INTERPRO	Leucine-rich repeat, cysteine-rich flanking region, N-terminal	RT		14	0.0022	0.062
	UP_SEQ_FEATURE	repeat:LRR 4	RT		25	0.0024	0.13
	UP_SEQ_FEATURE	repeat:LRR 6	RT		22	0.0025	0.12
	UP_SEQ_FEATURE	repeat:LRR 10	RT		15	0.0025	0.12
	UP_SEQ_FEATURE	repeat:LRR 5	RT		23	0.0036	0.16
	UP_SEQ_FEATURE	repeat:LRR 13	RT		11	0.005	0.2
	UP_SEQ_FEATURE	repeat:LRR 11	RT		13	0.0056	0.22
	INTERPRO	Cysteine-rich flanking region, C-terminal	RT		12	0.0069	0.14
	UP_SEQ_FEATURE	repeat:LRR 17	RT		7	0.009	0.28
	UP_SEQ_FEATURE	repeat:LRR 14	RT		9	0.011	0.32
	SMART	LRRNT	RT		14	0.013	0.14
	UP_SEQ_FEATURE	repeat:LRR 3	RT		25	0.019	0.47
	UP_SEQ_FEATURE	repeat:LRR 22	RT		4	0.02	0.5
	UP_SEQ_FEATURE	repeat:LRR 16	RT		7	0.026	0.56
	UP_SEQ_FEATURE	repeat:LRR 20	RT		5	0.027	0.57
	SMART	LRRCT	RT		12	0.029	0.26
	UP_SEQ_FEATURE	repeat:LRR 1	RT		25	0.036	0.65
	UP_SEQ_FEATURE	repeat:LRR 19	RT		5	0.036	0.65
	UP_SEQ_FEATURE	repeat:LRR 2	RT		25	0.037	0.65
	SP_PIR_KEYWORDS	leucine-rich repeat	RT		25	0.038	0.23
	UP_SEQ_FEATURE	repeat:LRR 15	RT		7	0.044	0.7
	UP_SEQ_FEATURE	repeat:LRR 18	RT		5	0.046	0.71
	UP_SEQ_FEATURE	repeat:LRR 21	RT		4	0.061	0.79
	UP_SEQ_FEATURE	repeat:LRR 23	RT		3	0.089	0.88
Annotation Cluster 50		Enrichment Score: 2.21			Count	P_Value	Benjamini
	UP_SEQ_FEATURE	domain:Rho-GAP	RT		12	0.0004	0.033
	INTERPRO	RhoGAP	RT		12	0.00075	0.029
	SP_PIR_KEYWORDS	GTPase activation	RT		18	0.0029	0.029
	SMART	RhoGAP	RT		12	0.004	0.073
	GOTERM_MF_FAT	GTPase activator activity	RT		21	0.015	0.24
	GOTERM_MF_FAT	GTPase regulator activity	RT		32	0.029	0.36
	GOTERM_MF_FAT	nucleoside-triphosphatase regulator activity	RT		32	0.037	0.43
	GOTERM_MF_FAT	enzyme activator activity	RT		27	0.038	0.42
Annotation Cluster 51		Enrichment Score: 2.19			Count	P_Value	Benjamini
	INTERPRO	von Willebrand factor, type A	RT		13	0.00091	0.033
	SMART	VWA	RT		13	0.0052	0.077
	UP_SEQ_FEATURE	domain:VWFA 2	RT		5	0.0093	0.29
	UP_SEQ_FEATURE	domain:VWFA	RT		8	0.037	0.66
Annotation Cluster 52		Enrichment Score: 2.12			Count	P_Value	Benjamini
	GOTERM_MF_FAT	scavenger receptor activity	RT		11	0.00013	0.0073
	INTERPRO	Speract/scavenger receptor related	RT		6	0.0077	0.15
	INTERPRO	Speract/scavenger receptor	RT		6	0.013	0.22
	UP_SEQ_FEATURE	domain:SRCR 3	RT		4	0.016	0.43
	SMART	SR	RT		6	0.018	0.19
	UP_SEQ_FEATURE	domain:SRCR 2	RT		4	0.02	0.5
	UP_SEQ_FEATURE	domain:SRCR 1	RT		4	0.02	0.5
Annotation Cluster 53		Enrichment Score: 2.07			Count	P_Value	Benjamini
	GOTERM_BP_FAT	positive regulation of response to external stimulus	RT		15	6e-06	0.00022
	GOTERM_BP_FAT	positive regulation of chemotaxis	RT		8	0.00071	0.013
	GOTERM_BP_FAT	regulation of chemotaxis	RT		8	0.0011	0.019
	GOTERM_BP_FAT	positive regulation of behavior	RT		8	0.0019	0.03
	GOTERM_BP_FAT	regulation of behavior	RT		9	0.0029	0.042
	GOTERM_BP_FAT	positive regulation of positive chemotaxis	RT		5	0.017	0.17
	GOTERM_BP_FAT	regulation of positive chemotaxis	RT		5	0.017	0.17
	GOTERM_BP_FAT	regulation of leukocyte migration	RT		4	0.09	0.49
	GOTERM_BP_FAT	induction of positive chemotaxis	RT		3	0.098	0.51
	GOTERM_BP_FAT	positive regulation of leukocyte chemotaxis	RT		3	0.098	0.51
	GOTERM_BP_FAT	regulation of leukocyte chemotaxis	RT		3	0.12	0.56
	GOTERM_BP_FAT	positive regulation of leukocyte migration	RT		3	0.19	0.71
Annotation Cluster 54		Enrichment Score: 2.07			Count	P_Value	Benjamini
	GOTERM_BP_FAT	activation of phospholipase C activity	RT		11	0.0024	0.036
	GOTERM_BP_FAT	positive regulation of phospholipase C activity	RT		11	0.0024	0.036
	GOTERM_BP_FAT	positive regulation of phospholipase activity	RT		11	0.0037	0.051
	GOTERM_BP_FAT	regulation of phospholipase activity	RT		11	0.0046	0.061
	GOTERM_BP_FAT	positive regulation of lipase activity	RT		11	0.0067	0.083
	GOTERM_BP_FAT	phosphoinositide-mediated signaling	RT		12	0.0075	0.09
	GOTERM_BP_FAT	positive regulation of hydrolase activity	RT		18	0.017	0.16
	GOTERM_BP_FAT	regulation of lipase activity	RT		11	0.018	0.18
	GOTERM_BP_FAT	regulation of hydrolase activity	RT		28	0.026	0.22
	GOTERM_BP_FAT	activation of phospholipase C activity by G-protein coupled receptor protein signaling pathway coupled to IP3 second messenger	RT		7	0.06	0.38
Annotation Cluster 55		Enrichment Score: 2.06			Count	P_Value	Benjamini
	SP_PIR_KEYWORDS	serine proteinase	RT		13	1.3e-05	0.00025
	UP_SEQ_FEATURE	domain:Peptidase S1	RT		15	0.00096	0.067
	INTERPRO	Peptidase S1/S6, chymotrypsin/Hap, active site	RT		15	0.0013	0.042
	GOTERM_MF_FAT	serine-type peptidase activity	RT		20	0.0033	0.1
	INTERPRO	Peptidase S1 and S6, chymotrypsin/Hap	RT		15	0.0034	0.09
	INTERPRO	Peptidase S1A, chymotrypsin	RT		14	0.0034	0.089
	SP_PIR_KEYWORDS	Serine protease	RT		16	0.0037	0.035
	GOTERM_MF_FAT	serine hydrolase activity	RT		20	0.0037	0.11
	PIR_SUPERFAMILY	PIRSF001135:trypsin	RT		8	0.0054	0.46
	SP_PIR_KEYWORDS	zymogen	RT		20	0.0085	0.07
	UP_SEQ_FEATURE	active site:Charge relay system	RT		19	0.011	0.33
	GOTERM_MF_FAT	serine-type endopeptidase activity	RT		16	0.018	0.29
	GOTERM_MF_FAT	endopeptidase activity	RT		31	0.019	0.29
	SMART	Tryp_SPc	RT		15	0.02	0.2
	GOTERM_MF_FAT	peptidase activity, acting on L-amino acid peptides	RT		42	0.02	0.29
	SP_PIR_KEYWORDS	Protease	RT		36	0.022	0.15
	GOTERM_MF_FAT	peptidase activity	RT		43	0.025	0.35
	UP_SEQ_FEATURE	propeptide:Activation peptide	RT		9	0.032	0.62
	GOTERM_BP_FAT	proteolysis	RT		56	0.62	0.99
	SP_PIR_KEYWORDS	hydrolase	RT		72	0.84	0.99
Annotation Cluster 56		Enrichment Score: 2.04			Count	P_Value	Benjamini
	GOTERM_BP_FAT	positive regulation of B cell activation	RT		9	0.00029	0.0063
	GOTERM_BP_FAT	positive regulation of B cell differentiation	RT		3	0.051	0.35
	GOTERM_BP_FAT	regulation of B cell differentiation	RT		4	0.052	0.35
Annotation Cluster 57		Enrichment Score: 2.02			Count	P_Value	Benjamini
	GOTERM_BP_FAT	positive regulation of transport	RT		30	9.5e-06	0.00033
	GOTERM_BP_FAT	regulation of secretion	RT		28	1.2e-05	0.00038
	GOTERM_BP_FAT	regulation of cellular localization	RT		29	0.00017	0.0041
	GOTERM_BP_FAT	regulation of protein secretion	RT		11	0.00096	0.017
	GOTERM_BP_FAT	positive regulation of secretion	RT		15	0.0021	0.033
	GOTERM_BP_FAT	regulation of protein transport	RT		13	0.02	0.19
	GOTERM_BP_FAT	regulation of cytokine secretion	RT		6	0.021	0.19
	GOTERM_BP_FAT	positive regulation of protein secretion	RT		7	0.022	0.2
	GOTERM_BP_FAT	positive regulation of protein transport	RT		9	0.027	0.23
	GOTERM_BP_FAT	regulation of establishment of protein localization	RT		13	0.03	0.24
	GOTERM_BP_FAT	regulation of protein localization	RT		14	0.035	0.27
	SP_PIR_KEYWORDS	amyloidosis	RT		4	0.044	0.25
	GOTERM_BP_FAT	regulation of interleukin-1 production	RT		4	0.12	0.58
	GOTERM_BP_FAT	positive regulation of cytokine secretion	RT		4	0.12	0.58
	GOTERM_BP_FAT	positive regulation of interleukin-1 secretion	RT		3	0.17	0.68
	GOTERM_BP_FAT	regulation of interleukin-1 secretion	RT		3	0.19	0.71
	GOTERM_BP_FAT	positive regulation of interleukin-1 production	RT		3	0.23	0.78
Annotation Cluster 58		Enrichment Score: 2			Count	P_Value	Benjamini
	GOTERM_BP_FAT	regulation of programmed cell death	RT		67	0.00049	0.01
	GOTERM_BP_FAT	regulation of cell death	RT		67	0.00055	0.011
	GOTERM_BP_FAT	regulation of apoptosis	RT		64	0.0017	0.027
	GOTERM_BP_FAT	negative regulation of programmed cell death	RT		28	0.05	0.34
	GOTERM_BP_FAT	negative regulation of cell death	RT		28	0.052	0.35
	GOTERM_BP_FAT	anti-apoptosis	RT		17	0.09	0.49
	GOTERM_BP_FAT	negative regulation of apoptosis	RT		26	0.1	0.52
Annotation Cluster 59		Enrichment Score: 1.98			Count	P_Value	Benjamini
	GOTERM_BP_FAT	complement activation, classical pathway	RT		9	0.00011	0.0027
	GOTERM_BP_FAT	humoral immune response mediated by circulating immunoglobulin	RT		9	0.00018	0.0043
	INTERPRO	Factor I membrane attack complex	RT		3	0.0082	0.16
	SMART	FIMAC	RT		3	0.012	0.15
	INTERPRO	Low density lipoprotein-receptor, class A, cysteine-rich	RT		3	0.75	1
	SMART	LDLa	RT		3	0.85	1
Annotation Cluster 60		Enrichment Score: 1.98			Count	P_Value	Benjamini
	GOTERM_BP_FAT	cytokine biosynthetic process	RT		5	0.009	0.1
	GOTERM_BP_FAT	cytokine production	RT		8	0.011	0.12
	GOTERM_BP_FAT	cytokine metabolic process	RT		5	0.011	0.12
Annotation Cluster 61		Enrichment Score: 1.98			Count	P_Value	Benjamini
	GOTERM_BP_FAT	regulation of B cell mediated immunity	RT		9	2.3e-05	0.00069
	GOTERM_BP_FAT	regulation of immunoglobulin mediated immune response	RT		9	2.3e-05	0.00069
	GOTERM_BP_FAT	positive regulation of B cell activation	RT		9	0.00029	0.0063
	GOTERM_BP_FAT	regulation of immunoglobulin production	RT		8	0.00034	0.0074
	GOTERM_BP_FAT	regulation of B cell proliferation	RT		7	0.0033	0.046
	GOTERM_BP_FAT	positive regulation of isotype switching to IgG isotypes	RT		3	0.038	0.28
	GOTERM_BP_FAT	regulation of isotype switching to IgG isotypes	RT		3	0.065	0.4
	GOTERM_BP_FAT	positive regulation of DNA metabolic process	RT		7	0.08	0.45
	GOTERM_BP_FAT	positive regulation of isotype switching	RT		3	0.081	0.46
	GOTERM_BP_FAT	positive regulation of DNA recombination	RT		3	0.081	0.46
	GOTERM_BP_FAT	positive regulation of B cell proliferation	RT		4	0.09	0.49
	GOTERM_BP_FAT	regulation of isotype switching	RT		3	0.15	0.64
	GOTERM_BP_FAT	regulation of DNA recombination	RT		4	0.16	0.66
	GOTERM_BP_FAT	regulation of DNA metabolic process	RT		8	0.42	0.93
Annotation Cluster 62		Enrichment Score: 1.96			Count	P_Value	Benjamini
	GOTERM_BP_FAT	positive regulation of smooth muscle cell proliferation	RT		8	0.0011	0.019
	GOTERM_BP_FAT	regulation of smooth muscle cell proliferation	RT		9	0.0029	0.042
	BIOCARTA	Role of EGF Receptor Transactivation by GPCRs in Cardiac Hypertrophy	RT		3	0.41	0.94
Annotation Cluster 63		Enrichment Score: 1.94			Count	P_Value	Benjamini
	GOTERM_BP_FAT	positive regulation of cell communication	RT		38	1.8e-05	0.00055
	GOTERM_BP_FAT	positive regulation of signal transduction	RT		31	0.00062	0.012
	GOTERM_BP_FAT	positive regulation of MAPKKK cascade	RT		8	0.014	0.14
	GOTERM_BP_FAT	regulation of MAPKKK cascade	RT		13	0.014	0.15
	GOTERM_BP_FAT	regulation of protein kinase cascade	RT		22	0.028	0.23
	GOTERM_BP_FAT	positive regulation of protein kinase cascade	RT		16	0.036	0.28
	GOTERM_BP_FAT	regulation of I-kappaB kinase/NF-kappaB cascade	RT		8	0.35	0.9
	GOTERM_BP_FAT	positive regulation of I-kappaB kinase/NF-kappaB cascade	RT		7	0.43	0.94
Annotation Cluster 64		Enrichment Score: 1.93			Count	P_Value	Benjamini
	GOTERM_MF_FAT	phosphoric diester hydrolase activity	RT		15	0.00014	0.0073
	UP_SEQ_FEATURE	metal ion-binding site:Divalent metal cation 2	RT		7	0.0025	0.13
	UP_SEQ_FEATURE	metal ion-binding site:Divalent metal cation 1	RT		7	0.0025	0.13
	SP_PIR_KEYWORDS	cGMP	RT		6	0.0034	0.033
	INTERPRO	3'5'-cyclic nucleotide phosphodiesterase	RT		6	0.0042	0.1
	INTERPRO	Metal-dependent phosphohydrolase, HD region	RT		6	0.0077	0.15
	GOTERM_MF_FAT	3',5'-cyclic-nucleotide phosphodiesterase activity	RT		6	0.008	0.17
	GOTERM_MF_FAT	cyclic-nucleotide phosphodiesterase activity	RT		6	0.0095	0.18
	SMART	HDc	RT		6	0.018	0.19
	UP_SEQ_FEATURE	region of interest:Catalytic	RT		7	0.04	0.67
	SP_PIR_KEYWORDS	camp	RT		5	0.076	0.37
	UP_SEQ_FEATURE	active site:Proton donor	RT		13	0.29	1
	KEGG_PATHWAY	Purine metabolism	RT		10	0.75	0.92
Annotation Cluster 65		Enrichment Score: 1.92			Count	P_Value	Benjamini
	GOTERM_CC_FAT	platelet alpha granule	RT		13	6.8e-05	0.0017
	GOTERM_CC_FAT	secretory granule	RT		22	0.0017	0.033
	GOTERM_CC_FAT	platelet alpha granule lumen	RT		9	0.0021	0.037
	GOTERM_CC_FAT	cytoplasmic membrane-bounded vesicle lumen	RT		9	0.0034	0.053
	GOTERM_CC_FAT	vesicle lumen	RT		9	0.0045	0.062
	GOTERM_CC_FAT	cytoplasmic vesicle part	RT		18	0.043	0.36
	GOTERM_CC_FAT	vesicle	RT		47	0.13	0.62
	GOTERM_CC_FAT	cytoplasmic vesicle	RT		45	0.14	0.64
	GOTERM_CC_FAT	cytoplasmic membrane-bounded vesicle	RT		39	0.15	0.65
	GOTERM_CC_FAT	membrane-bounded vesicle	RT		40	0.15	0.65
Annotation Cluster 66		Enrichment Score: 1.9			Count	P_Value	Benjamini
	GOTERM_MF_FAT	prostaglandin receptor activity	RT		4	0.01	0.18
	GOTERM_MF_FAT	prostanoid receptor activity	RT		4	0.014	0.24
	GOTERM_MF_FAT	icosanoid receptor activity	RT		4	0.014	0.24
Annotation Cluster 67		Enrichment Score: 1.88			Count	P_Value	Benjamini
	UP_SEQ_FEATURE	short sequence motif:ITIM motif 4	RT		4	0.0023	0.13
	UP_SEQ_FEATURE	short sequence motif:ITIM motif 3	RT		4	0.0088	0.28
	UP_SEQ_FEATURE	short sequence motif:ITIM motif 2	RT		4	0.038	0.66
	UP_SEQ_FEATURE	short sequence motif:ITIM motif 1	RT		4	0.038	0.66
Annotation Cluster 68		Enrichment Score: 1.86			Count	P_Value	Benjamini
	GOTERM_BP_FAT	positive regulation of cytokine biosynthetic process	RT		11	0.0002	0.0046
	GOTERM_BP_FAT	positive regulation of interleukin-2 biosynthetic process	RT		4	0.03	0.24
	GOTERM_BP_FAT	regulation of interleukin-2 production	RT		5	0.075	0.44
	GOTERM_BP_FAT	regulation of interleukin-2 biosynthetic process	RT		4	0.079	0.45
Annotation Cluster 69		Enrichment Score: 1.82			Count	P_Value	Benjamini
	GOTERM_BP_FAT	peptidyl-tyrosine phosphorylation	RT		9	0.0029	0.042
	GOTERM_BP_FAT	peptidyl-tyrosine modification	RT		9	0.0038	0.053
	GOTERM_BP_FAT	protein amino acid autophosphorylation	RT		7	0.31	0.86
Annotation Cluster 70		Enrichment Score: 1.81			Count	P_Value	Benjamini
	GOTERM_BP_FAT	regulation of ossification	RT		12	0.003	0.043
	GOTERM_BP_FAT	positive regulation of bone mineralization	RT		5	0.014	0.15
	GOTERM_BP_FAT	positive regulation of biomineral formation	RT		5	0.017	0.17
	GOTERM_BP_FAT	regulation of bone mineralization	RT		6	0.021	0.19
	GOTERM_BP_FAT	regulation of biomineral formation	RT		6	0.027	0.23
	GOTERM_BP_FAT	positive regulation of ossification	RT		5	0.038	0.28
Annotation Cluster 71		Enrichment Score: 1.79			Count	P_Value	Benjamini
	GOTERM_BP_FAT	regulation of humoral immune response	RT		8	8e-07	3.7e-05
	GOTERM_BP_FAT	negative regulation of immune effector process	RT		6	0.0012	0.02
	GOTERM_BP_FAT	negative regulation of immune response	RT		7	0.0018	0.028
	GOTERM_BP_FAT	negative regulation of complement activation	RT		3	0.0084	0.098
	GOTERM_BP_FAT	regulation of complement activation	RT		3	0.0084	0.098
	GOTERM_BP_FAT	negative regulation of protein maturation by peptide bond cleavage	RT		3	0.016	0.16
	GOTERM_BP_FAT	negative regulation of humoral immune response	RT		3	0.016	0.16
	GOTERM_BP_FAT	regulation of protein processing	RT		3	0.038	0.28
	GOTERM_BP_FAT	regulation of protein maturation by peptide bond cleavage	RT		3	0.038	0.28
	GOTERM_BP_FAT	negative regulation of proteolysis	RT		3	0.33	0.88
	GOTERM_BP_FAT	regulation of proteolysis	RT		4	0.55	0.98
	GOTERM_BP_FAT	negative regulation of cellular protein metabolic process	RT		8	0.86	1
	GOTERM_BP_FAT	negative regulation of protein metabolic process	RT		8	0.88	1
Annotation Cluster 72		Enrichment Score: 1.78			Count	P_Value	Benjamini
	GOTERM_MF_FAT	phosphoric diester hydrolase activity	RT		15	0.00014	0.0073
	GOTERM_MF_FAT	phospholipase activity	RT		12	0.0047	0.12
	GOTERM_MF_FAT	phospholipase C activity	RT		7	0.0054	0.13
	GOTERM_MF_FAT	lipase activity	RT		13	0.0072	0.16
	INTERPRO	Phospholipase C, phosphatidylinositol-specific , X region	RT		5	0.016	0.26
	SP_PIR_KEYWORDS	lipid degradation	RT		10	0.03	0.19
	SMART	PLCXc	RT		5	0.033	0.27
	GOTERM_BP_FAT	lipid catabolic process	RT		16	0.047	0.33
	UP_SEQ_FEATURE	domain:PI-PLC X-box	RT		4	0.061	0.79
	INTERPRO	PLC-like phosphodiesterase, TIM beta/alpha-barrel domain	RT		4	0.15	0.84
	GOTERM_MF_FAT	phosphoinositide phospholipase C activity	RT		4	0.15	0.74
Annotation Cluster 73		Enrichment Score: 1.75			Count	P_Value	Benjamini
	UP_SEQ_FEATURE	domain:Ras-associating	RT		7	0.0068	0.23
	INTERPRO	Ras-association	RT		7	0.018	0.28
	SMART	RA	RT		7	0.045	0.3
Annotation Cluster 74		Enrichment Score: 1.71			Count	P_Value	Benjamini
	GOTERM_BP_FAT	B cell proliferation	RT		5	0.004	0.056
	GOTERM_BP_FAT	lymphocyte proliferation	RT		8	0.0066	0.083
	GOTERM_BP_FAT	mononuclear cell proliferation	RT		8	0.0086	0.099
	GOTERM_BP_FAT	leukocyte proliferation	RT		8	0.0086	0.099
	GOTERM_BP_FAT	regulation of DNA recombination	RT		4	0.16	0.66
	GOTERM_BP_FAT	T cell proliferation	RT		4	0.18	0.69
Annotation Cluster 75		Enrichment Score: 1.69			Count	P_Value	Benjamini
	GOTERM_BP_FAT	positive regulation of biosynthetic process	RT		65	1.6e-05	0.00051
	GOTERM_BP_FAT	positive regulation of cellular biosynthetic process	RT		64	2e-05	0.00061
	GOTERM_BP_FAT	positive regulation of macromolecule biosynthetic process	RT		59	0.00012	0.003
	GOTERM_BP_FAT	positive regulation of macromolecule metabolic process	RT		72	0.00017	0.0042
	GOTERM_BP_FAT	positive regulation of transcription from RNA polymerase II promoter	RT		38	0.00022	0.0051
	GOTERM_BP_FAT	positive regulation of nitrogen compound metabolic process	RT		56	0.00045	0.0094
	GOTERM_BP_FAT	positive regulation of transcription, DNA-dependent	RT		43	0.0012	0.02
	GOTERM_BP_FAT	positive regulation of RNA metabolic process	RT		43	0.0014	0.023
	GOTERM_BP_FAT	positive regulation of nucleobase, nucleoside, nucleotide and nucleic acid metabolic process	RT		52	0.0019	0.03
	GOTERM_BP_FAT	positive regulation of gene expression	RT		49	0.0021	0.032
	GOTERM_BP_FAT	positive regulation of transcription	RT		47	0.0032	0.046
	GOTERM_MF_FAT	transcription factor activity	RT		67	0.029	0.36
	GOTERM_BP_FAT	regulation of transcription from RNA polymerase II promoter	RT		52	0.031	0.25
	GOTERM_MF_FAT	sequence-specific DNA binding	RT		43	0.054	0.49
	SP_PIR_KEYWORDS	activator	RT		33	0.14	0.52
	GOTERM_MF_FAT	transcription regulator activity	RT		86	0.34	0.92
	GOTERM_MF_FAT	transcription activator activity	RT		21	0.7	1
	GOTERM_BP_FAT	regulation of RNA metabolic process	RT		93	0.75	1
	GOTERM_BP_FAT	regulation of transcription, DNA-dependent	RT		89	0.82	1
	SP_PIR_KEYWORDS	dna-binding	RT		80	0.96	1
	SP_PIR_KEYWORDS	transcription regulation	RT		87	0.97	1
	SP_PIR_KEYWORDS	Transcription	RT		84	0.99	1
	GOTERM_BP_FAT	regulation of transcription	RT		112	1	1
	GOTERM_BP_FAT	transcription	RT		85	1	1
	GOTERM_MF_FAT	DNA binding	RT		93	1	1
	SP_PIR_KEYWORDS	nucleus	RT		137	1	1
Annotation Cluster 76		Enrichment Score: 1.64			Count	P_Value	Benjamini
	GOTERM_BP_FAT	regulation of vasoconstriction	RT		10	5.7e-05	0.0015
	GOTERM_BP_FAT	positive regulation of vasoconstriction	RT		6	0.0004	0.0085
	GOTERM_BP_FAT	regulation of nitric oxide biosynthetic process	RT		7	0.0027	0.04
	GOTERM_BP_FAT	regulation of smooth muscle contraction	RT		7	0.015	0.15
	GOTERM_BP_FAT	positive regulation of ion transport	RT		7	0.024	0.21
	GOTERM_BP_FAT	negative regulation of nitric oxide biosynthetic process	RT		3	0.026	0.22
	GOTERM_BP_FAT	regulation of metal ion transport	RT		10	0.03	0.24
	GOTERM_BP_FAT	regulation of calcium ion transport	RT		9	0.032	0.25
	GOTERM_BP_FAT	regulation of muscle contraction	RT		9	0.039	0.29
	GOTERM_BP_FAT	regulation of ion transport	RT		11	0.04	0.3
	GOTERM_BP_FAT	positive regulation of homeostatic process	RT		6	0.062	0.39
	GOTERM_BP_FAT	positive regulation of smooth muscle contraction	RT		4	0.07	0.42
	GOTERM_BP_FAT	positive regulation of calcium ion transport	RT		5	0.1	0.51
	GOTERM_BP_FAT	positive regulation of muscle contraction	RT		4	0.1	0.52
	GOTERM_BP_FAT	positive regulation of calcium ion transport into cytosol	RT		3	0.29	0.84
	GOTERM_BP_FAT	regulation of calcium ion transport into cytosol	RT		3	0.47	0.95
Annotation Cluster 77		Enrichment Score: 1.64			Count	P_Value	Benjamini
	GOTERM_BP_FAT	brain segmentation	RT		3	0.0084	0.098
	GOTERM_BP_FAT	central nervous system segmentation	RT		3	0.0084	0.098
	GOTERM_BP_FAT	hindbrain development	RT		8	0.042	0.3
	GOTERM_BP_FAT	segmentation	RT		7	0.043	0.31
	GOTERM_BP_FAT	rhombomere development	RT		3	0.051	0.35
Annotation Cluster 78		Enrichment Score: 1.57			Count	P_Value	Benjamini
	GOTERM_BP_FAT	negative regulation of immune effector process	RT		6	0.0012	0.02
	GOTERM_BP_FAT	negative regulation of immune response	RT		7	0.0018	0.028
	GOTERM_BP_FAT	negative regulation of T cell mediated immunity	RT		3	0.038	0.28
	GOTERM_BP_FAT	negative regulation of lymphocyte mediated immunity	RT		3	0.051	0.35
	GOTERM_BP_FAT	negative regulation of leukocyte mediated immunity	RT		3	0.051	0.35
	GOTERM_BP_FAT	regulation of T cell mediated immunity	RT		4	0.1	0.52
	GOTERM_BP_FAT	negative regulation of adaptive immune response	RT		3	0.12	0.56
	GOTERM_BP_FAT	negative regulation of adaptive immune response based on somatic recombination of immune receptors built from immunoglobulin superfamily domains	RT		3	0.12	0.56
Annotation Cluster 79		Enrichment Score: 1.54			Count	P_Value	Benjamini
	UP_SEQ_FEATURE	domain:Fibronectin type-III 3	RT		14	0.00027	0.024
	UP_SEQ_FEATURE	domain:Fibronectin type-III 4	RT		10	0.004	0.17
	UP_SEQ_FEATURE	domain:Fibronectin type-III 5	RT		7	0.026	0.56
	UP_SEQ_FEATURE	domain:Fibronectin type-III 7	RT		4	0.12	0.94
	UP_SEQ_FEATURE	domain:Fibronectin type-III 8	RT		4	0.12	0.94
	UP_SEQ_FEATURE	domain:Fibronectin type-III 6	RT		4	0.21	0.99
	UP_SEQ_FEATURE	domain:Fibronectin type-III 9	RT		3	0.21	0.99
Annotation Cluster 80		Enrichment Score: 1.53			Count	P_Value	Benjamini
	GOTERM_BP_FAT	neuron differentiation	RT		38	0.0045	0.06
	GOTERM_BP_FAT	neuron projection morphogenesis	RT		21	0.011	0.12
	GOTERM_BP_FAT	neuron development	RT		29	0.016	0.16
	GOTERM_BP_FAT	cell morphogenesis involved in neuron differentiation	RT		20	0.018	0.18
	GOTERM_BP_FAT	neuron projection development	RT		23	0.021	0.19
	GOTERM_BP_FAT	cell morphogenesis involved in differentiation	RT		22	0.023	0.2
	GOTERM_BP_FAT	cell morphogenesis	RT		29	0.029	0.24
	GOTERM_BP_FAT	axonogenesis	RT		18	0.032	0.25
	GOTERM_BP_FAT	cell projection morphogenesis	RT		21	0.042	0.31
	GOTERM_BP_FAT	cellular component morphogenesis	RT		30	0.059	0.38
	GOTERM_BP_FAT	cell part morphogenesis	RT		21	0.061	0.39
	GOTERM_BP_FAT	cell projection organization	RT		27	0.096	0.5
	GOTERM_BP_FAT	axon guidance	RT		10	0.12	0.58
Annotation Cluster 81		Enrichment Score: 1.53			Count	P_Value	Benjamini
	GOTERM_BP_FAT	B cell proliferation	RT		5	0.004	0.056
	GOTERM_BP_FAT	immunoglobulin production	RT		5	0.075	0.44
	GOTERM_BP_FAT	production of molecular mediator of immune response	RT		5	0.083	0.46
Annotation Cluster 82		Enrichment Score: 1.51			Count	P_Value	Benjamini
	GOTERM_BP_FAT	regulation of myeloid cell differentiation	RT		12	0.0012	0.02
	GOTERM_BP_FAT	regulation of granulocyte differentiation	RT		4	0.0046	0.062
	GOTERM_BP_FAT	positive regulation of myeloid cell differentiation	RT		7	0.0076	0.091
	GOTERM_BP_FAT	negative regulation of granulocyte differentiation	RT		3	0.026	0.22
	GOTERM_BP_FAT	regulation of erythrocyte differentiation	RT		4	0.07	0.42
	GOTERM_BP_FAT	negative regulation of myeloid cell differentiation	RT		5	0.075	0.44
	GOTERM_BP_FAT	positive regulation of erythrocyte differentiation	RT		3	0.12	0.56
	GOTERM_BP_FAT	regulation of myeloid leukocyte differentiation	RT		5	0.18	0.69
	GOTERM_BP_FAT	negative regulation of myeloid leukocyte differentiation	RT		3	0.23	0.78
Annotation Cluster 83		Enrichment Score: 1.5			Count	P_Value	Benjamini
	GOTERM_BP_FAT	embryonic organ development	RT		23	0.00014	0.0035
	GOTERM_BP_FAT	embryonic organ morphogenesis	RT		19	0.00028	0.0062
	UP_SEQ_FEATURE	short sequence motif:Antp-type hexapeptide	RT		6	0.0053	0.21
	GOTERM_BP_FAT	chordate embryonic development	RT		30	0.0068	0.084
	INTERPRO	Homeobox protein, antennapedia type, conserved site	RT		6	0.0077	0.15
	GOTERM_BP_FAT	embryonic development ending in birth or egg hatching	RT		30	0.0077	0.092
	GOTERM_BP_FAT	embryonic morphogenesis	RT		28	0.0084	0.098
	GOTERM_BP_FAT	pattern specification process	RT		25	0.0098	0.11
	GOTERM_BP_FAT	regionalization	RT		20	0.01	0.11
	GOTERM_BP_FAT	embryonic skeletal system development	RT		10	0.022	0.2
	INTERPRO	Homeobox protein, antennapedia type	RT		4	0.023	0.33
	GOTERM_BP_FAT	embryonic skeletal system morphogenesis	RT		8	0.033	0.26
	GOTERM_BP_FAT	anterior/posterior pattern formation	RT		14	0.039	0.29
	PIR_SUPERFAMILY	PIRSF002612:homeotic protein Hox A5/D4	RT		3	0.12	0.99
	SP_PIR_KEYWORDS	Homeobox	RT		16	0.24	0.7
	INTERPRO	Homeobox, conserved site	RT		16	0.25	0.95
	GOTERM_BP_FAT	skeletal system morphogenesis	RT		9	0.26	0.81
	INTERPRO	Homeobox	RT		16	0.27	0.95
	GOTERM_BP_FAT	in utero embryonic development	RT		12	0.35	0.89
	UP_SEQ_FEATURE	DNA-binding region:Homeobox	RT		12	0.37	1
	INTERPRO	Homeodomain-related	RT		14	0.5	1
	SMART	HOX	RT		16	0.59	0.97
Annotation Cluster 84		Enrichment Score: 1.48			Count	P_Value	Benjamini
	GOTERM_BP_FAT	multicellular organismal homeostasis	RT		12	0.0058	0.074
	GOTERM_BP_FAT	tissue homeostasis	RT		8	0.052	0.35
	GOTERM_BP_FAT	anatomical structure homeostasis	RT		10	0.12	0.56
Annotation Cluster 85		Enrichment Score: 1.47			Count	P_Value	Benjamini
	SP_PIR_KEYWORDS	beta-hydroxyasparagine	RT		5	0.0016	0.018
	UP_SEQ_FEATURE	domain:EGF-like; calcium-binding	RT		4	0.0061	0.22
	PIR_SUPERFAMILY	PIRSF001155:complement-activating serine proteases C1r/C1s/MASP	RT		3	0.021	0.8
	BIOCARTA	Complement Pathway	RT		6	0.021	0.24
	UP_SEQ_FEATURE	domain:CUB 2	RT		5	0.11	0.92
	UP_SEQ_FEATURE	domain:CUB 1	RT		5	0.11	0.92
	INTERPRO	CUB	RT		6	0.13	0.83
	SMART	CUB	RT		6	0.24	0.82
Annotation Cluster 86		Enrichment Score: 1.47			Count	P_Value	Benjamini
	GOTERM_BP_FAT	skeletal system development	RT		30	0.0041	0.056
	GOTERM_BP_FAT	ossification	RT		12	0.046	0.32
	GOTERM_BP_FAT	bone development	RT		12	0.068	0.41
	SP_PIR_KEYWORDS	osteogenesis	RT		4	0.11	0.45
Annotation Cluster 87		Enrichment Score: 1.45			Count	P_Value	Benjamini
	GOTERM_BP_FAT	regulation of hypersensitivity	RT		3	0.026	0.22
	GOTERM_BP_FAT	regulation of acute inflammatory response to antigenic stimulus	RT		3	0.026	0.22
	GOTERM_BP_FAT	regulation of inflammatory response to antigenic stimulus	RT		3	0.065	0.4
Annotation Cluster 88		Enrichment Score: 1.43			Count	P_Value	Benjamini
	GOTERM_BP_FAT	response to heat	RT		9	0.0098	0.11
	INTERPRO	Alpha crystallin/Heat shock protein	RT		3	0.064	0.62
	INTERPRO	Heat shock protein Hsp20	RT		3	0.079	0.68
Annotation Cluster 89		Enrichment Score: 1.43			Count	P_Value	Benjamini
	GOTERM_MF_FAT	voltage-gated sodium channel activity	RT		6	0.00084	0.035
	GOTERM_CC_FAT	voltage-gated sodium channel complex	RT		5	0.0038	0.057
	GOTERM_CC_FAT	sodium channel complex	RT		5	0.0091	0.11
	SP_PIR_KEYWORDS	sodium channel	RT		6	0.014	0.11
	GOTERM_MF_FAT	sodium channel activity	RT		6	0.027	0.35
	INTERPRO	Sodium ion transport-associated	RT		3	0.096	0.74
	INTERPRO	Na+ channel	RT		3	0.096	0.74
	PIR_SUPERFAMILY	PIRSF002448:voltage-gated sodium channel	RT		3	0.12	0.99
	SP_PIR_KEYWORDS	Sodium transport	RT		10	0.13	0.51
	SP_PIR_KEYWORDS	Sodium	RT		10	0.13	0.51
	GOTERM_BP_FAT	sodium ion transport	RT		11	0.16	0.66
	GOTERM_MF_FAT	sodium ion binding	RT		10	0.18	0.79
Annotation Cluster 90		Enrichment Score: 1.43			Count	P_Value	Benjamini
	SP_PIR_KEYWORDS	acute phase	RT		7	0.0029	0.03
	SP_PIR_KEYWORDS	amyloid	RT		6	0.0075	0.063
	PIR_SUPERFAMILY	PIRSF002472:amyloid protein, SAA type	RT		3	0.021	0.8
	INTERPRO	Serum amyloid A protein	RT		3	0.025	0.35
	PIR_SUPERFAMILY	PIRSF002472:Serum_amyloid_A	RT		3	0.033	0.85
	SMART	SAA	RT		3	0.038	0.28
	SP_PIR_KEYWORDS	hdl	RT		4	0.06	0.31
	GOTERM_BP_FAT	acute-phase response	RT		6	0.062	0.39
	GOTERM_CC_FAT	plasma lipoprotein particle	RT		5	0.14	0.64
	GOTERM_CC_FAT	protein-lipid complex	RT		5	0.14	0.64
	GOTERM_CC_FAT	high-density lipoprotein particle	RT		4	0.17	0.7
Annotation Cluster 91		Enrichment Score: 1.43			Count	P_Value	Benjamini
	INTERPRO	Calycin	RT		7	0.0072	0.15
	INTERPRO	Lipocalin	RT		6	0.0092	0.17
	INTERPRO	Lipocalin-related protein and Bos/Can/Equ allergen	RT		5	0.088	0.71
	GOTERM_MF_FAT	retinoid binding	RT		4	0.1	0.64
	GOTERM_MF_FAT	isoprenoid binding	RT		4	0.12	0.7
Annotation Cluster 92		Enrichment Score: 1.42			Count	P_Value	Benjamini
	INTERPRO	Sphingosine 1-phosphate receptor	RT		3	0.025	0.35
	GOTERM_MF_FAT	lysosphingolipid and lysophosphatidic acid receptor activity	RT		4	0.029	0.36
	PIR_SUPERFAMILY	PIRSF501018:sphingosine 1-phosphate receptor 1-5	RT		3	0.033	0.85
	PIR_SUPERFAMILY	PIRSF005435:LPAR1/S1PR1-like lysophospholipid receptor	RT		3	0.082	0.96
Annotation Cluster 93		Enrichment Score: 1.42			Count	P_Value	Benjamini
	GOTERM_BP_FAT	mesenchyme development	RT		9	0.0063	0.079
	SP_PIR_KEYWORDS	hirschsprung disease	RT		4	0.0086	0.069
	GOTERM_BP_FAT	vasoconstriction	RT		5	0.011	0.12
	GOTERM_BP_FAT	vascular process in circulatory system	RT		9	0.012	0.13
	GOTERM_BP_FAT	vein smooth muscle contraction	RT		3	0.016	0.16
	GOTERM_BP_FAT	mesenchymal cell differentiation	RT		8	0.019	0.18
	GOTERM_BP_FAT	mesenchymal cell development	RT		8	0.019	0.18
	GOTERM_BP_FAT	regulation of tube size	RT		8	0.023	0.2
	GOTERM_BP_FAT	regulation of blood vessel size	RT		8	0.023	0.2
	GOTERM_BP_FAT	neural crest cell development	RT		6	0.03	0.24
	GOTERM_BP_FAT	neural crest cell differentiation	RT		6	0.03	0.24
	GOTERM_BP_FAT	vascular smooth muscle contraction	RT		3	0.081	0.46
	GOTERM_BP_FAT	phasic smooth muscle contraction	RT		3	0.098	0.51
	GOTERM_BP_FAT	smooth muscle contraction	RT		5	0.1	0.51
	GOTERM_BP_FAT	ameboidal cell migration	RT		4	0.32	0.87
	GOTERM_BP_FAT	neural crest cell migration	RT		3	0.35	0.9
	GOTERM_BP_FAT	vasodilation	RT		3	0.41	0.93
Annotation Cluster 94		Enrichment Score: 1.41			Count	P_Value	Benjamini
	INTERPRO	Laminin G, subdomain 2	RT		8	0.0062	0.14
	INTERPRO	Concanavalin A-like lectin/glucanase, subgroup	RT		11	0.0074	0.15
	INTERPRO	Laminin G	RT		8	0.0091	0.17
	SMART	LamG	RT		8	0.026	0.25
	UP_SEQ_FEATURE	domain:Laminin G-like 2	RT		5	0.058	0.78
	UP_SEQ_FEATURE	domain:Laminin G-like 1	RT		5	0.058	0.78
	UP_SEQ_FEATURE	domain:Laminin G-like	RT		3	0.12	0.94
	UP_SEQ_FEATURE	domain:Laminin G-like 4	RT		3	0.18	0.98
	UP_SEQ_FEATURE	domain:Laminin G-like 3	RT		3	0.27	1
Annotation Cluster 95		Enrichment Score: 1.4			Count	P_Value	Benjamini
	INTERPRO	C2 calcium-dependent membrane targeting	RT		16	0.0062	0.14
	UP_SEQ_FEATURE	domain:C2	RT		11	0.0073	0.24
	INTERPRO	C2 membrane targeting protein	RT		12	0.025	0.35
	SMART	C2	RT		16	0.036	0.27
	UP_SEQ_FEATURE	domain:C2 1	RT		6	0.16	0.97
	UP_SEQ_FEATURE	domain:C2 2	RT		6	0.16	0.97
	GOTERM_MF_FAT	calcium-dependent phospholipid binding	RT		4	0.16	0.77
Annotation Cluster 96		Enrichment Score: 1.4			Count	P_Value	Benjamini
	GOTERM_BP_FAT	response to nutrient	RT		16	0.0085	0.098
	GOTERM_BP_FAT	response to nutrient levels	RT		19	0.02	0.19
	GOTERM_BP_FAT	response to vitamin	RT		9	0.025	0.22
	GOTERM_BP_FAT	response to extracellular stimulus	RT		19	0.051	0.35
	GOTERM_BP_FAT	response to vitamin A	RT		6	0.074	0.43
	GOTERM_BP_FAT	response to retinoic acid	RT		4	0.26	0.81
Annotation Cluster 97		Enrichment Score: 1.39			Count	P_Value	Benjamini
	GOTERM_MF_FAT	transforming growth factor beta binding	RT		4	0.014	0.24
	GOTERM_MF_FAT	transforming growth factor beta receptor activity	RT		4	0.069	0.54
	GOTERM_MF_FAT	transmembrane receptor protein serine/threonine kinase activity	RT		4	0.069	0.54
Annotation Cluster 98		Enrichment Score: 1.38			Count	P_Value	Benjamini
	GOTERM_BP_FAT	calcium ion transport into cytosol	RT		5	0.017	0.17
	GOTERM_BP_FAT	cytosolic calcium ion transport	RT		5	0.02	0.19
	GOTERM_BP_FAT	release of sequestered calcium ion into cytosol	RT		4	0.036	0.28
	GOTERM_BP_FAT	negative regulation of sequestering of calcium ion	RT		4	0.036	0.28
	GOTERM_BP_FAT	regulation of sequestering of calcium ion	RT		4	0.036	0.28
	GOTERM_BP_FAT	di-, tri-valent inorganic cation transport	RT		15	0.094	0.5
	GOTERM_BP_FAT	calcium ion transport	RT		12	0.14	0.62
Annotation Cluster 99		Enrichment Score: 1.37			Count	P_Value	Benjamini
	SP_PIR_KEYWORDS	SH2 domain	RT		19	1.1e-05	0.00023
	INTERPRO	SH2 motif	RT		19	2.2e-05	0.0011
	UP_SEQ_FEATURE	domain:SH2	RT		16	9.8e-05	0.011
	INTERPRO	Tyrosine protein kinase	RT		18	0.00016	0.0076
	INTERPRO	Tyrosine protein kinase, active site	RT		16	0.00018	0.0079
	SMART	SH2	RT		19	0.00031	0.0076
	SP_PIR_KEYWORDS	tyrosine-protein kinase	RT		16	0.00047	0.0065
	SP_PIR_KEYWORDS	tyrosine-specific protein kinase	RT		10	0.00059	0.0078
	SP_PIR_KEYWORDS	autophosphorylation	RT		10	0.00069	0.0087
	GOTERM_MF_FAT	non-membrane spanning protein tyrosine kinase activity	RT		9	0.0013	0.047
	GOTERM_MF_FAT	protein tyrosine kinase activity	RT		20	0.0015	0.05
	SMART	TyrKc	RT		18	0.0018	0.035
	SP_PIR_KEYWORDS	ATP	RT		20	0.031	0.2
	GOTERM_BP_FAT	protein amino acid phosphorylation	RT		48	0.035	0.27
	GOTERM_MF_FAT	transmembrane receptor protein tyrosine kinase activity	RT		8	0.067	0.55
	SP_PIR_KEYWORDS	phosphotransferase	RT		15	0.14	0.52
	UP_SEQ_FEATURE	active site:Proton acceptor	RT		40	0.18	0.98
	INTERPRO	Protein kinase, core	RT		31	0.19	0.9
	GOTERM_BP_FAT	phosphorylation	RT		50	0.19	0.71
	UP_SEQ_FEATURE	domain:Protein kinase	RT		29	0.21	0.99
	GOTERM_BP_FAT	phosphate metabolic process	RT		59	0.23	0.77
	GOTERM_BP_FAT	phosphorus metabolic process	RT		59	0.23	0.77
	GOTERM_MF_FAT	protein kinase activity	RT		38	0.23	0.86
	GOTERM_BP_FAT	protein amino acid autophosphorylation	RT		7	0.31	0.86
	UP_SEQ_FEATURE	binding site:ATP	RT		31	0.34	1
	INTERPRO	Protein kinase, ATP binding site	RT		27	0.37	0.98
	SP_PIR_KEYWORDS	kinase	RT		35	0.58	0.94
	SP_PIR_KEYWORDS	nucleotide-binding	RT		81	0.75	0.98
	UP_SEQ_FEATURE	nucleotide phosphate-binding region:ATP	RT		44	0.83	1
	GOTERM_MF_FAT	purine ribonucleotide binding	RT		87	0.93	1
	GOTERM_MF_FAT	ribonucleotide binding	RT		87	0.93	1
	GOTERM_MF_FAT	purine nucleotide binding	RT		91	0.93	1
	SP_PIR_KEYWORDS	atp-binding	RT		56	0.95	1
	GOTERM_MF_FAT	purine nucleoside binding	RT		72	0.97	1
	GOTERM_MF_FAT	nucleoside binding	RT		72	0.97	1
	GOTERM_MF_FAT	adenyl nucleotide binding	RT		69	0.98	1
	GOTERM_MF_FAT	adenyl ribonucleotide binding	RT		65	0.98	1
	GOTERM_MF_FAT	ATP binding	RT		64	0.98	1
	SP_PIR_KEYWORDS	transferase	RT		55	0.99	1
	GOTERM_MF_FAT	nucleotide binding	RT		97	1	1
Annotation Cluster 100		Enrichment Score: 1.35			Count	P_Value	Benjamini
	GOTERM_BP_FAT	regulation of stress fiber formation	RT		5	0.017	0.17
	GOTERM_BP_FAT	regulation of cellular component biogenesis	RT		15	0.021	0.19
	GOTERM_BP_FAT	regulation of actin filament bundle formation	RT		5	0.024	0.21
	GOTERM_BP_FAT	regulation of organelle organization	RT		20	0.025	0.22
	GOTERM_BP_FAT	regulation of actin cytoskeleton organization	RT		10	0.05	0.34
	GOTERM_BP_FAT	regulation of actin filament-based process	RT		10	0.059	0.38
	GOTERM_BP_FAT	regulation of cytoskeleton organization	RT		13	0.063	0.4
	GOTERM_BP_FAT	positive regulation of cytoskeleton organization	RT		6	0.093	0.5
	GOTERM_BP_FAT	positive regulation of actin filament bundle formation	RT		3	0.17	0.68
Annotation Cluster 101		Enrichment Score: 1.35			Count	P_Value	Benjamini
	GOTERM_BP_FAT	response to bacterium	RT		20	0.0082	0.096
	GOTERM_BP_FAT	response to molecule of bacterial origin	RT		9	0.092	0.49
	GOTERM_BP_FAT	response to lipopolysaccharide	RT		8	0.12	0.57
Annotation Cluster 102		Enrichment Score: 1.33			Count	P_Value	Benjamini
	GOTERM_MF_FAT	voltage-gated channel activity	RT		23	0.00079	0.034
	GOTERM_MF_FAT	voltage-gated ion channel activity	RT		23	0.00079	0.034
	GOTERM_MF_FAT	voltage-gated cation channel activity	RT		19	0.00089	0.035
	SP_PIR_KEYWORDS	voltage-gated channel	RT		18	0.0016	0.019
	GOTERM_MF_FAT	channel activity	RT		36	0.0048	0.12
	GOTERM_MF_FAT	substrate specific channel activity	RT		35	0.005	0.12
	GOTERM_MF_FAT	passive transmembrane transporter activity	RT		36	0.005	0.12
	SP_PIR_KEYWORDS	ionic channel	RT		28	0.0061	0.053
	GOTERM_MF_FAT	gated channel activity	RT		28	0.0091	0.18
	GOTERM_MF_FAT	ion channel activity	RT		33	0.0097	0.18
	GOTERM_BP_FAT	metal ion transport	RT		37	0.019	0.18
	GOTERM_BP_FAT	ion transport	RT		55	0.026	0.22
	GOTERM_CC_FAT	ion channel complex	RT		20	0.029	0.28
	INTERPRO	Ion transport	RT		12	0.032	0.41
	GOTERM_MF_FAT	alkali metal ion binding	RT		20	0.038	0.42
	GOTERM_MF_FAT	cation channel activity	RT		23	0.04	0.43
	SP_PIR_KEYWORDS	ion transport	RT		40	0.041	0.24
	GOTERM_MF_FAT	voltage-gated potassium channel activity	RT		11	0.042	0.43
	GOTERM_CC_FAT	cation channel complex	RT		14	0.042	0.36
	SP_PIR_KEYWORDS	potassium channel	RT		9	0.043	0.25
	INTERPRO	Potassium channel, voltage dependent, Kv	RT		5	0.053	0.56
	INTERPRO	Potassium channel, voltage dependent, Kv1	RT		3	0.064	0.62
	UP_SEQ_FEATURE	short sequence motif:Selectivity filter	RT		7	0.069	0.82
	GOTERM_BP_FAT	cation transport	RT		39	0.071	0.43
	GOTERM_MF_FAT	metal ion transmembrane transporter activity	RT		25	0.077	0.57
	INTERPRO	Voltage-dependent potassium channel	RT		5	0.096	0.73
	GOTERM_MF_FAT	potassium channel activity	RT		12	0.1	0.64
	PIR_SUPERFAMILY	PIRSF002449:potassium voltage-gated channel, alpha subunit, subfamilies A/C/D/F/G/S	RT		4	0.12	0.99
	SP_PIR_KEYWORDS	potassium transport	RT		10	0.13	0.5
	GOTERM_MF_FAT	delayed rectifier potassium channel activity	RT		3	0.13	0.71
	GOTERM_BP_FAT	monovalent inorganic cation transport	RT		23	0.14	0.61
	INTERPRO	Potassium channel, voltage dependent, Kv, tetramerisation	RT		6	0.14	0.84
	SP_PIR_KEYWORDS	potassium	RT		10	0.19	0.6
	GOTERM_CC_FAT	potassium channel complex	RT		8	0.23	0.77
	GOTERM_CC_FAT	voltage-gated potassium channel complex	RT		8	0.23	0.77
	GOTERM_BP_FAT	potassium ion transport	RT		12	0.24	0.79
	GOTERM_MF_FAT	potassium ion binding	RT		10	0.25	0.86
	GOTERM_BP_FAT	transmembrane transport	RT		34	0.35	0.9
	INTERPRO	BTB/POZ-like	RT		12	0.36	0.98
	INTERPRO	BTB/POZ fold	RT		12	0.37	0.98
	UP_SEQ_FEATURE	region of interest:Segment H5 (pore-forming)	RT		3	0.42	1
	SMART	BTB	RT		12	0.64	0.98
	SP_PIR_KEYWORDS	transport	RT		76	0.88	1
Annotation Cluster 103		Enrichment Score: 1.33			Count	P_Value	Benjamini
	INTERPRO	P2 purinoceptor	RT		5	0.027	0.36
	GOTERM_MF_FAT	nucleotide receptor activity	RT		6	0.042	0.43
	GOTERM_MF_FAT	purinergic nucleotide receptor activity	RT		6	0.042	0.43
	GOTERM_MF_FAT	purinergic nucleotide receptor activity, G-protein coupled	RT		5	0.067	0.54
	GOTERM_MF_FAT	nucleotide receptor activity, G-protein coupled	RT		5	0.067	0.54
Annotation Cluster 104		Enrichment Score: 1.32			Count	P_Value	Benjamini
	GOTERM_CC_FAT	cell fraction	RT		80	0.018	0.19
	GOTERM_CC_FAT	insoluble fraction	RT		60	0.068	0.47
	GOTERM_CC_FAT	membrane fraction	RT		57	0.09	0.53
Annotation Cluster 105		Enrichment Score: 1.32			Count	P_Value	Benjamini
	KEGG_PATHWAY	Allograft rejection	RT		11	0.00012	0.0024
	KEGG_PATHWAY	Intestinal immune network for IgA production	RT		11	0.0017	0.026
	KEGG_PATHWAY	Autoimmune thyroid disease	RT		11	0.0024	0.03
	KEGG_PATHWAY	Viral myocarditis	RT		13	0.0034	0.036
	KEGG_PATHWAY	Graft-versus-host disease	RT		9	0.0048	0.046
	KEGG_PATHWAY	Type I diabetes mellitus	RT		9	0.0077	0.068
	INTERPRO	Immunoglobulin C1-set	RT		10	0.0096	0.18
	SMART	IGc1	RT		10	0.033	0.26
	GOTERM_BP_FAT	antigen processing and presentation	RT		10	0.034	0.27
	KEGG_PATHWAY	Asthma	RT		6	0.048	0.23
	KEGG_PATHWAY	Systemic lupus erythematosus	RT		12	0.084	0.32
	GOTERM_CC_FAT	MHC protein complex	RT		7	0.11	0.58
	GOTERM_MF_FAT	MHC class II receptor activity	RT		3	0.27	0.88
	UP_SEQ_FEATURE	region of interest:Connecting peptide	RT		4	0.31	1
	UP_SEQ_FEATURE	domain:Ig-like C1-type	RT		4	0.33	1
	SP_PIR_KEYWORDS	mhc ii	RT		3	0.47	0.89
	PIR_SUPERFAMILY	PIRSF001991:class II histocompatibility antigen	RT		3	0.48	1
	GOTERM_CC_FAT	MHC class II protein complex	RT		3	0.51	0.93
	KEGG_PATHWAY	Antigen processing and presentation	RT		7	0.53	0.84
	GOTERM_BP_FAT	antigen processing and presentation of peptide or polysaccharide antigen via MHC class II	RT		3	0.54	0.97
	INTERPRO	Immunoglobulin/major histocompatibility complex, conserved site	RT		5	0.69	1
Annotation Cluster 106		Enrichment Score: 1.31			Count	P_Value	Benjamini
	GOTERM_BP_FAT	positive regulation of hydrolase activity	RT		18	0.017	0.16
	GOTERM_BP_FAT	activation of caspase activity	RT		8	0.025	0.22
	GOTERM_BP_FAT	positive regulation of peptidase activity	RT		8	0.038	0.29
	GOTERM_BP_FAT	positive regulation of caspase activity	RT		8	0.038	0.29
	GOTERM_BP_FAT	regulation of peptidase activity	RT		10	0.042	0.3
	GOTERM_BP_FAT	regulation of caspase activity	RT		9	0.062	0.39
	GOTERM_BP_FAT	regulation of endopeptidase activity	RT		9	0.074	0.43
	UP_SEQ_FEATURE	domain:NACHT	RT		4	0.12	0.94
	INTERPRO	NACHT nucleoside triphosphatase	RT		4	0.12	0.81
Annotation Cluster 107		Enrichment Score: 1.3			Count	P_Value	Benjamini
	GOTERM_BP_FAT	regulation of MAP kinase activity	RT		19	0.00057	0.011
	GOTERM_BP_FAT	positive regulation of MAP kinase activity	RT		13	0.0086	0.099
	GOTERM_BP_FAT	protein kinase cascade	RT		30	0.028	0.23
	GOTERM_BP_FAT	positive regulation of molecular function	RT		43	0.036	0.27
	GOTERM_BP_FAT	regulation of phosphorylation	RT		35	0.044	0.32
	GOTERM_BP_FAT	regulation of phosphate metabolic process	RT		36	0.048	0.33
	GOTERM_BP_FAT	regulation of phosphorus metabolic process	RT		36	0.048	0.33
	GOTERM_BP_FAT	positive regulation of protein kinase activity	RT		19	0.057	0.37
	GOTERM_BP_FAT	MAPKKK cascade	RT		16	0.072	0.43
	GOTERM_BP_FAT	positive regulation of catalytic activity	RT		37	0.073	0.43
	GOTERM_BP_FAT	positive regulation of kinase activity	RT		19	0.074	0.43
	GOTERM_BP_FAT	regulation of protein kinase activity	RT		26	0.081	0.46
	GOTERM_BP_FAT	positive regulation of transferase activity	RT		19	0.098	0.51
	GOTERM_BP_FAT	regulation of transferase activity	RT		27	0.1	0.53
	GOTERM_BP_FAT	regulation of kinase activity	RT		26	0.11	0.54
	GOTERM_BP_FAT	activation of protein kinase activity	RT		9	0.27	0.82
	GOTERM_BP_FAT	activation of MAPK activity	RT		7	0.28	0.83
Annotation Cluster 108		Enrichment Score: 1.29			Count	P_Value	Benjamini
	PIR_SUPERFAMILY	PIRSF002419:CD9 antigen	RT		5	0.021	0.76
	INTERPRO	Tetraspanin, conserved site	RT		5	0.047	0.52
	INTERPRO	Tetraspanin, subgroup	RT		5	0.073	0.66
	INTERPRO	Tetraspanin	RT		5	0.096	0.73
Annotation Cluster 109		Enrichment Score: 1.24			Count	P_Value	Benjamini
	UP_SEQ_FEATURE	DNA-binding region:HMG box	RT		7	0.023	0.53
	INTERPRO	High mobility group, HMG1/HMG2	RT		7	0.061	0.6
	SMART	HMG	RT		7	0.13	0.64
Annotation Cluster 110		Enrichment Score: 1.24			Count	P_Value	Benjamini
	GOTERM_BP_FAT	cell-cell signaling	RT		52	0.00081	0.015
	GOTERM_BP_FAT	transmission of nerve impulse	RT		27	0.061	0.39
	GOTERM_BP_FAT	synaptic transmission	RT		20	0.26	0.8
	GOTERM_BP_FAT	neurological system process	RT		57	0.9	1
Annotation Cluster 111		Enrichment Score: 1.23			Count	P_Value	Benjamini
	GOTERM_MF_FAT	SH3/SH2 adaptor activity	RT		7	0.046	0.46
	GOTERM_MF_FAT	protein binding, bridging	RT		10	0.065	0.54
	GOTERM_MF_FAT	molecular adaptor activity	RT		8	0.067	0.55
Annotation Cluster 112		Enrichment Score: 1.23			Count	P_Value	Benjamini
	UP_SEQ_FEATURE	domain:PNT	RT		4	0.016	0.43
	INTERPRO	Sterile alpha motif/pointed	RT		4	0.018	0.28
	SMART	SAM_PNT	RT		4	0.032	0.27
	UP_SEQ_FEATURE	DNA-binding region:ETS	RT		5	0.046	0.71
	INTERPRO	Ets	RT		5	0.066	0.62
	SMART	ETS	RT		5	0.12	0.61
	INTERPRO	Winged helix repressor DNA-binding	RT		9	0.78	1
Annotation Cluster 113		Enrichment Score: 1.22			Count	P_Value	Benjamini
	INTERPRO	Sterile alpha motif-type	RT		13	0.00072	0.028
	UP_SEQ_FEATURE	domain:SAM	RT		9	0.054	0.75
	INTERPRO	Sterile alpha motif SAM	RT		9	0.12	0.8
	SMART	SAM	RT		9	0.27	0.84
	INTERPRO	Sterile alpha motif homology 2	RT		3	0.65	1
Annotation Cluster 114		Enrichment Score: 1.21			Count	P_Value	Benjamini
	PIR_SUPERFAMILY	PIRSF038798:T-cell surface glycoprotein CD1	RT		4	0.0021	0.38
	SP_PIR_KEYWORDS	thymocyte	RT		4	0.0023	0.024
	INTERPRO	Immunoglobulin C1-set	RT		10	0.0096	0.18
	SP_PIR_KEYWORDS	heterodimer	RT		12	0.015	0.11
	UP_SEQ_FEATURE	short sequence motif:Internalization signal	RT		3	0.023	0.53
	SMART	IGc1	RT		10	0.033	0.26
	GOTERM_BP_FAT	antigen processing and presentation	RT		10	0.034	0.27
	INTERPRO	MHC class I-like antigen recognition	RT		5	0.059	0.59
	GOTERM_CC_FAT	MHC protein complex	RT		7	0.11	0.58
	GOTERM_CC_FAT	endosomal part	RT		7	0.11	0.58
	GOTERM_CC_FAT	endosome membrane	RT		7	0.11	0.58
	INTERPRO	MHC class I, alpha chain, alpha1 and alpha2	RT		4	0.17	0.88
	GOTERM_CC_FAT	MHC class I protein complex	RT		4	0.22	0.76
	UP_SEQ_FEATURE	region of interest:Connecting peptide	RT		4	0.31	1
	UP_SEQ_FEATURE	domain:Ig-like C1-type	RT		4	0.33	1
	SP_PIR_KEYWORDS	endosome	RT		11	0.62	0.95
	INTERPRO	Immunoglobulin/major histocompatibility complex, conserved site	RT		5	0.69	1
Annotation Cluster 115		Enrichment Score: 1.21			Count	P_Value	Benjamini
	GOTERM_BP_FAT	regulation of membrane potential	RT		15	0.013	0.14
	GOTERM_BP_FAT	regulation of action potential in neuron	RT		7	0.069	0.42
	GOTERM_BP_FAT	regulation of action potential	RT		8	0.073	0.43
	GOTERM_BP_FAT	ensheathment of neurons	RT		6	0.074	0.43
	GOTERM_BP_FAT	axon ensheathment	RT		6	0.074	0.43
	GOTERM_BP_FAT	myelination	RT		5	0.15	0.63
Annotation Cluster 116		Enrichment Score: 1.21			Count	P_Value	Benjamini
	GOTERM_BP_FAT	second-messenger-mediated signaling	RT		32	3.5e-06	0.00015
	GOTERM_BP_FAT	regulation of cyclic nucleotide biosynthetic process	RT		13	0.015	0.15
	GOTERM_BP_FAT	regulation of nucleotide biosynthetic process	RT		13	0.015	0.15
	GOTERM_BP_FAT	regulation of cyclic nucleotide metabolic process	RT		13	0.019	0.18
	GOTERM_BP_FAT	regulation of cAMP biosynthetic process	RT		12	0.02	0.19
	GOTERM_BP_FAT	regulation of nucleotide metabolic process	RT		13	0.022	0.2
	GOTERM_BP_FAT	regulation of cAMP metabolic process	RT		12	0.023	0.2
	GOTERM_BP_FAT	cyclic-nucleotide-mediated signaling	RT		14	0.023	0.2
	GOTERM_BP_FAT	G-protein signaling, coupled to cyclic nucleotide second messenger	RT		12	0.046	0.32
	GOTERM_BP_FAT	regulation of adenylate cyclase activity	RT		10	0.074	0.43
	GOTERM_BP_FAT	negative regulation of lyase activity	RT		7	0.074	0.43
	GOTERM_BP_FAT	negative regulation of adenylate cyclase activity	RT		7	0.074	0.43
	GOTERM_BP_FAT	negative regulation of cyclase activity	RT		7	0.074	0.43
	GOTERM_BP_FAT	regulation of cyclase activity	RT		10	0.086	0.47
	GOTERM_BP_FAT	regulation of lyase activity	RT		10	0.094	0.5
	GOTERM_BP_FAT	G-protein signaling, coupled to cAMP nucleotide second messenger	RT		8	0.17	0.68
	GOTERM_BP_FAT	cAMP-mediated signaling	RT		8	0.25	0.8
	GOTERM_BP_FAT	activation of adenylate cyclase activity	RT		5	0.34	0.89
	GOTERM_BP_FAT	positive regulation of adenylate cyclase activity	RT		5	0.36	0.9
	GOTERM_BP_FAT	regulation of adenylate cyclase activity involved in G-protein signaling	RT		4	0.37	0.9
	GOTERM_BP_FAT	positive regulation of adenylate cyclase activity by G-protein signaling pathway	RT		4	0.37	0.9
	GOTERM_BP_FAT	inhibition of adenylate cyclase activity by G-protein signaling	RT		4	0.37	0.9
	GOTERM_BP_FAT	activation of adenylate cyclase activity by G-protein signaling pathway	RT		4	0.37	0.9
	GOTERM_BP_FAT	positive regulation of cyclase activity	RT		5	0.37	0.91
	GOTERM_BP_FAT	positive regulation of lyase activity	RT		5	0.39	0.92
Annotation Cluster 117		Enrichment Score: 1.21			Count	P_Value	Benjamini
	GOTERM_BP_FAT	response to hexose stimulus	RT		7	0.039	0.29
	GOTERM_BP_FAT	response to monosaccharide stimulus	RT		7	0.039	0.29
	GOTERM_BP_FAT	response to glucose stimulus	RT		6	0.093	0.5
	GOTERM_BP_FAT	response to carbohydrate stimulus	RT		7	0.1	0.52
Annotation Cluster 118		Enrichment Score: 1.2			Count	P_Value	Benjamini
	GOTERM_BP_FAT	regulation of vesicle-mediated transport	RT		11	0.034	0.26
	GOTERM_BP_FAT	positive regulation of endocytosis	RT		5	0.068	0.41
	GOTERM_BP_FAT	regulation of endocytosis	RT		7	0.11	0.54
Annotation Cluster 119		Enrichment Score: 1.16			Count	P_Value	Benjamini
	INTERPRO	Protease inhibitor, Kazal-type	RT		6	0.013	0.22
	UP_SEQ_FEATURE	domain:Kazal-like	RT		6	0.051	0.74
	INTERPRO	Proteinase inhibitor I1, Kazal	RT		6	0.096	0.74
	INTERPRO	Organic anion transporter polypeptide OATP	RT		3	0.13	0.83
	SMART	KAZAL	RT		6	0.18	0.75
Annotation Cluster 120		Enrichment Score: 1.16			Count	P_Value	Benjamini
	GOTERM_BP_FAT	positive regulation of vasoconstriction	RT		6	0.0004	0.0085
	GOTERM_BP_FAT	negative regulation of synaptic transmission	RT		3	0.31	0.86
	GOTERM_BP_FAT	negative regulation of transmission of nerve impulse	RT		3	0.39	0.92
	GOTERM_BP_FAT	negative regulation of neurological system process	RT		3	0.45	0.95
Annotation Cluster 121		Enrichment Score: 1.16			Count	P_Value	Benjamini
	INTERPRO	Selectin (CD62E/L/P antigen)	RT		3	0.0082	0.16
	BIOCARTA	Adhesion and Diapedesis of Lymphocytes	RT		5	0.054	0.39
	BIOCARTA	Adhesion and Diapedesis of Granulocytes	RT		5	0.066	0.44
	BIOCARTA	Monocyte and its Surface Molecules	RT		4	0.088	0.51
	BIOCARTA	Neutrophil and Its Surface Molecules	RT		3	0.19	0.74
	BIOCARTA	Adhesion Molecules on Lymphocyte	RT		3	0.22	0.8
Annotation Cluster 122		Enrichment Score: 1.16			Count	P_Value	Benjamini
	SP_PIR_KEYWORDS	Apoptosis	RT		30	0.019	0.13
	GOTERM_BP_FAT	programmed cell death	RT		42	0.085	0.47
	GOTERM_BP_FAT	cell death	RT		48	0.096	0.5
	GOTERM_BP_FAT	apoptosis	RT		41	0.098	0.51
	GOTERM_BP_FAT	death	RT		48	0.1	0.52
Annotation Cluster 123		Enrichment Score: 1.16			Count	P_Value	Benjamini
	GOTERM_BP_FAT	regulation of smooth muscle contraction	RT		7	0.015	0.15
	GOTERM_BP_FAT	regulation of blood coagulation	RT		5	0.13	0.59
	GOTERM_BP_FAT	regulation of coagulation	RT		5	0.18	0.69
Annotation Cluster 124		Enrichment Score: 1.15			Count	P_Value	Benjamini
	GOTERM_BP_FAT	positive regulation of phosphorylation	RT		13	0.0058	0.074
	GOTERM_BP_FAT	positive regulation of phosphorus metabolic process	RT		13	0.0074	0.089
	GOTERM_BP_FAT	positive regulation of phosphate metabolic process	RT		13	0.0074	0.089
	GOTERM_BP_FAT	positive regulation of protein amino acid phosphorylation	RT		12	0.0082	0.096
	GOTERM_BP_FAT	regulation of peptidyl-tyrosine phosphorylation	RT		10	0.01	0.11
	GOTERM_BP_FAT	regulation of protein amino acid phosphorylation	RT		18	0.012	0.13
	GOTERM_BP_FAT	regulation of phosphorylation	RT		35	0.044	0.32
	GOTERM_BP_FAT	regulation of phosphate metabolic process	RT		36	0.048	0.33
	GOTERM_BP_FAT	regulation of phosphorus metabolic process	RT		36	0.048	0.33
	GOTERM_BP_FAT	positive regulation of peptidyl-tyrosine phosphorylation	RT		6	0.11	0.53
	GOTERM_BP_FAT	regulation of JAK-STAT cascade	RT		5	0.13	0.59
	GOTERM_BP_FAT	positive regulation of JAK-STAT cascade	RT		4	0.16	0.66
	GOTERM_BP_FAT	regulation of tyrosine phosphorylation of STAT protein	RT		4	0.23	0.78
	GOTERM_BP_FAT	regulation of protein modification process	RT		20	0.24	0.79
	GOTERM_BP_FAT	positive regulation of tyrosine phosphorylation of STAT protein	RT		3	0.35	0.9
	GOTERM_BP_FAT	positive regulation of protein modification process	RT		12	0.43	0.94
	GOTERM_BP_FAT	positive regulation of cellular protein metabolic process	RT		13	0.61	0.99
	GOTERM_BP_FAT	regulation of cellular protein metabolic process	RT		25	0.66	0.99
	GOTERM_BP_FAT	positive regulation of protein metabolic process	RT		13	0.66	0.99
Annotation Cluster 125		Enrichment Score: 1.14			Count	P_Value	Benjamini
	GOTERM_BP_FAT	prostaglandin metabolic process	RT		5	0.017	0.17
	GOTERM_BP_FAT	prostanoid metabolic process	RT		5	0.017	0.17
	GOTERM_BP_FAT	prostanoid biosynthetic process	RT		4	0.019	0.18
	GOTERM_BP_FAT	prostaglandin biosynthetic process	RT		4	0.019	0.18
	GOTERM_BP_FAT	fatty acid metabolic process	RT		19	0.021	0.19
	GOTERM_BP_FAT	icosanoid metabolic process	RT		7	0.039	0.29
	SP_PIR_KEYWORDS	prostaglandin biosynthesis	RT		3	0.045	0.25
	BIOCARTA	Eicosanoid Metabolism	RT		6	0.05	0.38
	GOTERM_BP_FAT	unsaturated fatty acid metabolic process	RT		7	0.055	0.37
	GOTERM_BP_FAT	fatty acid biosynthetic process	RT		9	0.062	0.39
	GOTERM_BP_FAT	icosanoid biosynthetic process	RT		5	0.083	0.46
	GOTERM_BP_FAT	unsaturated fatty acid biosynthetic process	RT		5	0.11	0.54
	GOTERM_BP_FAT	organic acid biosynthetic process	RT		13	0.13	0.6
	GOTERM_BP_FAT	carboxylic acid biosynthetic process	RT		13	0.13	0.6
	KEGG_PATHWAY	Arachidonic acid metabolism	RT		7	0.2	0.57
	GOTERM_BP_FAT	lipid biosynthetic process	RT		21	0.29	0.84
	SP_PIR_KEYWORDS	Fatty acid biosynthesis	RT		3	0.65	0.96
	SP_PIR_KEYWORDS	lipid synthesis	RT		5	0.74	0.98
Annotation Cluster 126		Enrichment Score: 1.13			Count	P_Value	Benjamini
	GOTERM_BP_FAT	chondroitin sulfate proteoglycan biosynthetic process	RT		5	0.002	0.032
	GOTERM_BP_FAT	chondroitin sulfate proteoglycan metabolic process	RT		5	0.014	0.15
	GOTERM_BP_FAT	polysaccharide metabolic process	RT		12	0.037	0.28
	GOTERM_BP_FAT	proteoglycan biosynthetic process	RT		5	0.049	0.34
	GOTERM_BP_FAT	sulfur compound biosynthetic process	RT		7	0.051	0.35
	GOTERM_BP_FAT	chondroitin sulfate biosynthetic process	RT		3	0.065	0.4
	GOTERM_BP_FAT	glycosaminoglycan metabolic process	RT		7	0.074	0.43
	GOTERM_BP_FAT	proteoglycan metabolic process	RT		6	0.08	0.45
	GOTERM_BP_FAT	hyaluronan metabolic process	RT		3	0.081	0.46
	GOTERM_BP_FAT	sulfur metabolic process	RT		11	0.091	0.49
	GOTERM_BP_FAT	aminoglycan metabolic process	RT		7	0.14	0.61
	GOTERM_BP_FAT	chondroitin sulfate metabolic process	RT		3	0.17	0.68
	KEGG_PATHWAY	Chondroitin sulfate biosynthesis	RT		4	0.2	0.56
	GOTERM_BP_FAT	polysaccharide biosynthetic process	RT		5	0.22	0.76
	GOTERM_BP_FAT	glycosaminoglycan biosynthetic process	RT		3	0.31	0.86
	GOTERM_BP_FAT	aminoglycan biosynthetic process	RT		3	0.35	0.9
Annotation Cluster 127		Enrichment Score: 1.13			Count	P_Value	Benjamini
	GOTERM_BP_FAT	regulation of hormone levels	RT		15	0.033	0.26
	GOTERM_BP_FAT	hormone metabolic process	RT		11	0.059	0.38
	GOTERM_BP_FAT	cellular hormone metabolic process	RT		6	0.21	0.75
Annotation Cluster 128		Enrichment Score: 1.12			Count	P_Value	Benjamini
	GOTERM_BP_FAT	leukocyte adhesion	RT		5	0.061	0.39
	GOTERM_MF_FAT	monosaccharide binding	RT		6	0.061	0.53
	GOTERM_BP_FAT	heterophilic cell adhesion	RT		4	0.11	0.55
Annotation Cluster 129		Enrichment Score: 1.11			Count	P_Value	Benjamini
	GOTERM_BP_FAT	embryonic organ morphogenesis	RT		19	0.00028	0.0062
	GOTERM_BP_FAT	sensory organ development	RT		21	0.023	0.2
	GOTERM_BP_FAT	ear morphogenesis	RT		9	0.025	0.22
	GOTERM_BP_FAT	ear development	RT		10	0.07	0.42
	GOTERM_BP_FAT	inner ear morphogenesis	RT		7	0.08	0.45
	GOTERM_BP_FAT	inner ear development	RT		8	0.13	0.6
	GOTERM_BP_FAT	auditory receptor cell differentiation	RT		3	0.25	0.8
	GOTERM_BP_FAT	sensory perception of mechanical stimulus	RT		8	0.32	0.87
	GOTERM_BP_FAT	inner ear receptor cell differentiation	RT		3	0.37	0.91
	GOTERM_BP_FAT	sensory perception of sound	RT		7	0.43	0.94
	GOTERM_BP_FAT	mechanoreceptor differentiation	RT		3	0.47	0.95
Annotation Cluster 130		Enrichment Score: 1.1			Count	P_Value	Benjamini
	GOTERM_BP_FAT	regulation of foam cell differentiation	RT		5	0.043	0.31
	GOTERM_BP_FAT	regulation of lipid storage	RT		4	0.1	0.52
	GOTERM_BP_FAT	regulation of cholesterol storage	RT		3	0.12	0.56
Annotation Cluster 131		Enrichment Score: 1.08			Count	P_Value	Benjamini
	GOTERM_BP_FAT	homeostasis of number of cells	RT		12	0.019	0.18
	GOTERM_BP_FAT	leukocyte homeostasis	RT		6	0.042	0.31
	GOTERM_BP_FAT	lymphocyte homeostasis	RT		4	0.19	0.71
	GOTERM_BP_FAT	T cell homeostasis	RT		3	0.31	0.86
Annotation Cluster 132		Enrichment Score: 1.08			Count	P_Value	Benjamini
	GOTERM_BP_FAT	regulation of interferon-gamma production	RT		7	0.0047	0.062
	GOTERM_BP_FAT	positive regulation of interferon-gamma biosynthetic process	RT		3	0.12	0.56
	GOTERM_BP_FAT	regulation of interferon-gamma biosynthetic process	RT		3	0.15	0.64
	KEGG_PATHWAY	Toll-like receptor signaling pathway	RT		8	0.57	0.85
Annotation Cluster 133		Enrichment Score: 1.08			Count	P_Value	Benjamini
	UP_SEQ_FEATURE	domain:Cadherin 27	RT		3	0.034	0.64
	UP_SEQ_FEATURE	domain:Cadherin 23	RT		3	0.034	0.64
	UP_SEQ_FEATURE	domain:Cadherin 24	RT		3	0.034	0.64
	UP_SEQ_FEATURE	domain:Cadherin 25	RT		3	0.034	0.64
	UP_SEQ_FEATURE	domain:Cadherin 26	RT		3	0.034	0.64
	UP_SEQ_FEATURE	domain:Cadherin 20	RT		3	0.046	0.71
	UP_SEQ_FEATURE	domain:Cadherin 21	RT		3	0.046	0.71
	UP_SEQ_FEATURE	domain:Cadherin 22	RT		3	0.046	0.71
	UP_SEQ_FEATURE	domain:Cadherin 12	RT		3	0.046	0.71
	UP_SEQ_FEATURE	domain:Cadherin 13	RT		3	0.046	0.71
	UP_SEQ_FEATURE	domain:Cadherin 14	RT		3	0.046	0.71
	UP_SEQ_FEATURE	domain:Cadherin 15	RT		3	0.046	0.71
	UP_SEQ_FEATURE	domain:Cadherin 16	RT		3	0.046	0.71
	UP_SEQ_FEATURE	domain:Cadherin 17	RT		3	0.046	0.71
	UP_SEQ_FEATURE	domain:Cadherin 18	RT		3	0.046	0.71
	UP_SEQ_FEATURE	domain:Cadherin 19	RT		3	0.046	0.71
	UP_SEQ_FEATURE	domain:Cadherin 11	RT		3	0.059	0.78
	UP_SEQ_FEATURE	domain:Cadherin 10	RT		3	0.059	0.78
	UP_SEQ_FEATURE	domain:Cadherin 7	RT		4	0.061	0.79
	UP_SEQ_FEATURE	domain:Cadherin 9	RT		3	0.12	0.94
	UP_SEQ_FEATURE	domain:Cadherin 8	RT		3	0.12	0.94
	UP_SEQ_FEATURE	domain:Cadherin 6	RT		7	0.17	0.97
	UP_SEQ_FEATURE	domain:Cadherin 5	RT		8	0.21	0.99
	UP_SEQ_FEATURE	domain:Cadherin 4	RT		8	0.26	1
	UP_SEQ_FEATURE	domain:Cadherin 3	RT		8	0.26	1
	UP_SEQ_FEATURE	domain:Cadherin 2	RT		8	0.29	1
	UP_SEQ_FEATURE	domain:Cadherin 1	RT		8	0.29	1
	INTERPRO	Cadherin	RT		8	0.35	0.98
	GOTERM_BP_FAT	homophilic cell adhesion	RT		9	0.41	0.93
	SMART	CA	RT		8	0.57	0.97
Annotation Cluster 134		Enrichment Score: 1.07			Count	P_Value	Benjamini
	GOTERM_BP_FAT	positive regulation of granule cell precursor proliferation	RT		4	0.01	0.11
	GOTERM_BP_FAT	regulation of granule cell precursor proliferation	RT		4	0.01	0.11
	GOTERM_BP_FAT	osteoblast differentiation	RT		6	0.074	0.43
	GOTERM_BP_FAT	positive regulation of DNA metabolic process	RT		7	0.08	0.45
	GOTERM_BP_FAT	positive regulation of DNA replication	RT		4	0.19	0.71
	GOTERM_BP_FAT	regulation of DNA metabolic process	RT		8	0.42	0.93
	GOTERM_BP_FAT	regulation of DNA replication	RT		4	0.66	0.99
Annotation Cluster 135		Enrichment Score: 1.06			Count	P_Value	Benjamini
	GOTERM_BP_FAT	lipid homeostasis	RT		8	0.019	0.18
	GOTERM_BP_FAT	sterol homeostasis	RT		6	0.052	0.35
	GOTERM_BP_FAT	cholesterol homeostasis	RT		6	0.052	0.35
	GOTERM_BP_FAT	sterol transport	RT		4	0.32	0.87
	GOTERM_BP_FAT	cholesterol transport	RT		4	0.32	0.87
Annotation Cluster 136		Enrichment Score: 1.05			Count	P_Value	Benjamini
	SP_PIR_KEYWORDS	blood coagulation	RT		7	0.023	0.15
	BIOCARTA	Extrinsic Prothrombin Activation Pathway	RT		4	0.088	0.51
	BIOCARTA	Acute Myocardial Infarction	RT		4	0.13	0.64
	BIOCARTA	Intrinsic Prothrombin Activation Pathway	RT		4	0.24	0.81
Annotation Cluster 137		Enrichment Score: 1.03			Count	P_Value	Benjamini
	GOTERM_BP_FAT	tissue homeostasis	RT		8	0.052	0.35
	GOTERM_BP_FAT	surfactant homeostasis	RT		3	0.098	0.51
	GOTERM_BP_FAT	chemical homeostasis within a tissue	RT		3	0.098	0.51
	GOTERM_BP_FAT	biogenic amine metabolic process	RT		9	0.15	0.64
Annotation Cluster 138		Enrichment Score: 1.03			Count	P_Value	Benjamini
	GOTERM_MF_FAT	carboxypeptidase activity	RT		6	0.046	0.45
	SP_PIR_KEYWORDS	carboxypeptidase	RT		5	0.076	0.37
	GOTERM_MF_FAT	exopeptidase activity	RT		7	0.23	0.85
Annotation Cluster 139		Enrichment Score: 1.03			Count	P_Value	Benjamini
	UP_SEQ_FEATURE	metal ion-binding site:Calcium 3	RT		5	0.064	0.8
	UP_SEQ_FEATURE	metal ion-binding site:Calcium 1	RT		6	0.077	0.85
	UP_SEQ_FEATURE	metal ion-binding site:Calcium 1; via carbonyl oxygen	RT		5	0.078	0.85
	UP_SEQ_FEATURE	metal ion-binding site:Calcium 3; via carbonyl oxygen	RT		4	0.088	0.88
	UP_SEQ_FEATURE	metal ion-binding site:Calcium 2; via carbonyl oxygen	RT		5	0.14	0.95
	UP_SEQ_FEATURE	metal ion-binding site:Calcium 2	RT		6	0.15	0.96
Annotation Cluster 140		Enrichment Score: 1.03			Count	P_Value	Benjamini
	GOTERM_CC_FAT	basolateral plasma membrane	RT		21	0.014	0.16
	GOTERM_CC_FAT	cell-substrate junction	RT		13	0.028	0.28
	GOTERM_CC_FAT	focal adhesion	RT		11	0.071	0.48
	GOTERM_CC_FAT	cell-substrate adherens junction	RT		11	0.086	0.53
	GOTERM_CC_FAT	adherens junction	RT		12	0.29	0.83
	GOTERM_CC_FAT	anchoring junction	RT		13	0.29	0.83
	GOTERM_CC_FAT	cell junction	RT		34	0.31	0.84
Annotation Cluster 141		Enrichment Score: 1.02			Count	P_Value	Benjamini
	SP_PIR_KEYWORDS	heparin binding	RT		7	0.0016	0.019
	SP_PIR_KEYWORDS	mitogen	RT		4	0.32	0.78
	GOTERM_BP_FAT	positive regulation of cell division	RT		4	0.35	0.89
	GOTERM_BP_FAT	regulation of cell division	RT		4	0.47	0.95
Annotation Cluster 142		Enrichment Score: 1.01			Count	P_Value	Benjamini
	GOTERM_BP_FAT	positive regulation of cellular component organization	RT		19	0.0089	0.1
	GOTERM_BP_FAT	positive regulation of organelle organization	RT		11	0.013	0.14
	GOTERM_BP_FAT	regulation of organelle organization	RT		20	0.025	0.22
	GOTERM_BP_FAT	positive regulation of mitosis	RT		5	0.043	0.31
	GOTERM_BP_FAT	positive regulation of nuclear division	RT		5	0.043	0.31
	GOTERM_BP_FAT	regulation of mitosis	RT		6	0.18	0.7
	GOTERM_BP_FAT	regulation of nuclear division	RT		6	0.18	0.7
	GOTERM_BP_FAT	positive regulation of cell cycle	RT		6	0.19	0.71
	GOTERM_BP_FAT	regulation of cell cycle process	RT		8	0.42	0.93
	GOTERM_BP_FAT	regulation of mitotic cell cycle	RT		9	0.58	0.98
	GOTERM_BP_FAT	regulation of cell cycle	RT		15	0.86	1
Annotation Cluster 143		Enrichment Score: 1.01			Count	P_Value	Benjamini
	GOTERM_BP_FAT	regulation of multicellular organismal metabolic process	RT		4	0.06	0.38
	GOTERM_BP_FAT	regulation of collagen biosynthetic process	RT		3	0.12	0.56
	GOTERM_BP_FAT	regulation of collagen metabolic process	RT		3	0.13	0.6
Annotation Cluster 144		Enrichment Score: 1.01			Count	P_Value	Benjamini
	GOTERM_BP_FAT	temperature homeostasis	RT		5	0.024	0.21
	GOTERM_BP_FAT	negative regulation of lipid catabolic process	RT		4	0.03	0.24
	GOTERM_BP_FAT	negative regulation of cytokine production	RT		6	0.052	0.35
	GOTERM_BP_FAT	negative regulation of lipid metabolic process	RT		5	0.061	0.39
	GOTERM_BP_FAT	regulation of lipid catabolic process	RT		4	0.16	0.66
	GOTERM_BP_FAT	negative regulation of catabolic process	RT		4	0.32	0.87
	GOTERM_BP_FAT	regulation of catabolic process	RT		5	0.77	1
Annotation Cluster 145		Enrichment Score: 0.99			Count	P_Value	Benjamini
	GOTERM_BP_FAT	central nervous system neuron differentiation	RT		6	0.062	0.39
	GOTERM_BP_FAT	central nervous system neuron development	RT		5	0.091	0.49
	GOTERM_BP_FAT	central nervous system neuron axonogenesis	RT		3	0.19	0.71
Annotation Cluster 146		Enrichment Score: 0.98			Count	P_Value	Benjamini
	GOTERM_BP_FAT	endocytosis	RT		19	0.051	0.35
	GOTERM_BP_FAT	membrane invagination	RT		19	0.051	0.35
	GOTERM_BP_FAT	receptor-mediated endocytosis	RT		7	0.064	0.4
	GOTERM_BP_FAT	membrane organization	RT		28	0.089	0.48
	GOTERM_BP_FAT	vesicle-mediated transport	RT		28	0.8	1
Annotation Cluster 147		Enrichment Score: 0.98			Count	P_Value	Benjamini
	GOTERM_BP_FAT	lymphocyte activation during immune response	RT		4	0.07	0.42
	GOTERM_BP_FAT	cell activation during immune response	RT		5	0.13	0.59
	GOTERM_BP_FAT	leukocyte activation during immune response	RT		5	0.13	0.59
Annotation Cluster 148		Enrichment Score: 0.98			Count	P_Value	Benjamini
	GOTERM_BP_FAT	regulation of response to biotic stimulus	RT		6	0.018	0.18
	GOTERM_BP_FAT	regulation of multi-organism process	RT		4	0.23	0.78
	GOTERM_BP_FAT	regulation of defense response to virus	RT		3	0.27	0.82
Annotation Cluster 149		Enrichment Score: 0.97			Count	P_Value	Benjamini
	GOTERM_BP_FAT	ovulation	RT		5	0.0054	0.071
	GOTERM_BP_FAT	ovulation from ovarian follicle	RT		4	0.024	0.21
	GOTERM_BP_FAT	ovulation cycle	RT		8	0.068	0.41
	GOTERM_BP_FAT	rhythmic process	RT		12	0.085	0.47
	GOTERM_BP_FAT	reproductive structure development	RT		11	0.14	0.62
	GOTERM_BP_FAT	development of primary sexual characteristics	RT		11	0.15	0.63
	GOTERM_BP_FAT	gonad development	RT		10	0.15	0.63
	GOTERM_BP_FAT	development of primary female sexual characteristics	RT		7	0.17	0.67
	GOTERM_BP_FAT	female sex differentiation	RT		7	0.17	0.67
	GOTERM_BP_FAT	sex differentiation	RT		12	0.19	0.71
	GOTERM_BP_FAT	ovulation cycle process	RT		6	0.24	0.79
	GOTERM_BP_FAT	female gonad development	RT		6	0.26	0.81
	GOTERM_BP_FAT	female gamete generation	RT		6	0.27	0.82
Annotation Cluster 150		Enrichment Score: 0.96			Count	P_Value	Benjamini
	GOTERM_BP_FAT	regulation of hormone secretion	RT		9	0.025	0.22
	GOTERM_BP_FAT	regulation of insulin secretion	RT		6	0.062	0.39
	GOTERM_BP_FAT	regulation of peptide secretion	RT		6	0.1	0.51
	GOTERM_BP_FAT	positive regulation of hormone secretion	RT		5	0.13	0.59
	GOTERM_BP_FAT	positive regulation of insulin secretion	RT		3	0.25	0.8
	GOTERM_BP_FAT	positive regulation of peptide secretion	RT		3	0.35	0.9
Annotation Cluster 151		Enrichment Score: 0.96			Count	P_Value	Benjamini
	GOTERM_BP_FAT	response to insulin stimulus	RT		10	0.09	0.49
	GOTERM_BP_FAT	carbohydrate homeostasis	RT		6	0.12	0.58
	GOTERM_BP_FAT	glucose homeostasis	RT		6	0.12	0.58
Annotation Cluster 152		Enrichment Score: 0.95			Count	P_Value	Benjamini
	GOTERM_BP_FAT	regulation of hormone secretion	RT		9	0.025	0.22
	GOTERM_BP_FAT	negative regulation of secretion	RT		7	0.074	0.43
	GOTERM_BP_FAT	negative regulation of hormone secretion	RT		4	0.16	0.66
	GOTERM_MF_FAT	hormone activity	RT		7	0.53	0.98
Annotation Cluster 153		Enrichment Score: 0.95			Count	P_Value	Benjamini
	GOTERM_BP_FAT	sensory organ development	RT		21	0.023	0.2
	GOTERM_BP_FAT	camera-type eye development	RT		9	0.22	0.76
	GOTERM_BP_FAT	eye development	RT		10	0.28	0.83
Annotation Cluster 154		Enrichment Score: 0.95			Count	P_Value	Benjamini
	GOTERM_BP_FAT	response to oxidative stress	RT		15	0.059	0.38
	GOTERM_MF_FAT	peroxidase activity	RT		5	0.09	0.61
	GOTERM_MF_FAT	oxidoreductase activity, acting on peroxide as acceptor	RT		5	0.09	0.61
	GOTERM_MF_FAT	antioxidant activity	RT		6	0.11	0.65
	SP_PIR_KEYWORDS	peroxidase	RT		3	0.36	0.83
Annotation Cluster 155		Enrichment Score: 0.95			Count	P_Value	Benjamini
	GOTERM_MF_FAT	icosatetraenoic acid binding	RT		3	0.037	0.42
	GOTERM_MF_FAT	icosanoid binding	RT		3	0.037	0.42
	GOTERM_MF_FAT	monocarboxylic acid binding	RT		6	0.16	0.77
	GOTERM_MF_FAT	carboxylic acid binding	RT		11	0.25	0.86
	GOTERM_MF_FAT	fatty acid binding	RT		4	0.33	0.92
Annotation Cluster 156		Enrichment Score: 0.94			Count	P_Value	Benjamini
	GOTERM_BP_FAT	somatic stem cell maintenance	RT		3	0.081	0.46
	GOTERM_BP_FAT	stem cell differentiation	RT		5	0.091	0.49
	GOTERM_BP_FAT	stem cell maintenance	RT		4	0.15	0.63
	GOTERM_BP_FAT	stem cell development	RT		4	0.16	0.66
Annotation Cluster 157		Enrichment Score: 0.92			Count	P_Value	Benjamini
	INTERPRO	Thrombospondin, type 1 repeat	RT		11	0.0022	0.062
	UP_SEQ_FEATURE	domain:TSP type-1 1	RT		8	0.0064	0.23
	UP_SEQ_FEATURE	domain:TSP type-1 2	RT		8	0.0064	0.23
	UP_SEQ_FEATURE	domain:TSP type-1 3	RT		7	0.009	0.28
	SMART	TSP1	RT		11	0.0095	0.12
	UP_SEQ_FEATURE	glycosylation site:C-linked (Man)	RT		4	0.031	0.62
	BIOCARTA	Alternative Complement Pathway	RT		4	0.069	0.44
	UP_SEQ_FEATURE	domain:TSP type-1 4	RT		5	0.071	0.82
	INTERPRO	ADAM-TS Spacer 1	RT		4	0.12	0.81
	UP_SEQ_FEATURE	domain:TSP type-1 5	RT		4	0.13	0.95
	INTERPRO	Peptidase M12B, ADAM-TS	RT		4	0.13	0.83
	UP_SEQ_FEATURE	domain:TSP type-1 6	RT		3	0.21	0.99
	SP_PIR_KEYWORDS	metalloprotease	RT		11	0.23	0.68
	GOTERM_MF_FAT	metallopeptidase activity	RT		13	0.28	0.89
	UP_SEQ_FEATURE	region of interest:Spacer	RT		3	0.33	1
	UP_SEQ_FEATURE	domain:Peptidase M12B	RT		4	0.33	1
	INTERPRO	Peptidase M12B, propeptide	RT		4	0.34	0.98
	INTERPRO	Peptidase M12B, ADAM/reprolysin	RT		4	0.34	0.98
	UP_SEQ_FEATURE	domain:Disintegrin	RT		4	0.35	1
	INTERPRO	Disintegrin, conserved site	RT		4	0.37	0.98
	UP_SEQ_FEATURE	short sequence motif:Cysteine switch	RT		4	0.38	1
	UP_SEQ_FEATURE	metal ion-binding site:Zinc; catalytic	RT		8	0.44	1
	GOTERM_MF_FAT	metalloendopeptidase activity	RT		7	0.49	0.97
	UP_SEQ_FEATURE	metal ion-binding site:Zinc; in inhibited form	RT		3	0.51	1
	INTERPRO	Peptidase M, neutral zinc metallopeptidases, zinc-binding site	RT		6	0.58	1
	INTERPRO	Peptidase M10A and M12B, matrixin and adamalysin	RT		3	0.67	1
Annotation Cluster 158		Enrichment Score: 0.92			Count	P_Value	Benjamini
	GOTERM_BP_FAT	lipid localization	RT		14	0.082	0.46
	GOTERM_BP_FAT	monocarboxylic acid transport	RT		6	0.13	0.59
	GOTERM_BP_FAT	lipid transport	RT		12	0.16	0.65
Annotation Cluster 159		Enrichment Score: 0.92			Count	P_Value	Benjamini
	BIOCARTA	Bystander B Cell Activation	RT		4	0.037	0.35
	BIOCARTA	Th1/Th2 Differentiation	RT		6	0.041	0.36
	BIOCARTA	Antigen Dependent B Cell Activation	RT		4	0.11	0.58
	BBID	50.Hypothesis_of_bronchial_asthma	RT		3	0.37	0.95
	BBID	55.Allergen_recognition_by_Th2_or_Th0_cell	RT		3	0.42	0.96
Annotation Cluster 160		Enrichment Score: 0.9			Count	P_Value	Benjamini
	GOTERM_MF_FAT	SH3 domain binding	RT		10	0.072	0.55
	SP_PIR_KEYWORDS	sh3-binding	RT		7	0.087	0.4
	UP_SEQ_FEATURE	short sequence motif:SH3-binding	RT		5	0.31	1
Annotation Cluster 161		Enrichment Score: 0.9			Count	P_Value	Benjamini
	GOTERM_BP_FAT	regulation of tube size	RT		8	0.023	0.2
	GOTERM_BP_FAT	regulation of blood vessel size	RT		8	0.023	0.2
	GOTERM_BP_FAT	positive regulation of heart contraction	RT		3	0.17	0.68
	GOTERM_BP_FAT	regulation of systemic arterial blood pressure mediated by a chemical signal	RT		4	0.18	0.69
	GOTERM_BP_FAT	regulation of systemic arterial blood pressure	RT		4	0.29	0.84
	GOTERM_BP_FAT	regulation of systemic arterial blood pressure by hormone	RT		3	0.29	0.84
	GOTERM_BP_FAT	endocrine process	RT		3	0.35	0.9
Annotation Cluster 162		Enrichment Score: 0.9			Count	P_Value	Benjamini
	SP_PIR_KEYWORDS	chloride	RT		9	0.035	0.22
	GOTERM_MF_FAT	chloride ion binding	RT		9	0.054	0.5
	GOTERM_MF_FAT	chloride channel activity	RT		8	0.091	0.61
	GOTERM_BP_FAT	chloride transport	RT		7	0.11	0.54
	GOTERM_MF_FAT	anion binding	RT		9	0.12	0.69
	GOTERM_MF_FAT	anion channel activity	RT		8	0.12	0.69
	GOTERM_BP_FAT	inorganic anion transport	RT		9	0.13	0.59
	GOTERM_BP_FAT	anion transport	RT		12	0.15	0.63
	SP_PIR_KEYWORDS	chloride channel	RT		6	0.15	0.54
	GOTERM_MF_FAT	anion transmembrane transporter activity	RT		12	0.17	0.77
	GOTERM_MF_FAT	voltage-gated chloride channel activity	RT		3	0.21	0.83
	GOTERM_CC_FAT	chloride channel complex	RT		6	0.21	0.75
	GOTERM_MF_FAT	voltage-gated anion channel activity	RT		3	0.33	0.92
Annotation Cluster 163		Enrichment Score: 0.9			Count	P_Value	Benjamini
	SP_PIR_KEYWORDS	hirschsprung disease	RT		4	0.0086	0.069
	SP_PIR_KEYWORDS	Waardenburg syndrome	RT		3	0.045	0.25
	GOTERM_BP_FAT	pigmentation during development	RT		4	0.16	0.66
	GOTERM_BP_FAT	melanocyte differentiation	RT		3	0.17	0.68
	GOTERM_BP_FAT	pigment cell differentiation	RT		3	0.19	0.71
	SP_PIR_KEYWORDS	deafness	RT		7	0.39	0.85
	GOTERM_BP_FAT	pigmentation	RT		4	0.62	0.99
Annotation Cluster 164		Enrichment Score: 0.89			Count	P_Value	Benjamini
	GOTERM_CC_FAT	basal plasma membrane	RT		5	0.06	0.44
	GOTERM_CC_FAT	basal part of cell	RT		5	0.093	0.54
	GOTERM_BP_FAT	lactation	RT		4	0.19	0.71
	GOTERM_BP_FAT	mammary gland development	RT		6	0.25	0.8
Annotation Cluster 165		Enrichment Score: 0.89			Count	P_Value	Benjamini
	GOTERM_BP_FAT	branching morphogenesis of a tube	RT		8	0.06	0.38
	GOTERM_BP_FAT	morphogenesis of a branching structure	RT		8	0.1	0.52
	GOTERM_BP_FAT	tube morphogenesis	RT		11	0.15	0.63
	GOTERM_BP_FAT	patterning of blood vessels	RT		3	0.31	0.86
Annotation Cluster 166		Enrichment Score: 0.87			Count	P_Value	Benjamini
	GOTERM_BP_FAT	regulation of epithelial cell proliferation	RT		9	0.037	0.28
	GOTERM_BP_FAT	positive regulation of epithelial cell proliferation	RT		5	0.18	0.69
	KEGG_PATHWAY	Melanoma	RT		7	0.38	0.74
Annotation Cluster 167		Enrichment Score: 0.87			Count	P_Value	Benjamini
	GOTERM_MF_FAT	caspase regulator activity	RT		5	0.067	0.54
	GOTERM_MF_FAT	caspase inhibitor activity	RT		3	0.11	0.68
	GOTERM_MF_FAT	cysteine-type endopeptidase inhibitor activity	RT		4	0.32	0.91
Annotation Cluster 168		Enrichment Score: 0.86			Count	P_Value	Benjamini
	GOTERM_BP_FAT	detection of biotic stimulus	RT		5	0.014	0.15
	GOTERM_BP_FAT	detection of stimulus	RT		11	0.1	0.52
	GOTERM_BP_FAT	detection of external stimulus	RT		6	0.37	0.91
	GOTERM_BP_FAT	detection of abiotic stimulus	RT		4	0.69	0.99
Annotation Cluster 169		Enrichment Score: 0.86			Count	P_Value	Benjamini
	GOTERM_BP_FAT	regulation of gene-specific transcription	RT		14	0.029	0.24
	GOTERM_BP_FAT	positive regulation of gene-specific transcription	RT		9	0.096	0.5
	GOTERM_BP_FAT	negative regulation of gene-specific transcription	RT		6	0.11	0.55
	GOTERM_BP_FAT	regulation of specific transcription from RNA polymerase II promoter	RT		9	0.13	0.6
	GOTERM_BP_FAT	negative regulation of specific transcription from RNA polymerase II promoter	RT		5	0.18	0.69
	GOTERM_MF_FAT	promoter binding	RT		5	0.37	0.93
	GOTERM_BP_FAT	positive regulation of specific transcription from RNA polymerase II promoter	RT		5	0.37	0.91
Annotation Cluster 170		Enrichment Score: 0.85			Count	P_Value	Benjamini
	UP_SEQ_FEATURE	domain:TIR	RT		4	0.12	0.94
	INTERPRO	Toll-Interleukin receptor	RT		4	0.12	0.81
	INTERPRO	Interleukin-1 receptor, type I/Toll precursor	RT		3	0.15	0.85
	SMART	TIR	RT		4	0.19	0.75
Annotation Cluster 171		Enrichment Score: 0.84			Count	P_Value	Benjamini
	GOTERM_BP_FAT	regulation of hormone levels	RT		15	0.033	0.26
	GOTERM_BP_FAT	peptide transport	RT		7	0.069	0.42
	GOTERM_BP_FAT	peptide hormone secretion	RT		5	0.16	0.65
	GOTERM_BP_FAT	generation of a signal involved in cell-cell signaling	RT		8	0.17	0.68
	GOTERM_BP_FAT	peptide secretion	RT		5	0.18	0.69
	GOTERM_BP_FAT	secretion	RT		21	0.19	0.71
	GOTERM_BP_FAT	hormone secretion	RT		5	0.22	0.76
	GOTERM_BP_FAT	secretion by cell	RT		15	0.23	0.77
	GOTERM_BP_FAT	hormone transport	RT		5	0.27	0.82
Annotation Cluster 172		Enrichment Score: 0.83			Count	P_Value	Benjamini
	INTERPRO	Peptidase, cysteine peptidase active site	RT		7	0.011	0.19
	UP_SEQ_FEATURE	region of interest:Domain III	RT		4	0.016	0.43
	UP_SEQ_FEATURE	domain:Calpain catalytic	RT		3	0.16	0.97
	INTERPRO	Peptidase C2, calpain	RT		3	0.19	0.9
	GOTERM_MF_FAT	cysteine-type endopeptidase activity	RT		7	0.19	0.8
	GOTERM_MF_FAT	calcium-dependent cysteine-type endopeptidase activity	RT		3	0.21	0.83
	SMART	calpain_III	RT		3	0.26	0.84
	SMART	CysPc	RT		3	0.26	0.84
	GOTERM_MF_FAT	cysteine-type peptidase activity	RT		9	0.49	0.97
	SP_PIR_KEYWORDS	thiol protease	RT		6	0.77	0.98
Annotation Cluster 173		Enrichment Score: 0.83			Count	P_Value	Benjamini
	GOTERM_BP_FAT	regulation of muscle development	RT		7	0.055	0.37
	GOTERM_BP_FAT	regulation of cardiac muscle growth	RT		3	0.12	0.56
	GOTERM_BP_FAT	regulation of cardiac muscle tissue development	RT		3	0.12	0.56
	GOTERM_BP_FAT	regulation of cardiac muscle cell proliferation	RT		3	0.12	0.56
	GOTERM_BP_FAT	regulation of striated muscle tissue development	RT		6	0.13	0.59
	GOTERM_BP_FAT	regulation of heart growth	RT		3	0.13	0.6
	GOTERM_BP_FAT	regulation of organ growth	RT		4	0.22	0.76
	GOTERM_BP_FAT	regulation of developmental growth	RT		5	0.25	0.79
	GOTERM_BP_FAT	regulation of skeletal muscle tissue development	RT		3	0.47	0.95
Annotation Cluster 174		Enrichment Score: 0.82			Count	P_Value	Benjamini
	GOTERM_MF_FAT	protein homodimerization activity	RT		24	0.13	0.71
	GOTERM_MF_FAT	protein dimerization activity	RT		36	0.15	0.74
	GOTERM_MF_FAT	identical protein binding	RT		41	0.18	0.79
Annotation Cluster 175		Enrichment Score: 0.8			Count	P_Value	Benjamini
	GOTERM_MF_FAT	MHC class I protein binding	RT		4	0.051	0.48
	GOTERM_MF_FAT	MHC protein binding	RT		4	0.15	0.74
	KEGG_PATHWAY	Antigen processing and presentation	RT		7	0.53	0.84
Annotation Cluster 176		Enrichment Score: 0.78			Count	P_Value	Benjamini
	INTERPRO	Carbohydrate sulfotransferase	RT		3	0.05	0.54
	PIR_SUPERFAMILY	PIRSF005883:carbohydrate sulfotransferase	RT		3	0.064	0.94
	PIR_SUPERFAMILY	PIRSF005883:Carbohydrate_sulfotransferase	RT		3	0.064	0.94
	SP_PIR_KEYWORDS	carbohydrate metabolism	RT		8	0.089	0.4
	INTERPRO	Sulfotransferase	RT		4	0.23	0.93
	UP_SEQ_FEATURE	nucleotide phosphate-binding region:PAPS	RT		3	0.49	1
	GOTERM_MF_FAT	sulfotransferase activity	RT		4	0.49	0.97
	GOTERM_MF_FAT	transferase activity, transferring sulfur-containing groups	RT		4	0.61	0.99
Annotation Cluster 177		Enrichment Score: 0.78			Count	P_Value	Benjamini
	GOTERM_BP_FAT	cranial nerve morphogenesis	RT		3	0.12	0.56
	GOTERM_BP_FAT	nerve development	RT		4	0.15	0.63
	GOTERM_BP_FAT	cranial nerve development	RT		3	0.27	0.82
Annotation Cluster 178		Enrichment Score: 0.74			Count	P_Value	Benjamini
	GOTERM_BP_FAT	transmembrane receptor protein serine/threonine kinase signaling pathway	RT		10	0.1	0.52
	GOTERM_BP_FAT	transforming growth factor beta receptor signaling pathway	RT		6	0.22	0.76
	KEGG_PATHWAY	TGF-beta signaling pathway	RT		9	0.26	0.65
Annotation Cluster 179		Enrichment Score: 0.72			Count	P_Value	Benjamini
	GOTERM_MF_FAT	phosphatidate phosphatase activity	RT		3	0.081	0.58
	INTERPRO	Phosphatidic acid phosphatase type 2/haloperoxidase	RT		3	0.25	0.95
	SMART	acidPPc	RT		3	0.33	0.88
Annotation Cluster 180		Enrichment Score: 0.7			Count	P_Value	Benjamini
	GOTERM_BP_FAT	regulation of MAPKKK cascade	RT		13	0.014	0.15
	GOTERM_BP_FAT	positive regulation of JUN kinase activity	RT		4	0.25	0.79
	GOTERM_BP_FAT	regulation of JNK cascade	RT		6	0.27	0.82
	GOTERM_BP_FAT	regulation of stress-activated protein kinase signaling pathway	RT		6	0.31	0.87
	GOTERM_BP_FAT	regulation of JUN kinase activity	RT		4	0.32	0.87
	GOTERM_BP_FAT	regulation of cellular response to stress	RT		6	0.66	0.99
Annotation Cluster 181		Enrichment Score: 0.7			Count	P_Value	Benjamini
	COG_ONTOLOGY	Defense mechanisms	RT		6	0.00077	0.013
	UP_SEQ_FEATURE	domain:ABC transporter 1	RT		6	0.022	0.51
	UP_SEQ_FEATURE	domain:ABC transporter 2	RT		6	0.022	0.51
	INTERPRO	ABC transporter-like	RT		7	0.041	0.48
	INTERPRO	ABC transporter, conserved site	RT		7	0.081	0.69
	KEGG_PATHWAY	ABC transporters	RT		7	0.084	0.33
	UP_SEQ_FEATURE	nucleotide phosphate-binding region:ATP 1	RT		5	0.1	0.9
	UP_SEQ_FEATURE	nucleotide phosphate-binding region:ATP 2	RT		5	0.1	0.9
	INTERPRO	ABC transporter integral membrane type 1	RT		3	0.44	0.99
	INTERPRO	ATPase, AAA+ type, core	RT		7	0.78	1
	SMART	AAA	RT		7	0.92	1
	GOTERM_MF_FAT	primary active transmembrane transporter activity	RT		4	0.96	1
	GOTERM_MF_FAT	P-P-bond-hydrolysis-driven transmembrane transporter activity	RT		4	0.96	1
	GOTERM_MF_FAT	ATPase activity, coupled to transmembrane movement of substances	RT		3	0.98	1
	GOTERM_MF_FAT	ATPase activity, coupled to movement of substances	RT		3	0.98	1
	GOTERM_MF_FAT	hydrolase activity, acting on acid anhydrides, catalyzing transmembrane movement of substances	RT		3	0.98	1
	GOTERM_MF_FAT	ATPase activity	RT		8	1	1
	GOTERM_MF_FAT	ATPase activity, coupled	RT		4	1	1
Annotation Cluster 182		Enrichment Score: 0.69			Count	P_Value	Benjamini
	GOTERM_BP_FAT	hindbrain development	RT		8	0.042	0.3
	GOTERM_BP_FAT	endocrine system development	RT		7	0.17	0.67
	GOTERM_BP_FAT	diencephalon development	RT		4	0.32	0.87
	GOTERM_BP_FAT	proximal/distal pattern formation	RT		3	0.35	0.9
	GOTERM_BP_FAT	pituitary gland development	RT		3	0.45	0.95
Annotation Cluster 183		Enrichment Score: 0.68			Count	P_Value	Benjamini
	GOTERM_MF_FAT	peptidase inhibitor activity	RT		14	0.068	0.54
	GOTERM_MF_FAT	endopeptidase inhibitor activity	RT		13	0.09	0.62
	GOTERM_MF_FAT	enzyme inhibitor activity	RT		19	0.2	0.82
	SP_PIR_KEYWORDS	protease inhibitor	RT		8	0.3	0.76
	SP_PIR_KEYWORDS	Serine protease inhibitor	RT		6	0.38	0.84
	GOTERM_MF_FAT	serine-type endopeptidase inhibitor activity	RT		6	0.55	0.98
Annotation Cluster 184		Enrichment Score: 0.67			Count	P_Value	Benjamini
	GOTERM_BP_FAT	urogenital system development	RT		11	0.073	0.43
	GOTERM_BP_FAT	kidney development	RT		9	0.15	0.63
	GOTERM_BP_FAT	metanephros development	RT		5	0.21	0.75
	GOTERM_BP_FAT	heart development	RT		15	0.27	0.82
	GOTERM_BP_FAT	ureteric bud development	RT		4	0.29	0.84
	GOTERM_BP_FAT	heart morphogenesis	RT		5	0.56	0.98
Annotation Cluster 185		Enrichment Score: 0.66			Count	P_Value	Benjamini
	GOTERM_BP_FAT	regulation of steroid biosynthetic process	RT		4	0.15	0.63
	GOTERM_BP_FAT	regulation of lipid biosynthetic process	RT		5	0.22	0.76
	GOTERM_BP_FAT	regulation of steroid metabolic process	RT		4	0.31	0.86
Annotation Cluster 186		Enrichment Score: 0.66			Count	P_Value	Benjamini
	GOTERM_BP_FAT	muscle organ development	RT		21	0.01	0.11
	GOTERM_MF_FAT	nitric-oxide synthase binding	RT		3	0.081	0.58
	GOTERM_BP_FAT	striated muscle tissue development	RT		11	0.11	0.53
	GOTERM_BP_FAT	muscle tissue development	RT		11	0.14	0.61
	GOTERM_BP_FAT	skeletal muscle organ development	RT		7	0.14	0.62
	GOTERM_BP_FAT	skeletal muscle tissue development	RT		7	0.14	0.62
	GOTERM_BP_FAT	muscle fiber development	RT		4	0.29	0.84
	GOTERM_BP_FAT	skeletal muscle fiber development	RT		3	0.45	0.95
	GOTERM_BP_FAT	striated muscle cell differentiation	RT		6	0.52	0.97
	GOTERM_BP_FAT	striated muscle cell development	RT		4	0.54	0.97
	GOTERM_BP_FAT	muscle cell development	RT		4	0.59	0.98
	GOTERM_BP_FAT	cardiac muscle tissue development	RT		4	0.6	0.98
	GOTERM_BP_FAT	muscle cell differentiation	RT		6	0.79	1
Annotation Cluster 187		Enrichment Score: 0.66			Count	P_Value	Benjamini
	SP_PIR_KEYWORDS	gpi-anchor	RT		10	0.19	0.6
	GOTERM_CC_FAT	anchored to membrane	RT		17	0.21	0.75
	UP_SEQ_FEATURE	propeptide:Removed in mature form	RT		15	0.28	1
Annotation Cluster 188		Enrichment Score: 0.65			Count	P_Value	Benjamini
	GOTERM_CC_FAT	collagen	RT		5	0.14	0.64
	SP_PIR_KEYWORDS	trimer	RT		4	0.14	0.52
	SP_PIR_KEYWORDS	triple helix	RT		4	0.21	0.63
	SP_PIR_KEYWORDS	hydroxyproline	RT		4	0.29	0.75
	SP_PIR_KEYWORDS	hydroxylysine	RT		3	0.47	0.89
Annotation Cluster 189		Enrichment Score: 0.61			Count	P_Value	Benjamini
	GOTERM_BP_FAT	developmental growth	RT		8	0.19	0.71
	GOTERM_BP_FAT	tissue regeneration	RT		4	0.25	0.79
	GOTERM_BP_FAT	regeneration	RT		6	0.31	0.87
Annotation Cluster 190		Enrichment Score: 0.61			Count	P_Value	Benjamini
	GOTERM_BP_FAT	regulation of calcium ion transport	RT		9	0.032	0.25
	GOTERM_BP_FAT	regulation of transporter activity	RT		4	0.26	0.81
	GOTERM_BP_FAT	regulation of ion transmembrane transporter activity	RT		3	0.37	0.91
	GOTERM_BP_FAT	regulation of ion transmembrane transport	RT		3	0.39	0.92
	GOTERM_BP_FAT	regulation of transmembrane transporter activity	RT		3	0.41	0.93
	GOTERM_BP_FAT	regulation of transmembrane transport	RT		3	0.43	0.94
Annotation Cluster 191		Enrichment Score: 0.6			Count	P_Value	Benjamini
	INTERPRO	Ras guanine-nucleotide exchange factor, conserved site	RT		4	0.17	0.88
	UP_SEQ_FEATURE	domain:Ras-GEF	RT		4	0.18	0.98
	INTERPRO	Guanine-nucleotide dissociation stimulator CDC25	RT		4	0.21	0.92
	GOTERM_MF_FAT	guanyl-nucleotide exchange factor activity	RT		11	0.3	0.91
	SMART	RasGEF	RT		4	0.32	0.87
	INTERPRO	Ras guanine nucleotide exchange factor	RT		3	0.41	0.99
Annotation Cluster 192		Enrichment Score: 0.59			Count	P_Value	Benjamini
	INTERPRO	Ricin B lectin	RT		4	0.17	0.88
	SMART	RICIN	RT		4	0.26	0.83
	UP_SEQ_FEATURE	domain:Ricin B-type lectin	RT		3	0.38	1
Annotation Cluster 193		Enrichment Score: 0.58			Count	P_Value	Benjamini
	GOTERM_BP_FAT	biogenic amine metabolic process	RT		9	0.15	0.64
	GOTERM_BP_FAT	catecholamine metabolic process	RT		4	0.28	0.83
	GOTERM_BP_FAT	catechol metabolic process	RT		4	0.28	0.83
	GOTERM_BP_FAT	ethanolamine and derivative metabolic process	RT		4	0.28	0.83
	GOTERM_BP_FAT	diol metabolic process	RT		4	0.28	0.83
	GOTERM_BP_FAT	cellular amino acid derivative metabolic process	RT		12	0.28	0.83
	GOTERM_BP_FAT	phenol metabolic process	RT		4	0.29	0.84
	GOTERM_BP_FAT	dopamine metabolic process	RT		3	0.29	0.84
Annotation Cluster 194		Enrichment Score: 0.58			Count	P_Value	Benjamini
	GOTERM_BP_FAT	monocarboxylic acid transport	RT		6	0.13	0.59
	GOTERM_BP_FAT	fatty acid transport	RT		4	0.19	0.71
	GOTERM_BP_FAT	long-chain fatty acid transport	RT		3	0.31	0.86
	GOTERM_BP_FAT	carboxylic acid transport	RT		10	0.4	0.92
	GOTERM_BP_FAT	organic acid transport	RT		10	0.4	0.93
Annotation Cluster 195		Enrichment Score: 0.58			Count	P_Value	Benjamini
	GOTERM_BP_FAT	transmembrane receptor protein serine/threonine kinase signaling pathway	RT		10	0.1	0.52
	INTERPRO	Transforming growth factor-beta-related	RT		4	0.24	0.94
	INTERPRO	Transforming growth factor beta (TGFb), N-terminal	RT		3	0.31	0.97
	INTERPRO	Transforming growth factor beta, conserved site	RT		4	0.31	0.97
	INTERPRO	Transforming growth factor beta	RT		4	0.31	0.97
	SMART	TGFB	RT		4	0.44	0.95
Annotation Cluster 196		Enrichment Score: 0.57			Count	P_Value	Benjamini
	KEGG_PATHWAY	Hedgehog signaling pathway	RT		9	0.039	0.21
	KEGG_PATHWAY	Basal cell carcinoma	RT		8	0.087	0.32
	INTERPRO	Secreted growth factor Wnt protein, conserved site	RT		3	0.27	0.95
	INTERPRO	Secreted growth factor Wnt protein	RT		3	0.27	0.95
	INTERPRO	Wnt superfamily	RT		3	0.27	0.95
	GOTERM_BP_FAT	Wnt receptor signaling pathway, calcium modulating pathway	RT		3	0.31	0.86
	PIR_SUPERFAMILY	PIRSF001784:int-1 transforming protein	RT		3	0.33	1
	SMART	WNT1	RT		3	0.36	0.9
	SP_PIR_KEYWORDS	wnt signaling pathway	RT		8	0.42	0.87
	GOTERM_BP_FAT	Wnt receptor signaling pathway	RT		8	0.58	0.98
	KEGG_PATHWAY	Wnt signaling pathway	RT		9	0.84	0.95
Annotation Cluster 197		Enrichment Score: 0.57			Count	P_Value	Benjamini
	GOTERM_BP_FAT	glycoprotein biosynthetic process	RT		15	0.046	0.32
	GOTERM_CC_FAT	intrinsic to Golgi membrane	RT		7	0.048	0.38
	GOTERM_BP_FAT	glycoprotein metabolic process	RT		17	0.079	0.45
	INTERPRO	Glycosyl transferase, family 29	RT		4	0.087	0.71
	GOTERM_MF_FAT	sialyltransferase activity	RT		4	0.089	0.62
	GOTERM_CC_FAT	integral to Golgi membrane	RT		6	0.1	0.56
	GOTERM_BP_FAT	amino sugar metabolic process	RT		4	0.15	0.63
	INTERPRO	Sialyltransferase	RT		3	0.21	0.92
	GOTERM_BP_FAT	glycosylation	RT		10	0.25	0.8
	GOTERM_BP_FAT	protein amino acid glycosylation	RT		10	0.25	0.8
	GOTERM_BP_FAT	biopolymer glycosylation	RT		10	0.25	0.8
	PIR_SUPERFAMILY	PIRSF005557:sialyltransferase	RT		3	0.26	1
	PIR_SUPERFAMILY	PIRSF005557:Sialyl_trans	RT		3	0.26	1
	KEGG_PATHWAY	Glycosphingolipid biosynthesis	RT		3	0.28	0.66
	GOTERM_CC_FAT	Golgi membrane	RT		13	0.39	0.89
	GOTERM_BP_FAT	protein amino acid N-linked glycosylation	RT		4	0.43	0.94
	GOTERM_CC_FAT	Golgi apparatus part	RT		17	0.64	0.97
	SP_PIR_KEYWORDS	glycosyltransferase	RT		11	0.65	0.96
	UP_SEQ_FEATURE	topological domain:Lumenal	RT		22	0.67	1
	SP_PIR_KEYWORDS	golgi apparatus	RT		28	0.73	0.97
	GOTERM_CC_FAT	intrinsic to organelle membrane	RT		8	0.75	0.99
	GOTERM_CC_FAT	Golgi apparatus	RT		47	0.77	0.99
	GOTERM_CC_FAT	integral to organelle membrane	RT		6	0.85	1
	GOTERM_CC_FAT	endomembrane system	RT		33	0.99	1
Annotation Cluster 198		Enrichment Score: 0.54			Count	P_Value	Benjamini
	GOTERM_BP_FAT	energy reserve metabolic process	RT		6	0.08	0.45
	SP_PIR_KEYWORDS	carbohydrate metabolism	RT		8	0.089	0.4
	GOTERM_BP_FAT	cellular polysaccharide metabolic process	RT		6	0.16	0.65
	SP_PIR_KEYWORDS	glycogen metabolism	RT		3	0.31	0.77
	GOTERM_BP_FAT	glycogen metabolic process	RT		3	0.57	0.98
	GOTERM_BP_FAT	glucan metabolic process	RT		3	0.59	0.98
	GOTERM_BP_FAT	cellular glucan metabolic process	RT		3	0.59	0.98
	GOTERM_BP_FAT	energy derivation by oxidation of organic compounds	RT		8	0.66	0.99
Annotation Cluster 199		Enrichment Score: 0.54			Count	P_Value	Benjamini
	SP_PIR_KEYWORDS	muscle protein	RT		6	0.19	0.6
	GOTERM_CC_FAT	contractile fiber part	RT		10	0.21	0.75
	GOTERM_CC_FAT	contractile fiber	RT		10	0.27	0.81
	GOTERM_CC_FAT	Z disc	RT		5	0.28	0.82
	GOTERM_CC_FAT	myofibril	RT		9	0.31	0.84
	GOTERM_CC_FAT	sarcomere	RT		8	0.34	0.86
	GOTERM_MF_FAT	structural constituent of muscle	RT		4	0.39	0.95
	GOTERM_CC_FAT	I band	RT		5	0.4	0.89
Annotation Cluster 200		Enrichment Score: 0.53			Count	P_Value	Benjamini
	GOTERM_BP_FAT	regulation of synaptic plasticity	RT		6	0.26	0.81
	GOTERM_BP_FAT	regulation of neuronal synaptic plasticity	RT		4	0.31	0.86
	GOTERM_BP_FAT	regulation of long-term neuronal synaptic plasticity	RT		3	0.31	0.86
Annotation Cluster 201		Enrichment Score: 0.53			Count	P_Value	Benjamini
	GOTERM_BP_FAT	regulation of cellular ketone metabolic process	RT		6	0.19	0.71
	GOTERM_BP_FAT	regulation of fatty acid metabolic process	RT		5	0.27	0.82
	GOTERM_BP_FAT	positive regulation of fatty acid metabolic process	RT		3	0.31	0.86
	GOTERM_BP_FAT	positive regulation of lipid metabolic process	RT		4	0.45	0.95
Annotation Cluster 202		Enrichment Score: 0.53			Count	P_Value	Benjamini
	INTERPRO	Netrin module, non-TIMP type	RT		3	0.23	0.93
	UP_SEQ_FEATURE	domain:NTR	RT		3	0.31	1
	SMART	C345C	RT		3	0.31	0.87
	INTERPRO	Netrin domain	RT		3	0.35	0.98
Annotation Cluster 203		Enrichment Score: 0.52			Count	P_Value	Benjamini
	UP_SEQ_FEATURE	domain:F5/8 type C	RT		3	0.18	0.98
	INTERPRO	Coagulation factor 5/8 type, C-terminal	RT		3	0.35	0.98
	SMART	FA58C	RT		3	0.45	0.95
Annotation Cluster 204		Enrichment Score: 0.51			Count	P_Value	Benjamini
	INTERPRO	Aldehyde dehydrogenase	RT		3	0.25	0.95
	INTERPRO	Aldehyde dehydrogenase, N-terminal	RT		3	0.27	0.95
	INTERPRO	Aldehyde dehydrogenase, conserved site	RT		3	0.44	0.99
Annotation Cluster 205		Enrichment Score: 0.5			Count	P_Value	Benjamini
	GOTERM_CC_FAT	platelet alpha granule membrane	RT		3	0.11	0.57
	GOTERM_CC_FAT	secretory granule membrane	RT		3	0.51	0.93
	GOTERM_CC_FAT	cytoplasmic vesicle membrane	RT		9	0.56	0.95
Annotation Cluster 206		Enrichment Score: 0.5			Count	P_Value	Benjamini
	KEGG_PATHWAY	Fc epsilon RI signaling pathway	RT		11	0.044	0.22
	KEGG_PATHWAY	Fc gamma R-mediated phagocytosis	RT		12	0.066	0.3
	KEGG_PATHWAY	VEGF signaling pathway	RT		8	0.27	0.65
	KEGG_PATHWAY	Glioma	RT		7	0.28	0.66
	KEGG_PATHWAY	ErbB signaling pathway	RT		8	0.41	0.75
	KEGG_PATHWAY	Non-small cell lung cancer	RT		5	0.53	0.84
	KEGG_PATHWAY	Gap junction	RT		7	0.6	0.86
	KEGG_PATHWAY	Phosphatidylinositol signaling system	RT		6	0.6	0.86
	KEGG_PATHWAY	GnRH signaling pathway	RT		7	0.69	0.9
	KEGG_PATHWAY	Vibrio cholerae infection	RT		3	0.91	0.97
Annotation Cluster 207		Enrichment Score: 0.49			Count	P_Value	Benjamini
	GOTERM_BP_FAT	regulation of actin cytoskeleton organization	RT		10	0.05	0.34
	GOTERM_BP_FAT	regulation of actin filament-based process	RT		10	0.059	0.38
	GOTERM_BP_FAT	actin filament organization	RT		6	0.35	0.89
	GOTERM_BP_FAT	regulation of protein polymerization	RT		5	0.5	0.96
	GOTERM_BP_FAT	regulation of actin polymerization or depolymerization	RT		4	0.65	0.99
	GOTERM_BP_FAT	regulation of actin filament length	RT		4	0.67	0.99
	GOTERM_BP_FAT	regulation of protein complex assembly	RT		5	0.72	1
	GOTERM_BP_FAT	regulation of actin filament polymerization	RT		3	0.8	1
Annotation Cluster 208		Enrichment Score: 0.48			Count	P_Value	Benjamini
	GOTERM_CC_FAT	actin filament bundle	RT		4	0.19	0.73
	GOTERM_CC_FAT	stress fiber	RT		3	0.41	0.89
	GOTERM_CC_FAT	actomyosin	RT		3	0.47	0.93
Annotation Cluster 209		Enrichment Score: 0.48			Count	P_Value	Benjamini
	GOTERM_MF_FAT	phosphoinositide 3-kinase activity	RT		3	0.13	0.71
	GOTERM_MF_FAT	lipid kinase activity	RT		3	0.47	0.97
	GOTERM_MF_FAT	inositol or phosphatidylinositol kinase activity	RT		3	0.6	0.99
Annotation Cluster 210		Enrichment Score: 0.48			Count	P_Value	Benjamini
	GOTERM_CC_FAT	tight junction	RT		7	0.25	0.79
	GOTERM_CC_FAT	occluding junction	RT		7	0.25	0.79
	INTERPRO	Claudin	RT		3	0.29	0.96
	INTERPRO	PMP-22/EMP/MP20/Claudin	RT		4	0.3	0.97
	INTERPRO	Claudin, conserved site	RT		3	0.31	0.97
	GOTERM_BP_FAT	calcium-independent cell-cell adhesion	RT		3	0.33	0.88
	GOTERM_CC_FAT	apical junction complex	RT		8	0.35	0.87
	SP_PIR_KEYWORDS	Tight junction	RT		5	0.37	0.83
	GOTERM_CC_FAT	apicolateral plasma membrane	RT		8	0.38	0.88
	GOTERM_CC_FAT	cell-cell junction	RT		11	0.67	0.98
Annotation Cluster 211		Enrichment Score: 0.47			Count	P_Value	Benjamini
	GOTERM_BP_FAT	negative regulation of MAP kinase activity	RT		6	0.042	0.31
	GOTERM_BP_FAT	inactivation of MAPK activity	RT		4	0.09	0.49
	GOTERM_BP_FAT	negative regulation of transferase activity	RT		9	0.15	0.63
	GOTERM_BP_FAT	negative regulation of protein kinase activity	RT		8	0.19	0.71
	GOTERM_BP_FAT	negative regulation of kinase activity	RT		8	0.21	0.75
	GOTERM_BP_FAT	negative regulation of catalytic activity	RT		19	0.24	0.78
	GOTERM_BP_FAT	negative regulation of molecular function	RT		21	0.34	0.89
	GOTERM_BP_FAT	negative regulation of protein amino acid phosphorylation	RT		3	0.52	0.97
	GOTERM_BP_FAT	negative regulation of phosphorylation	RT		3	0.71	1
	GOTERM_BP_FAT	negative regulation of phosphorus metabolic process	RT		3	0.74	1
	GOTERM_BP_FAT	negative regulation of phosphate metabolic process	RT		3	0.74	1
	GOTERM_BP_FAT	negative regulation of cellular protein metabolic process	RT		8	0.86	1
	GOTERM_BP_FAT	negative regulation of protein metabolic process	RT		8	0.88	1
	GOTERM_BP_FAT	negative regulation of protein modification process	RT		5	0.89	1
