# Supplementary material for: Expression and methylation patterns partition luminal-A breast tumors into distinct prognostic subgroups
Source: Breast Cancer Res. 2016 Jul 7;18:74. doi: 10.1186/s13058-016-0724-2 (PMC4936004; doi:10.1186/s13058-016-0724-2)
Supplement: Additional file 4: — LumA-M1 vs M3 analysis results. List of the top 1000 differentially methylated CpGs. Enrichment analysis results. (XLSX 242 kb) [file 13058_2016_724_MOESM4_ESM.xlsx]

## Sheet: README
Differentially Methylated CpGs - LumA-M1 vs M3
This file contains enrichment analysis results performed on the list of top 1000 significant CpGs differentially methylated CpGs between LumA-M1 (n=84) and LumA-M3(n=171)
Tab	Description
Top 1000 CpGs M1 vs M2	Lists the top 1000 differenetially methylated CpGs based on FDR corrected pValue of the rank-sum test and minimal median difference of 0.2 (beta values)
	Rank sum tests was executed on beta values representing DNA methylation levels
GO, KEGG, WikiPathwayds, TF, Location	These tabs contain enrichment results for the 1000 CpGs using the Expander tool
Gorilla	Contains results for Gene Ontology enrichments using the GOrilla Tool
David	Contains results for gene enrichments obtained using the David tool
GO - Process (TANGO)	Results for the CpG level enrichment tests based on annotations provided by Illumina for the 450K DNA methylation array

## Sheet: Top 1000 CpGs M1 vs M3
id	Probeset Id	Gene Symbol	pValue based on Ranksum test between LumA-M1 (n=84) and LumA-M3(n=171)	Median Difference (in Beta values, LumA-M1 - LumA-M3)
1	cg20399616	BCAT1	1.3077e-26	0.4138
2	cg09474331	TTYH1	2.56213e-26	0.4538
3	cg10959353	SPHKAP	1.16676e-25	0.33055
4	cg21884231	SLC7A14	1.16676e-25	0.2278
5	cg15031661	FMN2	1.48492e-25	0.37675
6	cg19675288	T	1.84412e-25	0.36285
7	cg25691167	FERD3L	3.41044e-25	0.2625
8	cg05945059	RAX	4.98031e-25	0.2026
9	cg15959715	GAD2	4.98031e-25	0.31615
10	cg16420199	LPL	7.59935e-25	0.30465
11	cg13314145	NPTX2	9.92721e-25	0.4324
12	cg17228900	IRF4	1.50198e-24	0.39445
13	cg21692846	GLB1L3	1.54439e-24	0.4264
14	cg21883754	TTYH1	1.54439e-24	0.3175
15	cg17162024	FAM150A	1.84189e-24	0.23075
16	cg08315202	NPTX2	2.08239e-24	0.3619
17	cg09734791	MSC	2.08239e-24	0.33295
18	cg16201674	SOX21	2.08239e-24	0.28585
19	cg17373442	CHST2	2.08239e-24	0.2096
20	cg23302682	T	2.08239e-24	0.32085
21	cg13321077	RESP18	2.09379e-24	0.20125
22	cg04638468	TMEM155,LOC100192379	2.37749e-24	0.34425
23	cg11414560	PHACTR3	2.37749e-24	0.39905
24	cg24073466	PHYHIPL	2.37749e-24	0.36565
25	cg14487131	FOXB2	2.63217e-24	0.5266
26	cg04842426	CHRM2	2.77615e-24	0.28105
27	cg22474464	NKX2-2	2.99052e-24	0.51585
28	cg08406370	PRKCB	3.06842e-24	0.40935
29	cg15987088	GHSR	3.24725e-24	0.2233
30	cg21277995	IRF4	3.33533e-24	0.5083
31	cg24599434	GHSR	3.33533e-24	0.22375
32	cg16727201	CIDEA	4.27337e-24	0.45345
33	cg11328303	GAD2	4.91211e-24	0.4425
34	cg13046832	C14orf23	5.27224e-24	0.334
35	cg14576896	GJD2	6.31123e-24	0.2196
36	cg10171448	NKX6-2	6.39217e-24	0.40815
37	cg24415208	CACNG8	6.67383e-24	0.28835
38	cg21858380	C1QL2	7.25097e-24	0.2577
39	cg24657817	BEND4	7.96146e-24	0.33675
40	cg02576468	SPTBN4	8.68269e-24	0.3411
41	cg25051341	PRDM13	8.68269e-24	0.34625
42	cg16887264	POU4F2	8.74309e-24	0.2913
43	cg09424526	CCDC140,PAX3	8.79269e-24	0.3331
44	cg22538054	USP44	8.79269e-24	0.41915
45	cg02232704	MYO3A	9.49688e-24	0.30765
46	cg18372607	PAX6	1.05675e-23	0.22255
47	cg04347874	NKX2-1	1.13071e-23	0.3442
48	cg04578774	ALX4	1.29698e-23	0.3648
49	cg24454144	SLC32A1	1.5019e-23	0.46435
50	cg05621343	GLB1L3	1.7598e-23	0.54165
51	cg23883696	NETO1	1.85046e-23	0.23755
52	cg07204280	CIDEA	2.02769e-23	0.35465
53	cg11338643	T	2.02769e-23	0.47055
54	cg01565320	SHISA3	2.09234e-23	0.3933
55	cg04515996	TBX18	2.1394e-23	0.39875
56	cg19127283	TRIM71	2.20901e-23	0.2663
57	cg04976324	PROX1	2.28192e-23	0.3949
58	cg02623991	TTYH1	2.5977e-23	0.30405
59	cg00063174	WDR69	2.68432e-23	0.3687
60	cg03532926	DPP6	2.7174e-23	0.24655
61	cg08553437	TMEM155,LOC100192379	2.7174e-23	0.2513
62	cg15556502	MIR129-2	2.7174e-23	0.259
63	cg04534765	GALR1	3.06674e-23	0.2114
64	cg26655299	SYN2	3.4604e-23	0.20955
65	cg04597433	DRD5	3.64514e-23	0.33715
66	cg06223767	IRF4	3.64514e-23	0.4714
67	cg22310279	EDNRB	3.64514e-23	0.23545
68	cg26721264	GALR1	3.64514e-23	0.4337
69	cg02065637	MIR124-3	3.65501e-23	0.2944
70	cg07697895	WNT2	3.65501e-23	0.492
71	cg21170041	GDA	3.75002e-23	0.286
72	cg15985184	IGLON5	3.9501e-23	0.2375
73	cg13445796	DBX1	4.4225e-23	0.32075
74	cg26813646	SLC18A3,CHAT	5.87215e-23	0.2283
75	cg04048259	EDN3	5.97247e-23	0.34835
76	cg09053680	UTF1	6.01588e-23	0.27885
77	cg13533340	GDA	6.09744e-23	0.3831
78	cg16793866	TMEM90B	6.09744e-23	0.28625
79	cg23536473	FERD3L	6.09744e-23	0.3094
80	cg11017065	FLI1	6.25492e-23	0.5095
81	cg23891360	TMEM132D	6.25492e-23	0.3505
82	cg10224098	RNF220	6.41975e-23	0.2405
83	cg14817655	ZFP42	6.41975e-23	0.2717
84	cg00397673	RAX	6.92365e-23	0.2208
85	cg00268840	ALX4	7.1728e-23	0.3535
86	cg07212778	C1QL2	7.1728e-23	0.20865
87	cg09714379	UTF1	7.1728e-23	0.38045
88	cg21077559	TMEM155,LOC100192379	7.37472e-23	0.33315
89	cg27005794	SH3RF3,LOC100287216	7.43774e-23	0.2316
90	cg27442308	SOX21	7.43774e-23	0.4324
91	cg04612444	PENK	7.64618e-23	0.26755
92	cg07076175	FAM150A	7.64618e-23	0.3803
93	cg05478631	T	7.79236e-23	0.48055
94	cg06392169	IRF4	8.57273e-23	0.258
95	cg23684249	SHISA3	8.73867e-23	0.23385
96	cg20647610	WDR69	9.25714e-23	0.35905
97	cg14944647	MIR129-2	9.80548e-23	0.23285
98	cg00663077	ZFP42	1.11089e-22	0.3214
99	cg08862890	DOCK2	1.11089e-22	0.414
100	cg02767771	UTF1	1.21084e-22	0.49015
101	cg06515144	NPHS2	1.30832e-22	0.40405
102	cg18032190	EDNRB	1.30832e-22	0.35375
103	cg07978472	TMEM155,LOC100192379	1.31025e-22	0.2137
104	cg16842053	CARD11	1.49951e-22	0.29155
105	cg20079899	MSC	1.49951e-22	0.34855
106	cg16976370	GABRA4	1.51461e-22	0.4179
107	cg05719164	LHX4	1.68376e-22	0.45695
108	cg26923490	KCNA7	1.76785e-22	0.24285
109	cg03502002	GALR1	1.86072e-22	0.22265
110	cg04097639	NR5A2	1.86072e-22	0.20825
111	cg18693395	PTGDR	1.86072e-22	0.4175
112	cg07770968	NPBWR1	1.86301e-22	0.40815
113	cg20675505	MSC	1.90168e-22	0.40545
114	cg03131298	CSDAP1	1.92246e-22	0.2529
115	cg23766591	EDNRB	1.92567e-22	0.3417
116	cg01856162	ECEL1	1.929e-22	0.32825
117	cg16580499	SALL3	1.98781e-22	0.4401
118	cg01587896	ISL1	2.0486e-22	0.408
119	cg14866200	SHISA3	2.15585e-22	0.3806
120	cg23528400	TRIM71	2.15585e-22	0.3999
121	cg01939477	MIR129-2	2.1599e-22	0.2269
122	cg26296488	DRD5	2.1642e-22	0.38225
123	cg16729415	GJD2	2.38866e-22	0.3222
124	cg21200408	NKX2-4	2.38866e-22	0.32045
125	cg17236169	NRXN2	2.39355e-22	0.2044
126	cg03563308	GRP	2.53882e-22	0.28575
127	cg00003298	LHX5	2.59238e-22	0.4889
128	cg01464835	VSTM2B	2.82913e-22	0.3468
129	cg10364040	HOXD10	2.86262e-22	0.3199
130	cg25684999	PTF1A	3.03648e-22	0.21205
131	cg00582971	GRM6	3.07245e-22	0.23135
132	cg04904331	VWC2	3.07917e-22	0.60155
133	cg26839871	DNM3	3.08797e-22	0.27365
134	cg07218663	GRM1	3.13341e-22	0.239
135	cg22839075	SYN2	3.13341e-22	0.4272
136	cg10094616	FAM150A	3.1417e-22	0.232
137	cg12845520	C8orf47	3.46003e-22	0.4942
138	cg00584000	TCHH	3.51293e-22	0.39435
139	cg22976218	NEUROD1	3.51293e-22	0.23745
140	cg09507526	PRKCB	3.70291e-22	0.3767
141	cg00854242	GALR1	3.80686e-22	0.33175
142	cg08640634	NR2E1	3.80686e-22	0.4187
143	cg14416371	MIR129-2	3.80686e-22	0.29505
144	cg10671668	KCNA6	3.85342e-22	0.32865
145	cg16949120	NKX6-2	4.01391e-22	0.28445
146	cg16963144	FOXA2	4.06447e-22	0.2692
147	cg10453719	MAR1	4.26021e-22	0.2765
148	cg17305181	CRH	4.26021e-22	0.2662
149	cg21678312	PTPRR	4.26021e-22	0.47365
150	cg11389172	SLC18A3,CHAT	4.32834e-22	0.3798
151	cg22869726	OLIG2	4.32834e-22	0.2613
152	cg22447539	FSCN1	4.46578e-22	0.40395
153	cg22746058	PTF1A	5.01504e-22	0.20205
154	cg05338433	CD1D	5.07774e-22	0.3962
155	cg21977377	NKX2-2	5.19308e-22	0.3886
156	cg21779611	SALL3	5.21113e-22	0.37375
157	cg15712559	PHACTR3	5.22902e-22	0.2702
158	cg18240143	C14orf39	5.29631e-22	0.35125
159	cg04290346	DBX1	5.48636e-22	0.28865
160	cg04330449	NEUROG1	5.50602e-22	0.2554
161	cg10303487	DPYS	5.75787e-22	0.36675
162	cg20479774	DLX6,DLX6AS	5.83322e-22	0.25945
163	cg17146570	EDN3	5.90939e-22	0.3236
164	cg23358612	UNCX	5.98833e-22	0.27
165	cg22434409	KCNIP4	6.06756e-22	0.49485
166	cg09493505	VWC2	6.09023e-22	0.3829
167	cg03224572	GDF6	6.57773e-22	0.35935
168	cg05663341	DLX6,DLX6AS	6.57773e-22	0.4157
169	cg27504802	TRIM67	6.57773e-22	0.37175
170	cg09671258	LHX4	6.66537e-22	0.26945
171	cg14094983	NXPH1	6.69184e-22	0.3465
172	cg03323292	GLB1L3	6.83933e-22	0.43675
173	cg07402669	APCDD1L	7.09586e-22	0.3139
174	cg04899175	NOS1	7.258e-22	0.3976
175	cg13879483	USP44	7.45708e-22	0.30765
176	cg23847712	DRD5	7.45708e-22	0.2483
177	cg21161253	BHLHE23	8.02305e-22	0.3468
178	cg16964348	NPY	8.40064e-22	0.3068
179	cg27505273	SOX14	8.47128e-22	0.3124
180	cg13211683	GDF6	8.91298e-22	0.39105
181	cg20405017	CA10	9.15939e-22	0.2849
182	cg09056181	GAD2	9.80732e-22	0.4205
183	cg14015441	DPYS	9.80732e-22	0.22865
184	cg22697574	C1orf94	9.80732e-22	0.24565
185	cg02081277	EDN3	1.00294e-21	0.2682
186	cg08318212	EDN3	1.00294e-21	0.32575
187	cg14045872	VWC2	1.00294e-21	0.40975
188	cg14768785	GHSR	1.00294e-21	0.39525
189	cg12204258	ZIC1	1.01224e-21	0.34355
190	cg10042106	OTX2	1.03596e-21	0.27455
191	cg13491690	GLB1L3	1.07497e-21	0.41465
192	cg09072859	OPCML	1.07538e-21	0.2537
193	cg23495279	CSMD1	1.08047e-21	0.23455
194	cg18206027	VWC2	1.0909e-21	0.2107
195	cg16703956	SLC6A3	1.09617e-21	0.2374
196	cg06463958	T	1.09655e-21	0.31505
197	cg20209308	GSC2	1.09655e-21	0.3874
198	cg11324832	SOX2OT	1.10249e-21	0.25045
199	cg18392016	VGLL2	1.10249e-21	0.4945
200	cg03524083	NETO1	1.11891e-21	0.251
201	cg05924540	C4orf49	1.11891e-21	0.24385
202	cg17302155	PRDM13	1.11891e-21	0.25795
203	cg08313939	SLC32A1	1.13483e-21	0.3662
204	cg15836635	MOS	1.17275e-21	0.5091
205	cg25958283	GNAL	1.20068e-21	0.41775
206	cg23003534	INA	1.2017e-21	0.26115
207	cg23528705	UNCX	1.2017e-21	0.34145
208	cg25683325	CD1D	1.20778e-21	0.38285
209	cg16132520	AKR1B1	1.2365e-21	0.2414
210	cg21185289	TLX2	1.2661e-21	0.287
211	cg14875171	NRXN1	1.37167e-21	0.21955
212	cg17796010	MIR663	1.4045e-21	0.24655
213	cg06060135	IRX1	1.42488e-21	0.43045
214	cg25307168	SLC32A1	1.46661e-21	0.2707
215	cg20114732	T	1.57468e-21	0.3496
216	cg21097881	NPY	1.59756e-21	0.33915
217	cg27254482	OLIG2	1.62096e-21	0.2736
218	cg22455914	LAMA1	1.62932e-21	0.56785
219	cg01397679	NKX2-2	1.64694e-21	0.32815
220	cg12180703	SLC32A1	1.64694e-21	0.2316
221	cg23987444	SLC18A3,CHAT	1.70136e-21	0.3794
222	cg05376374	MIR129-2	1.70459e-21	0.2228
223	cg27357571	OLIG2	1.74556e-21	0.39725
224	cg15173134	SLC18A2	1.74823e-21	0.54665
225	cg24896649	ZFP42	1.74823e-21	0.2537
226	cg08475953	COL23A1	1.8238e-21	0.2099
227	cg04819499	C1QL1	1.88495e-21	0.399
228	cg26261793	DNM3	1.8953e-21	0.3288
229	cg10541517	TMEM132C	1.92309e-21	0.33815
230	cg11601252	LBXCOR1	2.04718e-21	0.4276
231	cg23989821	C14orf39	2.04718e-21	0.34675
232	cg03970036	PTPRN	2.07763e-21	0.31845
233	cg12477716	IGF2BP1	2.0888e-21	0.47425
234	cg03045635	DRD5	2.09285e-21	0.24405
235	cg26937500	CARD11	2.09285e-21	0.38425
236	cg25884711	NPY	2.10442e-21	0.24235
237	cg24109980	SLC18A3,CHAT	2.17539e-21	0.3364
238	cg00853103	A2BP1	2.21996e-21	0.3144
239	cg04235837	IQSEC1	2.21996e-21	0.30415
240	cg24236409	EDNRB	2.25296e-21	0.2766
241	cg16670554	LBXCOR1	2.27845e-21	0.287
242	cg17929687	PTGDR	2.27845e-21	0.23655
243	cg11671688	GPR6	2.28313e-21	0.2107
244	cg09812070	GABRA4	2.33042e-21	0.2993
245	cg16364709	ERN2	2.36454e-21	0.40375
246	cg18092028	CDH4	2.40043e-21	0.204
247	cg03169018	NEFM	2.41672e-21	0.2296
248	cg06072021	FLI1	2.41672e-21	0.4092
249	cg06312813	CXCL2	2.41672e-21	0.2576
250	cg12631351	RASGRF2	2.41672e-21	0.36905
251	cg24885417	NPY	2.41672e-21	0.266
252	cg06073449	T	2.43017e-21	0.4859
253	cg18404308	CNGA3	2.44394e-21	0.35155
254	cg14523847	DPP6	2.48757e-21	0.29435
255	cg19870512	KCNA6	2.48757e-21	0.46195
256	cg13643914	QRFPR	2.50136e-21	0.47565
257	cg03315869	GLB1L3	2.53845e-21	0.487
258	cg00232735	OPCML	2.66557e-21	0.36115
259	cg13566610	RELN	2.66557e-21	0.30665
260	cg20844851	VGLL2	2.70601e-21	0.44705
261	cg04945331	SOX14	2.72179e-21	0.35085
262	cg12110677	CPXM1	2.81421e-21	0.29365
263	cg00028935	ZIC4	2.93467e-21	0.2386
264	cg09321400	SLC6A2	2.93467e-21	0.27045
265	cg01995743	SLC35F1	3.02461e-21	0.32005
266	cg04701034	NID2	3.02461e-21	0.23875
267	cg03059131	FOXB1	3.05897e-21	0.38665
268	cg13880779	NKX2-4	3.05897e-21	0.2633
269	cg16635314	CSDAP1	3.05897e-21	0.34725
270	cg17410236	FLRT2	3.05897e-21	0.2275
271	cg25908985	IHH	3.05897e-21	0.43895
272	cg02610222	POU4F2	3.281e-21	0.2037
273	cg13371788	VGLL2	3.32039e-21	0.4032
274	cg23807890	WDR69	3.34073e-21	0.35215
275	cg10370599	HS3ST2	3.36043e-21	0.2678
276	cg06269673	SHISA3	3.47259e-21	0.4476
277	cg13451025	FAM150A	3.61502e-21	0.29135
278	cg16086620	CHGA	3.61502e-21	0.37095
279	cg22802813	USP44	3.70393e-21	0.20935
280	cg21322436	CNTNAP2	3.83e-21	0.2405
281	cg03983645	DBX1	3.8534e-21	0.3377
282	cg13703871	ZNF177	3.93606e-21	0.22665
283	cg16732616	DMRTA2	3.93606e-21	0.3615
284	cg15994026	CD38	4.05779e-21	0.3625
285	cg27583690	NKX6-2	4.25941e-21	0.38735
286	cg15241920	TTYH1	4.28542e-21	0.42745
287	cg08095196	GJD2	4.2995e-21	0.40695
288	cg24595510	SCRT2	4.36558e-21	0.45765
289	cg03072621	A2BP1	4.39238e-21	0.34425
290	cg10386483	GJD2	4.6669e-21	0.42015
291	cg06319822	HBM	4.69552e-21	0.45055
292	cg13611347	NOL4	4.84284e-21	0.28645
293	cg24891539	SOX17	5.00789e-21	0.3308
294	cg05936219	OTOP1	5.07037e-21	0.21945
295	cg12078605	LRRTM1,CTNNA2	5.07037e-21	0.3189
296	cg20107395	DOK5	5.13322e-21	0.4081
297	cg25120290	FLRT2	5.13322e-21	0.25835
298	cg27376707	A2BP1	5.1651e-21	0.28925
299	cg14409559	MSC	5.24434e-21	0.46735
300	cg24663256	KCNIP4	5.27708e-21	0.3097
301	cg03530754	TMEM132C	5.31073e-21	0.39745
302	cg08034379	WDR69	5.39241e-21	0.26865
303	cg25720804	TLX3	5.56074e-21	0.2041
304	cg18011364	RELN	5.57943e-21	0.4105
305	cg25465938	CACNA1E	5.57943e-21	0.2763
306	cg10109500	GHSR	5.61484e-21	0.30275
307	cg12816961	NKX6-2	5.70181e-21	0.31055
308	cg23338503	DOCK2	5.84133e-21	0.2935
309	cg22798201	GABRA4	5.98675e-21	0.27135
310	cg08447525	GPR149	6.17437e-21	0.2353
311	cg15146859	GALR1	6.27092e-21	0.46785
312	cg19725343	IGLON5	6.36775e-21	0.4002
313	cg05377226	DNM3	6.46621e-21	0.41185
314	cg06769546	NKX6-2	6.77224e-21	0.3075
315	cg13844591	CD1D	6.77224e-21	0.3467
316	cg22863523	CALCA	6.81509e-21	0.40585
317	cg09793121	OLIG2	6.84104e-21	0.23985
318	cg20872937	GALR1	7.53715e-21	0.37495
319	cg27058257	VSTM2B	7.63373e-21	0.39565
320	cg15987885	NMNAT2	7.73175e-21	0.2829
321	cg10192893	PHOX2B	8.06896e-21	0.29155
322	cg02328010	RYR2	8.17297e-21	0.32875
323	cg19267861	MIR124-3	8.17297e-21	0.23805
324	cg03905847	NKX6-2	8.52828e-21	0.27315
325	cg06164660	TMEM132C	8.66111e-21	0.35725
326	cg02467990	VWC2	8.7173e-21	0.36315
327	cg04390523	EDNRB	8.83015e-21	0.27875
328	cg25616216	SNX32	8.83015e-21	0.2824
329	cg23359394	DOK5	9.13055e-21	0.3327
330	cg20014049	PTF1A	9.35464e-21	0.44895
331	cg00480389	CBLN4	9.41862e-21	0.2001
332	cg14453201	AHRR	9.86669e-21	0.30655
333	cg20888142	SYN2	9.86669e-21	0.252
334	cg16999370	QRFPR	9.92548e-21	0.3666
335	cg04842146	RALYL	1.04563e-20	0.318
336	cg05102581	EMILIN2	1.07974e-20	0.44615
337	cg27331524	WNT2	1.08546e-20	0.3823
338	cg09434193	HBA1	1.10244e-20	0.21255
339	cg16619395	GPR149	1.11931e-20	0.3816
340	cg17364114	SLC22A3	1.12699e-20	0.38205
341	cg02958321	B3GNT5,MCF2L2	1.13393e-20	0.31445
342	cg19580752	VENTX	1.14159e-20	0.47115
343	cg18507707	GABBR2	1.14884e-20	0.40425
344	cg06499647	C2orf40	1.15656e-20	0.2529
345	cg14614314	CALY	1.17928e-20	0.4881
346	cg18755296	NPBWR1	1.17928e-20	0.4036
347	cg19971716	QRFPR	1.18701e-20	0.39725
348	cg02656891	C1orf94	1.19705e-20	0.3794
349	cg24767148	PTF1A	1.19705e-20	0.3952
350	cg27032232	DPP6	1.20502e-20	0.2433
351	cg20003494	SNCA	1.22383e-20	0.3456
352	cg16528511	RIPPLY2	1.22898e-20	0.4354
353	cg20701486	NPHS2	1.25891e-20	0.3683
354	cg18777119	VSTM2B	1.26474e-20	0.42815
355	cg20600210	APCDD1L	1.26474e-20	0.2824
356	cg26132320	MMP9	1.27325e-20	0.21475
357	cg15975865	GYPC	1.28142e-20	0.3872
358	cg26599006	GSC2	1.29007e-20	0.4212
359	cg23778149	LOC401463	1.29873e-20	0.30105
360	cg25632105	CHRM2	1.31901e-20	0.2324
361	cg12072560	CIDEA	1.34002e-20	0.36985
362	cg06632027	SNCA	1.34888e-20	0.38905
363	cg17349389	LRRTM1,CTNNA2	1.37917e-20	0.2108
364	cg05988267	RRN3P1	1.41356e-20	0.27895
365	cg01461410	TBX18	1.41965e-20	0.31335
366	cg08774368	CHST2	1.41965e-20	0.30295
367	cg05196820	GSX2	1.42748e-20	0.3857
368	cg00423153	SPHKAP	1.45138e-20	0.31205
369	cg01384488	NKX6-2	1.45138e-20	0.32225
370	cg06500120	GSX2	1.45138e-20	0.20915
371	cg12041056	MIAT	1.45138e-20	0.4024
372	cg24718971	RASGRF2	1.45138e-20	0.3277
373	cg16288089	TAC1	1.47417e-20	0.2283
374	cg04568492	ACTA1	1.48076e-20	0.43035
375	cg05736768	DPYS	1.48076e-20	0.277
376	cg17241776	DLEU7	1.49058e-20	0.2675
377	cg23757446	ONECUT2	1.50065e-20	0.2074
378	cg17509220	CACNA1A	1.51069e-20	0.42755
379	cg01893212	VWC2	1.53467e-20	0.39235
380	cg10512745	DMRTA2	1.5449e-20	0.52495
381	cg14834938	ISL1	1.60864e-20	0.3662
382	cg00197313	NEFL	1.64877e-20	0.2211
383	cg00929798	CALY	1.65969e-20	0.2652
384	cg18451814	OTX2	1.67111e-20	0.23455
385	cg18082337	ZIC4	1.67879e-20	0.2977
386	cg23642130	ZNF536	1.67879e-20	0.28265
387	cg16862295	SHISA3	1.71681e-20	0.42555
388	cg17911318	GALR1	1.71681e-20	0.21015
389	cg26734696	HS3ST4	1.72804e-20	0.49315
390	cg02914422	PDE1C	1.76784e-20	0.25555
391	cg23253569	OLIG2	1.76784e-20	0.314
392	cg01188592	RSPO4	1.76815e-20	0.37675
393	cg07792478	MIR124-2	1.76815e-20	0.2337
394	cg27212234	ATP4A	1.76815e-20	0.29785
395	cg27277463	FAM19A2	1.78005e-20	0.4572
396	cg08831002	SP8	1.79227e-20	0.24355
397	cg24083324	PROX1	1.8204e-20	0.40005
398	cg03659519	GALR1	1.84954e-20	0.27575
399	cg27649239	LBXCOR1	1.86225e-20	0.278
400	cg07085962	POM121L2	1.91353e-20	0.2671
401	cg19651694	PHOX2A	1.91353e-20	0.214
402	cg13801416	AKR1B1	1.97912e-20	0.2502
403	cg05302386	PTGDR	1.98851e-20	0.57535
404	cg16640855	NEUROD1	1.98851e-20	0.29745
405	cg07176264	SCTR	2.01981e-20	0.477
406	cg12882697	SLC6A3	2.04737e-20	0.28665
407	cg23697417	RSPO4	2.11739e-20	0.4647
408	cg19901801	SYT6	2.16189e-20	0.2612
409	cg27593384	CDH2	2.16189e-20	0.3707
410	cg01614020	NEFL	2.17644e-20	0.44025
411	cg08939095	BNC1	2.20218e-20	0.3447
412	cg13671919	LOC642597	2.20218e-20	0.221
413	cg02215070	AKR1B1	2.21715e-20	0.2307
414	cg15929698	NPY	2.22811e-20	0.2514
415	cg26948907	FOXC2	2.22811e-20	0.30135
416	cg06003986	BRUNOL4	2.36199e-20	0.4151
417	cg23632875	TCERG1L	2.36199e-20	0.43835
418	cg09656389	PAX6	2.39976e-20	0.21625
419	cg24158594	TOX	2.45966e-20	0.50575
420	cg26460471	GRP	2.49869e-20	0.36895
421	cg07113642	CPXM1	2.59192e-20	0.22875
422	cg25900085	MIR124-2	2.59192e-20	0.3624
423	cg00254133	NTSR1	2.74772e-20	0.28955
424	cg05542262	RASGRF2	2.81575e-20	0.44955
425	cg02237470	NPBWR1	2.98573e-20	0.39705
426	cg19760241	LHX1	2.98573e-20	0.2003
427	cg10940462	NRXN2	3.03348e-20	0.3073
428	cg06046431	BDNF	3.06352e-20	0.22745
429	cg14289246	SFRP2	3.06352e-20	0.36325
430	cg16166796	PTPRN	3.06352e-20	0.345
431	cg13177747	RSPO2	3.15562e-20	0.3323
432	cg26333837	NEUROG3	3.15562e-20	0.2129
433	cg03145999	ZSCAN18	3.26307e-20	0.3023
434	cg00575005	RIPPLY2	3.27352e-20	0.28815
435	cg13294849	SOX2OT	3.27352e-20	0.2761
436	cg25718467	LOC145845	3.27352e-20	0.33835
437	cg22491927	CACNA1A	3.29551e-20	0.48515
438	cg08272731	LHX8	3.31928e-20	0.3199
439	cg06962944	TOX2	3.37223e-20	0.235
440	cg18277754	ALK	3.38901e-20	0.32855
441	cg20987924	FOXB1	3.41272e-20	0.24265
442	cg14882700	OTOP1	3.43654e-20	0.32175
443	cg01535698	FMN2	3.46042e-20	0.30095
444	cg06469345	DRD5	3.50233e-20	0.20555
445	cg07213036	CDX2	3.50233e-20	0.46285
446	cg27247697	CD8A	3.5269e-20	0.25655
447	cg19385628	GRM7	3.58324e-20	0.24095
448	cg14763548	VSX1	3.63904e-20	0.4819
449	cg02631468	VSX1	3.65224e-20	0.2916
450	cg02736420	SOX21	3.65224e-20	0.27555
451	cg16897114	KCNA5	3.67785e-20	0.35415
452	cg20944305	P2RY1	3.73678e-20	0.44035
453	cg07033372	SLC32A1	3.74871e-20	0.3519
454	cg14060496	BHLHE23	3.74871e-20	0.3112
455	cg14381623	LHX3	3.74871e-20	0.2332
456	cg12395205	CIDEA	3.86934e-20	0.33795
457	cg05223720	CALN1	3.9871e-20	0.42255
458	cg13078140	SLIT2	3.9871e-20	0.29265
459	cg27315742	VGLL2	3.9871e-20	0.3145
460	cg01574663	HS3ST2	4.03587e-20	0.25345
461	cg07586272	GPR83	4.03587e-20	0.3243
462	cg01912921	FOXC1	4.06396e-20	0.38815
463	cg10615414	SLC32A1	4.23312e-20	0.34845
464	cg07914084	RYR2	4.26247e-20	0.4258
465	cg09360770	FOXC2	4.32367e-20	0.3181
466	cg04475027	TMEM132C	4.35427e-20	0.24315
467	cg12164612	KCNA4	4.46296e-20	0.3556
468	cg13096208	ST8SIA3	4.53467e-20	0.32275
469	cg05769349	TBX5	4.60714e-20	0.24745
470	cg14055896	CACNG8	4.64027e-20	0.3811
471	cg03885271	BHLHE23	4.67243e-20	0.328
472	cg05783915	EMX2OS,EMX2	4.81554e-20	0.27865
473	cg01729827	CBLN4	4.89261e-20	0.3498
474	cg20072442	LRRTM1,CTNNA2	5.0954e-20	0.4178
475	cg25079102	TBX5	5.29725e-20	0.3196
476	cg06327407	CPXM1	5.33426e-20	0.3201
477	cg01495122	SFRP1	5.3732e-20	0.33565
478	cg10569606	KCNA1	5.45743e-20	0.29905
479	cg09854626	SOX8	5.7262e-20	0.28325
480	cg18229521	SLC24A4	5.95381e-20	0.25615
481	cg22130262	MOS	5.95381e-20	0.3115
482	cg12160317	OTOP1	5.99581e-20	0.20815
483	cg22702328	CA10	6.20082e-20	0.2597
484	cg20521389	GFRA2	6.46821e-20	0.4819
485	cg07849944	A2BP1	6.57306e-20	0.32065
486	cg06675190	ACAN	6.67813e-20	0.34825
487	cg15775921	PAX3	6.71371e-20	0.2018
488	cg18639233	SIX6	6.71371e-20	0.38285
489	cg02317400	VENTX	7.03011e-20	0.30045
490	cg02012703	VSTM2B	7.06801e-20	0.48135
491	cg23487201	APCDD1L	7.06801e-20	0.21665
492	cg14140647	EMILIN2	7.10487e-20	0.33905
493	cg17448335	CRHBP	7.10487e-20	0.3815
494	cg10980436	NPHS2	7.27215e-20	0.2294
495	cg15699267	MIR124-3	7.44176e-20	0.3473
496	cg18664869	PCDHB15	7.44176e-20	0.29335
497	cg14953590	VGLL2	7.54597e-20	0.2513
498	cg17161250	C2orf40	7.60182e-20	0.4929
499	cg14123923	POU4F1	7.65666e-20	0.3385
500	cg03175653	GALR1	7.77923e-20	0.2467
501	cg14328457	STAC2	7.97367e-20	0.2767
502	cg18467168	IQSEC1	8.2452e-20	0.2912
503	cg22229906	BCAT1	8.30471e-20	0.3219
504	cg13759674	GRIN1	8.35025e-20	0.34125
505	cg27122213	OTX2	8.35025e-20	0.3368
506	cg19423622	PTPRN2	8.41029e-20	0.3314
507	cg12072964	LAMA1	8.46603e-20	0.44905
508	cg19803052	TMEM196	8.53114e-20	0.27185
509	cg13786089	ZFR2	8.57814e-20	0.3131
510	cg21287054	TTYH1	8.57814e-20	0.30165
511	cg13946520	CD8A	8.85417e-20	0.36305
512	cg20302133	KCNA3	8.85417e-20	0.5151
513	cg11445123	CPXM1	8.91946e-20	0.3466
514	cg26987597	FOXF2	9.04679e-20	0.4617
515	cg17816394	GNG4	9.11231e-20	0.21085
516	cg14123942	GRIN3A	9.42358e-20	0.3748
517	cg04050867	RSPO2	9.47505e-20	0.3084
518	cg14073722	CA10	9.47505e-20	0.3515
519	cg18918349	NR2E1	9.62568e-20	0.35365
520	cg21135135	WBSCR17	9.85227e-20	0.34565
521	cg08870743	OLIG2	9.92003e-20	0.4191
522	cg22049569	CACNG8	9.98862e-20	0.3517
523	cg05604079	QRFPR	1.00655e-19	0.5268
524	cg07012770	EMILIN2	1.00899e-19	0.232
525	cg13765939	MIAT	1.00899e-19	0.36865
526	cg18147366	CR1	1.00899e-19	0.25505
527	cg02874376	DLK1	1.0417e-19	0.28325
528	cg01583131	BDNF	1.07539e-19	0.20575
529	cg23906738	NKX2-1	1.09274e-19	0.27435
530	cg14409023	OTX2OS1	1.11016e-19	0.41575
531	cg03981954	FEZF1	1.11663e-19	0.29825
532	cg08757742	RASGRF2	1.14433e-19	0.3174
533	cg24225517	NR2E1	1.15101e-19	0.35735
534	cg08065231	ZNF177	1.2111e-19	0.20205
535	cg00741836	DOK5	1.21602e-19	0.47435
536	cg11528849	NEUROD1	1.25346e-19	0.3469
537	cg10784386	THBS4	1.26068e-19	0.3706
538	cg11229513	PRDM14	1.26068e-19	0.21095
539	cg18206017	RIPPLY2	1.35336e-19	0.2769
540	cg20771178	STK33	1.36312e-19	0.23395
541	cg06785999	SIX6	1.40741e-19	0.463
542	cg07311313	CDX2	1.40741e-19	0.37545
543	cg05962092	KCNA7	1.41323e-19	0.20995
544	cg08572611	ACTL6B	1.41323e-19	0.242
545	cg00690148	C1QL2	1.435e-19	0.2801
546	cg02574509	FMN2	1.44411e-19	0.25875
547	cg18349138	CHODL	1.45435e-19	0.2981
548	cg00910695	RSPO2	1.46299e-19	0.40075
549	cg16793394	OTX2	1.46299e-19	0.26545
550	cg15140703	STAG3,GPC2	1.47357e-19	0.27755
551	cg09795588	PTF1A	1.49507e-19	0.25675
552	cg17214381	ZFP42	1.49507e-19	0.38655
553	cg05164933	SFRP2	1.50594e-19	0.22465
554	cg19619405	ADAMTS20	1.54351e-19	0.23805
555	cg06211893	DNM3	1.5478e-19	0.29495
556	cg18900649	PRDM13	1.5478e-19	0.25205
557	cg22763718	PCDH8	1.5478e-19	0.28055
558	cg01559663	NPBWR1	1.55664e-19	0.26745
559	cg08604097	NXPH1	1.62371e-19	0.28635
560	cg05904135	NKX6-2	1.63551e-19	0.2793
561	cg19651132	KCNA1	1.64586e-19	0.3158
562	cg10429922	GREM1	1.65926e-19	0.27175
563	cg01789478	NEUROD1	1.67133e-19	0.2489
564	cg05121790	TNFRSF8	1.68348e-19	0.24375
565	cg07244354	EBF3	1.7107e-19	0.20425
566	cg05296192	KCNK10	1.76622e-19	0.24615
567	cg15272362	VSX1	1.76622e-19	0.23515
568	cg03483150	PENK	1.80777e-19	0.2983
569	cg17412886	ISL1	1.80777e-19	0.4243
570	cg16709232	KIF19	1.85285e-19	0.21665
571	cg12233363	SIM1	1.88267e-19	0.2047
572	cg09861917	FOXA2	1.89628e-19	0.25605
573	cg02172150	WBSCR17	1.92699e-19	0.28365
574	cg05700339	CIDEA	1.97493e-19	0.3333
575	cg05965392	FAM150A	2.00687e-19	0.2402
576	cg02878244	DBX1	2.10824e-19	0.2284
577	cg13088368	TOX2	2.10824e-19	0.21075
578	cg06779449	TOX2	2.12366e-19	0.2085
579	cg09241022	C14orf23	2.15451e-19	0.27665
580	cg24242823	NPY	2.18917e-19	0.37125
581	cg25950235	MIR9-3	2.21813e-19	0.3846
582	cg04025964	NR5A2	2.27346e-19	0.4705
583	cg01098237	SNX32	2.28638e-19	0.2279
584	cg14270857	HPSE2	2.30664e-19	0.2327
585	cg00626110	NKX6-2	2.32299e-19	0.21115
586	cg07302069	HOXA7	2.35754e-19	0.54195
587	cg25191628	DMRTA2	2.35754e-19	0.2153
588	cg10863741	TMEM155,LOC100192379	2.37446e-19	0.3702
589	cg12892506	ZIC4	2.39218e-19	0.2546
590	cg22920300	SOX2OT	2.43062e-19	0.3126
591	cg06740600	RYR1	2.43799e-19	0.4198
592	cg10363246	KCNA1	2.43799e-19	0.35805
593	cg13646020	PHOX2B	2.43799e-19	0.37595
594	cg17567560	INA	2.43799e-19	0.2142
595	cg10245988	SYN2	2.45584e-19	0.20385
596	cg00450824	STK33	2.49511e-19	0.30315
597	cg03002848	VENTX	2.53183e-19	0.2534
598	cg07990546	TLX2	2.65601e-19	0.2173
599	cg14022711	APBB1IP	2.65601e-19	0.27
600	cg16624692	SNX32	2.80648e-19	0.37795
601	cg19937938	RSPO4	2.82523e-19	0.45025
602	cg10168149	FLJ32063	2.84791e-19	0.22355
603	cg27089768	TCL1A	2.86873e-19	0.3718
604	cg04343891	PRDM8	2.91095e-19	0.31245
605	cg18944047	KIF19	2.92419e-19	0.3677
606	cg20311863	BARHL2	2.92419e-19	0.23655
607	cg26933063	HS3ST4	2.92419e-19	0.2715
608	cg26394244	NID2	2.94395e-19	0.46735
609	cg14602341	FAM7A3	2.98477e-19	0.21655
610	cg19712603	PCDH8	2.98477e-19	0.26555
611	cg24705960	FEZF2	3.0326e-19	0.3115
612	cg06958563	LOC645323	3.10396e-19	0.2393
613	cg23243038	TRIM71	3.10402e-19	0.2491
614	cg12306195	CRMP1	3.15401e-19	0.20525
615	cg02332982	DBX2	3.20041e-19	0.29965
616	cg21239311	NR2E1	3.21957e-19	0.3456
617	cg05134015	SFTA3	3.2668e-19	0.2738
618	cg26492446	BHLHE23	3.2668e-19	0.38325
619	cg00795341	THBS4	3.31491e-19	0.45645
620	cg02026062	FAM162B	3.33906e-19	0.34275
621	cg05238769	OLIG2	3.3594e-19	0.2812
622	cg27504292	FAM101A	3.3594e-19	0.25325
623	cg08512702	LOC285548	3.38411e-19	0.3043
624	cg03613077	RGS7	3.40441e-19	0.2631
625	cg09259037	TBX18	3.40441e-19	0.26385
626	cg17583413	NEUROG3	3.42925e-19	0.2847
627	cg09200738	FAM7A2,FAM7A1	3.44544e-19	0.28945
628	cg25309759	RASL10B	3.44544e-19	0.20725
629	cg08073312	SOX14	3.46595e-19	0.32655
630	cg09017619	HOXA7	3.54759e-19	0.41395
631	cg08734740	ISL1	3.65307e-19	0.2079
632	cg11416384	KIAA1239	3.65307e-19	0.45945
633	cg15509687	GRP	3.65307e-19	0.286
634	cg00437985	CRYM	3.67543e-19	0.29735
635	cg05031521	SOX8	3.69777e-19	0.33615
636	cg18582824	CNTNAP5	3.69777e-19	0.22535
637	cg02401454	HBQ1	3.71036e-19	0.2259
638	cg13461241	ZNF578	3.71036e-19	0.32715
639	cg18924324	PRDM13	3.71036e-19	0.41285
640	cg01037890	PHYHIPL	3.76976e-19	0.253
641	cg04688351	PAX3	3.7784e-19	0.2577
642	cg13482308	PAX5	3.7784e-19	0.2202
643	cg17307442	EMX2OS,EMX2	3.7784e-19	0.33325
644	cg26682580	TMEM132C	3.7784e-19	0.26415
645	cg04110601	GDF10	3.79644e-19	0.4624
646	cg21634365	GALR1	3.79644e-19	0.3359
647	cg06522681	CCDC105	3.81449e-19	0.2762
648	cg21502786	MSX2P1	3.81449e-19	0.343
649	cg25832771	MSC	3.84279e-19	0.20695
650	cg07249459	FOXC2	3.85171e-19	0.3251
651	cg14926717	FLJ43390	3.85171e-19	0.397
652	cg18375860	RYR2	3.85171e-19	0.2657
653	cg24927800	DES	3.97681e-19	0.24485
654	cg13336642	C10orf125	4.17632e-19	0.26625
655	cg23849311	TMEM90B	4.20774e-19	0.37895
656	cg20357628	PHACTR3	4.30794e-19	0.44135
657	cg24812837	TLX1	4.30794e-19	0.36555
658	cg10034890	DNER	4.39877e-19	0.3938
659	cg20948997	XKR4	4.39877e-19	0.30745
660	cg08883223	LHX9	4.46937e-19	0.3585
661	cg07070305	RRN3P1	4.49653e-19	0.2863
662	cg26831119	PITX2	4.49653e-19	0.263
663	cg25732462	LYPD5	4.63164e-19	0.34465
664	cg25756435	MAST1	4.66562e-19	0.2494
665	cg00270497	RIPPLY2	4.73496e-19	0.31175
666	cg12877251	LOC157627	4.76398e-19	0.4966
667	cg25996119	NKX2-1	4.76398e-19	0.47065
668	cg16002818	BOLL	4.7995e-19	0.22705
669	cg11054631	LOC283392,TRHDE	4.9557e-19	0.3385
670	cg25209842	FGF8	4.9557e-19	0.22475
671	cg13267264	PRDM14	4.97434e-19	0.3943
672	cg19736503	RIPPLY2	4.97434e-19	0.32135
673	cg20157281	PCSK2	4.97434e-19	0.3056
674	cg19178853	NBLA00301,HAND2	5.13516e-19	0.41715
675	cg08000065	UNC5D	5.16115e-19	0.29585
676	cg21541833	LOC200726	5.16115e-19	0.3566
677	cg07695835	KCNIP4	5.19917e-19	0.24525
678	cg18673954	INA	5.28323e-19	0.3037
679	cg04671611	A2BP1	5.36206e-19	0.2294
680	cg18721420	CCDC105	5.40113e-19	0.2214
681	cg04543008	PHOX2A	5.52943e-19	0.36125
682	cg21079345	AKR1B1	5.52943e-19	0.21145
683	cg23244289	THBS4	5.5505e-19	0.33595
684	cg02191312	PTGDR	5.58466e-19	0.3733
685	cg03876032	MYO3A	5.58466e-19	0.20155
686	cg17202313	SOX2OT	5.66837e-19	0.3979
687	cg24324985	FOXA2	5.66837e-19	0.2651
688	cg26976732	HBM	5.95933e-19	0.4008
689	cg23015696	LEPREL1	6.26044e-19	0.23185
690	cg03657573	B3GNT5,MCF2L2	6.3394e-19	0.5487
691	cg26990587	ACTL6B	6.3394e-19	0.22485
692	cg23739994	GPR83	6.37781e-19	0.2157
693	cg26337312	LMX1A	6.37883e-19	0.2594
694	cg18424634	ZIC1	6.47352e-19	0.28335
695	cg27615388	HTR1A	6.47352e-19	0.23555
696	cg17305266	FOXF2	6.56246e-19	0.3396
697	cg22376706	PTPRR	6.56246e-19	0.3184
698	cg16987305	LEPR	6.66817e-19	0.3379
699	cg27341128	DOK5	6.76797e-19	0.27865
700	cg22178238	PTPRN2	6.85285e-19	0.34135
701	cg11471772	SIM1	7.02351e-19	0.27315
702	cg06118384	KIF5C	7.06718e-19	0.29205
703	cg19155518	GRIK2	7.06718e-19	0.33085
704	cg22750155	STMN2	7.11882e-19	0.36225
705	cg05336115	RSPO4	7.32537e-19	0.425
706	cg07846220	LAMA1	7.50724e-19	0.39815
707	cg16922279	PHOX2A	7.56334e-19	0.28185
708	cg18759960	PTF1A	7.61112e-19	0.33335
709	cg18118685	GALNT13	7.66739e-19	0.4151
710	cg08383399	CSMD1	7.83132e-19	0.26205
711	cg19355087	NKX6-2	7.83132e-19	0.3643
712	cg15909933	NODAL	7.88709e-19	0.26865
713	cg06945523	SFTA3	8.08464e-19	0.4177
714	cg13592399	NID2	8.14522e-19	0.2807
715	cg10122865	OTX1	8.19695e-19	0.2483
716	cg26077100	SOX7	8.24799e-19	0.3384
717	cg26820055	ARHGEF4	8.44037e-19	0.35305
718	cg22987590	GFRA2	8.57515e-19	0.33525
719	cg26763877	CSMD1	8.64331e-19	0.38245
720	cg21472506	OTX1	8.70825e-19	0.2527
721	cg10304637	NRN1	8.98074e-19	0.4353
722	cg16240162	ZIC4	9.50221e-19	0.2233
723	cg07139301	SLC2A2	9.57298e-19	0.27705
724	cg23696752	GRM1	9.64413e-19	0.2755
725	cg14658067	UNCX	9.7991e-19	0.2379
726	cg24636477	GDF10	9.86112e-19	0.3981
727	cg21384203	GSC2	9.93126e-19	0.26505
728	cg16357388	CRMP1	9.98647e-19	0.27395
729	cg20014398	PAX6	9.98647e-19	0.23235
730	cg25160286	EVX1	1.01466e-18	0.2234
731	cg00546005	KCNG1	1.0387e-18	0.20985
732	cg11213520	LHX5	1.0387e-18	0.35015
733	cg14719951	DSC3	1.04647e-18	0.3192
734	cg04166618	LOC643387,LOC151174	1.05422e-18	0.2016
735	cg03352287	CRCT1	1.07005e-18	0.45205
736	cg24150623	MIR125B1,LOC399959	1.07005e-18	0.33395
737	cg17059658	ADCYAP1	1.08722e-18	0.28015
738	cg24728018	CLVS2	1.09527e-18	0.2744
739	cg11214140	SOX17	1.10106e-18	0.23225
740	cg21142738	NLGN4X	1.10106e-18	0.20835
741	cg04014105	SLC22A16	1.10917e-18	0.39105
742	cg09698471	HTR1A	1.11751e-18	0.27755
743	cg18249634	TRIM71	1.12345e-18	0.4341
744	cg27403265	HS3ST2	1.12345e-18	0.2005
745	cg14603098	ACCN1	1.12946e-18	0.3525
746	cg25208017	FMN2	1.12946e-18	0.51595
747	cg21282630	CYYR1	1.18599e-18	0.37985
748	cg06651311	KIAA1239	1.20253e-18	0.33445
749	cg16994506	CCND2	1.20253e-18	0.3577
750	cg19254119	ZNF560	1.22188e-18	0.35745
751	cg08154348	RIPPLY2	1.24105e-18	0.31975
752	cg11985360	GSC2	1.25045e-18	0.2234
753	cg15304699	NKX6-2	1.30075e-18	0.44195
754	cg06094615	C10orf53	1.30777e-18	0.30455
755	cg11679177	RGS7	1.30777e-18	0.4048
756	cg15428578	RYR3	1.30777e-18	0.35325
757	cg13777681	DPP10	1.31716e-18	0.24195
758	cg19761848	GBX2	1.32743e-18	0.35775
759	cg01222324	VENTX	1.35878e-18	0.28585
760	cg15749870	CLVS2	1.35878e-18	0.30835
761	cg06226567	C20orf56	1.40427e-18	0.3589
762	cg03181248	SP9	1.41328e-18	0.27045
763	cg11957331	TMEM145	1.41328e-18	0.3091
764	cg22694191	HAPLN4	1.4223e-18	0.2429
765	cg17509967	CACNA1A	1.43267e-18	0.41275
766	cg03011535	TOX2	1.44205e-18	0.29325
767	cg12993163	SHOX2	1.4653e-18	0.22285
768	cg02650317	MIR124-3	1.51202e-18	0.37425
769	cg12124922	CD1D	1.52233e-18	0.5251
770	cg13628577	PRDM6	1.53375e-18	0.20535
771	cg05184456	SCRT1	1.5684e-18	0.2468
772	cg21172458	CA3	1.5684e-18	0.22085
773	cg10541864	NBLA00301,HAND2	1.57688e-18	0.34265
774	cg03205103	EGFLAM	1.58531e-18	0.2406
775	cg20395967	MIR663	1.58531e-18	0.20775
776	cg25039722	CA10	1.59706e-18	0.43895
777	cg00851770	CIDEA	1.63636e-18	0.37895
778	cg22809871	FGF14	1.64877e-18	0.2589
779	cg14507337	SIX6	1.71318e-18	0.24445
780	cg05523911	TCHH	1.74064e-18	0.23285
781	cg23649708	RALYL	1.75367e-18	0.2339
782	cg09792881	DMRTA2	1.81036e-18	0.36275
783	cg03132773	HS3ST2	1.86845e-18	0.27945
784	cg02974928	CACNA1E	1.91271e-18	0.46905
785	cg05020625	TTBK1	1.92721e-18	0.2067
786	cg18028999	C15orf26	1.95626e-18	0.28695
787	cg24659054	NKX6-2	1.95626e-18	0.4887
788	cg14007067	SALL3	1.98557e-18	0.2714
789	cg27199384	A2BP1	2.04892e-18	0.29435
790	cg00768993	FLJ32063	2.08247e-18	0.2345
791	cg11198128	SNX32	2.0933e-18	0.46675
792	cg24727399	QRFPR	2.0933e-18	0.4987
793	cg13740698	SHISA3	2.14317e-18	0.3144
794	cg20711812	ONECUT3	2.15925e-18	0.2069
795	cg08074851	KCNK12	2.17525e-18	0.27875
796	cg00302521	CRCT1	2.20587e-18	0.28365
797	cg04698114	SALL1	2.20587e-18	0.3645
798	cg24934063	FEZF1	2.20587e-18	0.2946
799	cg01532168	KCNK9	2.22235e-18	0.2811
800	cg18324707	DGKI	2.2368e-18	0.36845
801	cg21667878	IGF2,IGF2AS,INS-IGF2	2.2368e-18	0.38455
802	cg20649017	HOXD10	2.24899e-18	0.2243
803	cg25987923	EMX2OS,EMX2	2.24899e-18	0.2591
804	cg06911121	TBX5	2.30196e-18	0.33635
805	cg22534145	SSTR4	2.3192e-18	0.2339
806	cg05994094	C18orf34	2.35628e-18	0.40825
807	cg07860213	PRDM14	2.37408e-18	0.21665
808	cg05303132	PRDM16,FLJ42875	2.40986e-18	0.3401
809	cg23874561	PRDM8	2.40986e-18	0.30025
810	cg22769941	NELL1	2.44753e-18	0.39785
811	cg02547269	FOXF2	2.46617e-18	0.3753
812	cg01790002	EVX1	2.49873e-18	0.3328
813	cg17037282	ISL1	2.49873e-18	0.4039
814	cg09382096	PAX6	2.51494e-18	0.2361
815	cg25266629	TLX1	2.52872e-18	0.4205
816	cg06419750	GLT1D1	2.58594e-18	0.22245
817	cg14000361	GCM2	2.60275e-18	0.4313
818	cg26521404	HOXA9	2.60275e-18	0.2
819	cg22982368	PAX6	2.62222e-18	0.28045
820	cg00393798	STK33	2.6865e-18	0.4323
821	cg06172475	FLI1	2.7016e-18	0.2877
822	cg22151446	PCDHGA8,PCDHGA10,PCDHGA11,PCDHGA12,PCDHGB3,PCDHGB2,PCDHGB1,PCDHGA9,PCDHGB7,PCDHGB6,PCDHGB5,PCDHGB4,PCDHGA2,PCDHGA3,PCDHGA1,PCDHGA6,PCDHGA7,PCDHGA4,PCDHGA5	2.7016e-18	0.2269
823	cg26770917	OLIG1	2.7016e-18	0.2166
824	cg03867475	OLIG1	2.71656e-18	0.31875
825	cg07466705	SLC6A1	2.71656e-18	0.2807
826	cg18568990	EDNRB	2.71656e-18	0.2914
827	cg12070159	RGS20	2.92469e-18	0.22775
828	cg17265829	FAT4	2.97137e-18	0.27925
829	cg17431401	IGF2BP3	2.98516e-18	0.4164
830	cg21038156	VIPR2	2.98516e-18	0.3371
831	cg24772753	SP5	2.98516e-18	0.26595
832	cg17689707	SGK1	3.03112e-18	0.32265
833	cg18789663	PLD5	3.05268e-18	0.4004
834	cg20747266	NMBR	3.07547e-18	0.21575
835	cg19497031	POU4F1	3.09858e-18	0.21745
836	cg17305436	ID4	3.12172e-18	0.3254
837	cg16318053	ISL1	3.16832e-18	0.2199
838	cg17259183	NKX6-2	3.19193e-18	0.3758
839	cg01024444	HAS1	3.36983e-18	0.3125
840	cg01303723	NKX6-2	3.36983e-18	0.37765
841	cg07390122	RSPO2	3.36983e-18	0.2289
842	cg02093112	FBXO39	3.47834e-18	0.38115
843	cg24530250	PHOX2A	3.47834e-18	0.4307
844	cg26560222	DMRTA2	3.55996e-18	0.22165
845	cg18840956	PCSK1	3.6137e-18	0.39515
846	cg18924298	NRN1	3.6137e-18	0.32355
847	cg20764887	COL23A1	3.66108e-18	0.3253
848	cg14330641	SFRP2	3.68508e-18	0.2283
849	cg15839448	SFRP1	3.76123e-18	0.2711
850	cg19084726	PDE4DIP	3.76123e-18	0.24775
851	cg27398263	POU4F1	3.76123e-18	0.295
852	cg20585530	SIX6	3.91514e-18	0.20555
853	cg08304190	MIR663	3.93736e-18	0.30205
854	cg26717554	ELANE	3.93736e-18	0.30365
855	cg04575395	CRMP1	3.96628e-18	0.333
856	cg21195256	C14orf23	3.99639e-18	0.23065
857	cg07090701	C1QL2	4.02265e-18	0.23075
858	cg24686610	ZIC4,ZIC1	4.02265e-18	0.33
859	cg10105971	SGK1	4.05201e-18	0.2784
860	cg00812833	PLD5	4.07896e-18	0.20595
861	cg10461004	LOC285548	4.07896e-18	0.37285
862	cg12374721	PRAC,C17orf93	4.10622e-18	0.30775
863	cg25274503	CAV2	4.16768e-18	0.36925
864	cg09046939	CD8A	4.1974e-18	0.2393
865	cg18920423	PTF1A	4.22948e-18	0.2987
866	cg17208528	TCF21	4.29666e-18	0.39865
867	cg03234732	ZNF454	4.32607e-18	0.25085
868	cg25827490	MSC	4.32607e-18	0.2802
869	cg03326762	LHX8	4.3831e-18	0.2313
870	cg08708684	UTF1	4.3831e-18	0.3985
871	cg00162231	SLC6A1	4.45291e-18	0.26565
872	cg06971129	EDNRB	4.48218e-18	0.32215
873	cg21426003	GBX2	4.48218e-18	0.4196
874	cg07676859	SSTR4	4.5921e-18	0.3008
875	cg07641160	FAM162B	4.62194e-18	0.3928
876	cg17721710	SLC30A10	4.62194e-18	0.52365
877	cg12421755	ONECUT1	4.65691e-18	0.36735
878	cg08194879	CLVS2	4.76217e-18	0.3828
879	cg16781647	EMX1	4.76217e-18	0.4217
880	cg06425919	MYOD1	4.79776e-18	0.2199
881	cg16419441	DPYS	4.82971e-18	0.2574
882	cg17227967	C20orf103	4.82971e-18	0.2137
883	cg14127859	BARX1	4.85708e-18	0.2882
884	cg27166673	ARHGAP6	4.93424e-18	0.23295
885	cg12306414	LOC285548	4.96698e-18	0.33875
886	cg11552072	MIR663B,NCRNA00164	5.00426e-18	0.3313
887	cg14699728	NPAS4	5.04136e-18	0.21175
888	cg17239558	PRDM16	5.07491e-18	0.2877
889	cg19115393	CDH4	5.07491e-18	0.3508
890	cg08408994	ALX4	5.11293e-18	0.27495
891	cg19922137	SYT14	5.15131e-18	0.20155
892	cg20142271	PRDM8	5.18959e-18	0.3661
893	cg06451739	KCNIP1	5.21919e-18	0.223
894	cg24610236	CRHR2	5.21919e-18	0.3065
895	cg21114773	CIDEA	5.25846e-18	0.3232
896	cg16927040	SST	5.38725e-18	0.2616
897	cg03442378	ALX4	5.42257e-18	0.2419
898	cg13491481	CADPS	5.42257e-18	0.3582
899	cg24084504	SHISA3	5.45837e-18	0.4227
900	cg07150062	ASPG	5.49452e-18	0.40225
901	cg13962186	FOXB2	5.53082e-18	0.29585
902	cg14508508	GABRA5	5.53082e-18	0.28145
903	cg15573040	ST8SIA2	5.61769e-18	0.3763
904	cg15384598	JPH4	5.65612e-18	0.3841
905	cg23215729	RIPPLY2	5.65612e-18	0.2815
906	cg07682600	FLT4	5.69369e-18	0.22825
907	cg27019126	RAX	5.69369e-18	0.33415
908	cg08283882	EBF2	5.72153e-18	0.43075
909	cg27363327	TTBK1	5.72153e-18	0.63135
910	cg10453425	JPH3	5.75977e-18	0.25395
911	cg16002355	PITX2	5.90506e-18	0.3351
912	cg07739205	SNTG1	5.99932e-18	0.3102
913	cg02760031	TCF15	6.13495e-18	0.2685
914	cg08440556	SCD5	6.13495e-18	0.32705
915	cg14996220	ALX1	6.13495e-18	0.21895
916	cg03308628	USP44	6.17586e-18	0.2903
917	cg24843380	ZNF454	6.17586e-18	0.2945
918	cg08050235	INA	6.22111e-18	0.2472
919	cg00778995	POU3F3	6.36842e-18	0.34195
920	cg17816908	SFRP1	6.36842e-18	0.2996
921	cg04248157	KCNIP1	6.40528e-18	0.2359
922	cg09775582	TBX21	6.40528e-18	0.48945
923	cg01431993	NEUROD1	6.45261e-18	0.3627
924	cg17284804	TCTEX1D1	6.49569e-18	0.24645
925	cg25947544	CADPS	6.5426e-18	0.31605
926	cg24881420	TLX3	6.69882e-18	0.2097
927	cg26925231	SGCZ	6.69882e-18	0.208
928	cg06404175	OXT	6.83868e-18	0.5917
929	cg08858437	CHST2	6.83868e-18	0.4103
930	cg14470895	CDO1	6.83868e-18	0.25265
931	cg06818307	BMP2	6.87215e-18	0.3573
932	cg21176643	RFX4	6.87215e-18	0.37005
933	cg26517849	IGF2,IGF2AS,INS-IGF2	6.87215e-18	0.3131
934	cg15771432	PTPRN2	7.02217e-18	0.3624
935	cg24748769	OTX2	7.07494e-18	0.23075
936	cg07416656	TLX1	7.2292e-18	0.21355
937	cg16620382	TTBK1	7.2292e-18	0.534
938	cg25757598	RALYL	7.51714e-18	0.2115
939	cg20377305	DLX5	7.62983e-18	0.26055
940	cg10182317	CLVS2	7.68657e-18	0.3861
941	cg21306240	EPHA10	7.74479e-18	0.34855
942	cg25116216	GAS7	7.84678e-18	0.43795
943	cg04543413	BCAT1	7.90681e-18	0.2877
944	cg09236176	HRNBP3	8.21433e-18	0.33435
945	cg08430329	NOTO	8.41472e-18	0.31855
946	cg08393070	HBM	8.59848e-18	0.4023
947	cg14248715	OTX2OS1	8.59848e-18	0.37455
948	cg02062480	NR2E1	9.07503e-18	0.2955
949	cg23300659	CHRM2	9.21902e-18	0.2188
950	cg07642043	GRIN2A	9.28712e-18	0.4604
951	cg18451114	POU3F1	9.35727e-18	0.22665
952	cg12935979	POU4F2	9.4271e-18	0.30765
953	cg00963378	GJA3	9.72182e-18	0.3724
954	cg05928342	ZNF177	9.72182e-18	0.2194
955	cg11573679	CNRIP1	9.86772e-18	0.43875
956	cg23663774	PITX2	9.9338e-18	0.43655
957	cg09696939	BICC1	9.99201e-18	0.35685
958	cg16104915	HOXA9	9.99201e-18	0.26815
959	cg14071579	LHX2	1.00645e-17	0.29025
960	cg21851351	GSX1	1.01419e-17	0.2236
961	cg12118269	TLX1	1.0302e-17	0.2207
962	cg15778437	PAX6	1.05427e-17	0.4034
963	cg16292168	LOC285548	1.05427e-17	0.4253
964	cg26225694	LHX4	1.07114e-17	0.3555
965	cg13800209	MEIS2	1.07837e-17	0.3496
966	cg08384637	FOXC2	1.09453e-17	0.43865
967	cg15017004	EMILIN2	1.09453e-17	0.3283
968	cg00580978	LOC283392,TRHDE	1.10141e-17	0.3641
969	cg25778535	RIC3	1.10141e-17	0.3489
970	cg11416243	CUGBP2	1.11667e-17	0.30175
971	cg20705938	PITX2	1.11667e-17	0.2851
972	cg25164624	GFRA4	1.11667e-17	0.4785
973	cg15393937	IGF2,IGF2AS,INS-IGF2	1.12403e-17	0.27185
974	cg27595860	SCRT1	1.12403e-17	0.2332
975	cg07055616	NKX6-2	1.1391e-17	0.3136
976	cg13459498	TOX2	1.1391e-17	0.24995
977	cg27189087	RAX	1.1391e-17	0.5082
978	cg10084644	STAG3,GPC2	1.1554e-17	0.23555
979	cg16596604	CRYM	1.1554e-17	0.2864
980	cg10761315	ASPG	1.18349e-17	0.2981
981	cg14998713	ETS1	1.19219e-17	0.3795
982	cg12175729	KCNK9	1.2083e-17	0.2925
983	cg22333214	MIR137	1.2083e-17	0.37745
984	cg22403344	MAL	1.21656e-17	0.35385
985	cg21517947	SFRP1	1.22546e-17	0.3984
986	cg09226786	DLX6AS	1.23079e-17	0.24655
987	cg09515953	PPP1R14A	1.23079e-17	0.2314
988	cg13409645	COX6B2	1.23079e-17	0.4311
989	cg20519121	MIR663B,NCRNA00164	1.23079e-17	0.2608
990	cg22349573	EMILIN2	1.23079e-17	0.3498
991	cg24335138	ALX4	1.25018e-17	0.4095
992	cg16304215	OTP	1.27001e-17	0.4189
993	cg08495115	GREM1	1.29885e-17	0.3881
994	cg08641579	MAGI2	1.3086e-17	0.22965
995	cg08958294	GRM1	1.32815e-17	0.2607
996	cg01445580	CSMD2,C1orf94	1.37769e-17	0.3576
997	cg02978421	HOXA1	1.37769e-17	0.27885
998	cg05600740	B4GALNT1	1.38788e-17	0.4375
999	cg18815943	FOXE3	1.4067e-17	0.30735
1000	cg21459340	CPXM1	1.4067e-17	0.30355

## Sheet: Gorilla on top 1000 Cpgs
GO Term	Description	P-value	FDR q-value	Enrichment	N	B	n	b	Genes
GO:0048856	anatomical structure development	4.57e-32	6.07e-28	2.39	14222	2357	441	175	[MAGI2 - membrane associated guanylate kinase, ww and pdz domain containing 2, RELN - reelin, LHX1 - lim homeobox 1, EMX1 - empty spiracles homeobox 1, GFRA2 - gdnf family receptor alpha 2, PAX6 - paired box 6, PAX5 - paired box 5, RFX4 - regulatory factor x, 4 (influences hla class ii expression), FLT4 - fms-related tyrosine kinase 4, TCF15 - transcription factor 15 (basic helix-loop-helix), GDF…
GO:0032502	developmental process	2.98e-29	1.98e-25	1.9	14222	3937	441	232	[LHX1 - lim homeobox 1, EMX1 - empty spiracles homeobox 1, GFRA2 - gdnf family receptor alpha 2, GDF10 - growth differentiation factor 10, RFX4 - regulatory factor x, 4 (influences hla class ii expression), SPTBN4 - spectrin, beta, non-erythrocytic 4, GPR149 - g protein-coupled receptor 149, GDA - guanine deaminase, C2orf40 - chromosome 2 open reading frame 40, NRN1 - neuritin 1, ONECUT3 - one cu…
GO:0032501	multicellular organismal process	2.16e-27	9.55e-24	2.17	14222	2640	441	178	[SIX6 - six homeobox 6, RELN - reelin, LHX1 - lim homeobox 1, EMX1 - empty spiracles homeobox 1, PAX6 - paired box 6, PAX5 - paired box 5, TCF15 - transcription factor 15 (basic helix-loop-helix), SPTBN4 - spectrin, beta, non-erythrocytic 4, CDH2 - cadherin 2, type 1, n-cadherin (neuronal), PAX3 - paired box 3, TCF21 - transcription factor 21, GJD2 - gap junction protein, delta 2, 36kda, FLI1 - f…
GO:0044707	single-multicellular organism process	4.65e-26	1.55e-22	2.15	14222	2609	441	174	[SIX6 - six homeobox 6, RELN - reelin, LHX1 - lim homeobox 1, EMX1 - empty spiracles homeobox 1, PAX6 - paired box 6, PAX5 - paired box 5, TCF15 - transcription factor 15 (basic helix-loop-helix), SPTBN4 - spectrin, beta, non-erythrocytic 4, CDH2 - cadherin 2, type 1, n-cadherin (neuronal), PAX3 - paired box 3, TCF21 - transcription factor 21, GJD2 - gap junction protein, delta 2, 36kda, FLI1 - f…
GO:0044700	single organism signaling	6.41e-25	1.7e-21	3.72	14222	684	441	79	[NODAL - nodal growth differentiation factor, SYN2 - synapsin ii, LHX1 - lim homeobox 1, DRD5 - dopamine receptor d5, NKX2-1 - nk2 homeobox 1, SLC6A3 - solute carrier family 6 (neurotransmitter transporter), member 3, TAC1 - tachykinin, precursor 1, SPTBN4 - spectrin, beta, non-erythrocytic 4, GPR149 - g protein-coupled receptor 149, GJD2 - gap junction protein, delta 2, 36kda, CACNG8 - calcium c…
GO:0023052	signaling	8.55e-25	1.89e-21	3.71	14222	687	441	79	[NODAL - nodal growth differentiation factor, SYN2 - synapsin ii, LHX1 - lim homeobox 1, DRD5 - dopamine receptor d5, NKX2-1 - nk2 homeobox 1, SLC6A3 - solute carrier family 6 (neurotransmitter transporter), member 3, TAC1 - tachykinin, precursor 1, SPTBN4 - spectrin, beta, non-erythrocytic 4, GPR149 - g protein-coupled receptor 149, GJD2 - gap junction protein, delta 2, 36kda, CACNG8 - calcium c…
GO:0007267	cell-cell signaling	8.97e-25	1.7e-21	3.79	14222	655	441	77	[NODAL - nodal growth differentiation factor, SYN2 - synapsin ii, LHX1 - lim homeobox 1, DRD5 - dopamine receptor d5, NKX2-1 - nk2 homeobox 1, SLC6A3 - solute carrier family 6 (neurotransmitter transporter), member 3, TAC1 - tachykinin, precursor 1, GPR149 - g protein-coupled receptor 149, GJD2 - gap junction protein, delta 2, 36kda, CACNG8 - calcium channel, voltage-dependent, gamma subunit 8, C…
GO:0030182	neuron differentiation	7.14e-24	1.19e-20	6.57	14222	216	441	44	[GSX2 - gs homeobox 2, PITX2 - paired-like homeodomain 2, NEUROD1 - neuronal differentiation 1, LHX1 - lim homeobox 1, EMX1 - empty spiracles homeobox 1, PHOX2A - paired-like homeobox 2a, PROX1 - prospero homeobox 1, NKX2-1 - nk2 homeobox 1, OLIG2 - oligodendrocyte lineage transcription factor 2, PTPRR - protein tyrosine phosphatase, receptor type, r, ISL1 - isl lim homeobox 1, PAX3 - paired box …
GO:0044767	single-organism developmental process	9.71e-23	1.43e-19	1.84	14222	3619	441	206	[LHX1 - lim homeobox 1, EMX1 - empty spiracles homeobox 1, GDF10 - growth differentiation factor 10, RFX4 - regulatory factor x, 4 (influences hla class ii expression), SPTBN4 - spectrin, beta, non-erythrocytic 4, GPR149 - g protein-coupled receptor 149, C2orf40 - chromosome 2 open reading frame 40, ONECUT3 - one cut homeobox 3, LEPR - leptin receptor, TCL1A - t-cell leukemia/lymphoma 1a, MYOD1 -…
GO:0006357	regulation of transcription from RNA polymerase II promoter	9.07e-20	1.21e-16	2.38	14222	1572	441	116	[SIX6 - six homeobox 6, NPAS4 - neuronal pas domain protein 4, PAX6 - paired box 6, PAX5 - paired box 5, ZNF177 - zinc finger protein 177, TCF15 - transcription factor 15 (basic helix-loop-helix), RFX4 - regulatory factor x, 4 (influences hla class ii expression), PAX3 - paired box 3, TCF21 - transcription factor 21, FLI1 - fli-1 proto-oncogene, ets transcription factor, OTX1 - orthodenticle home…
GO:0007610	behavior	2.86e-19	3.46e-16	3.95	14222	465	441	57	[RELN - reelin, DRD5 - dopamine receptor d5, NOS1 - nitric oxide synthase 1 (neuronal), NKX2-1 - nk2 homeobox 1, SLC6A3 - solute carrier family 6 (neurotransmitter transporter), member 3, TAC1 - tachykinin, precursor 1, PAX5 - paired box 5, TCF15 - transcription factor 15 (basic helix-loop-helix), SPTBN4 - spectrin, beta, non-erythrocytic 4, FUOM - fucose mutarotase, JPH3 - junctophilin 3, NR2E1 …
GO:0007389	pattern specification process	5.52e-19	6.11e-16	4.49	14222	352	441	49	[RELN - reelin, LHX1 - lim homeobox 1, NODAL - nodal growth differentiation factor, EMX1 - empty spiracles homeobox 1, NKX2-1 - nk2 homeobox 1, PAX6 - paired box 6, T - t, brachyury homolog (mouse), TCF15 - transcription factor 15 (basic helix-loop-helix), PAX3 - paired box 3, SOX17 - sry (sex determining region y)-box 17, OTX1 - orthodenticle homeobox 1, OTX2 - orthodenticle homeobox 2, PCDH8 - …
GO:0048869	cellular developmental process	1.85e-18	1.89e-15	2.09	14222	2118	441	137	[MAGI2 - membrane associated guanylate kinase, ww and pdz domain containing 2, RELN - reelin, LHX1 - lim homeobox 1, EMX1 - empty spiracles homeobox 1, PAX6 - paired box 6, PAX5 - paired box 5, TCF15 - transcription factor 15 (basic helix-loop-helix), GDF10 - growth differentiation factor 10, SPTBN4 - spectrin, beta, non-erythrocytic 4, CDH2 - cadherin 2, type 1, n-cadherin (neuronal), PAX3 - pai…
GO:0021953	central nervous system neuron differentiation	2.04e-18	1.93e-15	9.71	14222	83	441	25	[GSX2 - gs homeobox 2, LHX1 - lim homeobox 1, EMX1 - empty spiracles homeobox 1, PHOX2A - paired-like homeobox 2a, PROX1 - prospero homeobox 1, NKX2-1 - nk2 homeobox 1, OLIG2 - oligodendrocyte lineage transcription factor 2, PAX3 - paired box 3, ISL1 - isl lim homeobox 1, GSX1 - gs homeobox 1, NRXN1 - neurexin 1, HOXA1 - homeobox a1, LHX5 - lim homeobox 5, POU4F1 - pou class 4 homeobox 1, NR2E1 -…
GO:0003008	system process	5.61e-18	4.97e-15	2.72	14222	1020	441	86	[SIX6 - six homeobox 6, RELN - reelin, DRD5 - dopamine receptor d5, NOS1 - nitric oxide synthase 1 (neuronal), NKX2-1 - nk2 homeobox 1, SLC6A3 - solute carrier family 6 (neurotransmitter transporter), member 3, PAX6 - paired box 6, TAC1 - tachykinin, precursor 1, TCF15 - transcription factor 15 (basic helix-loop-helix), PAX3 - paired box 3, SPTBN4 - spectrin, beta, non-erythrocytic 4, ECEL1 - end…
GO:0007154	cell communication	6.98e-18	5.8e-15	2.8	14222	945	441	82	[NODAL - nodal growth differentiation factor, LHX1 - lim homeobox 1, SYN2 - synapsin ii, DRD5 - dopamine receptor d5, NKX2-1 - nk2 homeobox 1, SLC6A3 - solute carrier family 6 (neurotransmitter transporter), member 3, TAC1 - tachykinin, precursor 1, GPR149 - g protein-coupled receptor 149, GJD2 - gap junction protein, delta 2, 36kda, CACNG8 - calcium channel, voltage-dependent, gamma subunit 8, C…
GO:0050877	neurological system process	7.8e-18	6.1e-15	3.23	14222	668	441	67	[SIX6 - six homeobox 6, RELN - reelin, DRD5 - dopamine receptor d5, SLC6A3 - solute carrier family 6 (neurotransmitter transporter), member 3, PAX6 - paired box 6, TAC1 - tachykinin, precursor 1, TCF15 - transcription factor 15 (basic helix-loop-helix), PAX3 - paired box 3, SPTBN4 - spectrin, beta, non-erythrocytic 4, GJD2 - gap junction protein, delta 2, 36kda, JPH3 - junctophilin 3, CACNG8 - ca…
GO:0048731	system development	8.82e-18	6.51e-15	3.39	14222	600	441	63	[RELN - reelin, MAL - mal, t-cell differentiation protein, LHX1 - lim homeobox 1, NODAL - nodal growth differentiation factor, GFRA2 - gdnf family receptor alpha 2, PAX6 - paired box 6, T - t, brachyury homolog (mouse), GDF10 - growth differentiation factor 10, FLT4 - fms-related tyrosine kinase 4, TCF21 - transcription factor 21, SOX17 - sry (sex determining region y)-box 17, GDA - guanine deami…
GO:0003002	regionalization	9.71e-18	6.79e-15	5.42	14222	226	441	38	[GSX2 - gs homeobox 2, NEUROD1 - neuronal differentiation 1, RELN - reelin, LHX1 - lim homeobox 1, EMX1 - empty spiracles homeobox 1, NKX2-1 - nk2 homeobox 1, PAX6 - paired box 6, T - t, brachyury homolog (mouse), TCF15 - transcription factor 15 (basic helix-loop-helix), IRX1 - iroquois homeobox 1, PAX3 - paired box 3, ISL1 - isl lim homeobox 1, FEZF2 - fez family zinc finger 2, LHX2 - lim homeob…
GO:0051239	regulation of multicellular organismal process	1.27e-17	8.45e-15	2.1	14222	1998	441	130	[MAGI2 - membrane associated guanylate kinase, ww and pdz domain containing 2, RELN - reelin, LHX1 - lim homeobox 1, PAX6 - paired box 6, RFX4 - regulatory factor x, 4 (influences hla class ii expression), FLT4 - fms-related tyrosine kinase 4, GDF10 - growth differentiation factor 10, SPTBN4 - spectrin, beta, non-erythrocytic 4, PAX3 - paired box 3, CDH2 - cadherin 2, type 1, n-cadherin (neuronal…
GO:0007268	synaptic transmission	1.69e-17	1.07e-14	3.86	14222	443	441	53	[SYN2 - synapsin ii, DRD5 - dopamine receptor d5, SLC6A3 - solute carrier family 6 (neurotransmitter transporter), member 3, TAC1 - tachykinin, precursor 1, GPR149 - g protein-coupled receptor 149, GJD2 - gap junction protein, delta 2, 36kda, CACNG8 - calcium channel, voltage-dependent, gamma subunit 8, CHRM2 - cholinergic receptor, muscarinic 2, KCNK9 - potassium channel, subfamily k, member 9, …
GO:0045944	positive regulation of transcription from RNA polymerase II promoter	4.22e-17	2.55e-14	2.78	14222	915	441	79	[SIX6 - six homeobox 6, NODAL - nodal growth differentiation factor, NPAS4 - neuronal pas domain protein 4, NOS1 - nitric oxide synthase 1 (neuronal), NKX2-1 - nk2 homeobox 1, PAX6 - paired box 6, PAX5 - paired box 5, T - t, brachyury homolog (mouse), RFX4 - regulatory factor x, 4 (influences hla class ii expression), PAX3 - paired box 3, TCF21 - transcription factor 21, GSX1 - gs homeobox 1, SOX…
GO:0051960	regulation of nervous system development	7.21e-17	4.17e-14	3.25	14222	626	441	63	[CHODL - chondrolectin, RELN - reelin, MAGI2 - membrane associated guanylate kinase, ww and pdz domain containing 2, NOS1 - nitric oxide synthase 1 (neuronal), PAX6 - paired box 6, RFX4 - regulatory factor x, 4 (influences hla class ii expression), TRIM67 - tripartite motif containing 67, CDH2 - cadherin 2, type 1, n-cadherin (neuronal), FUOM - fucose mutarotase, SCRT1 - scratch homolog 1, zinc f…
GO:0030154	cell differentiation	1.31e-16	7.25e-14	2.3	14222	1456	441	104	[RELN - reelin, LHX1 - lim homeobox 1, EMX1 - empty spiracles homeobox 1, PAX6 - paired box 6, PAX5 - paired box 5, GDF10 - growth differentiation factor 10, TCF15 - transcription factor 15 (basic helix-loop-helix), CDH2 - cadherin 2, type 1, n-cadherin (neuronal), PAX3 - paired box 3, TCF21 - transcription factor 21, FLI1 - fli-1 proto-oncogene, ets transcription factor, ONECUT3 - one cut homeob…
GO:2000026	regulation of multicellular organismal development	1.5e-16	7.99e-14	2.38	14222	1328	441	98	[RELN - reelin, MAGI2 - membrane associated guanylate kinase, ww and pdz domain containing 2, LHX1 - lim homeobox 1, PAX6 - paired box 6, RFX4 - regulatory factor x, 4 (influences hla class ii expression), CDH2 - cadherin 2, type 1, n-cadherin (neuronal), PAX3 - paired box 3, CARD11 - caspase recruitment domain family, member 11, OTX2 - orthodenticle homeobox 2, OXT - oxytocin/neurophysin i prepr…
GO:0006355	regulation of transcription, DNA-templated	3.04e-16	1.55e-13	1.79	14222	2985	441	166	[SIX6 - six homeobox 6, RELN - reelin, LHX1 - lim homeobox 1, NPAS4 - neuronal pas domain protein 4, EMX1 - empty spiracles homeobox 1, PAX6 - paired box 6, PAX5 - paired box 5, ZNF177 - zinc finger protein 177, RFX4 - regulatory factor x, 4 (influences hla class ii expression), TCF15 - transcription factor 15 (basic helix-loop-helix), PAX3 - paired box 3, TCF21 - transcription factor 21, CARD11 …
GO:0044708	single-organism behavior	5.57e-16	2.74e-13	4.1	14222	354	441	45	[CNTNAP2 - contactin associated protein-like 2, RELN - reelin, FGF14 - fibroblast growth factor 14, DRD5 - dopamine receptor d5, NOS1 - nitric oxide synthase 1 (neuronal), TAC1 - tachykinin, precursor 1, SNCA - synuclein, alpha (non a4 component of amyloid precursor), PAX5 - paired box 5, SPTBN4 - spectrin, beta, non-erythrocytic 4, LHX8 - lim homeobox 8, NRXN1 - neurexin 1, NRXN2 - neurexin 2, J…
GO:1903506	regulation of nucleic acid-templated transcription	5.63e-16	2.67e-13	1.78	14222	3004	441	166	[SIX6 - six homeobox 6, RELN - reelin, LHX1 - lim homeobox 1, NPAS4 - neuronal pas domain protein 4, EMX1 - empty spiracles homeobox 1, PAX6 - paired box 6, PAX5 - paired box 5, ZNF177 - zinc finger protein 177, RFX4 - regulatory factor x, 4 (influences hla class ii expression), TCF15 - transcription factor 15 (basic helix-loop-helix), PAX3 - paired box 3, TCF21 - transcription factor 21, CARD11 …
GO:0045893	positive regulation of transcription, DNA-templated	5.82e-16	2.67e-13	2.39	14222	1269	441	94	[SIX6 - six homeobox 6, RELN - reelin, NODAL - nodal growth differentiation factor, NPAS4 - neuronal pas domain protein 4, LHX1 - lim homeobox 1, NKX2-1 - nk2 homeobox 1, NOS1 - nitric oxide synthase 1 (neuronal), PAX6 - paired box 6, T - t, brachyury homolog (mouse), PAX5 - paired box 5, RFX4 - regulatory factor x, 4 (influences hla class ii expression), PAX3 - paired box 3, TCF21 - transcriptio…
GO:1903508	positive regulation of nucleic acid-templated transcription	5.82e-16	2.58e-13	2.39	14222	1269	441	94	[SIX6 - six homeobox 6, RELN - reelin, NODAL - nodal growth differentiation factor, NPAS4 - neuronal pas domain protein 4, LHX1 - lim homeobox 1, NOS1 - nitric oxide synthase 1 (neuronal), NKX2-1 - nk2 homeobox 1, PAX6 - paired box 6, T - t, brachyury homolog (mouse), PAX5 - paired box 5, RFX4 - regulatory factor x, 4 (influences hla class ii expression), PAX3 - paired box 3, TCF21 - transcriptio…
GO:0060284	regulation of cell development	7.85e-16	3.36e-13	3.02	14222	694	441	65	[CHODL - chondrolectin, MAGI2 - membrane associated guanylate kinase, ww and pdz domain containing 2, RELN - reelin, NODAL - nodal growth differentiation factor, NOS1 - nitric oxide synthase 1 (neuronal), NKX2-1 - nk2 homeobox 1, PAX6 - paired box 6, TRIM67 - tripartite motif containing 67, CDH2 - cadherin 2, type 1, n-cadherin (neuronal), FUOM - fucose mutarotase, SCRT1 - scratch homolog 1, zinc…
GO:2001141	regulation of RNA biosynthetic process	9.13e-16	3.79e-13	1.77	14222	3019	441	166	[SIX6 - six homeobox 6, RELN - reelin, LHX1 - lim homeobox 1, NPAS4 - neuronal pas domain protein 4, EMX1 - empty spiracles homeobox 1, PAX6 - paired box 6, PAX5 - paired box 5, ZNF177 - zinc finger protein 177, RFX4 - regulatory factor x, 4 (influences hla class ii expression), TCF15 - transcription factor 15 (basic helix-loop-helix), PAX3 - paired box 3, TCF21 - transcription factor 21, CARD11 …
GO:0051252	regulation of RNA metabolic process	1.08e-15	4.36e-13	1.76	14222	3104	441	169	[RELN - reelin, SIX6 - six homeobox 6, NPAS4 - neuronal pas domain protein 4, LHX1 - lim homeobox 1, EMX1 - empty spiracles homeobox 1, PAX6 - paired box 6, ZNF177 - zinc finger protein 177, PAX5 - paired box 5, TCF15 - transcription factor 15 (basic helix-loop-helix), RFX4 - regulatory factor x, 4 (influences hla class ii expression), PAX3 - paired box 3, TCF21 - transcription factor 21, CARD11 …
GO:1902680	positive regulation of RNA biosynthetic process	1.82e-15	7.11e-13	2.35	14222	1292	441	94	[SIX6 - six homeobox 6, RELN - reelin, NODAL - nodal growth differentiation factor, NPAS4 - neuronal pas domain protein 4, LHX1 - lim homeobox 1, NKX2-1 - nk2 homeobox 1, NOS1 - nitric oxide synthase 1 (neuronal), PAX6 - paired box 6, T - t, brachyury homolog (mouse), PAX5 - paired box 5, RFX4 - regulatory factor x, 4 (influences hla class ii expression), PAX3 - paired box 3, TCF21 - transcriptio…
GO:0031328	positive regulation of cellular biosynthetic process	2.61e-15	9.91e-13	2.21	14222	1521	441	104	[RELN - reelin, SIX6 - six homeobox 6, LHX1 - lim homeobox 1, NPAS4 - neuronal pas domain protein 4, PAX6 - paired box 6, PAX5 - paired box 5, RFX4 - regulatory factor x, 4 (influences hla class ii expression), PAX3 - paired box 3, TCF21 - transcription factor 21, CARD11 - caspase recruitment domain family, member 11, FLI1 - fli-1 proto-oncogene, ets transcription factor, OTX1 - orthodenticle hom…
GO:0051254	positive regulation of RNA metabolic process	3.28e-15	1.21e-12	2.31	14222	1326	441	95	[SIX6 - six homeobox 6, RELN - reelin, NODAL - nodal growth differentiation factor, NPAS4 - neuronal pas domain protein 4, LHX1 - lim homeobox 1, NOS1 - nitric oxide synthase 1 (neuronal), NKX2-1 - nk2 homeobox 1, PAX6 - paired box 6, T - t, brachyury homolog (mouse), PAX5 - paired box 5, RFX4 - regulatory factor x, 4 (influences hla class ii expression), PAX3 - paired box 3, TCF21 - transcriptio…
GO:0031326	regulation of cellular biosynthetic process	4.14e-15	1.49e-12	1.68	14222	3500	441	182	[RELN - reelin, SIX6 - six homeobox 6, NPAS4 - neuronal pas domain protein 4, LHX1 - lim homeobox 1, EMX1 - empty spiracles homeobox 1, PAX6 - paired box 6, ZNF177 - zinc finger protein 177, PAX5 - paired box 5, TCF15 - transcription factor 15 (basic helix-loop-helix), RFX4 - regulatory factor x, 4 (influences hla class ii expression), PAX3 - paired box 3, TCF21 - transcription factor 21, CARD11 …
GO:0009889	regulation of biosynthetic process	4.59e-15	1.6e-12	1.67	14222	3531	441	183	[RELN - reelin, SIX6 - six homeobox 6, NPAS4 - neuronal pas domain protein 4, LHX1 - lim homeobox 1, EMX1 - empty spiracles homeobox 1, PAX6 - paired box 6, ZNF177 - zinc finger protein 177, PAX5 - paired box 5, TCF15 - transcription factor 15 (basic helix-loop-helix), RFX4 - regulatory factor x, 4 (influences hla class ii expression), PAX3 - paired box 3, TCF21 - transcription factor 21, CARD11 …
GO:0019219	regulation of nucleobase-containing compound metabolic process	5.92e-15	2.02e-12	1.7	14222	3348	441	176	[RELN - reelin, SIX6 - six homeobox 6, NPAS4 - neuronal pas domain protein 4, LHX1 - lim homeobox 1, EMX1 - empty spiracles homeobox 1, PAX6 - paired box 6, ZNF177 - zinc finger protein 177, PAX5 - paired box 5, TCF15 - transcription factor 15 (basic helix-loop-helix), RFX4 - regulatory factor x, 4 (influences hla class ii expression), PAX3 - paired box 3, TCF21 - transcription factor 21, CARD11 …
GO:0009891	positive regulation of biosynthetic process	6.56e-15	2.18e-12	2.18	14222	1542	441	104	[RELN - reelin, SIX6 - six homeobox 6, NPAS4 - neuronal pas domain protein 4, LHX1 - lim homeobox 1, PAX6 - paired box 6, PAX5 - paired box 5, RFX4 - regulatory factor x, 4 (influences hla class ii expression), PAX3 - paired box 3, TCF21 - transcription factor 21, CARD11 - caspase recruitment domain family, member 11, FLI1 - fli-1 proto-oncogene, ets transcription factor, OTX1 - orthodenticle hom…
GO:0009653	anatomical structure morphogenesis	7.48e-15	2.42e-12	2.37	14222	1213	441	89	[SIX6 - six homeobox 6, RELN - reelin, NODAL - nodal growth differentiation factor, LHX1 - lim homeobox 1, EMX1 - empty spiracles homeobox 1, NKX2-1 - nk2 homeobox 1, PAX6 - paired box 6, T - t, brachyury homolog (mouse), PAX5 - paired box 5, FLT4 - fms-related tyrosine kinase 4, TCF15 - transcription factor 15 (basic helix-loop-helix), RFX4 - regulatory factor x, 4 (influences hla class ii expre…
GO:0010468	regulation of gene expression	1.38e-14	4.36e-12	1.66	14222	3514	441	181	[RELN - reelin, SIX6 - six homeobox 6, NPAS4 - neuronal pas domain protein 4, LHX1 - lim homeobox 1, EMX1 - empty spiracles homeobox 1, PAX6 - paired box 6, ZNF177 - zinc finger protein 177, PAX5 - paired box 5, TCF15 - transcription factor 15 (basic helix-loop-helix), RFX4 - regulatory factor x, 4 (influences hla class ii expression), PAX3 - paired box 3, TCF21 - transcription factor 21, CARD11 …
GO:0045935	positive regulation of nucleobase-containing compound metabolic process	2.09e-14	6.45e-12	2.18	14222	1478	441	100	[RELN - reelin, SIX6 - six homeobox 6, LHX1 - lim homeobox 1, NPAS4 - neuronal pas domain protein 4, PAX6 - paired box 6, PAX5 - paired box 5, RFX4 - regulatory factor x, 4 (influences hla class ii expression), PAX3 - paired box 3, TCF21 - transcription factor 21, CARD11 - caspase recruitment domain family, member 11, FLI1 - fli-1 proto-oncogene, ets transcription factor, OTX1 - orthodenticle hom…
GO:2000112	regulation of cellular macromolecule biosynthetic process	3.75e-14	1.13e-11	1.68	14222	3275	441	171	[RELN - reelin, SIX6 - six homeobox 6, NPAS4 - neuronal pas domain protein 4, LHX1 - lim homeobox 1, EMX1 - empty spiracles homeobox 1, PAX6 - paired box 6, ZNF177 - zinc finger protein 177, PAX5 - paired box 5, TCF15 - transcription factor 15 (basic helix-loop-helix), RFX4 - regulatory factor x, 4 (influences hla class ii expression), PAX3 - paired box 3, TCF21 - transcription factor 21, CARD11 …
GO:0010557	positive regulation of macromolecule biosynthetic process	3.96e-14	1.17e-11	2.2	14222	1425	441	97	[RELN - reelin, SIX6 - six homeobox 6, NPAS4 - neuronal pas domain protein 4, LHX1 - lim homeobox 1, PAX6 - paired box 6, PAX5 - paired box 5, RFX4 - regulatory factor x, 4 (influences hla class ii expression), PAX3 - paired box 3, TCF21 - transcription factor 21, CARD11 - caspase recruitment domain family, member 11, FLI1 - fli-1 proto-oncogene, ets transcription factor, OTX1 - orthodenticle hom…
GO:0050767	regulation of neurogenesis	4.15e-14	1.2e-11	3.17	14222	550	441	54	[CHODL - chondrolectin, RELN - reelin, MAGI2 - membrane associated guanylate kinase, ww and pdz domain containing 2, NOS1 - nitric oxide synthase 1 (neuronal), PAX6 - paired box 6, TRIM67 - tripartite motif containing 67, CDH2 - cadherin 2, type 1, n-cadherin (neuronal), FUOM - fucose mutarotase, SCRT1 - scratch homolog 1, zinc finger protein (drosophila), TLX3 - t-cell leukemia homeobox 3, FERD3…
GO:0065007	biological regulation	5.43e-14	1.54e-11	1.26	14222	8831	441	346	[LHX1 - lim homeobox 1, NPAS4 - neuronal pas domain protein 4, EMX1 - empty spiracles homeobox 1, GFRA2 - gdnf family receptor alpha 2, GDF10 - growth differentiation factor 10, RFX4 - regulatory factor x, 4 (influences hla class ii expression), SPTBN4 - spectrin, beta, non-erythrocytic 4, GPR149 - g protein-coupled receptor 149, CARD11 - caspase recruitment domain family, member 11, KCNK9 - pota…
GO:0051171	regulation of nitrogen compound metabolic process	6e-14	1.66e-11	1.63	14222	3594	441	182	[RELN - reelin, SIX6 - six homeobox 6, NPAS4 - neuronal pas domain protein 4, LHX1 - lim homeobox 1, EMX1 - empty spiracles homeobox 1, PAX6 - paired box 6, ZNF177 - zinc finger protein 177, PAX5 - paired box 5, TCF15 - transcription factor 15 (basic helix-loop-helix), RFX4 - regulatory factor x, 4 (influences hla class ii expression), PAX3 - paired box 3, TCF21 - transcription factor 21, CARD11 …
GO:0010556	regulation of macromolecule biosynthetic process	6.74e-14	1.83e-11	1.67	14222	3350	441	173	[RELN - reelin, SIX6 - six homeobox 6, NPAS4 - neuronal pas domain protein 4, LHX1 - lim homeobox 1, EMX1 - empty spiracles homeobox 1, PAX6 - paired box 6, ZNF177 - zinc finger protein 177, PAX5 - paired box 5, TCF15 - transcription factor 15 (basic helix-loop-helix), RFX4 - regulatory factor x, 4 (influences hla class ii expression), PAX3 - paired box 3, TCF21 - transcription factor 21, CARD11 …
GO:0010628	positive regulation of gene expression	8.46e-14	2.25e-11	2.15	14222	1488	441	99	[RELN - reelin, SIX6 - six homeobox 6, LHX1 - lim homeobox 1, NPAS4 - neuronal pas domain protein 4, PAX6 - paired box 6, PAX5 - paired box 5, RFX4 - regulatory factor x, 4 (influences hla class ii expression), PAX3 - paired box 3, TCF21 - transcription factor 21, CARD11 - caspase recruitment domain family, member 11, FLI1 - fli-1 proto-oncogene, ets transcription factor, OTX1 - orthodenticle hom…
GO:0045165	cell fate commitment	1.02e-13	2.67e-11	6.08	14222	138	441	26	[GSX2 - gs homeobox 2, NEUROD1 - neuronal differentiation 1, NKX2-1 - nk2 homeobox 1, OLIG2 - oligodendrocyte lineage transcription factor 2, PAX6 - paired box 6, PAX3 - paired box 3, FEZF2 - fez family zinc finger 2, GSX1 - gs homeobox 1, TLX1 - t-cell leukemia homeobox 1, OTX2 - orthodenticle homeobox 2, OLIG1 - oligodendrocyte transcription factor 1, NR2E1 - nuclear receptor subfamily 2, group…
GO:0050794	regulation of cellular process	1.12e-13	2.85e-11	1.3	14222	8035	441	323	[LHX1 - lim homeobox 1, NPAS4 - neuronal pas domain protein 4, EMX1 - empty spiracles homeobox 1, GFRA2 - gdnf family receptor alpha 2, GDF10 - growth differentiation factor 10, RFX4 - regulatory factor x, 4 (influences hla class ii expression), SPTBN4 - spectrin, beta, non-erythrocytic 4, GPR149 - g protein-coupled receptor 149, CARD11 - caspase recruitment domain family, member 11, ZNF560 - zin…
GO:0051173	positive regulation of nitrogen compound metabolic process	1.14e-13	2.85e-11	2.11	14222	1541	441	101	[RELN - reelin, SIX6 - six homeobox 6, NPAS4 - neuronal pas domain protein 4, LHX1 - lim homeobox 1, PAX6 - paired box 6, PAX5 - paired box 5, RFX4 - regulatory factor x, 4 (influences hla class ii expression), PAX3 - paired box 3, TCF21 - transcription factor 21, CARD11 - caspase recruitment domain family, member 11, FLI1 - fli-1 proto-oncogene, ets transcription factor, OTX1 - orthodenticle hom…
GO:0045595	regulation of cell differentiation	1.46e-13	3.6e-11	2.28	14222	1232	441	87	[CHODL - chondrolectin, MAGI2 - membrane associated guanylate kinase, ww and pdz domain containing 2, RELN - reelin, NODAL - nodal growth differentiation factor, LHX1 - lim homeobox 1, NKX2-1 - nk2 homeobox 1, NOS1 - nitric oxide synthase 1 (neuronal), PAX6 - paired box 6, GDF10 - growth differentiation factor 10, TRIM67 - tripartite motif containing 67, CDH2 - cadherin 2, type 1, n-cadherin (neu…
GO:0050793	regulation of developmental process	1.71e-13	4.13e-11	2.01	14222	1762	441	110	[RELN - reelin, MAGI2 - membrane associated guanylate kinase, ww and pdz domain containing 2, LHX1 - lim homeobox 1, PAX6 - paired box 6, FLT4 - fms-related tyrosine kinase 4, RFX4 - regulatory factor x, 4 (influences hla class ii expression), GDF10 - growth differentiation factor 10, PAX3 - paired box 3, CDH2 - cadherin 2, type 1, n-cadherin (neuronal), SPTBN4 - spectrin, beta, non-erythrocytic …
GO:0050789	regulation of biological process	1.31e-12	3.12e-10	1.27	14222	8433	441	331	[LHX1 - lim homeobox 1, NPAS4 - neuronal pas domain protein 4, EMX1 - empty spiracles homeobox 1, GFRA2 - gdnf family receptor alpha 2, GDF10 - growth differentiation factor 10, RFX4 - regulatory factor x, 4 (influences hla class ii expression), SPTBN4 - spectrin, beta, non-erythrocytic 4, GPR149 - g protein-coupled receptor 149, CARD11 - caspase recruitment domain family, member 11, ZNF560 - zin…
GO:0051240	positive regulation of multicellular organismal process	1.9e-12	4.42e-10	2.29	14222	1113	441	79	[MAGI2 - membrane associated guanylate kinase, ww and pdz domain containing 2, RELN - reelin, NODAL - nodal growth differentiation factor, LHX1 - lim homeobox 1, NOS1 - nitric oxide synthase 1 (neuronal), SLC6A3 - solute carrier family 6 (neurotransmitter transporter), member 3, PAX6 - paired box 6, TAC1 - tachykinin, precursor 1, FLT4 - fms-related tyrosine kinase 4, TRIM67 - tripartite motif co…
GO:0006366	transcription from RNA polymerase II promoter	3.2e-12	7.33e-10	3.04	14222	520	441	49	[SIX6 - six homeobox 6, NPAS4 - neuronal pas domain protein 4, LHX1 - lim homeobox 1, PAX6 - paired box 6, PAX5 - paired box 5, RFX4 - regulatory factor x, 4 (influences hla class ii expression), PAX3 - paired box 3, TCF21 - transcription factor 21, GSX1 - gs homeobox 1, SOX17 - sry (sex determining region y)-box 17, FLI1 - fli-1 proto-oncogene, ets transcription factor, OTX1 - orthodenticle home…
GO:0001708	cell fate specification	4.55e-12	1.03e-09	8.7	14222	63	441	17	[GSX2 - gs homeobox 2, DMRTA2 - dmrt-like family a2, NODAL - nodal growth differentiation factor, DBX1 - developing brain homeobox 1, OLIG2 - oligodendrocyte lineage transcription factor 2, PAX6 - paired box 6, PRDM14 - pr domain containing 14, ISL1 - isl lim homeobox 1, SOX17 - sry (sex determining region y)-box 17, HOXD10 - homeobox d10, LHX3 - lim homeobox 3, TLX3 - t-cell leukemia homeobox 3,…
GO:0009888	tissue development	5.99e-12	1.33e-09	2.99	14222	529	441	49	[LHX1 - lim homeobox 1, NKX2-1 - nk2 homeobox 1, PAX6 - paired box 6, T - t, brachyury homolog (mouse), TCF15 - transcription factor 15 (basic helix-loop-helix), TCF21 - transcription factor 21, SOX17 - sry (sex determining region y)-box 17, OTX2 - orthodenticle homeobox 2, NR5A2 - nuclear receptor subfamily 5, group a, member 2, NR2E1 - nuclear receptor subfamily 2, group e, member 1, TRIM71 - t…
GO:0051094	positive regulation of developmental process	8.68e-12	1.89e-09	2.37	14222	952	441	70	[MAGI2 - membrane associated guanylate kinase, ww and pdz domain containing 2, RELN - reelin, NODAL - nodal growth differentiation factor, LHX1 - lim homeobox 1, SLC6A3 - solute carrier family 6 (neurotransmitter transporter), member 3, PAX6 - paired box 6, CDH2 - cadherin 2, type 1, n-cadherin (neuronal), SPTBN4 - spectrin, beta, non-erythrocytic 4, TRIM67 - tripartite motif containing 67, SOX17…
GO:0009952	anterior/posterior pattern specification	2.08e-11	4.46e-09	5.54	14222	134	441	23	[NEUROD1 - neuronal differentiation 1, LHX1 - lim homeobox 1, FOXC1 - forkhead box c1, FOXC2 - forkhead box c2 (mfh-1, mesenchyme forkhead 1), TBX18 - t-box 18, PAX6 - paired box 6, RIPPLY2 - ripply transcriptional repressor 2, T - t, brachyury homolog (mouse), TCF15 - transcription factor 15 (basic helix-loop-helix), FEZF2 - fez family zinc finger 2, SOX17 - sry (sex determining region y)-box 17…
GO:0048522	positive regulation of cellular process	4.13e-11	8.71e-09	1.52	14222	3850	441	182	[MAGI2 - membrane associated guanylate kinase, ww and pdz domain containing 2, RELN - reelin, SIX6 - six homeobox 6, NPAS4 - neuronal pas domain protein 4, LHX1 - lim homeobox 1, PAX6 - paired box 6, PAX5 - paired box 5, RFX4 - regulatory factor x, 4 (influences hla class ii expression), FLT4 - fms-related tyrosine kinase 4, GDF10 - growth differentiation factor 10, SPTBN4 - spectrin, beta, non-e…
GO:0048598	embryonic morphogenesis	4.41e-11	9.15e-09	3.32	14222	379	441	39	[NEUROD1 - neuronal differentiation 1, PITX2 - paired-like homeodomain 2, NODAL - nodal growth differentiation factor, LHX1 - lim homeobox 1, PROX1 - prospero homeobox 1, PAX6 - paired box 6, T - t, brachyury homolog (mouse), PAX5 - paired box 5, DLX5 - distal-less homeobox 5, DLX6 - distal-less homeobox 6, SHOX2 - short stature homeobox 2, TCF21 - transcription factor 21, FGF8 - fibroblast growt…
GO:0050804	modulation of synaptic transmission	6.13e-11	1.25e-08	4.07	14222	238	441	30	[RELN - reelin, FGF14 - fibroblast growth factor 14, DRD5 - dopamine receptor d5, NOS1 - nitric oxide synthase 1 (neuronal), TAC1 - tachykinin, precursor 1, SNCA - synuclein, alpha (non a4 component of amyloid precursor), NRXN1 - neurexin 1, JPH3 - junctophilin 3, NTSR1 - neurotensin receptor 1 (high affinity), NR2E1 - nuclear receptor subfamily 2, group e, member 1, OXT - oxytocin/neurophysin i …
GO:0006351	transcription, DNA-templated	6.34e-11	1.28e-08	1.79	14222	2108	441	117	[SIX6 - six homeobox 6, NPAS4 - neuronal pas domain protein 4, LHX1 - lim homeobox 1, PAX6 - paired box 6, PAX5 - paired box 5, ZNF177 - zinc finger protein 177, TCF15 - transcription factor 15 (basic helix-loop-helix), RFX4 - regulatory factor x, 4 (influences hla class ii expression), PAX3 - paired box 3, TCF21 - transcription factor 21, FLI1 - fli-1 proto-oncogene, ets transcription factor, OT…
GO:0097659	nucleic acid-templated transcription	6.54e-11	1.3e-08	1.79	14222	2109	441	117	[SIX6 - six homeobox 6, NPAS4 - neuronal pas domain protein 4, LHX1 - lim homeobox 1, PAX6 - paired box 6, PAX5 - paired box 5, ZNF177 - zinc finger protein 177, TCF15 - transcription factor 15 (basic helix-loop-helix), RFX4 - regulatory factor x, 4 (influences hla class ii expression), PAX3 - paired box 3, TCF21 - transcription factor 21, FLI1 - fli-1 proto-oncogene, ets transcription factor, OT…
GO:0080090	regulation of primary metabolic process	8.07e-11	1.58e-08	1.44	14222	4758	441	212	[LHX1 - lim homeobox 1, NPAS4 - neuronal pas domain protein 4, EMX1 - empty spiracles homeobox 1, GFRA2 - gdnf family receptor alpha 2, GDF10 - growth differentiation factor 10, RFX4 - regulatory factor x, 4 (influences hla class ii expression), SPTBN4 - spectrin, beta, non-erythrocytic 4, CARD11 - caspase recruitment domain family, member 11, ZNF560 - zinc finger protein 560, DBX2 - developing b…
GO:0031323	regulation of cellular metabolic process	8.42e-11	1.62e-08	1.43	14222	4850	441	215	[LHX1 - lim homeobox 1, NPAS4 - neuronal pas domain protein 4, EMX1 - empty spiracles homeobox 1, GFRA2 - gdnf family receptor alpha 2, GDF10 - growth differentiation factor 10, RFX4 - regulatory factor x, 4 (influences hla class ii expression), SPTBN4 - spectrin, beta, non-erythrocytic 4, CARD11 - caspase recruitment domain family, member 11, ZNF560 - zinc finger protein 560, DBX2 - developing b…
GO:0007611	learning or memory	9.35e-11	1.78e-08	4.4	14222	198	441	27	[CNTNAP2 - contactin associated protein-like 2, RELN - reelin, DRD5 - dopamine receptor d5, TAC1 - tachykinin, precursor 1, NRXN1 - neurexin 1, LHX8 - lim homeobox 8, JPH3 - junctophilin 3, NRXN2 - neurexin 2, NTSR1 - neurotensin receptor 1 (high affinity), OXT - oxytocin/neurophysin i prepropeptide, FOXB1 - forkhead box b1, GRIN1 - glutamate receptor, ionotropic, n-methyl d-aspartate 1, GRIN2A -…
GO:0043269	regulation of ion transport	1.06e-10	1.99e-08	2.91	14222	498	441	45	[KCNIP4 - kv channel interacting protein 4, RELN - reelin, KCNA1 - potassium voltage-gated channel, shaker-related subfamily, member 1 (episodic ataxia with myokymia), FGF14 - fibroblast growth factor 14, KCNA4 - potassium voltage-gated channel, shaker-related subfamily, member 4, KCNA3 - potassium voltage-gated channel, shaker-related subfamily, member 3, NOS1 - nitric oxide synthase 1 (neuronal…
GO:0007612	learning	1.75e-10	3.22e-08	5.51	14222	123	441	21	[GRIN1 - glutamate receptor, ionotropic, n-methyl d-aspartate 1, CNTNAP2 - contactin associated protein-like 2, RELN - reelin, DGKI - diacylglycerol kinase, iota, BDNF - brain-derived neurotrophic factor, DRD5 - dopamine receptor d5, TAC1 - tachykinin, precursor 1, NLGN4X - neuroligin 4, x-linked, GABRA5 - gamma-aminobutyric acid (gaba) a receptor, alpha 5, CACNA1E - calcium channel, voltage-depe…
GO:0031325	positive regulation of cellular metabolic process	1.98e-10	3.61e-08	1.7	14222	2431	441	128	[MAGI2 - membrane associated guanylate kinase, ww and pdz domain containing 2, SIX6 - six homeobox 6, RELN - reelin, LHX1 - lim homeobox 1, NPAS4 - neuronal pas domain protein 4, PAX6 - paired box 6, PAX5 - paired box 5, RFX4 - regulatory factor x, 4 (influences hla class ii expression), FLT4 - fms-related tyrosine kinase 4, GDF10 - growth differentiation factor 10, SPTBN4 - spectrin, beta, non-e…
GO:0009887	organ morphogenesis	2.76e-10	4.96e-08	3.12	14222	403	441	39	[NEUROD1 - neuronal differentiation 1, SIX6 - six homeobox 6, PITX2 - paired-like homeodomain 2, NODAL - nodal growth differentiation factor, LHX1 - lim homeobox 1, EMX1 - empty spiracles homeobox 1, PAX6 - paired box 6, PAX5 - paired box 5, T - t, brachyury homolog (mouse), TCF15 - transcription factor 15 (basic helix-loop-helix), PAX3 - paired box 3, SHOX2 - short stature homeobox 2, FGF8 - fib…
GO:0044699	single-organism process	2.78e-10	4.93e-08	1.21	14222	9278	441	347	[LHX1 - lim homeobox 1, EMX1 - empty spiracles homeobox 1, SCD5 - stearoyl-coa desaturase 5, GDF10 - growth differentiation factor 10, RFX4 - regulatory factor x, 4 (influences hla class ii expression), SPTBN4 - spectrin, beta, non-erythrocytic 4, GPR149 - g protein-coupled receptor 149, CARD11 - caspase recruitment domain family, member 11, GDA - guanine deaminase, KCNK9 - potassium channel, sub…
GO:0051241	negative regulation of multicellular organismal process	2.99e-10	5.23e-08	2.4	14222	793	441	59	[NODAL - nodal growth differentiation factor, NKX2-1 - nk2 homeobox 1, NOS1 - nitric oxide synthase 1 (neuronal), PAX6 - paired box 6, TAC1 - tachykinin, precursor 1, PTPRR - protein tyrosine phosphatase, receptor type, r, GDF10 - growth differentiation factor 10, RFX4 - regulatory factor x, 4 (influences hla class ii expression), SPTBN4 - spectrin, beta, non-erythrocytic 4, FUOM - fucose mutarot…
GO:0034765	regulation of ion transmembrane transport	3.22e-10	5.56e-08	3.44	14222	319	441	34	[KCNIP4 - kv channel interacting protein 4, RELN - reelin, KCNA1 - potassium voltage-gated channel, shaker-related subfamily, member 1 (episodic ataxia with myokymia), KCNA4 - potassium voltage-gated channel, shaker-related subfamily, member 4, FGF14 - fibroblast growth factor 14, KCNA3 - potassium voltage-gated channel, shaker-related subfamily, member 3, KCNA6 - potassium voltage-gated channel,…
GO:0010721	negative regulation of cell development	4.36e-10	7.44e-08	3.86	14222	242	441	29	[NODAL - nodal growth differentiation factor, OLIG2 - oligodendrocyte lineage transcription factor 2, NKX2-1 - nk2 homeobox 1, PAX6 - paired box 6, SLIT2 - slit homolog 2 (drosophila), ISL1 - isl lim homeobox 1, FEZF2 - fez family zinc finger 2, FUOM - fucose mutarotase, TLX3 - t-cell leukemia homeobox 3, TLX2 - t-cell leukemia homeobox 2, FAM101A - family with sequence similarity 101, member a, …
GO:0050890	cognition	4.5e-10	7.57e-08	3.98	14222	227	441	28	[CNTNAP2 - contactin associated protein-like 2, RELN - reelin, DRD5 - dopamine receptor d5, TAC1 - tachykinin, precursor 1, NRXN1 - neurexin 1, LHX8 - lim homeobox 8, NRXN2 - neurexin 2, JPH3 - junctophilin 3, HOXA1 - homeobox a1, NTSR1 - neurotensin receptor 1 (high affinity), OXT - oxytocin/neurophysin i prepropeptide, FOXB1 - forkhead box b1, GRIN1 - glutamate receptor, ionotropic, n-methyl d-…
GO:0051962	positive regulation of nervous system development	9.6e-10	1.59e-07	3.16	14222	367	441	36	[GSX2 - gs homeobox 2, NEUROD1 - neuronal differentiation 1, MAGI2 - membrane associated guanylate kinase, ww and pdz domain containing 2, RELN - reelin, PROX1 - prospero homeobox 1, OLIG2 - oligodendrocyte lineage transcription factor 2, PAX6 - paired box 6, NEFL - neurofilament, light polypeptide, SLIT2 - slit homolog 2 (drosophila), TRIM67 - tripartite motif containing 67, SHOX2 - short statur…
GO:0048665	neuron fate specification	9.87e-10	1.62e-07	13.44	14222	24	441	10	[HOXD10 - homeobox d10, GSX2 - gs homeobox 2, DMRTA2 - dmrt-like family a2, LHX3 - lim homeobox 3, DBX1 - developing brain homeobox 1, NKX2-2 - nk2 homeobox 2, TLX3 - t-cell leukemia homeobox 3, POU4F1 - pou class 4 homeobox 1, ISL1 - isl lim homeobox 1, FOXA2 - forkhead box a2]
GO:0034762	regulation of transmembrane transport	1.01e-09	1.63e-07	3.29	14222	333	441	34	[KCNIP4 - kv channel interacting protein 4, RELN - reelin, KCNA1 - potassium voltage-gated channel, shaker-related subfamily, member 1 (episodic ataxia with myokymia), KCNA4 - potassium voltage-gated channel, shaker-related subfamily, member 4, FGF14 - fibroblast growth factor 14, KCNA3 - potassium voltage-gated channel, shaker-related subfamily, member 3, KCNA6 - potassium voltage-gated channel,…
GO:0010604	positive regulation of macromolecule metabolic process	1.01e-09	1.62e-07	1.68	14222	2386	441	124	[MAGI2 - membrane associated guanylate kinase, ww and pdz domain containing 2, SIX6 - six homeobox 6, RELN - reelin, LHX1 - lim homeobox 1, NPAS4 - neuronal pas domain protein 4, PAX6 - paired box 6, PAX5 - paired box 5, RFX4 - regulatory factor x, 4 (influences hla class ii expression), FLT4 - fms-related tyrosine kinase 4, GDF10 - growth differentiation factor 10, SPTBN4 - spectrin, beta, non-e…
GO:0031018	endocrine pancreas development	1.09e-09	1.72e-07	11.44	14222	31	441	11	[ONECUT1 - one cut homeobox 1, NEUROG3 - neurogenin 3, NEUROD1 - neuronal differentiation 1, NKX6-2 - nk6 homeobox 2, SLC2A2 - solute carrier family 2 (facilitated glucose transporter), member 2, NKX2-2 - nk2 homeobox 2, NR5A2 - nuclear receptor subfamily 5, group a, member 2, ONECUT3 - one cut homeobox 3, PTF1A - pancreas specific transcription factor, 1a, ONECUT2 - one cut homeobox 2, FOXA2 - f…
GO:0060255	regulation of macromolecule metabolic process	1.35e-09	2.11e-07	1.41	14222	4744	441	207	[LHX1 - lim homeobox 1, NPAS4 - neuronal pas domain protein 4, EMX1 - empty spiracles homeobox 1, GFRA2 - gdnf family receptor alpha 2, GDF10 - growth differentiation factor 10, RFX4 - regulatory factor x, 4 (influences hla class ii expression), SPTBN4 - spectrin, beta, non-erythrocytic 4, CARD11 - caspase recruitment domain family, member 11, ZNF560 - zinc finger protein 560, DBX2 - developing b…
GO:0033555	multicellular organismal response to stress	1.41e-09	2.18e-07	7.92	14222	57	441	14	[RELN - reelin, BDNF - brain-derived neurotrophic factor, GRIK2 - glutamate receptor, ionotropic, kainate 2, NOS1 - nitric oxide synthase 1 (neuronal), TAC1 - tachykinin, precursor 1, PENK - proenkephalin, GABRA5 - gamma-aminobutyric acid (gaba) a receptor, alpha 5, CACNA1E - calcium channel, voltage-dependent, r type, alpha 1e subunit, EDNRB - endothelin receptor type b, CRH - corticotropin rele…
GO:0048513	organ development	1.41e-09	2.16e-07	2.13	14222	1045	441	69	[CHODL - chondrolectin, RELN - reelin, NODAL - nodal growth differentiation factor, LHX1 - lim homeobox 1, NKX2-1 - nk2 homeobox 1, PAX6 - paired box 6, TCF15 - transcription factor 15 (basic helix-loop-helix), PAX3 - paired box 3, TCF21 - transcription factor 21, SOX17 - sry (sex determining region y)-box 17, OXT - oxytocin/neurophysin i prepropeptide, LHX4 - lim homeobox 4, FOXC1 - forkhead box…
GO:0021515	cell differentiation in spinal cord	1.73e-09	2.61e-07	9.67	14222	40	441	12	[GSX2 - gs homeobox 2, LHX1 - lim homeobox 1, PHOX2A - paired-like homeobox 2a, LHX3 - lim homeobox 3, NKX2-2 - nk2 homeobox 2, OLIG2 - oligodendrocyte lineage transcription factor 2, LHX5 - lim homeobox 5, PAX3 - paired box 3, ISL1 - isl lim homeobox 1, LHX4 - lim homeobox 4, CACNA1A - calcium channel, voltage-dependent, p/q type, alpha 1a subunit, GSX1 - gs homeobox 1]
GO:0048468	cell development	2.16e-09	3.22e-07	2.73	14222	508	441	43	[MAGI2 - membrane associated guanylate kinase, ww and pdz domain containing 2, PITX2 - paired-like homeodomain 2, NODAL - nodal growth differentiation factor, CNGA3 - cyclic nucleotide gated channel alpha 3, PAX6 - paired box 6, GDF10 - growth differentiation factor 10, ALK - anaplastic lymphoma receptor tyrosine kinase, SHOX2 - short stature homeobox 2, FGF8 - fibroblast growth factor 8 (androge…
GO:0019222	regulation of metabolic process	2.35e-09	3.47e-07	1.36	14222	5474	441	230	[LHX1 - lim homeobox 1, NPAS4 - neuronal pas domain protein 4, EMX1 - empty spiracles homeobox 1, GFRA2 - gdnf family receptor alpha 2, GDF10 - growth differentiation factor 10, RFX4 - regulatory factor x, 4 (influences hla class ii expression), SPTBN4 - spectrin, beta, non-erythrocytic 4, CARD11 - caspase recruitment domain family, member 11, ZNF560 - zinc finger protein 560, DBX2 - developing b…
GO:0048518	positive regulation of biological process	3.56e-09	5.2e-07	1.42	14222	4405	441	194	[LHX1 - lim homeobox 1, NPAS4 - neuronal pas domain protein 4, GDF10 - growth differentiation factor 10, RFX4 - regulatory factor x, 4 (influences hla class ii expression), SPTBN4 - spectrin, beta, non-erythrocytic 4, CARD11 - caspase recruitment domain family, member 11, ONECUT3 - one cut homeobox 3, ASIC2 - acid-sensing (proton-gated) ion channel 2, CR1 - complement component (3b/4b) receptor 1…
GO:0045664	regulation of neuron differentiation	4.79e-09	6.93e-07	2.83	14222	445	441	39	[CHODL - chondrolectin, NEUROD1 - neuronal differentiation 1, RELN - reelin, MAGI2 - membrane associated guanylate kinase, ww and pdz domain containing 2, PROX1 - prospero homeobox 1, OLIG2 - oligodendrocyte lineage transcription factor 2, PAX6 - paired box 6, NEFL - neurofilament, light polypeptide, ISL1 - isl lim homeobox 1, TRIM67 - tripartite motif containing 67, SLIT2 - slit homolog 2 (droso…
GO:0045596	negative regulation of cell differentiation	5.76e-09	8.22e-07	2.72	14222	486	441	41	[NODAL - nodal growth differentiation factor, NKX2-1 - nk2 homeobox 1, OLIG2 - oligodendrocyte lineage transcription factor 2, PAX6 - paired box 6, GDF10 - growth differentiation factor 10, PRDM6 - pr domain containing 6, ISL1 - isl lim homeobox 1, SLIT2 - slit homolog 2 (drosophila), FUOM - fucose mutarotase, FEZF2 - fez family zinc finger 2, SOX17 - sry (sex determining region y)-box 17, TLX3 -…
GO:0048663	neuron fate commitment	6.72e-09	9.5e-07	9.85	14222	36	441	11	[GSX2 - gs homeobox 2, OLIG2 - oligodendrocyte lineage transcription factor 2, NKX2-1 - nk2 homeobox 1, OTX2 - orthodenticle homeobox 2, PAX6 - paired box 6, PTF1A - pancreas specific transcription factor, 1a, OLIG1 - oligodendrocyte transcription factor 1, PAX3 - paired box 3, FEZF2 - fez family zinc finger 2, IHH - indian hedgehog, GSX1 - gs homeobox 1]
GO:0032774	RNA biosynthetic process	8.02e-09	1.12e-06	1.64	14222	2360	441	120	[SIX6 - six homeobox 6, NPAS4 - neuronal pas domain protein 4, LHX1 - lim homeobox 1, PAX6 - paired box 6, PAX5 - paired box 5, ZNF177 - zinc finger protein 177, TCF15 - transcription factor 15 (basic helix-loop-helix), RFX4 - regulatory factor x, 4 (influences hla class ii expression), PAX3 - paired box 3, TCF21 - transcription factor 21, FLI1 - fli-1 proto-oncogene, ets transcription factor, OT…
GO:0045597	positive regulation of cell differentiation	8.25e-09	1.14e-06	2.37	14222	694	441	51	[MAGI2 - membrane associated guanylate kinase, ww and pdz domain containing 2, RELN - reelin, LHX1 - lim homeobox 1, PAX6 - paired box 6, TRIM67 - tripartite motif containing 67, CDH2 - cadherin 2, type 1, n-cadherin (neuronal), SOX17 - sry (sex determining region y)-box 17, FOXC1 - forkhead box c1, MYOD1 - myogenic differentiation 1, BDNF - brain-derived neurotrophic factor, WNT2 - wingless-type…
GO:0048729	tissue morphogenesis	1.04e-08	1.43e-06	3.14	14222	329	441	32	[PITX2 - paired-like homeodomain 2, LHX1 - lim homeobox 1, NODAL - nodal growth differentiation factor, PROX1 - prospero homeobox 1, NKX2-1 - nk2 homeobox 1, T - t, brachyury homolog (mouse), SLIT2 - slit homolog 2 (drosophila), ISL1 - isl lim homeobox 1, SHOX2 - short stature homeobox 2, TCF21 - transcription factor 21, FGF8 - fibroblast growth factor 8 (androgen-induced), SOX17 - sry (sex deter…
GO:0048519	negative regulation of biological process	1.14e-08	1.54e-06	1.47	14222	3675	441	167	[MAGI2 - membrane associated guanylate kinase, ww and pdz domain containing 2, LHX1 - lim homeobox 1, GFRA2 - gdnf family receptor alpha 2, PAX6 - paired box 6, ZNF177 - zinc finger protein 177, PAX5 - paired box 5, RFX4 - regulatory factor x, 4 (influences hla class ii expression), GDF10 - growth differentiation factor 10, FLT4 - fms-related tyrosine kinase 4, SPTBN4 - spectrin, beta, non-erythr…
GO:0061138	morphogenesis of a branching epithelium	1.18e-08	1.58e-06	4.61	14222	140	441	20	[SFRP1 - secreted frizzled-related protein 1, PITX2 - paired-like homeodomain 2, SFRP2 - secreted frizzled-related protein 2, LHX1 - lim homeobox 1, FOXC2 - forkhead box c2 (mfh-1, mesenchyme forkhead 1), LAMA1 - laminin, alpha 1, PROX1 - prospero homeobox 1, NKX2-1 - nk2 homeobox 1, GBX2 - gastrulation brain homeobox 2, SLIT2 - slit homolog 2 (drosophila), FAT4 - fat atypical cadherin 4, TCF21 -…
GO:0030534	adult behavior	2.13e-08	2.83e-06	4.68	14222	131	441	19	[GRIN1 - glutamate receptor, ionotropic, n-methyl d-aspartate 1, CNTNAP2 - contactin associated protein-like 2, ZIC1 - zic family member 1, FGF14 - fibroblast growth factor 14, NOS1 - nitric oxide synthase 1 (neuronal), PAX5 - paired box 5, SNCA - synuclein, alpha (non a4 component of amyloid precursor), NLGN4X - neuroligin 4, x-linked, SPTBN4 - spectrin, beta, non-erythrocytic 4, HOXD10 - homeob…
GO:0006874	cellular calcium ion homeostasis	2.29e-08	3.01e-06	3.54	14222	237	441	26	[DRD5 - dopamine receptor d5, NOS1 - nitric oxide synthase 1 (neuronal), KCNA5 - potassium voltage-gated channel, shaker-related subfamily, member 5, TAC1 - tachykinin, precursor 1, GALR1 - galanin receptor 1, JPH3 - junctophilin 3, OXT - oxytocin/neurophysin i prepropeptide, CACNA1A - calcium channel, voltage-dependent, p/q type, alpha 1a subunit, RYR3 - ryanodine receptor 3, RYR2 - ryanodine re…
GO:0032879	regulation of localization	3.3e-08	4.3e-06	1.7	14222	1918	441	101	[RELN - reelin, MAGI2 - membrane associated guanylate kinase, ww and pdz domain containing 2, PAX6 - paired box 6, FLT4 - fms-related tyrosine kinase 4, SPTBN4 - spectrin, beta, non-erythrocytic 4, CDH2 - cadherin 2, type 1, n-cadherin (neuronal), TTYH1 - tweety homolog 1 (drosophila), JPH3 - junctophilin 3, OXT - oxytocin/neurophysin i prepropeptide, ASIC2 - acid-sensing (proton-gated) ion chann…
GO:0001763	morphogenesis of a branching structure	3.46e-08	4.47e-06	4.33	14222	149	441	20	[SFRP1 - secreted frizzled-related protein 1, PITX2 - paired-like homeodomain 2, SFRP2 - secreted frizzled-related protein 2, LHX1 - lim homeobox 1, FOXC2 - forkhead box c2 (mfh-1, mesenchyme forkhead 1), LAMA1 - laminin, alpha 1, PROX1 - prospero homeobox 1, NKX2-1 - nk2 homeobox 1, GBX2 - gastrulation brain homeobox 2, SLIT2 - slit homolog 2 (drosophila), FAT4 - fat atypical cadherin 4, TCF21 -…
GO:0035107	appendage morphogenesis	4.41e-08	5.63e-06	5.32	14222	97	441	16	[PITX2 - paired-like homeodomain 2, TBX5 - t-box 5, SALL3 - sal-like 3 (drosophila), DLX5 - distal-less homeobox 5, SP8 - sp8 transcription factor, SHOX2 - short stature homeobox 2, DLX6 - distal-less homeobox 6, FGF8 - fibroblast growth factor 8 (androgen-induced), SP9 - sp9 transcription factor, HOXD10 - homeobox d10, SALL1 - sal-like 1 (drosophila), GREM1 - gremlin 1, dan family bmp antagonist…
GO:0035108	limb morphogenesis	4.41e-08	5.58e-06	5.32	14222	97	441	16	[PITX2 - paired-like homeodomain 2, TBX5 - t-box 5, SALL3 - sal-like 3 (drosophila), DLX5 - distal-less homeobox 5, SP8 - sp8 transcription factor, SHOX2 - short stature homeobox 2, DLX6 - distal-less homeobox 6, FGF8 - fibroblast growth factor 8 (androgen-induced), HOXD10 - homeobox d10, SP9 - sp9 transcription factor, SALL1 - sal-like 1 (drosophila), GREM1 - gremlin 1, dan family bmp antagonist…
GO:0072503	cellular divalent inorganic cation homeostasis	4.52e-08	5.67e-06	3.42	14222	245	441	26	[DRD5 - dopamine receptor d5, NOS1 - nitric oxide synthase 1 (neuronal), KCNA5 - potassium voltage-gated channel, shaker-related subfamily, member 5, TAC1 - tachykinin, precursor 1, GALR1 - galanin receptor 1, JPH3 - junctophilin 3, OXT - oxytocin/neurophysin i prepropeptide, CACNA1A - calcium channel, voltage-dependent, p/q type, alpha 1a subunit, RYR3 - ryanodine receptor 3, RYR2 - ryanodine re…
GO:0007600	sensory perception	4.76e-08	5.91e-06	2.88	14222	369	441	33	[SIX6 - six homeobox 6, CNGA3 - cyclic nucleotide gated channel alpha 3, DRD5 - dopamine receptor d5, SLC6A3 - solute carrier family 6 (neurotransmitter transporter), member 3, TAC1 - tachykinin, precursor 1, PAX6 - paired box 6, SPTBN4 - spectrin, beta, non-erythrocytic 4, PAX3 - paired box 3, MYO3A - myosin iiia, GJD2 - gap junction protein, delta 2, 36kda, CHRM2 - cholinergic receptor, muscari…
GO:0051093	negative regulation of developmental process	4.98e-08	6.13e-06	2.34	14222	648	441	47	[NODAL - nodal growth differentiation factor, NKX2-1 - nk2 homeobox 1, OLIG2 - oligodendrocyte lineage transcription factor 2, PAX6 - paired box 6, GDF10 - growth differentiation factor 10, RFX4 - regulatory factor x, 4 (influences hla class ii expression), PRDM6 - pr domain containing 6, ISL1 - isl lim homeobox 1, SLIT2 - slit homolog 2 (drosophila), FUOM - fucose mutarotase, FEZF2 - fez family …
GO:0072507	divalent inorganic cation homeostasis	5.39e-08	6.58e-06	3.3	14222	264	441	27	[KCNA1 - potassium voltage-gated channel, shaker-related subfamily, member 1 (episodic ataxia with myokymia), DRD5 - dopamine receptor d5, NOS1 - nitric oxide synthase 1 (neuronal), KCNA5 - potassium voltage-gated channel, shaker-related subfamily, member 5, TAC1 - tachykinin, precursor 1, GALR1 - galanin receptor 1, JPH3 - junctophilin 3, OXT - oxytocin/neurophysin i prepropeptide, CACNA1A - cal…
GO:0055074	calcium ion homeostasis	5.79e-08	7e-06	3.38	14222	248	441	26	[DRD5 - dopamine receptor d5, NOS1 - nitric oxide synthase 1 (neuronal), KCNA5 - potassium voltage-gated channel, shaker-related subfamily, member 5, TAC1 - tachykinin, precursor 1, GALR1 - galanin receptor 1, JPH3 - junctophilin 3, OXT - oxytocin/neurophysin i prepropeptide, CACNA1A - calcium channel, voltage-dependent, p/q type, alpha 1a subunit, RYR3 - ryanodine receptor 3, RYR2 - ryanodine re…
GO:0050769	positive regulation of neurogenesis	6.51e-08	7.8e-06	3.03	14222	319	441	30	[GSX2 - gs homeobox 2, RELN - reelin, MAGI2 - membrane associated guanylate kinase, ww and pdz domain containing 2, NEUROD1 - neuronal differentiation 1, PROX1 - prospero homeobox 1, OLIG2 - oligodendrocyte lineage transcription factor 2, PAX6 - paired box 6, NEFL - neurofilament, light polypeptide, SLIT2 - slit homolog 2 (drosophila), TRIM67 - tripartite motif containing 67, SHOX2 - short statur…
GO:0071542	dopaminergic neuron differentiation	7.47e-08	8.87e-06	16.12	14222	14	441	7	[DMRTA2 - dmrt-like family a2, PHOX2A - paired-like homeobox 2a, LMX1A - lim homeobox transcription factor 1, alpha, PHOX2B - paired-like homeobox 2b, RSPO2 - r-spondin 2, FGF8 - fibroblast growth factor 8 (androgen-induced), FOXA2 - forkhead box a2]
GO:0007399	nervous system development	7.85e-08	9.24e-06	3.43	14222	235	441	25	[LHX1 - lim homeobox 1, FGF14 - fibroblast growth factor 14, CRMP1 - collapsin response mediator protein 1, GFRA2 - gdnf family receptor alpha 2, NELL1 - nel-like 1 (chicken), DLX5 - distal-less homeobox 5, DLX6 - distal-less homeobox 6, SHOX2 - short stature homeobox 2, GDA - guanine deaminase, CHRM2 - cholinergic receptor, muscarinic 2, NRN1 - neuritin 1, SIM1 - single-minded homolog 1 (drosoph…
GO:0002009	morphogenesis of an epithelium	9.28e-08	1.08e-05	3.21	14222	271	441	27	[PITX2 - paired-like homeodomain 2, LHX1 - lim homeobox 1, NODAL - nodal growth differentiation factor, PROX1 - prospero homeobox 1, NKX2-1 - nk2 homeobox 1, T - t, brachyury homolog (mouse), SLIT2 - slit homolog 2 (drosophila), TCF21 - transcription factor 21, FGF8 - fibroblast growth factor 8 (androgen-induced), SOX17 - sry (sex determining region y)-box 17, RSPO2 - r-spondin 2, PCDH8 - protoca…
GO:0048523	negative regulation of cellular process	1.01e-07	1.17e-05	1.46	14222	3411	441	154	[MAGI2 - membrane associated guanylate kinase, ww and pdz domain containing 2, LHX1 - lim homeobox 1, GFRA2 - gdnf family receptor alpha 2, PAX6 - paired box 6, ZNF177 - zinc finger protein 177, PAX5 - paired box 5, GDF10 - growth differentiation factor 10, FLT4 - fms-related tyrosine kinase 4, RFX4 - regulatory factor x, 4 (influences hla class ii expression), SPTBN4 - spectrin, beta, non-erythr…
GO:0048167	regulation of synaptic plasticity	1.15e-07	1.32e-05	4.69	14222	117	441	17	[GRIN1 - glutamate receptor, ionotropic, n-methyl d-aspartate 1, GRIN2A - glutamate receptor, ionotropic, n-methyl d-aspartate 2a, RELN - reelin, CD38 - cd38 molecule, FGF14 - fibroblast growth factor 14, GRIK2 - glutamate receptor, ionotropic, kainate 2, BDNF - brain-derived neurotrophic factor, DRD5 - dopamine receptor d5, SNCA - synuclein, alpha (non a4 component of amyloid precursor), RASGRF2…
GO:0006928	movement of cell or subcellular component	1.29e-07	1.46e-05	1.86	14222	1265	441	73	[RELN - reelin, NODAL - nodal growth differentiation factor, LHX1 - lim homeobox 1, NKX2-1 - nk2 homeobox 1, SLC22A16 - solute carrier family 22 (organic cation/carnitine transporter), member 16, PAX6 - paired box 6, T - t, brachyury homolog (mouse), KIF5C - kinesin family member 5c, PAX3 - paired box 3, CDH2 - cadherin 2, type 1, n-cadherin (neuronal), SPTBN4 - spectrin, beta, non-erythrocytic 4…
GO:0000122	negative regulation of transcription from RNA polymerase II promoter	1.41e-07	1.59e-05	2.26	14222	671	441	47	[PITX2 - paired-like homeodomain 2, NODAL - nodal growth differentiation factor, PROX1 - prospero homeobox 1, PRDM13 - pr domain containing 13, NKX2-1 - nk2 homeobox 1, OLIG2 - oligodendrocyte lineage transcription factor 2, PAX6 - paired box 6, ZNF177 - zinc finger protein 177, PAX5 - paired box 5, T - t, brachyury homolog (mouse), SNCA - synuclein, alpha (non a4 component of amyloid precursor),…
GO:0050803	regulation of synapse structure or activity	1.48e-07	1.66e-05	4.61	14222	119	441	17	[GRIN1 - glutamate receptor, ionotropic, n-methyl d-aspartate 1, GRIN2A - glutamate receptor, ionotropic, n-methyl d-aspartate 2a, RELN - reelin, CD38 - cd38 molecule, FGF14 - fibroblast growth factor 14, GRIK2 - glutamate receptor, ionotropic, kainate 2, BDNF - brain-derived neurotrophic factor, DRD5 - dopamine receptor d5, SNCA - synuclein, alpha (non a4 component of amyloid precursor), RASGRF2…
GO:0009893	positive regulation of metabolic process	1.5e-07	1.67e-05	1.5	14222	2951	441	137	[SIX6 - six homeobox 6, MAGI2 - membrane associated guanylate kinase, ww and pdz domain containing 2, RELN - reelin, LHX1 - lim homeobox 1, NPAS4 - neuronal pas domain protein 4, PAX6 - paired box 6, PAX5 - paired box 5, RFX4 - regulatory factor x, 4 (influences hla class ii expression), FLT4 - fms-related tyrosine kinase 4, GDF10 - growth differentiation factor 10, SPTBN4 - spectrin, beta, non-e…
GO:0098662	inorganic cation transmembrane transport	1.66e-07	1.82e-05	2.74	14222	389	441	33	[KCNIP4 - kv channel interacting protein 4, KCNA1 - potassium voltage-gated channel, shaker-related subfamily, member 1 (episodic ataxia with myokymia), KCNA4 - potassium voltage-gated channel, shaker-related subfamily, member 4, CNGA3 - cyclic nucleotide gated channel alpha 3, KCNA3 - potassium voltage-gated channel, shaker-related subfamily, member 3, COX6B2 - cytochrome c oxidase subunit vib p…
GO:0030326	embryonic limb morphogenesis	1.98e-07	2.16e-05	5.51	14222	82	441	14	[PITX2 - paired-like homeodomain 2, TBX5 - t-box 5, DLX5 - distal-less homeobox 5, SP8 - sp8 transcription factor, DLX6 - distal-less homeobox 6, SHOX2 - short stature homeobox 2, FGF8 - fibroblast growth factor 8 (androgen-induced), HOXD10 - homeobox d10, SP9 - sp9 transcription factor, GREM1 - gremlin 1, dan family bmp antagonist, ALX4 - alx homeobox 4, HOXA9 - homeobox a9, RSPO2 - r-spondin 2,…
GO:0035113	embryonic appendage morphogenesis	1.98e-07	2.14e-05	5.51	14222	82	441	14	[PITX2 - paired-like homeodomain 2, TBX5 - t-box 5, DLX5 - distal-less homeobox 5, SP8 - sp8 transcription factor, SHOX2 - short stature homeobox 2, DLX6 - distal-less homeobox 6, FGF8 - fibroblast growth factor 8 (androgen-induced), HOXD10 - homeobox d10, SP9 - sp9 transcription factor, GREM1 - gremlin 1, dan family bmp antagonist, ALX4 - alx homeobox 4, HOXA9 - homeobox a9, RSPO2 - r-spondin 2,…
GO:0048646	anatomical structure formation involved in morphogenesis	2.14e-07	2.29e-05	2.18	14222	724	441	49	[RELN - reelin, LHX1 - lim homeobox 1, NODAL - nodal growth differentiation factor, NKX2-1 - nk2 homeobox 1, NOS1 - nitric oxide synthase 1 (neuronal), PAX6 - paired box 6, T - t, brachyury homolog (mouse), RFX4 - regulatory factor x, 4 (influences hla class ii expression), TCF15 - transcription factor 15 (basic helix-loop-helix), FLT4 - fms-related tyrosine kinase 4, PAX3 - paired box 3, TCF21 -…
GO:0048754	branching morphogenesis of an epithelial tube	2.15e-07	2.28e-05	4.49	14222	122	441	17	[PITX2 - paired-like homeodomain 2, SFRP2 - secreted frizzled-related protein 2, LHX1 - lim homeobox 1, FOXC2 - forkhead box c2 (mfh-1, mesenchyme forkhead 1), LAMA1 - laminin, alpha 1, NKX2-1 - nk2 homeobox 1, GBX2 - gastrulation brain homeobox 2, FAT4 - fat atypical cadherin 4, SLIT2 - slit homolog 2 (drosophila), TCF21 - transcription factor 21, FGF8 - fibroblast growth factor 8 (androgen-indu…
GO:0008284	positive regulation of cell proliferation	2.15e-07	2.26e-05	2.25	14222	659	441	46	[PITX2 - paired-like homeodomain 2, NODAL - nodal growth differentiation factor, CD1D - cd1d molecule, PROX1 - prospero homeobox 1, KCNA5 - potassium voltage-gated channel, shaker-related subfamily, member 5, PAX6 - paired box 6, TAC1 - tachykinin, precursor 1, AKR1B1 - aldo-keto reductase family 1, member b1 (aldose reductase), T - t, brachyury homolog (mouse), FLT4 - fms-related tyrosine kinase…
GO:0009890	negative regulation of biosynthetic process	2.53e-07	2.65e-05	1.83	14222	1287	441	73	[NODAL - nodal growth differentiation factor, LHX1 - lim homeobox 1, PRDM13 - pr domain containing 13, NKX2-1 - nk2 homeobox 1, PAX6 - paired box 6, PAX5 - paired box 5, ZNF177 - zinc finger protein 177, T - t, brachyury homolog (mouse), PAX3 - paired box 3, TCF21 - transcription factor 21, SCRT1 - scratch homolog 1, zinc finger protein (drosophila), SOX17 - sry (sex determining region y)-box 17,…
GO:0031327	negative regulation of cellular biosynthetic process	2.98e-07	3.1e-05	1.83	14222	1268	441	72	[NODAL - nodal growth differentiation factor, LHX1 - lim homeobox 1, PRDM13 - pr domain containing 13, NKX2-1 - nk2 homeobox 1, PAX6 - paired box 6, ZNF177 - zinc finger protein 177, PAX5 - paired box 5, T - t, brachyury homolog (mouse), PAX3 - paired box 3, TCF21 - transcription factor 21, SCRT1 - scratch homolog 1, zinc finger protein (drosophila), SOX17 - sry (sex determining region y)-box 17,…
GO:0007186	G-protein coupled receptor signaling pathway	3.23e-07	3.33e-05	2.32	14222	583	441	42	[TMEM145 - transmembrane protein 145, DRD5 - dopamine receptor d5, TAC1 - tachykinin, precursor 1, NMBR - neuromedin b receptor, GALR1 - galanin receptor 1, PTGDR - prostaglandin d2 receptor (dp), GPR149 - g protein-coupled receptor 149, ECEL1 - endothelin converting enzyme-like 1, GPR83 - g protein-coupled receptor 83, CHRM2 - cholinergic receptor, muscarinic 2, SST - somatostatin, SCTR - secret…
GO:0023019	signal transduction involved in regulation of gene expression	3.91e-07	3.99e-05	13.28	14222	17	441	7	[P2RY1 - purinergic receptor p2y, g-protein coupled, 1, NEUROD1 - neuronal differentiation 1, PAX6 - paired box 6, T - t, brachyury homolog (mouse), FGF8 - fibroblast growth factor 8 (androgen-induced), FOXA2 - forkhead box a2, SOX17 - sry (sex determining region y)-box 17]
GO:0023051	regulation of signaling	3.93e-07	3.99e-05	1.55	14222	2418	441	116	[MAGI2 - membrane associated guanylate kinase, ww and pdz domain containing 2, RELN - reelin, RFX4 - regulatory factor x, 4 (influences hla class ii expression), FLT4 - fms-related tyrosine kinase 4, GDF10 - growth differentiation factor 10, SPTBN4 - spectrin, beta, non-erythrocytic 4, CDH2 - cadherin 2, type 1, n-cadherin (neuronal), TCF21 - transcription factor 21, CARD11 - caspase recruitment …
GO:0009719	response to endogenous stimulus	4.05e-07	4.07e-05	2.04	14222	852	441	54	[MAGI2 - membrane associated guanylate kinase, ww and pdz domain containing 2, LHX1 - lim homeobox 1, NPAS4 - neuronal pas domain protein 4, DRD5 - dopamine receptor d5, NOS1 - nitric oxide synthase 1 (neuronal), NKX2-1 - nk2 homeobox 1, SLC6A3 - solute carrier family 6 (neurotransmitter transporter), member 3, TAC1 - tachykinin, precursor 1, PTPRN - protein tyrosine phosphatase, receptor type, n…
GO:0050806	positive regulation of synaptic transmission	4.89e-07	4.89e-05	5.13	14222	88	441	14	[GRIN1 - glutamate receptor, ionotropic, n-methyl d-aspartate 1, RELN - reelin, GRIK2 - glutamate receptor, ionotropic, kainate 2, TAC1 - tachykinin, precursor 1, SNCA - synuclein, alpha (non a4 component of amyloid precursor), RASGRF2 - ras protein-specific guanine nucleotide-releasing factor 2, LRRTM1 - leucine rich repeat transmembrane neuronal 1, NETO1 - neuropilin (nrp) and tolloid (tll)-lik…
GO:0007218	neuropeptide signaling pathway	4.89e-07	4.85e-05	5.13	14222	88	441	14	[NPBWR1 - neuropeptides b/w receptor 1, ADCYAP1 - adenylate cyclase activating polypeptide 1 (pituitary), TAC1 - tachykinin, precursor 1, PENK - proenkephalin, GALR1 - galanin receptor 1, GPR149 - g protein-coupled receptor 149, ECEL1 - endothelin converting enzyme-like 1, GPR83 - g protein-coupled receptor 83, NTSR1 - neurotensin receptor 1 (high affinity), SSTR4 - somatostatin receptor 4, GRP -…
GO:0019438	aromatic compound biosynthetic process	5.08e-07	5e-05	1.51	14222	2649	441	124	[SIX6 - six homeobox 6, LHX1 - lim homeobox 1, NPAS4 - neuronal pas domain protein 4, PAX6 - paired box 6, PAX5 - paired box 5, ZNF177 - zinc finger protein 177, RFX4 - regulatory factor x, 4 (influences hla class ii expression), TCF15 - transcription factor 15 (basic helix-loop-helix), PAX3 - paired box 3, TCF21 - transcription factor 21, FLI1 - fli-1 proto-oncogene, ets transcription factor, OT…
GO:0035239	tube morphogenesis	5.27e-07	5.15e-05	3.41	14222	208	441	22	[RYR2 - ryanodine receptor 2 (cardiac), SFRP1 - secreted frizzled-related protein 1, PITX2 - paired-like homeodomain 2, SFRP2 - secreted frizzled-related protein 2, NODAL - nodal growth differentiation factor, LHX1 - lim homeobox 1, LAMA1 - laminin, alpha 1, FOXC2 - forkhead box c2 (mfh-1, mesenchyme forkhead 1), NKX2-1 - nk2 homeobox 1, GBX2 - gastrulation brain homeobox 2, SLIT2 - slit homolog …
GO:0010720	positive regulation of cell development	6.4e-07	6.21e-05	2.63	14222	393	441	32	[GSX2 - gs homeobox 2, NEUROD1 - neuronal differentiation 1, RELN - reelin, MAGI2 - membrane associated guanylate kinase, ww and pdz domain containing 2, PROX1 - prospero homeobox 1, OLIG2 - oligodendrocyte lineage transcription factor 2, PAX6 - paired box 6, NEFL - neurofilament, light polypeptide, TRIM67 - tripartite motif containing 67, SLIT2 - slit homolog 2 (drosophila), FEZF2 - fez family z…
GO:0045892	negative regulation of transcription, DNA-templated	7.58e-07	7.3e-05	1.9	14222	1033	441	61	[NODAL - nodal growth differentiation factor, LHX1 - lim homeobox 1, PRDM13 - pr domain containing 13, NKX2-1 - nk2 homeobox 1, PAX6 - paired box 6, PAX5 - paired box 5, ZNF177 - zinc finger protein 177, T - t, brachyury homolog (mouse), PAX3 - paired box 3, TCF21 - transcription factor 21, SOX17 - sry (sex determining region y)-box 17, SCRT1 - scratch homolog 1, zinc finger protein (drosophila),…
GO:0010033	response to organic substance	8.49e-07	8.12e-05	1.75	14222	1403	441	76	[MAGI2 - membrane associated guanylate kinase, ww and pdz domain containing 2, NPAS4 - neuronal pas domain protein 4, LHX1 - lim homeobox 1, DRD5 - dopamine receptor d5, NOS1 - nitric oxide synthase 1 (neuronal), NKX2-1 - nk2 homeobox 1, SLC6A3 - solute carrier family 6 (neurotransmitter transporter), member 3, TAC1 - tachykinin, precursor 1, T - t, brachyury homolog (mouse), FLT4 - fms-related t…
GO:0001709	cell fate determination	8.95e-07	8.49e-05	7.17	14222	45	441	10	[MYOD1 - myogenic differentiation 1, PROX1 - prospero homeobox 1, NKX2-2 - nk2 homeobox 2, EBF2 - early b-cell factor 2, BARHL2 - barh-like homeobox 2, OTX2 - orthodenticle homeobox 2, PAX6 - paired box 6, ISL1 - isl lim homeobox 1, FEZF2 - fez family zinc finger 2, SOX17 - sry (sex determining region y)-box 17]
GO:0097118	neuroligin clustering involved in postsynaptic membrane assembly	9.12e-07	8.6e-05	32.25	14222	4	441	4	[NRXN1 - neurexin 1, NRXN2 - neurexin 2, MAGI2 - membrane associated guanylate kinase, ww and pdz domain containing 2, CDH2 - cadherin 2, type 1, n-cadherin (neuronal)]
GO:0034654	nucleobase-containing compound biosynthetic process	9.19e-07	8.6e-05	1.5	14222	2595	441	121	[SIX6 - six homeobox 6, NPAS4 - neuronal pas domain protein 4, LHX1 - lim homeobox 1, PAX6 - paired box 6, PAX5 - paired box 5, ZNF177 - zinc finger protein 177, TCF15 - transcription factor 15 (basic helix-loop-helix), RFX4 - regulatory factor x, 4 (influences hla class ii expression), PAX3 - paired box 3, TCF21 - transcription factor 21, FLI1 - fli-1 proto-oncogene, ets transcription factor, OT…
GO:0022414	reproductive process	9.28e-07	8.63e-05	1.99	14222	875	441	54	[NODAL - nodal growth differentiation factor, LHX1 - lim homeobox 1, DRD5 - dopamine receptor d5, NKX2-1 - nk2 homeobox 1, NOS1 - nitric oxide synthase 1 (neuronal), TAC1 - tachykinin, precursor 1, SLC22A16 - solute carrier family 22 (organic cation/carnitine transporter), member 16, PAX5 - paired box 5, T - t, brachyury homolog (mouse), SPTBN4 - spectrin, beta, non-erythrocytic 4, FUOM - fucose …
GO:0045665	negative regulation of neuron differentiation	1.01e-06	9.35e-05	3.84	14222	151	441	18	[OLIG2 - oligodendrocyte lineage transcription factor 2, LMX1A - lim homeobox transcription factor 1, alpha, PAX6 - paired box 6, SLIT2 - slit homolog 2 (drosophila), ISL1 - isl lim homeobox 1, FEZF2 - fez family zinc finger 2, FUOM - fucose mutarotase, ID4 - inhibitor of dna binding 4, dominant negative helix-loop-helix protein, SOX8 - sry (sex determining region y)-box 8, ZNF536 - zinc finger p…
GO:0098660	inorganic ion transmembrane transport	1.03e-06	9.48e-05	2.44	14222	462	441	35	[KCNIP4 - kv channel interacting protein 4, KCNA1 - potassium voltage-gated channel, shaker-related subfamily, member 1 (episodic ataxia with myokymia), KCNA4 - potassium voltage-gated channel, shaker-related subfamily, member 4, CNGA3 - cyclic nucleotide gated channel alpha 3, KCNA3 - potassium voltage-gated channel, shaker-related subfamily, member 3, COX6B2 - cytochrome c oxidase subunit vib p…
GO:1901362	organic cyclic compound biosynthetic process	1.07e-06	9.71e-05	1.48	14222	2741	441	126	[SIX6 - six homeobox 6, LHX1 - lim homeobox 1, NPAS4 - neuronal pas domain protein 4, PAX6 - paired box 6, PAX5 - paired box 5, ZNF177 - zinc finger protein 177, RFX4 - regulatory factor x, 4 (influences hla class ii expression), TCF15 - transcription factor 15 (basic helix-loop-helix), PAX3 - paired box 3, TCF21 - transcription factor 21, FLI1 - fli-1 proto-oncogene, ets transcription factor, OT…
GO:0044763	single-organism cellular process	1.2e-06	0.000109	1.19	14222	7989	441	296	[LHX1 - lim homeobox 1, EMX1 - empty spiracles homeobox 1, SCD5 - stearoyl-coa desaturase 5, GDF10 - growth differentiation factor 10, RFX4 - regulatory factor x, 4 (influences hla class ii expression), SPTBN4 - spectrin, beta, non-erythrocytic 4, GPR149 - g protein-coupled receptor 149, CARD11 - caspase recruitment domain family, member 11, GDA - guanine deaminase, KCNK9 - potassium channel, sub…
GO:0021879	forebrain neuron differentiation	1.23e-06	0.00011	14.88	14222	13	441	6	[SALL1 - sal-like 1 (drosophila), GSX2 - gs homeobox 2, UNCX - unc homeobox, OTP - orthopedia homeobox, NKX2-1 - nk2 homeobox 1, LHX5 - lim homeobox 5]
GO:0035295	tube development	1.25e-06	0.000112	3.63	14222	169	441	19	[SFRP1 - secreted frizzled-related protein 1, LHX1 - lim homeobox 1, FOXC1 - forkhead box c1, FOXC2 - forkhead box c2 (mfh-1, mesenchyme forkhead 1), PROX1 - prospero homeobox 1, BDNF - brain-derived neurotrophic factor, TBX18 - t-box 18, AKR1B1 - aldo-keto reductase family 1, member b1 (aldose reductase), SLIT2 - slit homolog 2 (drosophila), FAT4 - fat atypical cadherin 4, FOXF2 - forkhead box f…
GO:2000027	regulation of organ morphogenesis	1.27e-06	0.000113	3.97	14222	138	441	17	[SFRP1 - secreted frizzled-related protein 1, MAGI2 - membrane associated guanylate kinase, ww and pdz domain containing 2, SFRP2 - secreted frizzled-related protein 2, LHX1 - lim homeobox 1, FOXC1 - forkhead box c1, FOXC2 - forkhead box c2 (mfh-1, mesenchyme forkhead 1), TBX5 - t-box 5, BDNF - brain-derived neurotrophic factor, ISL1 - isl lim homeobox 1, WNT2 - wingless-type mmtv integration sit…
GO:0010646	regulation of cell communication	1.29e-06	0.000114	1.51	14222	2474	441	116	[MAGI2 - membrane associated guanylate kinase, ww and pdz domain containing 2, RELN - reelin, RFX4 - regulatory factor x, 4 (influences hla class ii expression), FLT4 - fms-related tyrosine kinase 4, GDF10 - growth differentiation factor 10, SPTBN4 - spectrin, beta, non-erythrocytic 4, CDH2 - cadherin 2, type 1, n-cadherin (neuronal), TCF21 - transcription factor 21, CARD11 - caspase recruitment …
GO:0050905	neuromuscular process	1.31e-06	0.000114	5.11	14222	82	441	13	[KCNA1 - potassium voltage-gated channel, shaker-related subfamily, member 1 (episodic ataxia with myokymia), FGF14 - fibroblast growth factor 14, PENK - proenkephalin, NEFL - neurofilament, light polypeptide, TCF15 - transcription factor 15 (basic helix-loop-helix), HOXD10 - homeobox d10, NRXN1 - neurexin 1, JPH3 - junctophilin 3, NKX6-2 - nk6 homeobox 2, JPH4 - junctophilin 4, HOXA1 - homeobox …
GO:0030855	epithelial cell differentiation	1.36e-06	0.000118	3.04	14222	255	441	24	[NEUROG3 - neurogenin 3, PITX2 - paired-like homeodomain 2, NEUROD1 - neuronal differentiation 1, LAMA1 - laminin, alpha 1, FOXC2 - forkhead box c2 (mfh-1, mesenchyme forkhead 1), CRCT1 - cysteine-rich c-terminal 1, PROX1 - prospero homeobox 1, NKX2-1 - nk2 homeobox 1, POU3F1 - pou class 3 homeobox 1, PAX6 - paired box 6, TCF15 - transcription factor 15 (basic helix-loop-helix), DLX5 - distal-les…
GO:0006875	cellular metal ion homeostasis	1.37e-06	0.000118	2.74	14222	329	441	28	[DRD5 - dopamine receptor d5, NOS1 - nitric oxide synthase 1 (neuronal), KCNA5 - potassium voltage-gated channel, shaker-related subfamily, member 5, TAC1 - tachykinin, precursor 1, GALR1 - galanin receptor 1, JPH3 - junctophilin 3, OXT - oxytocin/neurophysin i prepropeptide, CACNA1A - calcium channel, voltage-dependent, p/q type, alpha 1a subunit, RYR3 - ryanodine receptor 3, RYR2 - ryanodine re…
GO:1903507	negative regulation of nucleic acid-templated transcription	1.58e-06	0.000135	1.86	14222	1056	441	61	[NODAL - nodal growth differentiation factor, LHX1 - lim homeobox 1, PRDM13 - pr domain containing 13, NKX2-1 - nk2 homeobox 1, PAX6 - paired box 6, PAX5 - paired box 5, ZNF177 - zinc finger protein 177, T - t, brachyury homolog (mouse), PAX3 - paired box 3, TCF21 - transcription factor 21, SOX17 - sry (sex determining region y)-box 17, SCRT1 - scratch homolog 1, zinc finger protein (drosophila),…
GO:0030334	regulation of cell migration	1.63e-06	0.000139	2.36	14222	492	441	36	[GSX2 - gs homeobox 2, MAGI2 - membrane associated guanylate kinase, ww and pdz domain containing 2, RELN - reelin, PITX2 - paired-like homeodomain 2, NODAL - nodal growth differentiation factor, PROX1 - prospero homeobox 1, NKX2-1 - nk2 homeobox 1, PAX6 - paired box 6, TAC1 - tachykinin, precursor 1, PTPRR - protein tyrosine phosphatase, receptor type, r, FLT4 - fms-related tyrosine kinase 4, SL…
GO:0009953	dorsal/ventral pattern formation	1.64e-06	0.000139	6.01	14222	59	441	11	[GSX2 - gs homeobox 2, GREM1 - gremlin 1, dan family bmp antagonist, LHX1 - lim homeobox 1, NKX2-1 - nk2 homeobox 1, OTX2 - orthodenticle homeobox 2, PAX6 - paired box 6, NOTO - notochord homeobox, LHX2 - lim homeobox 2, SP8 - sp8 transcription factor, FGF8 - fibroblast growth factor 8 (androgen-induced), FOXA2 - forkhead box a2]
GO:0045934	negative regulation of nucleobase-containing compound metabolic process	1.68e-06	0.000142	1.79	14222	1204	441	67	[NODAL - nodal growth differentiation factor, LHX1 - lim homeobox 1, PRDM13 - pr domain containing 13, NKX2-1 - nk2 homeobox 1, PAX6 - paired box 6, PAX5 - paired box 5, ZNF177 - zinc finger protein 177, T - t, brachyury homolog (mouse), PAX3 - paired box 3, TCF21 - transcription factor 21, SOX17 - sry (sex determining region y)-box 17, SCRT1 - scratch homolog 1, zinc finger protein (drosophila),…
GO:0007626	locomotory behavior	1.79e-06	0.000149	3.54	14222	173	441	19	[GRIN1 - glutamate receptor, ionotropic, n-methyl d-aspartate 1, ZIC1 - zic family member 1, FGF14 - fibroblast growth factor 14, SLC6A3 - solute carrier family 6 (neurotransmitter transporter), member 3, PENK - proenkephalin, SNCA - synuclein, alpha (non a4 component of amyloid precursor), GRM1 - glutamate receptor, metabotropic 1, SPTBN4 - spectrin, beta, non-erythrocytic 4, C1QL1 - complement …
GO:0001657	ureteric bud development	1.79e-06	0.000149	7.64	14222	38	441	9	[SALL1 - sal-like 1 (drosophila), SFRP1 - secreted frizzled-related protein 1, FOXC1 - forkhead box c1, LHX1 - lim homeobox 1, FOXC2 - forkhead box c2 (mfh-1, mesenchyme forkhead 1), BDNF - brain-derived neurotrophic factor, SIM1 - single-minded homolog 1 (drosophila), SLIT2 - slit homolog 2 (drosophila), TCF21 - transcription factor 21]
GO:0051480	cytosolic calcium ion homeostasis	1.97e-06	0.000163	3.67	14222	158	441	18	[RYR3 - ryanodine receptor 3, RYR2 - ryanodine receptor 2 (cardiac), P2RY1 - purinergic receptor p2y, g-protein coupled, 1, CD38 - cd38 molecule, GPR6 - g protein-coupled receptor 6, NOS1 - nitric oxide synthase 1 (neuronal), KCNA5 - potassium voltage-gated channel, shaker-related subfamily, member 5, TAC1 - tachykinin, precursor 1, GRM1 - glutamate receptor, metabotropic 1, GALR1 - galanin recep…
GO:0051961	negative regulation of nervous system development	2.04e-06	0.000167	3.26	14222	208	441	21	[BDNF - brain-derived neurotrophic factor, OLIG2 - oligodendrocyte lineage transcription factor 2, LMX1A - lim homeobox transcription factor 1, alpha, PAX6 - paired box 6, RFX4 - regulatory factor x, 4 (influences hla class ii expression), SLIT2 - slit homolog 2 (drosophila), ISL1 - isl lim homeobox 1, FUOM - fucose mutarotase, FEZF2 - fez family zinc finger 2, ID4 - inhibitor of dna binding 4, d…
GO:2000113	negative regulation of cellular macromolecule biosynthetic process	2.07e-06	0.000169	1.8	14222	1162	441	65	[NODAL - nodal growth differentiation factor, LHX1 - lim homeobox 1, PRDM13 - pr domain containing 13, NKX2-1 - nk2 homeobox 1, PAX6 - paired box 6, PAX5 - paired box 5, ZNF177 - zinc finger protein 177, T - t, brachyury homolog (mouse), PAX3 - paired box 3, TCF21 - transcription factor 21, SOX17 - sry (sex determining region y)-box 17, SCRT1 - scratch homolog 1, zinc finger protein (drosophila),…
GO:0008585	female gonad development	2.09e-06	0.000169	13.82	14222	14	441	6	[LHX8 - lim homeobox 8, ZFP42 - zfp42 zinc finger protein, LHX9 - lim homeobox 9, SFRP1 - secreted frizzled-related protein 1, PITX2 - paired-like homeodomain 2, TOX2 - tox high mobility group box family member 2]
GO:0021527	spinal cord association neuron differentiation	2.09e-06	0.000168	13.82	14222	14	441	6	[GSX2 - gs homeobox 2, LHX1 - lim homeobox 1, LHX3 - lim homeobox 3, LHX5 - lim homeobox 5, PAX3 - paired box 3, GSX1 - gs homeobox 1]
GO:0019226	transmission of nerve impulse	2.1e-06	0.000168	10.75	14222	21	441	7	[GRM7 - glutamate receptor, metabotropic 7, CNTNAP2 - contactin associated protein-like 2, CACNG8 - calcium channel, voltage-dependent, gamma subunit 8, DRD5 - dopamine receptor d5, SPTBN4 - spectrin, beta, non-erythrocytic 4, CACNA1E - calcium channel, voltage-dependent, r type, alpha 1e subunit, CACNA1A - calcium channel, voltage-dependent, p/q type, alpha 1a subunit]
GO:1902679	negative regulation of RNA biosynthetic process	2.15e-06	0.000171	1.85	14222	1066	441	61	[NODAL - nodal growth differentiation factor, LHX1 - lim homeobox 1, PRDM13 - pr domain containing 13, NKX2-1 - nk2 homeobox 1, PAX6 - paired box 6, PAX5 - paired box 5, ZNF177 - zinc finger protein 177, T - t, brachyury homolog (mouse), PAX3 - paired box 3, TCF21 - transcription factor 21, SOX17 - sry (sex determining region y)-box 17, SCRT1 - scratch homolog 1, zinc finger protein (drosophila),…
GO:0046883	regulation of hormone secretion	2.15e-06	0.00017	3.14	14222	226	441	22	[SFRP1 - secreted frizzled-related protein 1, NEUROD1 - neuronal differentiation 1, P2RY1 - purinergic receptor p2y, g-protein coupled, 1, CD38 - cd38 molecule, NOS1 - nitric oxide synthase 1 (neuronal), KCNA5 - potassium voltage-gated channel, shaker-related subfamily, member 5, TAC1 - tachykinin, precursor 1, RASL10B - ras-like, family 10, member b, ISL1 - isl lim homeobox 1, GALR1 - galanin re…
GO:0034645	cellular macromolecule biosynthetic process	2.19e-06	0.000172	1.49	14222	2583	441	119	[SIX6 - six homeobox 6, NPAS4 - neuronal pas domain protein 4, LHX1 - lim homeobox 1, PAX6 - paired box 6, PAX5 - paired box 5, ZNF177 - zinc finger protein 177, TCF15 - transcription factor 15 (basic helix-loop-helix), RFX4 - regulatory factor x, 4 (influences hla class ii expression), PAX3 - paired box 3, TCF21 - transcription factor 21, FLI1 - fli-1 proto-oncogene, ets transcription factor, OT…
GO:0050768	negative regulation of neurogenesis	2.2e-06	0.000172	3.36	14222	192	441	20	[BDNF - brain-derived neurotrophic factor, OLIG2 - oligodendrocyte lineage transcription factor 2, LMX1A - lim homeobox transcription factor 1, alpha, PAX6 - paired box 6, SLIT2 - slit homolog 2 (drosophila), ISL1 - isl lim homeobox 1, FEZF2 - fez family zinc finger 2, FUOM - fucose mutarotase, ID4 - inhibitor of dna binding 4, dominant negative helix-loop-helix protein, SOX8 - sry (sex determini…
GO:0042127	regulation of cell proliferation	2.24e-06	0.000174	1.78	14222	1214	441	67	[MAGI2 - membrane associated guanylate kinase, ww and pdz domain containing 2, NODAL - nodal growth differentiation factor, NOS1 - nitric oxide synthase 1 (neuronal), PAX6 - paired box 6, TAC1 - tachykinin, precursor 1, T - t, brachyury homolog (mouse), FLT4 - fms-related tyrosine kinase 4, PAX3 - paired box 3, SOX17 - sry (sex determining region y)-box 17, CARD11 - caspase recruitment domain fam…
GO:0098655	cation transmembrane transport	2.51e-06	0.000194	2.42	14222	439	441	33	[KCNIP4 - kv channel interacting protein 4, KCNA1 - potassium voltage-gated channel, shaker-related subfamily, member 1 (episodic ataxia with myokymia), KCNA4 - potassium voltage-gated channel, shaker-related subfamily, member 4, CNGA3 - cyclic nucleotide gated channel alpha 3, KCNA3 - potassium voltage-gated channel, shaker-related subfamily, member 3, COX6B2 - cytochrome c oxidase subunit vib p…
GO:0051172	negative regulation of nitrogen compound metabolic process	2.55e-06	0.000196	1.75	14222	1293	441	70	[NODAL - nodal growth differentiation factor, LHX1 - lim homeobox 1, PRDM13 - pr domain containing 13, NKX2-1 - nk2 homeobox 1, PAX6 - paired box 6, PAX5 - paired box 5, ZNF177 - zinc finger protein 177, T - t, brachyury homolog (mouse), PAX3 - paired box 3, TCF21 - transcription factor 21, SOX17 - sry (sex determining region y)-box 17, SCRT1 - scratch homolog 1, zinc finger protein (drosophila),…
GO:0018130	heterocycle biosynthetic process	2.74e-06	0.00021	1.47	14222	2650	441	121	[SIX6 - six homeobox 6, NPAS4 - neuronal pas domain protein 4, LHX1 - lim homeobox 1, PAX6 - paired box 6, PAX5 - paired box 5, ZNF177 - zinc finger protein 177, TCF15 - transcription factor 15 (basic helix-loop-helix), RFX4 - regulatory factor x, 4 (influences hla class ii expression), PAX3 - paired box 3, TCF21 - transcription factor 21, FLI1 - fli-1 proto-oncogene, ets transcription factor, OT…
GO:0051253	negative regulation of RNA metabolic process	2.88e-06	0.000219	1.82	14222	1100	441	62	[NODAL - nodal growth differentiation factor, LHX1 - lim homeobox 1, PRDM13 - pr domain containing 13, NKX2-1 - nk2 homeobox 1, PAX6 - paired box 6, PAX5 - paired box 5, ZNF177 - zinc finger protein 177, T - t, brachyury homolog (mouse), PAX3 - paired box 3, TCF21 - transcription factor 21, SOX17 - sry (sex determining region y)-box 17, SCRT1 - scratch homolog 1, zinc finger protein (drosophila),…
GO:0001667	ameboidal-type cell migration	2.91e-06	0.00022	4.17	14222	116	441	15	[PITX2 - paired-like homeodomain 2, NODAL - nodal growth differentiation factor, T - t, brachyury homolog (mouse), GBX2 - gastrulation brain homeobox 2, SLIT2 - slit homolog 2 (drosophila), PAX3 - paired box 3, ISL1 - isl lim homeobox 1, FGF8 - fibroblast growth factor 8 (androgen-induced), SOX8 - sry (sex determining region y)-box 8, SOX17 - sry (sex determining region y)-box 17, EDN3 - endothel…
GO:0044057	regulation of system process	3e-06	0.000225	2.58	14222	362	441	29	[GSX2 - gs homeobox 2, NEUROD1 - neuronal differentiation 1, KCNA1 - potassium voltage-gated channel, shaker-related subfamily, member 1 (episodic ataxia with myokymia), NOS1 - nitric oxide synthase 1 (neuronal), KCNA5 - potassium voltage-gated channel, shaker-related subfamily, member 5, TAC1 - tachykinin, precursor 1, SPTBN4 - spectrin, beta, non-erythrocytic 4, GALR1 - galanin receptor 1, CHRM…
GO:0043279	response to alkaloid	3.04e-06	0.000227	4.43	14222	102	441	14	[RYR3 - ryanodine receptor 3, GRIN1 - glutamate receptor, ionotropic, n-methyl d-aspartate 1, RYR2 - ryanodine receptor 2 (cardiac), GRIN2A - glutamate receptor, ionotropic, n-methyl d-aspartate 2a, DRD5 - dopamine receptor d5, SLC6A3 - solute carrier family 6 (neurotransmitter transporter), member 3, NOS1 - nitric oxide synthase 1 (neuronal), TAC1 - tachykinin, precursor 1, RYR1 - ryanodine rece…
GO:0001505	regulation of neurotransmitter levels	3.24e-06	0.000241	4.13	14222	117	441	15	[DGKI - diacylglycerol kinase, iota, SYN2 - synapsin ii, SYT6 - synaptotagmin vi, NOS1 - nitric oxide synthase 1 (neuronal), SLC6A3 - solute carrier family 6 (neurotransmitter transporter), member 3, SNCA - synuclein, alpha (non a4 component of amyloid precursor), NRXN1 - neurexin 1, NRXN2 - neurexin 2, SLC22A3 - solute carrier family 22 (organic cation transporter), member 3, SLC32A1 - solute ca…
GO:0008217	regulation of blood pressure	3.24e-06	0.000239	4.13	14222	117	441	15	[DRD5 - dopamine receptor d5, NOS1 - nitric oxide synthase 1 (neuronal), NKX2-1 - nk2 homeobox 1, TAC1 - tachykinin, precursor 1, RASL10B - ras-like, family 10, member b, CRHR2 - corticotropin releasing hormone receptor 2, EDN3 - endothelin 3, EDNRB - endothelin receptor type b, CRH - corticotropin releasing hormone, NTSR1 - neurotensin receptor 1 (high affinity), SGK1 - serum/glucocorticoid regu…
GO:0014070	response to organic cyclic compound	3.25e-06	0.000239	2.18	14222	593	441	40	[NPAS4 - neuronal pas domain protein 4, DRD5 - dopamine receptor d5, NOS1 - nitric oxide synthase 1 (neuronal), SLC6A3 - solute carrier family 6 (neurotransmitter transporter), member 3, TAC1 - tachykinin, precursor 1, NEFL - neurofilament, light polypeptide, SNCA - synuclein, alpha (non a4 component of amyloid precursor), ISL1 - isl lim homeobox 1, SLIT2 - slit homolog 2 (drosophila), FGF8 - fib…
GO:0010629	negative regulation of gene expression	3.35e-06	0.000244	1.74	14222	1278	441	69	[NODAL - nodal growth differentiation factor, LHX1 - lim homeobox 1, PRDM13 - pr domain containing 13, NKX2-1 - nk2 homeobox 1, PAX6 - paired box 6, PAX5 - paired box 5, ZNF177 - zinc finger protein 177, T - t, brachyury homolog (mouse), PAX3 - paired box 3, TCF21 - transcription factor 21, SOX17 - sry (sex determining region y)-box 17, SCRT1 - scratch homolog 1, zinc finger protein (drosophila),…
GO:0051937	catecholamine transport	3.39e-06	0.000246	12.9	14222	15	441	6	[SLC22A3 - solute carrier family 22 (organic cation transporter), member 3, SLC6A3 - solute carrier family 6 (neurotransmitter transporter), member 3, SNCA - synuclein, alpha (non a4 component of amyloid precursor), SLC6A2 - solute carrier family 6 (neurotransmitter transporter), member 2, CADPS - ca++-dependent secretion activator, SLC18A2 - solute carrier family 18 (vesicular monoamine transpor…
GO:0051705	multi-organism behavior	3.49e-06	0.000252	5.09	14222	76	441	12	[GRIN1 - glutamate receptor, ionotropic, n-methyl d-aspartate 1, NRXN1 - neurexin 1, CNTNAP2 - contactin associated protein-like 2, NRXN2 - neurexin 2, CRHBP - corticotropin releasing hormone binding protein, DRD5 - dopamine receptor d5, POU4F1 - pou class 4 homeobox 1, PENK - proenkephalin, NLGN4X - neuroligin 4, x-linked, NR2E1 - nuclear receptor subfamily 2, group e, member 1, OXT - oxytocin/n…
GO:0072164	mesonephric tubule development	3.54e-06	0.000254	7.08	14222	41	441	9	[SALL1 - sal-like 1 (drosophila), SFRP1 - secreted frizzled-related protein 1, FOXC1 - forkhead box c1, LHX1 - lim homeobox 1, FOXC2 - forkhead box c2 (mfh-1, mesenchyme forkhead 1), BDNF - brain-derived neurotrophic factor, SIM1 - single-minded homolog 1 (drosophila), SLIT2 - slit homolog 2 (drosophila), TCF21 - transcription factor 21]
GO:0040012	regulation of locomotion	3.8e-06	0.000272	2.19	14222	575	441	39	[GSX2 - gs homeobox 2, RELN - reelin, MAGI2 - membrane associated guanylate kinase, ww and pdz domain containing 2, PITX2 - paired-like homeodomain 2, NODAL - nodal growth differentiation factor, PROX1 - prospero homeobox 1, NKX2-1 - nk2 homeobox 1, PAX6 - paired box 6, TAC1 - tachykinin, precursor 1, SNCA - synuclein, alpha (non a4 component of amyloid precursor), PTPRR - protein tyrosine phosph…
GO:0072163	mesonephric epithelium development	4.38e-06	0.000312	6.91	14222	42	441	9	[SALL1 - sal-like 1 (drosophila), SFRP1 - secreted frizzled-related protein 1, FOXC1 - forkhead box c1, LHX1 - lim homeobox 1, FOXC2 - forkhead box c2 (mfh-1, mesenchyme forkhead 1), BDNF - brain-derived neurotrophic factor, SIM1 - single-minded homolog 1 (drosophila), SLIT2 - slit homolog 2 (drosophila), TCF21 - transcription factor 21]
GO:0042221	response to chemical	4.47e-06	0.000316	1.6	14222	1778	441	88	[MAGI2 - membrane associated guanylate kinase, ww and pdz domain containing 2, LHX1 - lim homeobox 1, NPAS4 - neuronal pas domain protein 4, EMX1 - empty spiracles homeobox 1, DRD5 - dopamine receptor d5, NOS1 - nitric oxide synthase 1 (neuronal), NKX2-1 - nk2 homeobox 1, SLC6A3 - solute carrier family 6 (neurotransmitter transporter), member 3, TAC1 - tachykinin, precursor 1, T - t, brachyury ho…
GO:0048870	cell motility	4.73e-06	0.000332	2.07	14222	669	441	43	[RELN - reelin, PITX2 - paired-like homeodomain 2, NODAL - nodal growth differentiation factor, LHX1 - lim homeobox 1, PROX1 - prospero homeobox 1, NKX2-1 - nk2 homeobox 1, PAX6 - paired box 6, SLC22A16 - solute carrier family 22 (organic cation/carnitine transporter), member 16, T - t, brachyury homolog (mouse), ISL1 - isl lim homeobox 1, CDH2 - cadherin 2, type 1, n-cadherin (neuronal), PAX3 - …
GO:0010558	negative regulation of macromolecule biosynthetic process	5.01e-06	0.000351	1.75	14222	1218	441	66	[NODAL - nodal growth differentiation factor, LHX1 - lim homeobox 1, PRDM13 - pr domain containing 13, NKX2-1 - nk2 homeobox 1, PAX6 - paired box 6, PAX5 - paired box 5, ZNF177 - zinc finger protein 177, T - t, brachyury homolog (mouse), PAX3 - paired box 3, TCF21 - transcription factor 21, SOX17 - sry (sex determining region y)-box 17, SCRT1 - scratch homolog 1, zinc finger protein (drosophila),…
GO:0060415	muscle tissue morphogenesis	5.23e-06	0.000364	5.97	14222	54	441	10	[RYR2 - ryanodine receptor 2 (cardiac), PITX2 - paired-like homeodomain 2, BMP2 - bone morphogenetic protein 2, FOXC1 - forkhead box c1, FOXC2 - forkhead box c2 (mfh-1, mesenchyme forkhead 1), PROX1 - prospero homeobox 1, POU4F1 - pou class 4 homeobox 1, ISL1 - isl lim homeobox 1, WNT2 - wingless-type mmtv integration site family member 2, SHOX2 - short stature homeobox 2]
GO:0048265	response to pain	5.28e-06	0.000366	12.09	14222	16	441	6	[EDNRB - endothelin receptor type b, RELN - reelin, CRH - corticotropin releasing hormone, TAC1 - tachykinin, precursor 1, SLC6A2 - solute carrier family 6 (neurotransmitter transporter), member 2, CALCA - calcitonin-related polypeptide alpha]
GO:0048608	reproductive structure development	5.36e-06	0.000369	3.06	14222	221	441	21	[LHX9 - lim homeobox 9, ZFP42 - zfp42 zinc finger protein, SFRP1 - secreted frizzled-related protein 1, PITX2 - paired-like homeodomain 2, SFRP2 - secreted frizzled-related protein 2, NODAL - nodal growth differentiation factor, LHX1 - lim homeobox 1, FOXC1 - forkhead box c1, UTF1 - undifferentiated embryonic cell transcription factor 1, WNT2 - wingless-type mmtv integration site family member 2,…
GO:0016477	cell migration	5.49e-06	0.000376	2.13	14222	606	441	40	[RELN - reelin, PITX2 - paired-like homeodomain 2, NODAL - nodal growth differentiation factor, LHX1 - lim homeobox 1, PROX1 - prospero homeobox 1, NKX2-1 - nk2 homeobox 1, PAX6 - paired box 6, T - t, brachyury homolog (mouse), ISL1 - isl lim homeobox 1, CDH2 - cadherin 2, type 1, n-cadherin (neuronal), PAX3 - paired box 3, SLIT2 - slit homolog 2 (drosophila), FSCN1 - fascin homolog 1, actin-bund…
GO:0001755	neural crest cell migration	5.63e-06	0.000384	7.82	14222	33	441	8	[EDN3 - endothelin 3, EDNRB - endothelin receptor type b, PITX2 - paired-like homeodomain 2, PHOX2B - paired-like homeobox 2b, GBX2 - gastrulation brain homeobox 2, ISL1 - isl lim homeobox 1, PAX3 - paired box 3, SOX8 - sry (sex determining region y)-box 8]
GO:0008045	motor neuron axon guidance	5.76e-06	0.00039	9.41	14222	24	441	7	[LHX9 - lim homeobox 9, LHX1 - lim homeobox 1, LHX3 - lim homeobox 3, HOXA1 - homeobox a1, SLIT2 - slit homolog 2 (drosophila), LHX4 - lim homeobox 4, FGF8 - fibroblast growth factor 8 (androgen-induced)]
GO:0021533	cell differentiation in hindbrain	5.76e-06	0.000388	9.41	14222	24	441	7	[NRXN1 - neurexin 1, LHX1 - lim homeobox 1, PROX1 - prospero homeobox 1, LHX5 - lim homeobox 5, PHOX2B - paired-like homeobox 2b, CACNA1A - calcium channel, voltage-dependent, p/q type, alpha 1a subunit, FOXA2 - forkhead box a2]
GO:2000145	regulation of cell motility	5.77e-06	0.000387	2.23	14222	520	441	36	[GSX2 - gs homeobox 2, MAGI2 - membrane associated guanylate kinase, ww and pdz domain containing 2, RELN - reelin, PITX2 - paired-like homeodomain 2, NODAL - nodal growth differentiation factor, PROX1 - prospero homeobox 1, NKX2-1 - nk2 homeobox 1, PAX6 - paired box 6, TAC1 - tachykinin, precursor 1, PTPRR - protein tyrosine phosphatase, receptor type, r, FLT4 - fms-related tyrosine kinase 4, SL…
GO:0048666	neuron development	6.04e-06	0.000403	4.18	14222	108	441	14	[CNGA3 - cyclic nucleotide gated channel alpha 3, PAX6 - paired box 6, SALL3 - sal-like 3 (drosophila), GBX2 - gastrulation brain homeobox 2, ALK - anaplastic lymphoma receptor tyrosine kinase, ONECUT2 - one cut homeobox 2, GABRA5 - gamma-aminobutyric acid (gaba) a receptor, alpha 5, FGF8 - fibroblast growth factor 8 (androgen-induced), HOXD10 - homeobox d10, LHX8 - lim homeobox 8, POU4F1 - pou c…
GO:0022603	regulation of anatomical structure morphogenesis	6.74e-06	0.000448	1.99	14222	747	441	46	[RELN - reelin, MAGI2 - membrane associated guanylate kinase, ww and pdz domain containing 2, NODAL - nodal growth differentiation factor, LHX1 - lim homeobox 1, PROX1 - prospero homeobox 1, NKX2-1 - nk2 homeobox 1, NEFL - neurofilament, light polypeptide, FLT4 - fms-related tyrosine kinase 4, ISL1 - isl lim homeobox 1, CDH2 - cadherin 2, type 1, n-cadherin (neuronal), PAX3 - paired box 3, SLIT2 …
GO:0097485	neuron projection guidance	7.62e-06	0.000504	2.24	14222	505	441	35	[RELN - reelin, LHX1 - lim homeobox 1, CRMP1 - collapsin response mediator protein 1, NKX2-1 - nk2 homeobox 1, PAX6 - paired box 6, NEFL - neurofilament, light polypeptide, KIF5C - kinesin family member 5c, ISL1 - isl lim homeobox 1, SLIT2 - slit homolog 2 (drosophila), SPTBN4 - spectrin, beta, non-erythrocytic 4, DLX5 - distal-less homeobox 5, LHX2 - lim homeobox 2, FEZF2 - fez family zinc finge…
GO:0007411	axon guidance	7.62e-06	0.000501	2.24	14222	505	441	35	[RELN - reelin, LHX1 - lim homeobox 1, CRMP1 - collapsin response mediator protein 1, NKX2-1 - nk2 homeobox 1, PAX6 - paired box 6, NEFL - neurofilament, light polypeptide, KIF5C - kinesin family member 5c, ISL1 - isl lim homeobox 1, SLIT2 - slit homolog 2 (drosophila), SPTBN4 - spectrin, beta, non-erythrocytic 4, DLX5 - distal-less homeobox 5, LHX2 - lim homeobox 2, FEZF2 - fez family zinc finge…
GO:0035418	protein localization to synapse	7.95e-06	0.000521	11.38	14222	17	441	6	[ASIC2 - acid-sensing (proton-gated) ion channel 2, NRXN1 - neurexin 1, NRXN2 - neurexin 2, RELN - reelin, LRRTM1 - leucine rich repeat transmembrane neuronal 1, NETO1 - neuropilin (nrp) and tolloid (tll)-like 1]
GO:0055008	cardiac muscle tissue morphogenesis	8.02e-06	0.000523	6.45	14222	45	441	9	[RYR2 - ryanodine receptor 2 (cardiac), PITX2 - paired-like homeodomain 2, BMP2 - bone morphogenetic protein 2, FOXC1 - forkhead box c1, FOXC2 - forkhead box c2 (mfh-1, mesenchyme forkhead 1), PROX1 - prospero homeobox 1, POU4F1 - pou class 4 homeobox 1, WNT2 - wingless-type mmtv integration site family member 2, ISL1 - isl lim homeobox 1]
GO:0051952	regulation of amine transport	8.68e-06	0.000563	5.66	14222	57	441	10	[CRHR2 - corticotropin releasing hormone receptor 2, GRM7 - glutamate receptor, metabotropic 7, P2RY1 - purinergic receptor p2y, g-protein coupled, 1, CRH - corticotropin releasing hormone, NTSR1 - neurotensin receptor 1 (high affinity), SNCA - synuclein, alpha (non a4 component of amyloid precursor), SLC6A1 - solute carrier family 6 (neurotransmitter transporter), member 1, CHGA - chromogranin a…
GO:0072073	kidney epithelium development	8.68e-06	0.00056	5.66	14222	57	441	10	[SALL1 - sal-like 1 (drosophila), SFRP1 - secreted frizzled-related protein 1, FOXC1 - forkhead box c1, LHX1 - lim homeobox 1, FOXC2 - forkhead box c2 (mfh-1, mesenchyme forkhead 1), POU3F3 - pou class 3 homeobox 3, BDNF - brain-derived neurotrophic factor, SIM1 - single-minded homolog 1 (drosophila), SLIT2 - slit homolog 2 (drosophila), TCF21 - transcription factor 21]
GO:0008406	gonad development	8.97e-06	0.000576	4.66	14222	83	441	12	[SALL1 - sal-like 1 (drosophila), ZFP42 - zfp42 zinc finger protein, LHX9 - lim homeobox 9, LHX8 - lim homeobox 8, SFRP1 - secreted frizzled-related protein 1, PITX2 - paired-like homeodomain 2, SFRP2 - secreted frizzled-related protein 2, UTF1 - undifferentiated embryonic cell transcription factor 1, TOX2 - tox high mobility group box family member 2, HOXA9 - homeobox a9, FGF8 - fibroblast growt…
GO:0060078	regulation of postsynaptic membrane potential	9.04e-06	0.000577	7.37	14222	35	441	8	[GRIN1 - glutamate receptor, ionotropic, n-methyl d-aspartate 1, GRIN2A - glutamate receptor, ionotropic, n-methyl d-aspartate 2a, DGKI - diacylglycerol kinase, iota, NPAS4 - neuronal pas domain protein 4, FGF14 - fibroblast growth factor 14, BDNF - brain-derived neurotrophic factor, GRIK2 - glutamate receptor, ionotropic, kainate 2, SNCA - synuclein, alpha (non a4 component of amyloid precursor)]
GO:0030003	cellular cation homeostasis	9.11e-06	0.000579	2.49	14222	363	441	28	[DRD5 - dopamine receptor d5, NOS1 - nitric oxide synthase 1 (neuronal), KCNA5 - potassium voltage-gated channel, shaker-related subfamily, member 5, TAC1 - tachykinin, precursor 1, GALR1 - galanin receptor 1, JPH3 - junctophilin 3, OXT - oxytocin/neurophysin i prepropeptide, CACNA1A - calcium channel, voltage-dependent, p/q type, alpha 1a subunit, RYR3 - ryanodine receptor 3, RYR2 - ryanodine re…
GO:0006813	potassium ion transport	9.95e-06	0.000629	3.78	14222	128	441	15	[SLC24A4 - solute carrier family 24 (sodium/potassium/calcium exchanger), member 4, KCNIP4 - kv channel interacting protein 4, KCNA1 - potassium voltage-gated channel, shaker-related subfamily, member 1 (episodic ataxia with myokymia), CNGA3 - cyclic nucleotide gated channel alpha 3, KCNA4 - potassium voltage-gated channel, shaker-related subfamily, member 4, KCNA3 - potassium voltage-gated chann…
GO:0009059	macromolecule biosynthetic process	9.95e-06	0.000627	1.42	14222	2832	441	125	[SIX6 - six homeobox 6, NPAS4 - neuronal pas domain protein 4, LHX1 - lim homeobox 1, PAX6 - paired box 6, PAX5 - paired box 5, ZNF177 - zinc finger protein 177, TCF15 - transcription factor 15 (basic helix-loop-helix), RFX4 - regulatory factor x, 4 (influences hla class ii expression), PAX3 - paired box 3, TCF21 - transcription factor 21, FLI1 - fli-1 proto-oncogene, ets transcription factor, OT…
GO:0021510	spinal cord development	1.04e-05	0.00065	8.68	14222	26	441	7	[NEUROG3 - neurogenin 3, GRIN2A - glutamate receptor, ionotropic, n-methyl d-aspartate 2a, ZIC1 - zic family member 1, NEFL - neurofilament, light polypeptide, SLIT2 - slit homolog 2 (drosophila), ACTL6B - actin-like 6b, FOXB1 - forkhead box b1]
GO:0055065	metal ion homeostasis	1.04e-05	0.000651	2.42	14222	386	441	29	[KCNA1 - potassium voltage-gated channel, shaker-related subfamily, member 1 (episodic ataxia with myokymia), DRD5 - dopamine receptor d5, NOS1 - nitric oxide synthase 1 (neuronal), KCNA5 - potassium voltage-gated channel, shaker-related subfamily, member 5, TAC1 - tachykinin, precursor 1, GALR1 - galanin receptor 1, JPH3 - junctophilin 3, OXT - oxytocin/neurophysin i prepropeptide, CACNA1A - cal…
GO:0008306	associative learning	1.08e-05	0.000669	5	14222	71	441	11	[GRM7 - glutamate receptor, metabotropic 7, GRIN1 - glutamate receptor, ionotropic, n-methyl d-aspartate 1, RELN - reelin, CRH - corticotropin releasing hormone, DRD5 - dopamine receptor d5, NPTX2 - neuronal pentraxin ii, TAC1 - tachykinin, precursor 1, CACNA1E - calcium channel, voltage-dependent, r type, alpha 1e subunit, GABRA5 - gamma-aminobutyric acid (gaba) a receptor, alpha 5, NETO1 - neur…
GO:0044271	cellular nitrogen compound biosynthetic process	1.11e-05	0.000686	1.41	14222	2895	441	127	[SIX6 - six homeobox 6, LHX1 - lim homeobox 1, NPAS4 - neuronal pas domain protein 4, PAX6 - paired box 6, PAX5 - paired box 5, ZNF177 - zinc finger protein 177, TCF15 - transcription factor 15 (basic helix-loop-helix), RFX4 - regulatory factor x, 4 (influences hla class ii expression), PAX3 - paired box 3, TCF21 - transcription factor 21, FLI1 - fli-1 proto-oncogene, ets transcription factor, OT…
GO:0051953	negative regulation of amine transport	1.16e-05	0.000715	10.75	14222	18	441	6	[CRHR2 - corticotropin releasing hormone receptor 2, GRM7 - glutamate receptor, metabotropic 7, P2RY1 - purinergic receptor p2y, g-protein coupled, 1, CRH - corticotropin releasing hormone, SNCA - synuclein, alpha (non a4 component of amyloid precursor), CHGA - chromogranin a (parathyroid secretory protein 1)]
GO:0050805	negative regulation of synaptic transmission	1.17e-05	0.000715	6.18	14222	47	441	9	[CD38 - cd38 molecule, CELF4 - cugbp, elav-like family member 4, GRIK2 - glutamate receptor, ionotropic, kainate 2, BDNF - brain-derived neurotrophic factor, DRD5 - dopamine receptor d5, NOS1 - nitric oxide synthase 1 (neuronal), SNCA - synuclein, alpha (non a4 component of amyloid precursor), NLGN4X - neuroligin 4, x-linked, SLC6A1 - solute carrier family 6 (neurotransmitter transporter), member…
GO:0007204	positive regulation of cytosolic calcium ion concentration	1.2e-05	0.000733	3.72	14222	130	441	15	[RYR2 - ryanodine receptor 2 (cardiac), P2RY1 - purinergic receptor p2y, g-protein coupled, 1, CD38 - cd38 molecule, GPR6 - g protein-coupled receptor 6, TAC1 - tachykinin, precursor 1, GRM1 - glutamate receptor, metabotropic 1, GALR1 - galanin receptor 1, RYR1 - ryanodine receptor 1 (skeletal), JPH3 - junctophilin 3, EDNRB - endothelin receptor type b, JPH4 - junctophilin 4, OXT - oxytocin/neuro…
GO:0006812	cation transport	1.2e-05	0.00073	2.04	14222	649	441	41	[KCNIP4 - kv channel interacting protein 4, KCNA1 - potassium voltage-gated channel, shaker-related subfamily, member 1 (episodic ataxia with myokymia), CNGA3 - cyclic nucleotide gated channel alpha 3, KCNA4 - potassium voltage-gated channel, shaker-related subfamily, member 4, KCNA3 - potassium voltage-gated channel, shaker-related subfamily, member 3, COX6B2 - cytochrome c oxidase subunit vib p…
GO:0040011	locomotion	1.2e-05	0.000727	1.94	14222	764	441	46	[RELN - reelin, PITX2 - paired-like homeodomain 2, NODAL - nodal growth differentiation factor, LHX1 - lim homeobox 1, PROX1 - prospero homeobox 1, NKX2-1 - nk2 homeobox 1, PAX6 - paired box 6, SLC22A16 - solute carrier family 22 (organic cation/carnitine transporter), member 16, T - t, brachyury homolog (mouse), ISL1 - isl lim homeobox 1, CDH2 - cadherin 2, type 1, n-cadherin (neuronal), PAX3 - …
GO:0045666	positive regulation of neuron differentiation	1.26e-05	0.000755	2.82	14222	252	441	22	[NEUROG3 - neurogenin 3, NEUROD1 - neuronal differentiation 1, MAGI2 - membrane associated guanylate kinase, ww and pdz domain containing 2, RELN - reelin, BDNF - brain-derived neurotrophic factor, PROX1 - prospero homeobox 1, NEFL - neurofilament, light polypeptide, TRIM67 - tripartite motif containing 67, SLIT2 - slit homolog 2 (drosophila), SHOX2 - short stature homeobox 2, FEZF2 - fez family …
GO:0051270	regulation of cellular component movement	1.38e-05	0.000825	2.12	14222	563	441	37	[GSX2 - gs homeobox 2, RELN - reelin, MAGI2 - membrane associated guanylate kinase, ww and pdz domain containing 2, PITX2 - paired-like homeodomain 2, NODAL - nodal growth differentiation factor, PROX1 - prospero homeobox 1, NKX2-1 - nk2 homeobox 1, PAX6 - paired box 6, TAC1 - tachykinin, precursor 1, PTPRR - protein tyrosine phosphatase, receptor type, r, FLT4 - fms-related tyrosine kinase 4, SL…
GO:0001756	somitogenesis	1.4e-05	0.000837	6.97	14222	37	441	8	[FOXC1 - forkhead box c1, FOXC2 - forkhead box c2 (mfh-1, mesenchyme forkhead 1), TBX18 - t-box 18, RIPPLY2 - ripply transcriptional repressor 2, T - t, brachyury homolog (mouse), TCF15 - transcription factor 15 (basic helix-loop-helix), PCDH8 - protocadherin 8, FOXB1 - forkhead box b1]
GO:0006873	cellular ion homeostasis	1.43e-05	0.000851	2.43	14222	372	441	28	[DRD5 - dopamine receptor d5, NOS1 - nitric oxide synthase 1 (neuronal), KCNA5 - potassium voltage-gated channel, shaker-related subfamily, member 5, TAC1 - tachykinin, precursor 1, GALR1 - galanin receptor 1, JPH3 - junctophilin 3, OXT - oxytocin/neurophysin i prepropeptide, CACNA1A - calcium channel, voltage-dependent, p/q type, alpha 1a subunit, RYR3 - ryanodine receptor 3, RYR2 - ryanodine re…
GO:0010769	regulation of cell morphogenesis involved in differentiation	1.61e-05	0.000948	2.7	14222	275	441	23	[GRIN1 - glutamate receptor, ionotropic, n-methyl d-aspartate 1, NEUROG3 - neurogenin 3, SFRP1 - secreted frizzled-related protein 1, RELN - reelin, SFRP2 - secreted frizzled-related protein 2, TBX5 - t-box 5, BDNF - brain-derived neurotrophic factor, NKX2-1 - nk2 homeobox 1, NEFL - neurofilament, light polypeptide, SLIT2 - slit homolog 2 (drosophila), CDH2 - cadherin 2, type 1, n-cadherin (neuro…
GO:0060850	regulation of transcription involved in cell fate commitment	1.65e-05	0.000972	10.18	14222	19	441	6	[BMP2 - bone morphogenetic protein 2, NKX6-2 - nk6 homeobox 2, PROX1 - prospero homeobox 1, PAX6 - paired box 6, EVX1 - even-skipped homeobox 1, SOX17 - sry (sex determining region y)-box 17]
GO:0002209	behavioral defense response	1.77e-05	0.00104	8.06	14222	28	441	7	[BDNF - brain-derived neurotrophic factor, GRIK2 - glutamate receptor, ionotropic, kainate 2, PENK - proenkephalin, HTR1A - 5-hydroxytryptamine (serotonin) receptor 1a, g protein-coupled, NR2E1 - nuclear receptor subfamily 2, group e, member 1, CACNA1E - calcium channel, voltage-dependent, r type, alpha 1e subunit, GABRA5 - gamma-aminobutyric acid (gaba) a receptor, alpha 5]
GO:0001662	behavioral fear response	1.77e-05	0.00103	8.06	14222	28	441	7	[BDNF - brain-derived neurotrophic factor, GRIK2 - glutamate receptor, ionotropic, kainate 2, PENK - proenkephalin, HTR1A - 5-hydroxytryptamine (serotonin) receptor 1a, g protein-coupled, NR2E1 - nuclear receptor subfamily 2, group e, member 1, CACNA1E - calcium channel, voltage-dependent, r type, alpha 1e subunit, GABRA5 - gamma-aminobutyric acid (gaba) a receptor, alpha 5]
GO:0071805	potassium ion transmembrane transport	2.06e-05	0.0012	3.76	14222	120	441	14	[KCNIP4 - kv channel interacting protein 4, KCNA1 - potassium voltage-gated channel, shaker-related subfamily, member 1 (episodic ataxia with myokymia), CNGA3 - cyclic nucleotide gated channel alpha 3, KCNA4 - potassium voltage-gated channel, shaker-related subfamily, member 4, KCNA3 - potassium voltage-gated channel, shaker-related subfamily, member 3, KCNIP1 - kv channel interacting protein 1, …
GO:0071804	cellular potassium ion transport	2.06e-05	0.00119	3.76	14222	120	441	14	[KCNIP4 - kv channel interacting protein 4, KCNA1 - potassium voltage-gated channel, shaker-related subfamily, member 1 (episodic ataxia with myokymia), CNGA3 - cyclic nucleotide gated channel alpha 3, KCNA4 - potassium voltage-gated channel, shaker-related subfamily, member 4, KCNA3 - potassium voltage-gated channel, shaker-related subfamily, member 3, KCNIP1 - kv channel interacting protein 1, …
GO:0044706	multi-multicellular organism process	2.08e-05	0.0012	4.3	14222	90	441	12	[GRIN1 - glutamate receptor, ionotropic, n-methyl d-aspartate 1, CRHBP - corticotropin releasing hormone binding protein, CRH - corticotropin releasing hormone, CD38 - cd38 molecule, DRD5 - dopamine receptor d5, NOS1 - nitric oxide synthase 1 (neuronal), ADCYAP1 - adenylate cyclase activating polypeptide 1 (pituitary), TAC1 - tachykinin, precursor 1, T - t, brachyury homolog (mouse), ETS1 - v-ets…
GO:0071495	cellular response to endogenous stimulus	2.17e-05	0.00124	2.22	14222	465	441	32	[MAGI2 - membrane associated guanylate kinase, ww and pdz domain containing 2, NPAS4 - neuronal pas domain protein 4, LHX1 - lim homeobox 1, DRD5 - dopamine receptor d5, TAC1 - tachykinin, precursor 1, AKR1B1 - aldo-keto reductase family 1, member b1 (aldose reductase), SNCA - synuclein, alpha (non a4 component of amyloid precursor), ISL1 - isl lim homeobox 1, SLIT2 - slit homolog 2 (drosophila),…
GO:0043576	regulation of respiratory gaseous exchange	2.3e-05	0.00131	9.67	14222	20	441	6	[GSX2 - gs homeobox 2, GRIN1 - glutamate receptor, ionotropic, n-methyl d-aspartate 1, PHOX2A - paired-like homeobox 2a, NTSR1 - neurotensin receptor 1 (high affinity), TLX3 - t-cell leukemia homeobox 3, PHOX2B - paired-like homeobox 2b]
GO:0033993	response to lipid	2.54e-05	0.00144	2.06	14222	579	441	37	[PITX2 - paired-like homeodomain 2, NPAS4 - neuronal pas domain protein 4, NOS1 - nitric oxide synthase 1 (neuronal), NKX2-1 - nk2 homeobox 1, TAC1 - tachykinin, precursor 1, NEFL - neurofilament, light polypeptide, T - t, brachyury homolog (mouse), SNCA - synuclein, alpha (non a4 component of amyloid precursor), ISL1 - isl lim homeobox 1, SLIT2 - slit homolog 2 (drosophila), PTGDR - prostaglandi…
GO:0035136	forelimb morphogenesis	2.58e-05	0.00146	6.45	14222	40	441	8	[SALL1 - sal-like 1 (drosophila), HOXD10 - homeobox d10, TBX5 - t-box 5, ALX4 - alx homeobox 4, SALL3 - sal-like 3 (drosophila), HOXA9 - homeobox a9, RSPO2 - r-spondin 2, SHOX2 - short stature homeobox 2]
GO:0006836	neurotransmitter transport	2.73e-05	0.00154	3.67	14222	123	441	14	[DGKI - diacylglycerol kinase, iota, SYN2 - synapsin ii, SYT6 - synaptotagmin vi, SLC6A3 - solute carrier family 6 (neurotransmitter transporter), member 3, SNCA - synuclein, alpha (non a4 component of amyloid precursor), NRXN1 - neurexin 1, NRXN2 - neurexin 2, SLC22A3 - solute carrier family 22 (organic cation transporter), member 3, SLC32A1 - solute carrier family 32 (gaba vesicular transporter…
GO:0060429	epithelium development	2.8e-05	0.00157	3.04	14222	191	441	18	[SFRP1 - secreted frizzled-related protein 1, LHX1 - lim homeobox 1, FOXC1 - forkhead box c1, FOXC2 - forkhead box c2 (mfh-1, mesenchyme forkhead 1), TBX5 - t-box 5, PROX1 - prospero homeobox 1, BDNF - brain-derived neurotrophic factor, SLIT2 - slit homolog 2 (drosophila), WNT2 - wingless-type mmtv integration site family member 2, TCF21 - transcription factor 21, SOX17 - sry (sex determining reg…
GO:0042220	response to cocaine	2.88e-05	0.00161	7.52	14222	30	441	7	[CRHBP - corticotropin releasing hormone binding protein, GRIN2A - glutamate receptor, ionotropic, n-methyl d-aspartate 2a, CRH - corticotropin releasing hormone, DRD5 - dopamine receptor d5, SLC6A3 - solute carrier family 6 (neurotransmitter transporter), member 3, SLC6A1 - solute carrier family 6 (neurotransmitter transporter), member 1, OXT - oxytocin/neurophysin i prepropeptide]
GO:0021549	cerebellum development	2.88e-05	0.0016	7.52	14222	30	441	7	[CRHR2 - corticotropin releasing hormone receptor 2, NEUROD1 - neuronal differentiation 1, LHX1 - lim homeobox 1, LMX1A - lim homeobox transcription factor 1, alpha, GBX2 - gastrulation brain homeobox 2, NLGN4X - neuroligin 4, x-linked, PTF1A - pancreas specific transcription factor, 1a]
GO:0001878	response to yeast	2.96e-05	0.00164	18.43	14222	7	441	4	[TAC1 - tachykinin, precursor 1, CALCA - calcitonin-related polypeptide alpha, NPY - neuropeptide y, ELANE - elastase, neutrophil expressed]
GO:0021798	forebrain dorsal/ventral pattern formation	2.96e-05	0.00163	18.43	14222	7	441	4	[GSX2 - gs homeobox 2, NKX2-1 - nk2 homeobox 1, PAX6 - paired box 6, FGF8 - fibroblast growth factor 8 (androgen-induced)]
GO:0035282	segmentation	3.12e-05	0.00171	6.29	14222	41	441	8	[FOXC1 - forkhead box c1, FOXC2 - forkhead box c2 (mfh-1, mesenchyme forkhead 1), TBX18 - t-box 18, RIPPLY2 - ripply transcriptional repressor 2, T - t, brachyury homolog (mouse), TCF15 - transcription factor 15 (basic helix-loop-helix), FOXB1 - forkhead box b1, PCDH8 - protocadherin 8]
GO:0015844	monoamine transport	3.14e-05	0.00172	9.21	14222	21	441	6	[SLC22A3 - solute carrier family 22 (organic cation transporter), member 3, SLC6A3 - solute carrier family 6 (neurotransmitter transporter), member 3, SNCA - synuclein, alpha (non a4 component of amyloid precursor), SLC6A2 - solute carrier family 6 (neurotransmitter transporter), member 2, CADPS - ca++-dependent secretion activator, SLC18A2 - solute carrier family 18 (vesicular monoamine transpor…
GO:2001222	regulation of neuron migration	3.14e-05	0.00171	9.21	14222	21	441	6	[UNC5D - unc-5 homolog d (c. elegans), RELN - reelin, FLRT2 - fibronectin leucine rich transmembrane protein 2, SOX14 - sry (sex determining region y)-box 14, SCRT2 - scratch homolog 2, zinc finger protein (drosophila), SCRT1 - scratch homolog 1, zinc finger protein (drosophila)]
GO:0050807	regulation of synapse organization	3.25e-05	0.00176	4.12	14222	94	441	12	[GHSR - growth hormone secretagogue receptor, ASIC2 - acid-sensing (proton-gated) ion channel 2, GRIN1 - glutamate receptor, ionotropic, n-methyl d-aspartate 1, NRXN1 - neurexin 1, MAGI2 - membrane associated guanylate kinase, ww and pdz domain containing 2, RELN - reelin, BDNF - brain-derived neurotrophic factor, FLRT2 - fibronectin leucine rich transmembrane protein 2, SYNDIG1 - synapse differe…
GO:0050679	positive regulation of epithelial cell proliferation	3.28e-05	0.00177	3.61	14222	125	441	14	[SFRP1 - secreted frizzled-related protein 1, NODAL - nodal growth differentiation factor, PROX1 - prospero homeobox 1, FOXE3 - forkhead box e3, TBX18 - t-box 18, FLT4 - fms-related tyrosine kinase 4, CAV2 - caveolin 2, WNT2 - wingless-type mmtv integration site family member 2, DLX5 - distal-less homeobox 5, DLX6 - distal-less homeobox 6, THBS4 - thrombospondin 4, BMP2 - bone morphogenetic prote…
GO:0048732	gland development	3.4e-05	0.00183	2.89	14222	212	441	19	[ONECUT1 - one cut homeobox 1, NODAL - nodal growth differentiation factor, FOXC1 - forkhead box c1, IGF2 - insulin-like growth factor 2 (somatomedin a), PROX1 - prospero homeobox 1, NKX2-1 - nk2 homeobox 1, GCM2 - glial cells missing homolog 2 (drosophila), PAX6 - paired box 6, PTF1A - pancreas specific transcription factor, 1a, ISL1 - isl lim homeobox 1, ONECUT2 - one cut homeobox 2, FGF8 - fib…
GO:0030001	metal ion transport	3.73e-05	0.002	2.16	14222	478	441	32	[KCNIP4 - kv channel interacting protein 4, KCNA1 - potassium voltage-gated channel, shaker-related subfamily, member 1 (episodic ataxia with myokymia), KCNA4 - potassium voltage-gated channel, shaker-related subfamily, member 4, CNGA3 - cyclic nucleotide gated channel alpha 3, KCNA3 - potassium voltage-gated channel, shaker-related subfamily, member 3, KCNA6 - potassium voltage-gated channel, sh…
GO:0034220	ion transmembrane transport	3.83e-05	0.00204	1.96	14222	659	441	40	[KCNIP4 - kv channel interacting protein 4, KCNA1 - potassium voltage-gated channel, shaker-related subfamily, member 1 (episodic ataxia with myokymia), CNGA3 - cyclic nucleotide gated channel alpha 3, KCNA4 - potassium voltage-gated channel, shaker-related subfamily, member 4, KCNA3 - potassium voltage-gated channel, shaker-related subfamily, member 3, COX6B2 - cytochrome c oxidase subunit vib p…
GO:0023061	signal release	4.09e-05	0.00217	3.36	14222	144	441	15	[NEUROD1 - neuronal differentiation 1, DGKI - diacylglycerol kinase, iota, SYN2 - synapsin ii, SYT6 - synaptotagmin vi, PTPRN - protein tyrosine phosphatase, receptor type, n, GHSR - growth hormone secretagogue receptor, EDN3 - endothelin 3, NRXN1 - neurexin 1, NRXN2 - neurexin 2, SLC32A1 - solute carrier family 32 (gaba vesicular transporter), member 1, GAD2 - glutamate decarboxylase 2 (pancreat…
GO:0007631	feeding behavior	4.33e-05	0.0023	4.33	14222	82	441	11	[GHSR - growth hormone secretagogue receptor, GRM7 - glutamate receptor, metabotropic 7, GRIN1 - glutamate receptor, ionotropic, n-methyl d-aspartate 1, P2RY1 - purinergic receptor p2y, g-protein coupled, 1, BDNF - brain-derived neurotrophic factor, NKX2-1 - nk2 homeobox 1, POU4F1 - pou class 4 homeobox 1, TCF15 - transcription factor 15 (basic helix-loop-helix), CALCA - calcitonin-related polype…
GO:0048545	response to steroid hormone	4.38e-05	0.00231	2.53	14222	293	441	23	[SFRP1 - secreted frizzled-related protein 1, CD38 - cd38 molecule, NPAS4 - neuronal pas domain protein 4, MYOD1 - myogenic differentiation 1, NOS1 - nitric oxide synthase 1 (neuronal), MGARP - mitochondria-localized glutamic acid-rich protein, NEFL - neurofilament, light polypeptide, ISL1 - isl lim homeobox 1, SLIT2 - slit homolog 2 (drosophila), PTPRN - protein tyrosine phosphatase, receptor ty…
GO:0021854	hypothalamus development	4.45e-05	0.00234	11.52	14222	14	441	5	[CRHR2 - corticotropin releasing hormone receptor 2, CRH - corticotropin releasing hormone, RAX - retina and anterior neural fold homeobox, ETS1 - v-ets avian erythroblastosis virus e26 oncogene homolog 1, GSX1 - gs homeobox 1]
GO:0022008	neurogenesis	4.48e-05	0.00234	6	14222	43	441	8	[SALL1 - sal-like 1 (drosophila), NEUROD1 - neuronal differentiation 1, PRDM16 - pr domain containing 16, PRDM13 - pr domain containing 13, SALL3 - sal-like 3 (drosophila), PRDM6 - pr domain containing 6, FAT4 - fat atypical cadherin 4, NR2E1 - nuclear receptor subfamily 2, group e, member 1]
GO:0042596	fear response	4.52e-05	0.00235	7.05	14222	32	441	7	[BDNF - brain-derived neurotrophic factor, GRIK2 - glutamate receptor, ionotropic, kainate 2, PENK - proenkephalin, HTR1A - 5-hydroxytryptamine (serotonin) receptor 1a, g protein-coupled, NR2E1 - nuclear receptor subfamily 2, group e, member 1, CACNA1E - calcium channel, voltage-dependent, r type, alpha 1e subunit, GABRA5 - gamma-aminobutyric acid (gaba) a receptor, alpha 5]
GO:0009725	response to hormone	5.14e-05	0.00267	2.04	14222	553	441	35	[PITX2 - paired-like homeodomain 2, NPAS4 - neuronal pas domain protein 4, NOS1 - nitric oxide synthase 1 (neuronal), NKX2-1 - nk2 homeobox 1, TAC1 - tachykinin, precursor 1, NEFL - neurofilament, light polypeptide, AKR1B1 - aldo-keto reductase family 1, member b1 (aldose reductase), ISL1 - isl lim homeobox 1, SLIT2 - slit homolog 2 (drosophila), TOX2 - tox high mobility group box family member 2…
GO:0016070	RNA metabolic process	5.16e-05	0.00267	1.38	14222	2930	441	125	[SIX6 - six homeobox 6, LHX1 - lim homeobox 1, NPAS4 - neuronal pas domain protein 4, PAX6 - paired box 6, PAX5 - paired box 5, ZNF177 - zinc finger protein 177, RFX4 - regulatory factor x, 4 (influences hla class ii expression), TCF15 - transcription factor 15 (basic helix-loop-helix), PAX3 - paired box 3, TCF21 - transcription factor 21, FLI1 - fli-1 proto-oncogene, ets transcription factor, OT…
GO:0001501	skeletal system development	5.62e-05	0.0029	3.27	14222	148	441	15	[FOXC1 - forkhead box c1, IGF2 - insulin-like growth factor 2 (somatomedin a), HAPLN4 - hyaluronan and proteoglycan link protein 4, T - t, brachyury homolog (mouse), GDF10 - growth differentiation factor 10, MMP9 - matrix metallopeptidase 9 (gelatinase b, 92kda gelatinase, 92kda type iv collagenase), DLX5 - distal-less homeobox 5, SHOX2 - short stature homeobox 2, DLX6 - distal-less homeobox 6, B…
GO:0002118	aggressive behavior	5.78e-05	0.00297	16.12	14222	8	441	4	[CRHBP - corticotropin releasing hormone binding protein, PENK - proenkephalin, NR2E1 - nuclear receptor subfamily 2, group e, member 1, OXT - oxytocin/neurophysin i prepropeptide]
GO:0061072	iris morphogenesis	5.78e-05	0.00296	16.12	14222	8	441	4	[PITX2 - paired-like homeodomain 2, FOXE3 - forkhead box e3, PAX6 - paired box 6, WNT2 - wingless-type mmtv integration site family member 2]
GO:0009798	axis specification	6.3e-05	0.00321	4.54	14222	71	441	10	[SFRP1 - secreted frizzled-related protein 1, PITX2 - paired-like homeodomain 2, LHX1 - lim homeobox 1, CDX2 - caudal type homeobox 2, TBX18 - t-box 18, OTX2 - orthodenticle homeobox 2, RIPPLY2 - ripply transcriptional repressor 2, PAX6 - paired box 6, T - t, brachyury homolog (mouse), FOXA2 - forkhead box a2]
GO:0021987	cerebral cortex development	6.31e-05	0.0032	5.73	14222	45	441	8	[GRIN1 - glutamate receptor, ionotropic, n-methyl d-aspartate 1, CNTNAP2 - contactin associated protein-like 2, GRIN2A - glutamate receptor, ionotropic, n-methyl d-aspartate 2a, PAX5 - paired box 5, NEFL - neurofilament, light polypeptide, FAT4 - fat atypical cadherin 4, NPY - neuropeptide y, LHX2 - lim homeobox 2]
GO:0042391	regulation of membrane potential	6.31e-05	0.00319	2.53	14222	280	441	22	[ASIC2 - acid-sensing (proton-gated) ion channel 2, GRIN1 - glutamate receptor, ionotropic, n-methyl d-aspartate 1, RYR2 - ryanodine receptor 2 (cardiac), GRIN2A - glutamate receptor, ionotropic, n-methyl d-aspartate 2a, DGKI - diacylglycerol kinase, iota, NPAS4 - neuronal pas domain protein 4, KCNA1 - potassium voltage-gated channel, shaker-related subfamily, member 1 (episodic ataxia with myoky…
GO:2000310	regulation of N-methyl-D-aspartate selective glutamate receptor activity	6.51e-05	0.00328	10.75	14222	15	441	5	[NRXN1 - neurexin 1, CRHBP - corticotropin releasing hormone binding protein, RELN - reelin, CRH - corticotropin releasing hormone, RASGRF2 - ras protein-specific guanine nucleotide-releasing factor 2]
GO:0021542	dentate gyrus development	6.51e-05	0.00326	10.75	14222	15	441	5	[NEUROD1 - neuronal differentiation 1, PROX1 - prospero homeobox 1, LMX1A - lim homeobox transcription factor 1, alpha, NR2E1 - nuclear receptor subfamily 2, group e, member 1, FEZF2 - fez family zinc finger 2]
GO:0060291	long-term synaptic potentiation	6.84e-05	0.00342	6.64	14222	34	441	7	[CRHR2 - corticotropin releasing hormone receptor 2, RELN - reelin, CRH - corticotropin releasing hormone, SNCA - synuclein, alpha (non a4 component of amyloid precursor), RASGRF2 - ras protein-specific guanine nucleotide-releasing factor 2, NR2E1 - nuclear receptor subfamily 2, group e, member 1, LRRTM1 - leucine rich repeat transmembrane neuronal 1]
GO:0021983	pituitary gland development	7.19e-05	0.00358	8.06	14222	24	441	6	[SALL1 - sal-like 1 (drosophila), LHX3 - lim homeobox 3, NKX2-1 - nk2 homeobox 1, PAX6 - paired box 6, ETS1 - v-ets avian erythroblastosis virus e26 oncogene homolog 1, ISL1 - isl lim homeobox 1]
GO:0055080	cation homeostasis	7.27e-05	0.00361	2.18	14222	429	441	29	[KCNA1 - potassium voltage-gated channel, shaker-related subfamily, member 1 (episodic ataxia with myokymia), DRD5 - dopamine receptor d5, NOS1 - nitric oxide synthase 1 (neuronal), KCNA5 - potassium voltage-gated channel, shaker-related subfamily, member 5, TAC1 - tachykinin, precursor 1, GALR1 - galanin receptor 1, JPH3 - junctophilin 3, OXT - oxytocin/neurophysin i prepropeptide, CACNA1A - cal…
GO:0070848	response to growth factor	7.32e-05	0.00362	2.93	14222	187	441	17	[SFRP1 - secreted frizzled-related protein 1, MAGI2 - membrane associated guanylate kinase, ww and pdz domain containing 2, P2RY1 - purinergic receptor p2y, g-protein coupled, 1, LHX1 - lim homeobox 1, BDNF - brain-derived neurotrophic factor, NOS1 - nitric oxide synthase 1 (neuronal), TAC1 - tachykinin, precursor 1, SNCA - synuclein, alpha (non a4 component of amyloid precursor), FLT4 - fms-rela…
GO:0030814	regulation of cAMP metabolic process	7.35e-05	0.00362	3.79	14222	102	441	12	[CRHR2 - corticotropin releasing hormone receptor 2, GRM7 - glutamate receptor, metabotropic 7, EDNRB - endothelin receptor type b, GABBR2 - gamma-aminobutyric acid (gaba) b receptor, 2, CRH - corticotropin releasing hormone, DRD5 - dopamine receptor d5, ADCYAP1 - adenylate cyclase activating polypeptide 1 (pituitary), SSTR4 - somatostatin receptor 4, GALR1 - galanin receptor 1, CALCA - calcitoni…
GO:0044703	multi-organism reproductive process	7.35e-05	0.00361	3.79	14222	102	441	12	[GRIN1 - glutamate receptor, ionotropic, n-methyl d-aspartate 1, CRHBP - corticotropin releasing hormone binding protein, CRH - corticotropin releasing hormone, CD38 - cd38 molecule, DRD5 - dopamine receptor d5, NOS1 - nitric oxide synthase 1 (neuronal), ADCYAP1 - adenylate cyclase activating polypeptide 1 (pituitary), TAC1 - tachykinin, precursor 1, T - t, brachyury homolog (mouse), ETS1 - v-ets…
GO:0090288	negative regulation of cellular response to growth factor stimulus	7.41e-05	0.00362	3.55	14222	118	441	13	[SFRP1 - secreted frizzled-related protein 1, ONECUT1 - one cut homeobox 1, SFRP2 - secreted frizzled-related protein 2, PRDM16 - pr domain containing 16, NKX2-1 - nk2 homeobox 1, CAV2 - caveolin 2, SLIT2 - slit homolog 2 (drosophila), PRDM14 - pr domain containing 14, ONECUT2 - one cut homeobox 2, VWC2 - von willebrand factor c domain containing 2, GREM1 - gremlin 1, dan family bmp antagonist, S…
GO:0055082	cellular chemical homeostasis	7.58e-05	0.00369	2.17	14222	430	441	29	[NEUROD1 - neuronal differentiation 1, DRD5 - dopamine receptor d5, NOS1 - nitric oxide synthase 1 (neuronal), KCNA5 - potassium voltage-gated channel, shaker-related subfamily, member 5, TAC1 - tachykinin, precursor 1, GALR1 - galanin receptor 1, JPH3 - junctophilin 3, OXT - oxytocin/neurophysin i prepropeptide, CACNA1A - calcium channel, voltage-dependent, p/q type, alpha 1a subunit, RYR3 - rya…
GO:0048562	embryonic organ morphogenesis	8.09e-05	0.00392	3.52	14222	119	441	13	[NEUROD1 - neuronal differentiation 1, PITX2 - paired-like homeodomain 2, NODAL - nodal growth differentiation factor, PAX6 - paired box 6, PAX5 - paired box 5, FOXF2 - forkhead box f2, SHOX2 - short stature homeobox 2, TCF21 - transcription factor 21, HOXD10 - homeobox d10, ALX4 - alx homeobox 4, IHH - indian hedgehog, HOXA7 - homeobox a7, ALX1 - alx homeobox 1]
GO:0090101	negative regulation of transmembrane receptor protein serine/threonine kinase signaling pathway	8.09e-05	0.00391	3.76	14222	103	441	12	[VWC2 - von willebrand factor c domain containing 2, SFRP1 - secreted frizzled-related protein 1, ONECUT1 - one cut homeobox 1, GREM1 - gremlin 1, dan family bmp antagonist, MAGI2 - membrane associated guanylate kinase, ww and pdz domain containing 2, SFRP2 - secreted frizzled-related protein 2, PRDM16 - pr domain containing 16, NKX2-1 - nk2 homeobox 1, SKOR1 - ski family transcriptional corepres…
GO:0007417	central nervous system development	8.09e-05	0.0039	3.76	14222	103	441	12	[ASIC2 - acid-sensing (proton-gated) ion channel 2, NEUROG3 - neurogenin 3, RELN - reelin, MAL - mal, t-cell differentiation protein, POU3F3 - pou class 3 homeobox 3, TLX1 - t-cell leukemia homeobox 1, HAPLN4 - hyaluronan and proteoglycan link protein 4, TLX3 - t-cell leukemia homeobox 3, PAX6 - paired box 6, DNER - delta/notch-like egf repeat containing, B3GNT5 - udp-glcnac:betagal beta-1,3-n-ac…
GO:0009948	anterior/posterior axis specification	8.32e-05	0.00399	6.45	14222	35	441	7	[LHX1 - lim homeobox 1, TBX18 - t-box 18, OTX2 - orthodenticle homeobox 2, CDX2 - caudal type homeobox 2, RIPPLY2 - ripply transcriptional repressor 2, T - t, brachyury homolog (mouse), FOXA2 - forkhead box a2]
GO:0090276	regulation of peptide hormone secretion	8.36e-05	0.004	2.9	14222	189	441	17	[SFRP1 - secreted frizzled-related protein 1, NEUROD1 - neuronal differentiation 1, CD38 - cd38 molecule, NOS1 - nitric oxide synthase 1 (neuronal), KCNA5 - potassium voltage-gated channel, shaker-related subfamily, member 5, RASL10B - ras-like, family 10, member b, ISL1 - isl lim homeobox 1, CACNA1E - calcium channel, voltage-dependent, r type, alpha 1e subunit, PCSK1 - proprotein convertase sub…
GO:0015672	monovalent inorganic cation transport	8.39e-05	0.004	2.32	14222	347	441	25	[KCNIP4 - kv channel interacting protein 4, KCNA1 - potassium voltage-gated channel, shaker-related subfamily, member 1 (episodic ataxia with myokymia), KCNA4 - potassium voltage-gated channel, shaker-related subfamily, member 4, CNGA3 - cyclic nucleotide gated channel alpha 3, KCNA3 - potassium voltage-gated channel, shaker-related subfamily, member 3, KCNA6 - potassium voltage-gated channel, sh…
GO:0023056	positive regulation of signaling	8.81e-05	0.00418	1.61	14222	1282	441	64	[RELN - reelin, NODAL - nodal growth differentiation factor, MAL - mal, t-cell differentiation protein, NOS1 - nitric oxide synthase 1 (neuronal), TAC1 - tachykinin, precursor 1, FLT4 - fms-related tyrosine kinase 4, GDF10 - growth differentiation factor 10, CDH2 - cadherin 2, type 1, n-cadherin (neuronal), SPTBN4 - spectrin, beta, non-erythrocytic 4, CARD11 - caspase recruitment domain family, m…
GO:0007187	G-protein coupled receptor signaling pathway, coupled to cyclic nucleotide second messenger	9.04e-05	0.00428	3.3	14222	137	441	14	[P2RY1 - purinergic receptor p2y, g-protein coupled, 1, NPBWR1 - neuropeptides b/w receptor 1, DRD5 - dopamine receptor d5, GALR1 - galanin receptor 1, GPR149 - g protein-coupled receptor 149, GNAL - guanine nucleotide binding protein (g protein), alpha activating activity polypeptide, olfactory type, CRHR2 - corticotropin releasing hormone receptor 2, GRM7 - glutamate receptor, metabotropic 7, C…
GO:0048169	regulation of long-term neuronal synaptic plasticity	9.21e-05	0.00434	7.74	14222	25	441	6	[GRIN1 - glutamate receptor, ionotropic, n-methyl d-aspartate 1, GRIN2A - glutamate receptor, ionotropic, n-methyl d-aspartate 2a, BDNF - brain-derived neurotrophic factor, GRIK2 - glutamate receptor, ionotropic, kainate 2, SNCA - synuclein, alpha (non a4 component of amyloid precursor), NETO1 - neuropilin (nrp) and tolloid (tll)-like 1]
GO:0043113	receptor clustering	0.000101	0.00472	6.27	14222	36	441	7	[NRXN1 - neurexin 1, NRXN2 - neurexin 2, MAGI2 - membrane associated guanylate kinase, ww and pdz domain containing 2, RELN - reelin, GRIK2 - glutamate receptor, ionotropic, kainate 2, CDH2 - cadherin 2, type 1, n-cadherin (neuronal), CACNA1A - calcium channel, voltage-dependent, p/q type, alpha 1a subunit]
GO:0008589	regulation of smoothened signaling pathway	0.000101	0.00474	4.76	14222	61	441	9	[SALL1 - sal-like 1 (drosophila), SFRP1 - secreted frizzled-related protein 1, ZIC1 - zic family member 1, OTX2 - orthodenticle homeobox 2, SALL3 - sal-like 3 (drosophila), RFX4 - regulatory factor x, 4 (influences hla class ii expression), SHOX2 - short stature homeobox 2, FOXA2 - forkhead box a2, IHH - indian hedgehog]
GO:0031279	regulation of cyclase activity	0.000101	0.00473	4.3	14222	75	441	10	[GRM7 - glutamate receptor, metabotropic 7, EDNRB - endothelin receptor type b, GABBR2 - gamma-aminobutyric acid (gaba) b receptor, 2, DRD5 - dopamine receptor d5, NOS1 - nitric oxide synthase 1 (neuronal), ADCYAP1 - adenylate cyclase activating polypeptide 1 (pituitary), GALR1 - galanin receptor 1, CALCA - calcitonin-related polypeptide alpha, VIPR2 - vasoactive intestinal peptide receptor 2, GN…
GO:0032525	somite rostral/caudal axis specification	0.000102	0.00472	14.33	14222	9	441	4	[LHX1 - lim homeobox 1, OTX2 - orthodenticle homeobox 2, RIPPLY2 - ripply transcriptional repressor 2, FOXA2 - forkhead box a2]
GO:0090009	primitive streak formation	0.000102	0.0047	14.33	14222	9	441	4	[LHX1 - lim homeobox 1, OTX2 - orthodenticle homeobox 2, T - t, brachyury homolog (mouse), FOXA2 - forkhead box a2]
GO:0007269	neurotransmitter secretion	0.000103	0.00476	3.94	14222	90	441	11	[NRXN1 - neurexin 1, NRXN2 - neurexin 2, DGKI - diacylglycerol kinase, iota, SYN2 - synapsin ii, SYT6 - synaptotagmin vi, SLC32A1 - solute carrier family 32 (gaba vesicular transporter), member 1, GAD2 - glutamate decarboxylase 2 (pancreatic islets and brain, 65kda), SLC6A1 - solute carrier family 6 (neurotransmitter transporter), member 1, SLC18A3 - solute carrier family 18 (vesicular acetylchol…
GO:0032409	regulation of transporter activity	0.000104	0.00477	2.97	14222	174	441	16	[RYR2 - ryanodine receptor 2 (cardiac), RELN - reelin, FGF14 - fibroblast growth factor 14, NOS1 - nitric oxide synthase 1 (neuronal), SNCA - synuclein, alpha (non a4 component of amyloid precursor), RASGRF2 - ras protein-specific guanine nucleotide-releasing factor 2, MMP9 - matrix metallopeptidase 9 (gelatinase b, 92kda gelatinase, 92kda type iv collagenase), NRXN1 - neurexin 1, JPH3 - junctoph…
GO:0051339	regulation of lyase activity	0.000114	0.0052	4.24	14222	76	441	10	[GRM7 - glutamate receptor, metabotropic 7, EDNRB - endothelin receptor type b, GABBR2 - gamma-aminobutyric acid (gaba) b receptor, 2, DRD5 - dopamine receptor d5, NOS1 - nitric oxide synthase 1 (neuronal), ADCYAP1 - adenylate cyclase activating polypeptide 1 (pituitary), GALR1 - galanin receptor 1, CALCA - calcitonin-related polypeptide alpha, VIPR2 - vasoactive intestinal peptide receptor 2, GN…
GO:0030817	regulation of cAMP biosynthetic process	0.000114	0.00521	3.9	14222	91	441	11	[CRHR2 - corticotropin releasing hormone receptor 2, GRM7 - glutamate receptor, metabotropic 7, EDNRB - endothelin receptor type b, GABBR2 - gamma-aminobutyric acid (gaba) b receptor, 2, CRH - corticotropin releasing hormone, DRD5 - dopamine receptor d5, ADCYAP1 - adenylate cyclase activating polypeptide 1 (pituitary), GALR1 - galanin receptor 1, CALCA - calcitonin-related polypeptide alpha, VIPR…
GO:0002791	regulation of peptide secretion	0.000115	0.00525	2.83	14222	194	441	17	[SFRP1 - secreted frizzled-related protein 1, NEUROD1 - neuronal differentiation 1, CD38 - cd38 molecule, NOS1 - nitric oxide synthase 1 (neuronal), KCNA5 - potassium voltage-gated channel, shaker-related subfamily, member 5, RASL10B - ras-like, family 10, member b, ISL1 - isl lim homeobox 1, CACNA1E - calcium channel, voltage-dependent, r type, alpha 1e subunit, PCSK1 - proprotein convertase sub…
GO:0021780	glial cell fate specification	0.000116	0.00525	24.19	14222	4	441	3	[NKX2-2 - nk2 homeobox 2, OLIG2 - oligodendrocyte lineage transcription factor 2, PAX6 - paired box 6]
GO:0021778	oligodendrocyte cell fate specification	0.000116	0.00523	24.19	14222	4	441	3	[OLIG2 - oligodendrocyte lineage transcription factor 2, NKX2-2 - nk2 homeobox 2, PAX6 - paired box 6]
GO:0021913	regulation of transcription from RNA polymerase II promoter involved in ventral spinal cord interneuron specification	0.000116	0.00521	24.19	14222	4	441	3	[NKX6-2 - nk6 homeobox 2, PAX6 - paired box 6, EVX1 - even-skipped homeobox 1]
GO:0021889	olfactory bulb interneuron differentiation	0.000116	0.0052	24.19	14222	4	441	3	[SALL1 - sal-like 1 (drosophila), GSX2 - gs homeobox 2, UNCX - unc homeobox]
GO:0098815	modulation of excitatory postsynaptic potential	0.000117	0.00522	7.44	14222	26	441	6	[GRIN1 - glutamate receptor, ionotropic, n-methyl d-aspartate 1, NRXN1 - neurexin 1, RELN - reelin, CELF4 - cugbp, elav-like family member 4, NLGN4X - neuroligin 4, x-linked, NETO1 - neuropilin (nrp) and tolloid (tll)-like 1]
GO:0030802	regulation of cyclic nucleotide biosynthetic process	0.000117	0.00523	3.62	14222	107	441	12	[CRHR2 - corticotropin releasing hormone receptor 2, GRM7 - glutamate receptor, metabotropic 7, EDNRB - endothelin receptor type b, GABBR2 - gamma-aminobutyric acid (gaba) b receptor, 2, CRH - corticotropin releasing hormone, DRD5 - dopamine receptor d5, NOS1 - nitric oxide synthase 1 (neuronal), ADCYAP1 - adenylate cyclase activating polypeptide 1 (pituitary), GALR1 - galanin receptor 1, CALCA -…
GO:0035637	multicellular organismal signaling	0.000118	0.00526	5.27	14222	49	441	8	[GRM7 - glutamate receptor, metabotropic 7, CNTNAP2 - contactin associated protein-like 2, CACNG8 - calcium channel, voltage-dependent, gamma subunit 8, DRD5 - dopamine receptor d5, KCNA5 - potassium voltage-gated channel, shaker-related subfamily, member 5, SPTBN4 - spectrin, beta, non-erythrocytic 4, CACNA1E - calcium channel, voltage-dependent, r type, alpha 1e subunit, CACNA1A - calcium chann…
GO:0035137	hindlimb morphogenesis	0.000121	0.00535	6.1	14222	37	441	7	[SALL1 - sal-like 1 (drosophila), HOXD10 - homeobox d10, PITX2 - paired-like homeodomain 2, ALX4 - alx homeobox 4, SALL3 - sal-like 3 (drosophila), RSPO2 - r-spondin 2, FGF8 - fibroblast growth factor 8 (androgen-induced)]
GO:0050801	ion homeostasis	0.000122	0.00538	2.09	14222	464	441	30	[KCNA1 - potassium voltage-gated channel, shaker-related subfamily, member 1 (episodic ataxia with myokymia), DRD5 - dopamine receptor d5, NOS1 - nitric oxide synthase 1 (neuronal), KCNA5 - potassium voltage-gated channel, shaker-related subfamily, member 5, TAC1 - tachykinin, precursor 1, GALR1 - galanin receptor 1, JPH3 - junctophilin 3, OXT - oxytocin/neurophysin i prepropeptide, CACNA1A - cal…
GO:0098771	inorganic ion homeostasis	0.000123	0.00539	2.12	14222	442	441	29	[KCNA1 - potassium voltage-gated channel, shaker-related subfamily, member 1 (episodic ataxia with myokymia), DRD5 - dopamine receptor d5, NOS1 - nitric oxide synthase 1 (neuronal), KCNA5 - potassium voltage-gated channel, shaker-related subfamily, member 5, TAC1 - tachykinin, precursor 1, GALR1 - galanin receptor 1, JPH3 - junctophilin 3, OXT - oxytocin/neurophysin i prepropeptide, CACNA1A - cal…
GO:0030799	regulation of cyclic nucleotide metabolic process	0.000124	0.00542	3.38	14222	124	441	13	[DRD5 - dopamine receptor d5, NOS1 - nitric oxide synthase 1 (neuronal), ADCYAP1 - adenylate cyclase activating polypeptide 1 (pituitary), GALR1 - galanin receptor 1, VIPR2 - vasoactive intestinal peptide receptor 2, GNAL - guanine nucleotide binding protein (g protein), alpha activating activity polypeptide, olfactory type, CRHR2 - corticotropin releasing hormone receptor 2, GRM7 - glutamate rec…
GO:0010647	positive regulation of cell communication	0.000132	0.00576	1.59	14222	1300	441	64	[RELN - reelin, NODAL - nodal growth differentiation factor, MAL - mal, t-cell differentiation protein, NOS1 - nitric oxide synthase 1 (neuronal), TAC1 - tachykinin, precursor 1, FLT4 - fms-related tyrosine kinase 4, GDF10 - growth differentiation factor 10, CDH2 - cadherin 2, type 1, n-cadherin (neuronal), SPTBN4 - spectrin, beta, non-erythrocytic 4, CARD11 - caspase recruitment domain family, m…
GO:0007215	glutamate receptor signaling pathway	0.000144	0.00628	5.94	14222	38	441	7	[GRM7 - glutamate receptor, metabotropic 7, GRIN1 - glutamate receptor, ionotropic, n-methyl d-aspartate 1, GRIN2A - glutamate receptor, ionotropic, n-methyl d-aspartate 2a, GRIK2 - glutamate receptor, ionotropic, kainate 2, GRM6 - glutamate receptor, metabotropic 6, GRM1 - glutamate receptor, metabotropic 1, GRIN3A - glutamate receptor, ionotropic, n-methyl-d-aspartate 3a]
GO:0019233	sensory perception of pain	0.000158	0.00688	5.06	14222	51	441	8	[CRHR2 - corticotropin releasing hormone receptor 2, GRIN1 - glutamate receptor, ionotropic, n-methyl d-aspartate 1, EDNRB - endothelin receptor type b, P2RY1 - purinergic receptor p2y, g-protein coupled, 1, PENK - proenkephalin, TAC1 - tachykinin, precursor 1, GRM1 - glutamate receptor, metabotropic 1, CACNA1E - calcium channel, voltage-dependent, r type, alpha 1e subunit]
GO:0015872	dopamine transport	0.000165	0.00715	12.9	14222	10	441	4	[SLC6A3 - solute carrier family 6 (neurotransmitter transporter), member 3, SLC22A3 - solute carrier family 22 (organic cation transporter), member 3, SNCA - synuclein, alpha (non a4 component of amyloid precursor), SLC18A2 - solute carrier family 18 (vesicular monoamine transporter), member 2]
GO:0051963	regulation of synapse assembly	0.000167	0.00722	4.47	14222	65	441	9	[GHSR - growth hormone secretagogue receptor, ASIC2 - acid-sensing (proton-gated) ion channel 2, GRIN1 - glutamate receptor, ionotropic, n-methyl d-aspartate 1, NRXN1 - neurexin 1, BDNF - brain-derived neurotrophic factor, FLRT2 - fibronectin leucine rich transmembrane protein 2, SYNDIG1 - synapse differentiation inducing 1, LRRTM1 - leucine rich repeat transmembrane neuronal 1, OXT - oxytocin/ne…
GO:0045761	regulation of adenylate cyclase activity	0.000167	0.00719	4.47	14222	65	441	9	[GRM7 - glutamate receptor, metabotropic 7, EDNRB - endothelin receptor type b, GABBR2 - gamma-aminobutyric acid (gaba) b receptor, 2, DRD5 - dopamine receptor d5, ADCYAP1 - adenylate cyclase activating polypeptide 1 (pituitary), GALR1 - galanin receptor 1, CALCA - calcitonin-related polypeptide alpha, VIPR2 - vasoactive intestinal peptide receptor 2, GNAL - guanine nucleotide binding protein (g …
GO:0071407	cellular response to organic cyclic compound	0.00017	0.00727	2.56	14222	239	441	19	[RYR3 - ryanodine receptor 3, RYR2 - ryanodine receptor 2 (cardiac), GRIN2A - glutamate receptor, ionotropic, n-methyl d-aspartate 2a, SFRP1 - secreted frizzled-related protein 1, P2RY1 - purinergic receptor p2y, g-protein coupled, 1, NPAS4 - neuronal pas domain protein 4, MYOD1 - myogenic differentiation 1, DRD5 - dopamine receptor d5, BDNF - brain-derived neurotrophic factor, MGARP - mitochondr…
GO:0036342	post-anal tail morphogenesis	0.000172	0.00734	8.96	14222	18	441	5	[SFRP2 - secreted frizzled-related protein 2, RIPPLY2 - ripply transcriptional repressor 2, T - t, brachyury homolog (mouse), TCF15 - transcription factor 15 (basic helix-loop-helix), SP5 - sp5 transcription factor]
GO:0023057	negative regulation of signaling	0.000178	0.00759	1.68	14222	979	441	51	[MAGI2 - membrane associated guanylate kinase, ww and pdz domain containing 2, NODAL - nodal growth differentiation factor, DRD5 - dopamine receptor d5, NKX2-1 - nk2 homeobox 1, NOS1 - nitric oxide synthase 1 (neuronal), PTPRR - protein tyrosine phosphatase, receptor type, r, RFX4 - regulatory factor x, 4 (influences hla class ii expression), CDH2 - cadherin 2, type 1, n-cadherin (neuronal), TRIM…
GO:1901700	response to oxygen-containing compound	0.000179	0.0076	1.69	14222	954	441	50	[NPAS4 - neuronal pas domain protein 4, DRD5 - dopamine receptor d5, SLC6A3 - solute carrier family 6 (neurotransmitter transporter), member 3, NOS1 - nitric oxide synthase 1 (neuronal), NKX2-1 - nk2 homeobox 1, TAC1 - tachykinin, precursor 1, T - t, brachyury homolog (mouse), PTPRN - protein tyrosine phosphatase, receptor type, n, OXT - oxytocin/neurophysin i prepropeptide, CD38 - cd38 molecule,…
GO:0071385	cellular response to glucocorticoid stimulus	0.000181	0.00767	6.91	14222	28	441	6	[CRHR2 - corticotropin releasing hormone receptor 2, CRH - corticotropin releasing hormone, NPAS4 - neuronal pas domain protein 4, MYOD1 - myogenic differentiation 1, SSTR4 - somatostatin receptor 4, ISL1 - isl lim homeobox 1]
GO:0060079	excitatory postsynaptic potential	0.000181	0.00764	6.91	14222	28	441	6	[GRIN1 - glutamate receptor, ionotropic, n-methyl d-aspartate 1, GRIN2A - glutamate receptor, ionotropic, n-methyl d-aspartate 2a, DGKI - diacylglycerol kinase, iota, BDNF - brain-derived neurotrophic factor, GRIK2 - glutamate receptor, ionotropic, kainate 2, SNCA - synuclein, alpha (non a4 component of amyloid precursor)]
GO:0071363	cellular response to growth factor stimulus	0.000192	0.00809	2.93	14222	165	441	15	[SFRP1 - secreted frizzled-related protein 1, MAGI2 - membrane associated guanylate kinase, ww and pdz domain containing 2, LHX1 - lim homeobox 1, BDNF - brain-derived neurotrophic factor, NOS1 - nitric oxide synthase 1 (neuronal), TAC1 - tachykinin, precursor 1, SNCA - synuclein, alpha (non a4 component of amyloid precursor), FLT4 - fms-related tyrosine kinase 4, WNT2 - wingless-type mmtv integr…
GO:1900371	regulation of purine nucleotide biosynthetic process	0.000198	0.0083	3.42	14222	113	441	12	[CRHR2 - corticotropin releasing hormone receptor 2, GRM7 - glutamate receptor, metabotropic 7, EDNRB - endothelin receptor type b, GABBR2 - gamma-aminobutyric acid (gaba) b receptor, 2, CRH - corticotropin releasing hormone, DRD5 - dopamine receptor d5, NOS1 - nitric oxide synthase 1 (neuronal), ADCYAP1 - adenylate cyclase activating polypeptide 1 (pituitary), GALR1 - galanin receptor 1, CALCA -…
GO:0030808	regulation of nucleotide biosynthetic process	0.000198	0.00827	3.42	14222	113	441	12	[CRHR2 - corticotropin releasing hormone receptor 2, GRM7 - glutamate receptor, metabotropic 7, EDNRB - endothelin receptor type b, GABBR2 - gamma-aminobutyric acid (gaba) b receptor, 2, CRH - corticotropin releasing hormone, DRD5 - dopamine receptor d5, NOS1 - nitric oxide synthase 1 (neuronal), ADCYAP1 - adenylate cyclase activating polypeptide 1 (pituitary), GALR1 - galanin receptor 1, CALCA -…
GO:0048839	inner ear development	0.000202	0.00841	5.64	14222	40	441	7	[NEUROD1 - neuronal differentiation 1, BMP2 - bone morphogenetic protein 2, LHX3 - lim homeobox 3, BDNF - brain-derived neurotrophic factor, HOXA1 - homeobox a1, PHOX2B - paired-like homeobox 2b, MYO3A - myosin iiia]
GO:0051049	regulation of transport	0.000205	0.00851	1.53	14222	1453	441	69	[MAGI2 - membrane associated guanylate kinase, ww and pdz domain containing 2, RELN - reelin, NODAL - nodal growth differentiation factor, NOS1 - nitric oxide synthase 1 (neuronal), TAC1 - tachykinin, precursor 1, SPTBN4 - spectrin, beta, non-erythrocytic 4, TTYH1 - tweety homolog 1 (drosophila), DPP6 - dipeptidyl-peptidase 6, CACNG8 - calcium channel, voltage-dependent, gamma subunit 8, JPH3 - j…
GO:0009880	embryonic pattern specification	0.000209	0.00865	4.87	14222	53	441	8	[NODAL - nodal growth differentiation factor, LHX1 - lim homeobox 1, OTX2 - orthodenticle homeobox 2, RIPPLY2 - ripply transcriptional repressor 2, T - t, brachyury homolog (mouse), NOTO - notochord homeobox, FOXA2 - forkhead box a2, IHH - indian hedgehog]
GO:0060359	response to ammonium ion	0.000212	0.00874	4.33	14222	67	441	9	[GRIN1 - glutamate receptor, ionotropic, n-methyl d-aspartate 1, GRIN2A - glutamate receptor, ionotropic, n-methyl d-aspartate 2a, CRHBP - corticotropin releasing hormone binding protein, CRH - corticotropin releasing hormone, DRD5 - dopamine receptor d5, SLC6A3 - solute carrier family 6 (neurotransmitter transporter), member 3, TAC1 - tachykinin, precursor 1, SLC6A1 - solute carrier family 6 (ne…
GO:1900449	regulation of glutamate receptor signaling pathway	0.000222	0.00915	6.67	14222	29	441	6	[NRXN1 - neurexin 1, CRHBP - corticotropin releasing hormone binding protein, CACNG8 - calcium channel, voltage-dependent, gamma subunit 8, RELN - reelin, CRH - corticotropin releasing hormone, RASGRF2 - ras protein-specific guanine nucleotide-releasing factor 2]
GO:0048546	digestive tract morphogenesis	0.000227	0.00932	8.49	14222	19	441	5	[SFRP1 - secreted frizzled-related protein 1, PITX2 - paired-like homeodomain 2, SFRP2 - secreted frizzled-related protein 2, NODAL - nodal growth differentiation factor, SOX17 - sry (sex determining region y)-box 17]
GO:0048741	skeletal muscle fiber development	0.000227	0.0093	8.49	14222	19	441	5	[ACTA1 - actin, alpha 1, skeletal muscle, MYOD1 - myogenic differentiation 1, CAV2 - caveolin 2, DNER - delta/notch-like egf repeat containing, RYR1 - ryanodine receptor 1 (skeletal)]
GO:0050796	regulation of insulin secretion	0.000234	0.00955	2.88	14222	168	441	15	[SFRP1 - secreted frizzled-related protein 1, NEUROD1 - neuronal differentiation 1, CD38 - cd38 molecule, NOS1 - nitric oxide synthase 1 (neuronal), KCNA5 - potassium voltage-gated channel, shaker-related subfamily, member 5, ISL1 - isl lim homeobox 1, CACNA1E - calcium channel, voltage-dependent, r type, alpha 1e subunit, PCSK1 - proprotein convertase subtilisin/kexin type 1, GHSR - growth hormo…
GO:0035176	social behavior	0.000237	0.00963	5.51	14222	41	441	7	[GRIN1 - glutamate receptor, ionotropic, n-methyl d-aspartate 1, NRXN1 - neurexin 1, CNTNAP2 - contactin associated protein-like 2, NRXN2 - neurexin 2, NLGN4X - neuroligin 4, x-linked, NR2E1 - nuclear receptor subfamily 2, group e, member 1, OXT - oxytocin/neurophysin i prepropeptide]
GO:0051703	intraspecies interaction between organisms	0.000237	0.00961	5.51	14222	41	441	7	[GRIN1 - glutamate receptor, ionotropic, n-methyl d-aspartate 1, NRXN1 - neurexin 1, CNTNAP2 - contactin associated protein-like 2, NRXN2 - neurexin 2, NLGN4X - neuroligin 4, x-linked, NR2E1 - nuclear receptor subfamily 2, group e, member 1, OXT - oxytocin/neurophysin i prepropeptide]
GO:0071383	cellular response to steroid hormone stimulus	0.000238	0.0096	4.27	14222	68	441	9	[CRHR2 - corticotropin releasing hormone receptor 2, SFRP1 - secreted frizzled-related protein 1, CRHBP - corticotropin releasing hormone binding protein, CRH - corticotropin releasing hormone, NPAS4 - neuronal pas domain protein 4, MYOD1 - myogenic differentiation 1, MGARP - mitochondria-localized glutamic acid-rich protein, SSTR4 - somatostatin receptor 4, ISL1 - isl lim homeobox 1]
GO:0010648	negative regulation of cell communication	0.000245	0.00986	1.66	14222	992	441	51	[MAGI2 - membrane associated guanylate kinase, ww and pdz domain containing 2, NODAL - nodal growth differentiation factor, DRD5 - dopamine receptor d5, NKX2-1 - nk2 homeobox 1, NOS1 - nitric oxide synthase 1 (neuronal), PTPRR - protein tyrosine phosphatase, receptor type, r, RFX4 - regulatory factor x, 4 (influences hla class ii expression), CDH2 - cadherin 2, type 1, n-cadherin (neuronal), TRIM…
GO:0033604	negative regulation of catecholamine secretion	0.000253	0.0102	11.73	14222	11	441	4	[CRHR2 - corticotropin releasing hormone receptor 2, P2RY1 - purinergic receptor p2y, g-protein coupled, 1, CRH - corticotropin releasing hormone, CHGA - chromogranin a (parathyroid secretory protein 1)]
GO:0042074	cell migration involved in gastrulation	0.000253	0.0101	11.73	14222	11	441	4	[NODAL - nodal growth differentiation factor, T - t, brachyury homolog (mouse), FGF8 - fibroblast growth factor 8 (androgen-induced), SOX17 - sry (sex determining region y)-box 17]
GO:0021794	thalamus development	0.000253	0.0101	11.73	14222	11	441	4	[CNTNAP2 - contactin associated protein-like 2, OLIG2 - oligodendrocyte lineage transcription factor 2, GBX2 - gastrulation brain homeobox 2, FOXB1 - forkhead box b1]
GO:0046851	negative regulation of bone remodeling	0.000253	0.0101	11.73	14222	11	441	4	[GREM1 - gremlin 1, dan family bmp antagonist, SFRP1 - secreted frizzled-related protein 1, CD38 - cd38 molecule, CALCA - calcitonin-related polypeptide alpha]
GO:0060134	prepulse inhibition	0.000253	0.01	11.73	14222	11	441	4	[GRIN1 - glutamate receptor, ionotropic, n-methyl d-aspartate 1, NRXN1 - neurexin 1, SLC6A3 - solute carrier family 6 (neurotransmitter transporter), member 3, GRIN3A - glutamate receptor, ionotropic, n-methyl-d-aspartate 3a]
GO:0071384	cellular response to corticosteroid stimulus	0.000271	0.0107	6.45	14222	30	441	6	[CRHR2 - corticotropin releasing hormone receptor 2, CRH - corticotropin releasing hormone, NPAS4 - neuronal pas domain protein 4, MYOD1 - myogenic differentiation 1, SSTR4 - somatostatin receptor 4, ISL1 - isl lim homeobox 1]
GO:0001569	patterning of blood vessels	0.000271	0.0107	6.45	14222	30	441	6	[PITX2 - paired-like homeodomain 2, SFRP2 - secreted frizzled-related protein 2, FOXC2 - forkhead box c2 (mfh-1, mesenchyme forkhead 1), GBX2 - gastrulation brain homeobox 2, FGF8 - fibroblast growth factor 8 (androgen-induced), IHH - indian hedgehog]
GO:0030901	midbrain development	0.000271	0.0107	6.45	14222	30	441	6	[PHOX2A - paired-like homeobox 2a, OTX1 - orthodenticle homeobox 1, LMX1A - lim homeobox transcription factor 1, alpha, OTX2 - orthodenticle homeobox 2, RFX4 - regulatory factor x, 4 (influences hla class ii expression), FOXB1 - forkhead box b1]
GO:0044058	regulation of digestive system process	0.000271	0.0106	6.45	14222	30	441	6	[GHSR - growth hormone secretagogue receptor, NEUROD1 - neuronal differentiation 1, CRH - corticotropin releasing hormone, SGK1 - serum/glucocorticoid regulated kinase 1, TAC1 - tachykinin, precursor 1, OXT - oxytocin/neurophysin i prepropeptide]
GO:0001658	branching involved in ureteric bud morphogenesis	0.000277	0.0108	5.37	14222	42	441	7	[SALL1 - sal-like 1 (drosophila), GREM1 - gremlin 1, dan family bmp antagonist, BMP2 - bone morphogenetic protein 2, LHX1 - lim homeobox 1, FAT4 - fat atypical cadherin 4, FGF8 - fibroblast growth factor 8 (androgen-induced), TCF21 - transcription factor 21]
GO:2000851	positive regulation of glucocorticoid secretion	0.000283	0.011	19.35	14222	5	441	3	[CRH - corticotropin releasing hormone, TAC1 - tachykinin, precursor 1, GALR1 - galanin receptor 1]
GO:0071286	cellular response to magnesium ion	0.000283	0.011	19.35	14222	5	441	3	[RYR3 - ryanodine receptor 3, GRIN2A - glutamate receptor, ionotropic, n-methyl d-aspartate 2a, KCNA1 - potassium voltage-gated channel, shaker-related subfamily, member 1 (episodic ataxia with myokymia)]
GO:0055009	atrial cardiac muscle tissue morphogenesis	0.000283	0.011	19.35	14222	5	441	3	[PITX2 - paired-like homeodomain 2, PROX1 - prospero homeobox 1, WNT2 - wingless-type mmtv integration site family member 2]
GO:0098598	learned vocalization behavior or vocal learning	0.000283	0.0109	19.35	14222	5	441	3	[CNTNAP2 - contactin associated protein-like 2, NRXN1 - neurexin 1, NRXN2 - neurexin 2]
GO:0098596	imitative learning	0.000283	0.0109	19.35	14222	5	441	3	[CNTNAP2 - contactin associated protein-like 2, NRXN1 - neurexin 1, NRXN2 - neurexin 2]
GO:0042297	vocal learning	0.000283	0.0109	19.35	14222	5	441	3	[NRXN1 - neurexin 1, CNTNAP2 - contactin associated protein-like 2, NRXN2 - neurexin 2]
GO:0065008	regulation of biological quality	0.000284	0.0109	1.38	14222	2410	441	103	[RELN - reelin, NPAS4 - neuronal pas domain protein 4, PAX6 - paired box 6, SPTBN4 - spectrin, beta, non-erythrocytic 4, GJD2 - gap junction protein, delta 2, 36kda, FLI1 - fli-1 proto-oncogene, ets transcription factor, JPH3 - junctophilin 3, KCNK9 - potassium channel, subfamily k, member 9, OXT - oxytocin/neurophysin i prepropeptide, ASIC2 - acid-sensing (proton-gated) ion channel 2, P2RY1 - pu…
GO:0090092	regulation of transmembrane receptor protein serine/threonine kinase signaling pathway	0.000287	0.0109	2.72	14222	190	441	16	[MAGI2 - membrane associated guanylate kinase, ww and pdz domain containing 2, ONECUT1 - one cut homeobox 1, SFRP1 - secreted frizzled-related protein 1, NODAL - nodal growth differentiation factor, SFRP2 - secreted frizzled-related protein 2, PRDM16 - pr domain containing 16, NKX2-1 - nk2 homeobox 1, CAV2 - caveolin 2, GDF10 - growth differentiation factor 10, ONECUT2 - one cut homeobox 2, VWC2 …
GO:0008016	regulation of heart contraction	0.00029	0.011	3.11	14222	135	441	13	[RYR2 - ryanodine receptor 2 (cardiac), NOS1 - nitric oxide synthase 1 (neuronal), KCNA5 - potassium voltage-gated channel, shaker-related subfamily, member 5, TAC1 - tachykinin, precursor 1, SPTBN4 - spectrin, beta, non-erythrocytic 4, CACNA1E - calcium channel, voltage-dependent, r type, alpha 1e subunit, DES - desmin, CRHR2 - corticotropin releasing hormone receptor 2, EDN3 - endothelin 3, CHR…
GO:0071310	cellular response to organic substance	0.000294	0.0112	1.75	14222	774	441	42	[NEUROD1 - neuronal differentiation 1, MAGI2 - membrane associated guanylate kinase, ww and pdz domain containing 2, NPAS4 - neuronal pas domain protein 4, LHX1 - lim homeobox 1, DRD5 - dopamine receptor d5, NOS1 - nitric oxide synthase 1 (neuronal), TAC1 - tachykinin, precursor 1, T - t, brachyury homolog (mouse), AKR1B1 - aldo-keto reductase family 1, member b1 (aldose reductase), SNCA - synucl…
GO:0010719	negative regulation of epithelial to mesenchymal transition	0.000295	0.0112	8.06	14222	20	441	5	[SFRP1 - secreted frizzled-related protein 1, SFRP2 - secreted frizzled-related protein 2, TBX5 - t-box 5, NKX2-1 - nk2 homeobox 1, FOXA2 - forkhead box a2]
GO:0031016	pancreas development	0.000295	0.0112	8.06	14222	20	441	5	[PROX1 - prospero homeobox 1, MEIS2 - meis homeobox 2, PTF1A - pancreas specific transcription factor, 1a, ISL1 - isl lim homeobox 1, IHH - indian hedgehog]
GO:0007214	gamma-aminobutyric acid signaling pathway	0.000295	0.0111	8.06	14222	20	441	5	[GABBR2 - gamma-aminobutyric acid (gaba) b receptor, 2, BDNF - brain-derived neurotrophic factor, GABRA5 - gamma-aminobutyric acid (gaba) a receptor, alpha 5, GABRA4 - gamma-aminobutyric acid (gaba) a receptor, alpha 4, CACNA1A - calcium channel, voltage-dependent, p/q type, alpha 1a subunit]
GO:0097305	response to alcohol	0.000302	0.0113	2.45	14222	250	441	19	[GRIN1 - glutamate receptor, ionotropic, n-methyl d-aspartate 1, GRIN2A - glutamate receptor, ionotropic, n-methyl d-aspartate 2a, SFRP1 - secreted frizzled-related protein 1, NPAS4 - neuronal pas domain protein 4, CD38 - cd38 molecule, MYOD1 - myogenic differentiation 1, NKX2-1 - nk2 homeobox 1, NOS1 - nitric oxide synthase 1 (neuronal), NEFL - neurofilament, light polypeptide, SLIT2 - slit homo…
GO:0044070	regulation of anion transport	0.000317	0.0119	3.48	14222	102	441	11	[CRHR2 - corticotropin releasing hormone receptor 2, TTYH1 - tweety homolog 1 (drosophila), GRM7 - glutamate receptor, metabotropic 7, CRH - corticotropin releasing hormone, NTSR1 - neurotensin receptor 1 (high affinity), NOS1 - nitric oxide synthase 1 (neuronal), HTR1A - 5-hydroxytryptamine (serotonin) receptor 1a, g protein-coupled, SNCA - synuclein, alpha (non a4 component of amyloid precursor…
GO:0051046	regulation of secretion	0.00032	0.012	1.92	14222	537	441	32	[NEUROD1 - neuronal differentiation 1, NOS1 - nitric oxide synthase 1 (neuronal), KCNA5 - potassium voltage-gated channel, shaker-related subfamily, member 5, TAC1 - tachykinin, precursor 1, SNCA - synuclein, alpha (non a4 component of amyloid precursor), ISL1 - isl lim homeobox 1, GALR1 - galanin receptor 1, NRXN1 - neurexin 1, NTSR1 - neurotensin receptor 1 (high affinity), HTR1A - 5-hydroxytry…
GO:1903522	regulation of blood circulation	0.000342	0.0127	2.67	14222	193	441	16	[ASIC2 - acid-sensing (proton-gated) ion channel 2, RYR2 - ryanodine receptor 2 (cardiac), P2RY1 - purinergic receptor p2y, g-protein coupled, 1, CD38 - cd38 molecule, NOS1 - nitric oxide synthase 1 (neuronal), KCNA5 - potassium voltage-gated channel, shaker-related subfamily, member 5, TAC1 - tachykinin, precursor 1, SPTBN4 - spectrin, beta, non-erythrocytic 4, CACNA1E - calcium channel, voltage…
GO:0030198	extracellular matrix organization	0.000344	0.0128	2.3	14222	294	441	21	[SFRP2 - secreted frizzled-related protein 2, EGFLAM - egf-like, fibronectin type iii and laminin g domains, FOXC1 - forkhead box c1, LAMA1 - laminin, alpha 1, FOXC2 - forkhead box c2 (mfh-1, mesenchyme forkhead 1), COL23A1 - collagen, type xxiii, alpha 1, SNCA - synuclein, alpha (non a4 component of amyloid precursor), HPSE2 - heparanase 2, MMP9 - matrix metallopeptidase 9 (gelatinase b, 92kda g…
GO:0090087	regulation of peptide transport	0.000355	0.0131	2.49	14222	233	441	18	[SFRP1 - secreted frizzled-related protein 1, NEUROD1 - neuronal differentiation 1, CD38 - cd38 molecule, NOS1 - nitric oxide synthase 1 (neuronal), KCNA5 - potassium voltage-gated channel, shaker-related subfamily, member 5, RASL10B - ras-like, family 10, member b, ISL1 - isl lim homeobox 1, CACNA1E - calcium channel, voltage-dependent, r type, alpha 1e subunit, PCSK1 - proprotein convertase sub…
GO:0043062	extracellular structure organization	0.00036	0.0133	2.3	14222	295	441	21	[SFRP2 - secreted frizzled-related protein 2, EGFLAM - egf-like, fibronectin type iii and laminin g domains, FOXC1 - forkhead box c1, LAMA1 - laminin, alpha 1, FOXC2 - forkhead box c2 (mfh-1, mesenchyme forkhead 1), COL23A1 - collagen, type xxiii, alpha 1, SNCA - synuclein, alpha (non a4 component of amyloid precursor), HPSE2 - heparanase 2, MMP9 - matrix metallopeptidase 9 (gelatinase b, 92kda g…
GO:0021895	cerebral cortex neuron differentiation	0.00037	0.0136	10.75	14222	12	441	4	[EMX1 - empty spiracles homeobox 1, NKX2-1 - nk2 homeobox 1, NR2E1 - nuclear receptor subfamily 2, group e, member 1, ID4 - inhibitor of dna binding 4, dominant negative helix-loop-helix protein]
GO:0048484	enteric nervous system development	0.00037	0.0136	10.75	14222	12	441	4	[EDNRB - endothelin receptor type b, TLX2 - t-cell leukemia homeobox 2, PHOX2B - paired-like homeobox 2b, SOX8 - sry (sex determining region y)-box 8]
GO:0051966	regulation of synaptic transmission, glutamatergic	0.000373	0.0137	5.13	14222	44	441	7	[GRM7 - glutamate receptor, metabotropic 7, NRXN1 - neurexin 1, RELN - reelin, DGKI - diacylglycerol kinase, iota, GRIK2 - glutamate receptor, ionotropic, kainate 2, GRM6 - glutamate receptor, metabotropic 6, GRM1 - glutamate receptor, metabotropic 1]
GO:0014904	myotube cell development	0.000378	0.0138	7.68	14222	21	441	5	[ACTA1 - actin, alpha 1, skeletal muscle, MYOD1 - myogenic differentiation 1, CAV2 - caveolin 2, DNER - delta/notch-like egf repeat containing, RYR1 - ryanodine receptor 1 (skeletal)]
GO:0002067	glandular epithelial cell differentiation	0.000378	0.0138	7.68	14222	21	441	5	[NEUROD1 - neuronal differentiation 1, BMP2 - bone morphogenetic protein 2, PROX1 - prospero homeobox 1, PAX6 - paired box 6, FGF8 - fibroblast growth factor 8 (androgen-induced)]
GO:1990090	cellular response to nerve growth factor stimulus	0.000378	0.0137	7.68	14222	21	441	5	[MAGI2 - membrane associated guanylate kinase, ww and pdz domain containing 2, BDNF - brain-derived neurotrophic factor, TAC1 - tachykinin, precursor 1, CALCA - calcitonin-related polypeptide alpha, STMN2 - stathmin-like 2]
GO:0033688	regulation of osteoblast proliferation	0.000378	0.0137	7.68	14222	21	441	5	[GREM1 - gremlin 1, dan family bmp antagonist, SFRP1 - secreted frizzled-related protein 1, BMP2 - bone morphogenetic protein 2, NELL1 - nel-like 1 (chicken), SOX8 - sry (sex determining region y)-box 8]
GO:0060537	muscle tissue development	0.000386	0.0139	3.66	14222	88	441	10	[HOXD10 - homeobox d10, PITX2 - paired-like homeodomain 2, TBX5 - t-box 5, SGCZ - sarcoglycan, zeta, MYOD1 - myogenic differentiation 1, TBX18 - t-box 18, MSC - musculin, TCF21 - transcription factor 21, IHH - indian hedgehog, VGLL2 - vestigial like 2 (drosophila)]
GO:0010470	regulation of gastrulation	0.000392	0.0141	6.05	14222	32	441	6	[SFRP2 - secreted frizzled-related protein 2, LHX1 - lim homeobox 1, NODAL - nodal growth differentiation factor, OTX2 - orthodenticle homeobox 2, FOXA2 - forkhead box a2, SOX17 - sry (sex determining region y)-box 17]
GO:0055085	transmembrane transport	0.000398	0.0143	1.65	14222	936	441	48	[KCNIP4 - kv channel interacting protein 4, MAL - mal, t-cell differentiation protein, KCNA1 - potassium voltage-gated channel, shaker-related subfamily, member 1 (episodic ataxia with myokymia), KCNA4 - potassium voltage-gated channel, shaker-related subfamily, member 4, CNGA3 - cyclic nucleotide gated channel alpha 3, KCNA3 - potassium voltage-gated channel, shaker-related subfamily, member 3, …
GO:0051384	response to glucocorticoid	0.000408	0.0146	3.38	14222	105	441	11	[CDO1 - cysteine dioxygenase type 1, CRHR2 - corticotropin releasing hormone receptor 2, GPR83 - g protein-coupled receptor 83, CRH - corticotropin releasing hormone, NPAS4 - neuronal pas domain protein 4, MYOD1 - myogenic differentiation 1, SSTR4 - somatostatin receptor 4, NEFL - neurofilament, light polypeptide, SLIT2 - slit homolog 2 (drosophila), ISL1 - isl lim homeobox 1, OXT - oxytocin/neur…
GO:0048514	blood vessel morphogenesis	0.000408	0.0146	3.98	14222	73	441	9	[PITX2 - paired-like homeodomain 2, FOXC1 - forkhead box c1, FOXC2 - forkhead box c2 (mfh-1, mesenchyme forkhead 1), LAMA1 - laminin, alpha 1, HOXA1 - homeobox a1, PROX1 - prospero homeobox 1, FLT4 - fms-related tyrosine kinase 4, CDH2 - cadherin 2, type 1, n-cadherin (neuronal), FGF8 - fibroblast growth factor 8 (androgen-induced)]
GO:0009892	negative regulation of metabolic process	0.000419	0.0149	1.39	14222	2152	441	93	[TMEM132D - transmembrane protein 132d, NODAL - nodal growth differentiation factor, LHX1 - lim homeobox 1, GFRA2 - gdnf family receptor alpha 2, PRDM13 - pr domain containing 13, DRD5 - dopamine receptor d5, NOS1 - nitric oxide synthase 1 (neuronal), NKX2-1 - nk2 homeobox 1, PTPRN2 - protein tyrosine phosphatase, receptor type, n polypeptide 2, PAX6 - paired box 6, ZNF177 - zinc finger protein 1…
GO:0006811	ion transport	0.00042	0.0149	1.62	14222	1015	441	51	[SLC6A3 - solute carrier family 6 (neurotransmitter transporter), member 3, SLC22A16 - solute carrier family 22 (organic cation/carnitine transporter), member 16, TTYH1 - tweety homolog 1 (drosophila), CACNG8 - calcium channel, voltage-dependent, gamma subunit 8, JPH3 - junctophilin 3, KCNK9 - potassium channel, subfamily k, member 9, SLC7A14 - solute carrier family 7, member 14, NPY - neuropepti…
GO:0048168	regulation of neuronal synaptic plasticity	0.00043	0.0152	5.02	14222	45	441	7	[GRIN1 - glutamate receptor, ionotropic, n-methyl d-aspartate 1, GRIN2A - glutamate receptor, ionotropic, n-methyl d-aspartate 2a, JPH3 - junctophilin 3, BDNF - brain-derived neurotrophic factor, GRIK2 - glutamate receptor, ionotropic, kainate 2, SNCA - synuclein, alpha (non a4 component of amyloid precursor), NETO1 - neuropilin (nrp) and tolloid (tll)-like 1]
GO:0032412	regulation of ion transmembrane transporter activity	0.000433	0.0153	2.84	14222	159	441	14	[RYR2 - ryanodine receptor 2 (cardiac), RELN - reelin, FGF14 - fibroblast growth factor 14, NOS1 - nitric oxide synthase 1 (neuronal), RASGRF2 - ras protein-specific guanine nucleotide-releasing factor 2, MMP9 - matrix metallopeptidase 9 (gelatinase b, 92kda gelatinase, 92kda type iv collagenase), NRXN1 - neurexin 1, JPH3 - junctophilin 3, CRHBP - corticotropin releasing hormone binding protein, …
GO:0045995	regulation of embryonic development	0.000442	0.0156	3.35	14222	106	441	11	[SFRP1 - secreted frizzled-related protein 1, SFRP2 - secreted frizzled-related protein 2, NODAL - nodal growth differentiation factor, LHX1 - lim homeobox 1, LAMA1 - laminin, alpha 1, TBX18 - t-box 18, OTX2 - orthodenticle homeobox 2, WNT2 - wingless-type mmtv integration site family member 2, PAX3 - paired box 3, FOXA2 - forkhead box a2, SOX17 - sry (sex determining region y)-box 17]
GO:0002027	regulation of heart rate	0.000452	0.0159	3.92	14222	74	441	9	[EDN3 - endothelin 3, CRHR2 - corticotropin releasing hormone receptor 2, RYR2 - ryanodine receptor 2 (cardiac), KCNA5 - potassium voltage-gated channel, shaker-related subfamily, member 5, TAC1 - tachykinin, precursor 1, SPTBN4 - spectrin, beta, non-erythrocytic 4, CALCA - calcitonin-related polypeptide alpha, OXT - oxytocin/neurophysin i prepropeptide, CACNA1E - calcium channel, voltage-depende…
GO:0008344	adult locomotory behavior	0.000452	0.0159	3.92	14222	74	441	9	[HOXD10 - homeobox d10, GRIN1 - glutamate receptor, ionotropic, n-methyl d-aspartate 1, ZIC1 - zic family member 1, FGF14 - fibroblast growth factor 14, NTSR1 - neurotensin receptor 1 (high affinity), SNCA - synuclein, alpha (non a4 component of amyloid precursor), SPTBN4 - spectrin, beta, non-erythrocytic 4, FOXA2 - forkhead box a2, CACNA1A - calcium channel, voltage-dependent, p/q type, alpha 1…
GO:0014706	striated muscle tissue development	0.000452	0.0158	3.92	14222	74	441	9	[HOXD10 - homeobox d10, PITX2 - paired-like homeodomain 2, TBX5 - t-box 5, SGCZ - sarcoglycan, zeta, MYOD1 - myogenic differentiation 1, TBX18 - t-box 18, MSC - musculin, TCF21 - transcription factor 21, VGLL2 - vestigial like 2 (drosophila)]
GO:0044702	single organism reproductive process	0.000459	0.016	1.73	14222	766	441	41	[PITX2 - paired-like homeodomain 2, NODAL - nodal growth differentiation factor, B4GALNT1 - beta-1,4-n-acetyl-galactosaminyl transferase 1, LHX1 - lim homeobox 1, UTF1 - undifferentiated embryonic cell transcription factor 1, NKX2-1 - nk2 homeobox 1, SLC22A16 - solute carrier family 22 (organic cation/carnitine transporter), member 16, PAX5 - paired box 5, AKR1B1 - aldo-keto reductase family 1, m…
GO:0010243	response to organonitrogen compound	0.000463	0.0161	1.9	14222	525	441	31	[DRD5 - dopamine receptor d5, NOS1 - nitric oxide synthase 1 (neuronal), SLC6A3 - solute carrier family 6 (neurotransmitter transporter), member 3, TAC1 - tachykinin, precursor 1, NEFL - neurofilament, light polypeptide, AKR1B1 - aldo-keto reductase family 1, member b1 (aldose reductase), SNCA - synuclein, alpha (non a4 component of amyloid precursor), SLIT2 - slit homolog 2 (drosophila), PTPRN -…
GO:0044249	cellular biosynthetic process	0.000472	0.0164	1.28	14222	3524	441	140	[SIX6 - six homeobox 6, LHX1 - lim homeobox 1, NPAS4 - neuronal pas domain protein 4, SCD5 - stearoyl-coa desaturase 5, PAX6 - paired box 6, ZNF177 - zinc finger protein 177, PAX5 - paired box 5, TCF15 - transcription factor 15 (basic helix-loop-helix), RFX4 - regulatory factor x, 4 (influences hla class ii expression), PAX3 - paired box 3, TCF21 - transcription factor 21, FLI1 - fli-1 proto-onco…
GO:0021766	hippocampus development	0.000494	0.0171	4.91	14222	46	441	7	[GRIN2A - glutamate receptor, ionotropic, n-methyl d-aspartate 2a, RELN - reelin, KCNA1 - potassium voltage-gated channel, shaker-related subfamily, member 1 (episodic ataxia with myokymia), NKX2-1 - nk2 homeobox 1, LHX5 - lim homeobox 5, NEFL - neurofilament, light polypeptide, ID4 - inhibitor of dna binding 4, dominant negative helix-loop-helix protein]
GO:0010001	glial cell differentiation	0.000499	0.0172	4.3	14222	60	441	8	[RELN - reelin, NKX2-2 - nk2 homeobox 2, NKX2-1 - nk2 homeobox 1, PAX6 - paired box 6, PHOX2B - paired-like homeobox 2b, CDH2 - cadherin 2, type 1, n-cadherin (neuronal), DNER - delta/notch-like egf repeat containing, SOX8 - sry (sex determining region y)-box 8]
GO:0010717	regulation of epithelial to mesenchymal transition	0.000499	0.0172	4.3	14222	60	441	8	[SFRP1 - secreted frizzled-related protein 1, GREM1 - gremlin 1, dan family bmp antagonist, SFRP2 - secreted frizzled-related protein 2, BMP2 - bone morphogenetic protein 2, TBX5 - t-box 5, NKX2-1 - nk2 homeobox 1, FOXA2 - forkhead box a2, ALX1 - alx homeobox 1]
GO:0007270	neuron-neuron synaptic transmission	0.000499	0.0171	4.3	14222	60	441	8	[GRIN1 - glutamate receptor, ionotropic, n-methyl d-aspartate 1, GRIN2A - glutamate receptor, ionotropic, n-methyl d-aspartate 2a, CRHBP - corticotropin releasing hormone binding protein, CRH - corticotropin releasing hormone, GRIK2 - glutamate receptor, ionotropic, kainate 2, DRD5 - dopamine receptor d5, GRIN3A - glutamate receptor, ionotropic, n-methyl-d-aspartate 3a, CACNA1A - calcium channel,…
GO:0072091	regulation of stem cell proliferation	0.000506	0.0173	3.54	14222	91	441	10	[DMRTA2 - dmrt-like family a2, BDNF - brain-derived neurotrophic factor, OTP - orthopedia homeobox, TBX18 - t-box 18, PAX6 - paired box 6, WNT2 - wingless-type mmtv integration site family member 2, NR2E1 - nuclear receptor subfamily 2, group e, member 1, SHOX2 - short stature homeobox 2, IHH - indian hedgehog, SOX17 - sry (sex determining region y)-box 17]
GO:0022898	regulation of transmembrane transporter activity	0.000522	0.0179	2.79	14222	162	441	14	[RYR2 - ryanodine receptor 2 (cardiac), RELN - reelin, FGF14 - fibroblast growth factor 14, NOS1 - nitric oxide synthase 1 (neuronal), RASGRF2 - ras protein-specific guanine nucleotide-releasing factor 2, MMP9 - matrix metallopeptidase 9 (gelatinase b, 92kda gelatinase, 92kda type iv collagenase), NRXN1 - neurexin 1, JPH3 - junctophilin 3, CRHBP - corticotropin releasing hormone binding protein, …
GO:0003006	developmental process involved in reproduction	0.000538	0.0183	1.94	14222	483	441	29	[PITX2 - paired-like homeodomain 2, LHX1 - lim homeobox 1, NODAL - nodal growth differentiation factor, UTF1 - undifferentiated embryonic cell transcription factor 1, NKX2-1 - nk2 homeobox 1, TOX2 - tox high mobility group box family member 2, PTGDR - prostaglandin d2 receptor (dp), TCF21 - transcription factor 21, FGF8 - fibroblast growth factor 8 (androgen-induced), GPR149 - g protein-coupled r…
GO:0097119	postsynaptic density protein 95 clustering	0.000552	0.0188	16.12	14222	6	441	3	[NRXN1 - neurexin 1, RELN - reelin, NRXN2 - neurexin 2]
GO:0045472	response to ether	0.000552	0.0187	16.12	14222	6	441	3	[CRH - corticotropin releasing hormone, BDNF - brain-derived neurotrophic factor, OXT - oxytocin/neurophysin i prepropeptide]
GO:0021797	forebrain anterior/posterior pattern specification	0.000552	0.0187	16.12	14222	6	441	3	[FEZF1 - fez family zinc finger 1, PAX6 - paired box 6, FEZF2 - fez family zinc finger 2]
GO:0021978	telencephalon regionalization	0.000552	0.0186	16.12	14222	6	441	3	[GSX2 - gs homeobox 2, BMP2 - bone morphogenetic protein 2, LHX2 - lim homeobox 2]
GO:0014062	regulation of serotonin secretion	0.000552	0.0186	16.12	14222	6	441	3	[CRHR2 - corticotropin releasing hormone receptor 2, CRH - corticotropin releasing hormone, HTR1A - 5-hydroxytryptamine (serotonin) receptor 1a, g protein-coupled]
GO:0021516	dorsal spinal cord development	0.000552	0.0185	16.12	14222	6	441	3	[UNCX - unc homeobox, PROX1 - prospero homeobox 1, RFX4 - regulatory factor x, 4 (influences hla class ii expression)]
GO:0060406	positive regulation of penile erection	0.000552	0.0185	16.12	14222	6	441	3	[EDNRB - endothelin receptor type b, P2RY1 - purinergic receptor p2y, g-protein coupled, 1, OXT - oxytocin/neurophysin i prepropeptide]
GO:0019732	antifungal humoral response	0.000552	0.0184	16.12	14222	6	441	3	[TAC1 - tachykinin, precursor 1, CALCA - calcitonin-related polypeptide alpha, NPY - neuropeptide y]
GO:2000177	regulation of neural precursor cell proliferation	0.000559	0.0186	4.23	14222	61	441	8	[SALL1 - sal-like 1 (drosophila), DMRTA2 - dmrt-like family a2, PROX1 - prospero homeobox 1, BDNF - brain-derived neurotrophic factor, OTP - orthopedia homeobox, PAX6 - paired box 6, NR2E1 - nuclear receptor subfamily 2, group e, member 1, TRIM71 - tripartite motif containing 71, e3 ubiquitin protein ligase]
GO:0001764	neuron migration	0.000562	0.0187	3.25	14222	109	441	11	[PITX2 - paired-like homeodomain 2, RELN - reelin, LHX1 - lim homeobox 1, TLX3 - t-cell leukemia homeobox 3, NKX2-1 - nk2 homeobox 1, FEZF1 - fez family zinc finger 1, BARHL2 - barh-like homeobox 2, PAX6 - paired box 6, PHOX2B - paired-like homeobox 2b, DNER - delta/notch-like egf repeat containing, FEZF2 - fez family zinc finger 2]
GO:0010959	regulation of metal ion transport	0.000592	0.0196	2.26	14222	285	441	20	[KCNIP4 - kv channel interacting protein 4, RYR2 - ryanodine receptor 2 (cardiac), FGF14 - fibroblast growth factor 14, KCNIP1 - kv channel interacting protein 1, NOS1 - nitric oxide synthase 1 (neuronal), KCNA5 - potassium voltage-gated channel, shaker-related subfamily, member 5, SNCA - synuclein, alpha (non a4 component of amyloid precursor), SPTBN4 - spectrin, beta, non-erythrocytic 4, DPP10 …
GO:1990089	response to nerve growth factor	0.000594	0.0196	7.01	14222	23	441	5	[MAGI2 - membrane associated guanylate kinase, ww and pdz domain containing 2, BDNF - brain-derived neurotrophic factor, TAC1 - tachykinin, precursor 1, CALCA - calcitonin-related polypeptide alpha, STMN2 - stathmin-like 2]
GO:0021522	spinal cord motor neuron differentiation	0.000594	0.0196	7.01	14222	23	441	5	[PHOX2A - paired-like homeobox 2a, NKX2-2 - nk2 homeobox 2, OLIG2 - oligodendrocyte lineage transcription factor 2, ISL1 - isl lim homeobox 1, CACNA1A - calcium channel, voltage-dependent, p/q type, alpha 1a subunit]
GO:0061351	neural precursor cell proliferation	0.000644	0.0212	4.7	14222	48	441	7	[KCNA1 - potassium voltage-gated channel, shaker-related subfamily, member 1 (episodic ataxia with myokymia), IGF2BP1 - insulin-like growth factor 2 mrna binding protein 1, LHX5 - lim homeobox 5, GBX2 - gastrulation brain homeobox 2, WNT2 - wingless-type mmtv integration site family member 2, ID4 - inhibitor of dna binding 4, dominant negative helix-loop-helix protein, FGF8 - fibroblast growth fa…
GO:0050885	neuromuscular process controlling balance	0.000644	0.0211	4.7	14222	48	441	7	[NRXN1 - neurexin 1, JPH3 - junctophilin 3, NKX6-2 - nk6 homeobox 2, JPH4 - junctophilin 4, POU4F2 - pou class 4 homeobox 2, NEFL - neurofilament, light polypeptide, CACNA1A - calcium channel, voltage-dependent, p/q type, alpha 1a subunit]
GO:0007416	synapse assembly	0.000644	0.0211	4.7	14222	48	441	7	[NRXN1 - neurexin 1, NRXN2 - neurexin 2, DNM3 - dynamin 3, BDNF - brain-derived neurotrophic factor, POU4F1 - pou class 4 homeobox 1, DNER - delta/notch-like egf repeat containing, CACNA1A - calcium channel, voltage-dependent, p/q type, alpha 1a subunit]
GO:0030815	negative regulation of cAMP metabolic process	0.00065	0.0212	5.53	14222	35	441	6	[CRHR2 - corticotropin releasing hormone receptor 2, GRM7 - glutamate receptor, metabotropic 7, EDNRB - endothelin receptor type b, GABBR2 - gamma-aminobutyric acid (gaba) b receptor, 2, SSTR4 - somatostatin receptor 4, GALR1 - galanin receptor 1]
GO:0050433	regulation of catecholamine secretion	0.00065	0.0212	5.53	14222	35	441	6	[CRHR2 - corticotropin releasing hormone receptor 2, P2RY1 - purinergic receptor p2y, g-protein coupled, 1, CRH - corticotropin releasing hormone, SNCA - synuclein, alpha (non a4 component of amyloid precursor), OXT - oxytocin/neurophysin i prepropeptide, CHGA - chromogranin a (parathyroid secretory protein 1)]
GO:2000648	positive regulation of stem cell proliferation	0.000697	0.0226	4.1	14222	63	441	8	[DMRTA2 - dmrt-like family a2, OTP - orthopedia homeobox, TBX18 - t-box 18, PAX6 - paired box 6, WNT2 - wingless-type mmtv integration site family member 2, NR2E1 - nuclear receptor subfamily 2, group e, member 1, SHOX2 - short stature homeobox 2, IHH - indian hedgehog]
GO:1903530	regulation of secretion by cell	0.000699	0.0227	1.9	14222	491	441	29	[NEUROD1 - neuronal differentiation 1, NOS1 - nitric oxide synthase 1 (neuronal), KCNA5 - potassium voltage-gated channel, shaker-related subfamily, member 5, TAC1 - tachykinin, precursor 1, SNCA - synuclein, alpha (non a4 component of amyloid precursor), ISL1 - isl lim homeobox 1, GALR1 - galanin receptor 1, NRXN1 - neurexin 1, NTSR1 - neurotensin receptor 1 (high affinity), HTR1A - 5-hydroxytry…
GO:0009966	regulation of signal transduction	0.000705	0.0228	1.38	14222	2129	441	91	[MAGI2 - membrane associated guanylate kinase, ww and pdz domain containing 2, RELN - reelin, NODAL - nodal growth differentiation factor, MAL - mal, t-cell differentiation protein, NOS1 - nitric oxide synthase 1 (neuronal), NKX2-1 - nk2 homeobox 1, PTPRR - protein tyrosine phosphatase, receptor type, r, RFX4 - regulatory factor x, 4 (influences hla class ii expression), FLT4 - fms-related tyrosi…
GO:0031960	response to corticosteroid	0.000708	0.0228	3.17	14222	112	441	11	[CDO1 - cysteine dioxygenase type 1, CRHR2 - corticotropin releasing hormone receptor 2, GPR83 - g protein-coupled receptor 83, CRH - corticotropin releasing hormone, NPAS4 - neuronal pas domain protein 4, MYOD1 - myogenic differentiation 1, SSTR4 - somatostatin receptor 4, NEFL - neurofilament, light polypeptide, SLIT2 - slit homolog 2 (drosophila), ISL1 - isl lim homeobox 1, OXT - oxytocin/neur…
GO:0071625	vocalization behavior	0.000713	0.0229	9.21	14222	14	441	4	[NRXN1 - neurexin 1, CNTNAP2 - contactin associated protein-like 2, NRXN2 - neurexin 2, NLGN4X - neuroligin 4, x-linked]
GO:0032026	response to magnesium ion	0.000713	0.0229	9.21	14222	14	441	4	[RYR3 - ryanodine receptor 3, GRIN2A - glutamate receptor, ionotropic, n-methyl d-aspartate 2a, KCNA1 - potassium voltage-gated channel, shaker-related subfamily, member 1 (episodic ataxia with myokymia), SNCA - synuclein, alpha (non a4 component of amyloid precursor)]
GO:0034104	negative regulation of tissue remodeling	0.000713	0.0228	9.21	14222	14	441	4	[GREM1 - gremlin 1, dan family bmp antagonist, SFRP1 - secreted frizzled-related protein 1, CD38 - cd38 molecule, CALCA - calcitonin-related polypeptide alpha]
GO:0031000	response to caffeine	0.000713	0.0228	9.21	14222	14	441	4	[RYR3 - ryanodine receptor 3, RYR2 - ryanodine receptor 2 (cardiac), RYR1 - ryanodine receptor 1 (skeletal), GNAL - guanine nucleotide binding protein (g protein), alpha activating activity polypeptide, olfactory type]
GO:0014061	regulation of norepinephrine secretion	0.000713	0.0227	9.21	14222	14	441	4	[CRHR2 - corticotropin releasing hormone receptor 2, P2RY1 - purinergic receptor p2y, g-protein coupled, 1, CRH - corticotropin releasing hormone, OXT - oxytocin/neurophysin i prepropeptide]
GO:0051931	regulation of sensory perception	0.000731	0.0232	6.72	14222	24	441	5	[EDNRB - endothelin receptor type b, NTSR1 - neurotensin receptor 1 (high affinity), NOS1 - nitric oxide synthase 1 (neuronal), GRM1 - glutamate receptor, metabotropic 1, OXT - oxytocin/neurophysin i prepropeptide]
GO:0051930	regulation of sensory perception of pain	0.000731	0.0232	6.72	14222	24	441	5	[EDNRB - endothelin receptor type b, NTSR1 - neurotensin receptor 1 (high affinity), NOS1 - nitric oxide synthase 1 (neuronal), GRM1 - glutamate receptor, metabotropic 1, OXT - oxytocin/neurophysin i prepropeptide]
GO:0031128	developmental induction	0.000731	0.0231	6.72	14222	24	441	5	[SALL1 - sal-like 1 (drosophila), NKX2-1 - nk2 homeobox 1, WNT2 - wingless-type mmtv integration site family member 2, SOX8 - sry (sex determining region y)-box 8, FGF8 - fibroblast growth factor 8 (androgen-induced)]
GO:1904062	regulation of cation transmembrane transport	0.000749	0.0236	2.81	14222	149	441	13	[KCNIP4 - kv channel interacting protein 4, RYR2 - ryanodine receptor 2 (cardiac), FGF14 - fibroblast growth factor 14, NOS1 - nitric oxide synthase 1 (neuronal), KCNIP1 - kv channel interacting protein 1, MMP9 - matrix metallopeptidase 9 (gelatinase b, 92kda gelatinase, 92kda type iv collagenase), DPP10 - dipeptidyl-peptidase 10 (non-functional), EDN3 - endothelin 3, DPP6 - dipeptidyl-peptidase …
GO:0055010	ventricular cardiac muscle tissue morphogenesis	0.000759	0.0239	5.37	14222	36	441	6	[RYR2 - ryanodine receptor 2 (cardiac), FOXC1 - forkhead box c1, FOXC2 - forkhead box c2 (mfh-1, mesenchyme forkhead 1), PROX1 - prospero homeobox 1, POU4F1 - pou class 4 homeobox 1, ISL1 - isl lim homeobox 1]
GO:1900542	regulation of purine nucleotide metabolic process	0.000796	0.025	2.67	14222	169	441	14	[DRD5 - dopamine receptor d5, NOS1 - nitric oxide synthase 1 (neuronal), ADCYAP1 - adenylate cyclase activating polypeptide 1 (pituitary), SNCA - synuclein, alpha (non a4 component of amyloid precursor), GALR1 - galanin receptor 1, VIPR2 - vasoactive intestinal peptide receptor 2, GNAL - guanine nucleotide binding protein (g protein), alpha activating activity polypeptide, olfactory type, CRHR2 -…
GO:0090287	regulation of cellular response to growth factor stimulus	0.000819	0.0257	2.47	14222	209	441	16	[ONECUT1 - one cut homeobox 1, SFRP1 - secreted frizzled-related protein 1, SFRP2 - secreted frizzled-related protein 2, DOK5 - docking protein 5, PRDM16 - pr domain containing 16, NKX2-1 - nk2 homeobox 1, CAV2 - caveolin 2, PRDM14 - pr domain containing 14, SLIT2 - slit homolog 2 (drosophila), ONECUT2 - one cut homeobox 2, VWC2 - von willebrand factor c domain containing 2, GREM1 - gremlin 1, da…
GO:0060688	regulation of morphogenesis of a branching structure	0.000829	0.0259	4.51	14222	50	441	7	[SALL1 - sal-like 1 (drosophila), SFRP1 - secreted frizzled-related protein 1, GREM1 - gremlin 1, dan family bmp antagonist, LHX1 - lim homeobox 1, WNT2 - wingless-type mmtv integration site family member 2, SHOX2 - short stature homeobox 2, SOX8 - sry (sex determining region y)-box 8]
GO:0030800	negative regulation of cyclic nucleotide metabolic process	0.000883	0.0275	5.23	14222	37	441	6	[CRHR2 - corticotropin releasing hormone receptor 2, GRM7 - glutamate receptor, metabotropic 7, GABBR2 - gamma-aminobutyric acid (gaba) b receptor, 2, EDNRB - endothelin receptor type b, SSTR4 - somatostatin receptor 4, GALR1 - galanin receptor 1]
GO:0009620	response to fungus	0.000891	0.0277	6.45	14222	25	441	5	[TAC1 - tachykinin, precursor 1, CALCA - calcitonin-related polypeptide alpha, NPY - neuropeptide y, CHGA - chromogranin a (parathyroid secretory protein 1), ELANE - elastase, neutrophil expressed]
GO:0031324	negative regulation of cellular metabolic process	0.000892	0.0277	1.39	14222	1947	441	84	[TMEM132D - transmembrane protein 132d, NODAL - nodal growth differentiation factor, LHX1 - lim homeobox 1, PRDM13 - pr domain containing 13, GFRA2 - gdnf family receptor alpha 2, NKX2-1 - nk2 homeobox 1, PAX6 - paired box 6, ZNF177 - zinc finger protein 177, PAX5 - paired box 5, T - t, brachyury homolog (mouse), PTPRR - protein tyrosine phosphatase, receptor type, r, PAX3 - paired box 3, TCF21 -…
GO:0048585	negative regulation of response to stimulus	0.000902	0.0279	1.56	14222	1076	441	52	[MAGI2 - membrane associated guanylate kinase, ww and pdz domain containing 2, NODAL - nodal growth differentiation factor, SLC6A3 - solute carrier family 6 (neurotransmitter transporter), member 3, NOS1 - nitric oxide synthase 1 (neuronal), NKX2-1 - nk2 homeobox 1, PTPRR - protein tyrosine phosphatase, receptor type, r, RFX4 - regulatory factor x, 4 (influences hla class ii expression), CDH2 - c…
GO:0051965	positive regulation of synapse assembly	0.000935	0.0289	4.43	14222	51	441	7	[ASIC2 - acid-sensing (proton-gated) ion channel 2, NRXN1 - neurexin 1, BDNF - brain-derived neurotrophic factor, FLRT2 - fibronectin leucine rich transmembrane protein 2, SYNDIG1 - synapse differentiation inducing 1, LRRTM1 - leucine rich repeat transmembrane neuronal 1, OXT - oxytocin/neurophysin i prepropeptide]
GO:0050880	regulation of blood vessel size	0.000935	0.0288	4.43	14222	51	441	7	[EDN3 - endothelin 3, EDNRB - endothelin receptor type b, FOXC1 - forkhead box c1, FOXC2 - forkhead box c2 (mfh-1, mesenchyme forkhead 1), DRD5 - dopamine receptor d5, HTR1A - 5-hydroxytryptamine (serotonin) receptor 1a, g protein-coupled, CALCA - calcitonin-related polypeptide alpha]
GO:2000848	positive regulation of corticosteroid hormone secretion	0.000944	0.0291	13.82	14222	7	441	3	[CRH - corticotropin releasing hormone, TAC1 - tachykinin, precursor 1, GALR1 - galanin receptor 1]
GO:0010700	negative regulation of norepinephrine secretion	0.000944	0.029	13.82	14222	7	441	3	[CRHR2 - corticotropin releasing hormone receptor 2, P2RY1 - purinergic receptor p2y, g-protein coupled, 1, CRH - corticotropin releasing hormone]
GO:0071313	cellular response to caffeine	0.000944	0.0289	13.82	14222	7	441	3	[RYR3 - ryanodine receptor 3, RYR2 - ryanodine receptor 2 (cardiac), RYR1 - ryanodine receptor 1 (skeletal)]
GO:0098597	observational learning	0.000944	0.0289	13.82	14222	7	441	3	[NRXN1 - neurexin 1, CNTNAP2 - contactin associated protein-like 2, NRXN2 - neurexin 2]
GO:0031223	auditory behavior	0.000944	0.0288	13.82	14222	7	441	3	[CNTNAP2 - contactin associated protein-like 2, NRXN1 - neurexin 1, NRXN2 - neurexin 2]
GO:0021520	spinal cord motor neuron cell fate specification	0.000944	0.0287	13.82	14222	7	441	3	[HOXD10 - homeobox d10, LHX3 - lim homeobox 3, ISL1 - isl lim homeobox 1]
GO:0060425	lung morphogenesis	0.000948	0.0288	8.6	14222	15	441	4	[PITX2 - paired-like homeodomain 2, NODAL - nodal growth differentiation factor, TCF21 - transcription factor 21, FGF8 - fibroblast growth factor 8 (androgen-induced)]
GO:0060441	epithelial tube branching involved in lung morphogenesis	0.000948	0.0287	8.6	14222	15	441	4	[LAMA1 - laminin, alpha 1, NKX2-1 - nk2 homeobox 1, RSPO2 - r-spondin 2, FOXA2 - forkhead box a2]
GO:2000854	positive regulation of corticosterone secretion	0.000959	0.029	32.25	14222	2	441	2	[CRH - corticotropin releasing hormone, TAC1 - tachykinin, precursor 1]
GO:0014826	vein smooth muscle contraction	0.000959	0.0289	32.25	14222	2	441	2	[EDN3 - endothelin 3, EDNRB - endothelin receptor type b]
GO:0043503	skeletal muscle fiber adaptation	0.000959	0.0288	32.25	14222	2	441	2	[ACTA1 - actin, alpha 1, skeletal muscle, MYOD1 - myogenic differentiation 1]
GO:0071314	cellular response to cocaine	0.000959	0.0288	32.25	14222	2	441	2	[CRHBP - corticotropin releasing hormone binding protein, CRH - corticotropin releasing hormone]
GO:1902256	regulation of apoptotic process involved in outflow tract morphogenesis	0.000959	0.0287	32.25	14222	2	441	2	[FOXC1 - forkhead box c1, FOXC2 - forkhead box c2 (mfh-1, mesenchyme forkhead 1)]
GO:1902257	negative regulation of apoptotic process involved in outflow tract morphogenesis	0.000959	0.0287	32.25	14222	2	441	2	[FOXC1 - forkhead box c1, FOXC2 - forkhead box c2 (mfh-1, mesenchyme forkhead 1)]
GO:0001705	ectoderm formation	0.000959	0.0286	32.25	14222	2	441	2	[LHX1 - lim homeobox 1, FOXA2 - forkhead box a2]
GO:2000040	regulation of planar cell polarity pathway involved in axis elongation	0.000959	0.0285	32.25	14222	2	441	2	[SFRP1 - secreted frizzled-related protein 1, SFRP2 - secreted frizzled-related protein 2]
GO:2000041	negative regulation of planar cell polarity pathway involved in axis elongation	0.000959	0.0285	32.25	14222	2	441	2	[SFRP1 - secreted frizzled-related protein 1, SFRP2 - secreted frizzled-related protein 2]
GO:0003326	pancreatic A cell fate commitment	0.000959	0.0284	32.25	14222	2	441	2	[NEUROD1 - neuronal differentiation 1, NKX2-2 - nk2 homeobox 2]
GO:0003329	pancreatic PP cell fate commitment	0.000959	0.0283	32.25	14222	2	441	2	[NEUROD1 - neuronal differentiation 1, NKX2-2 - nk2 homeobox 2]
GO:0021937	cerebellar Purkinje cell-granule cell precursor cell signaling involved in regulation of granule cell precursor cell proliferation	0.000959	0.0283	32.25	14222	2	441	2	[LHX1 - lim homeobox 1, LHX5 - lim homeobox 5]
GO:0021526	medial motor column neuron differentiation	0.000959	0.0282	32.25	14222	2	441	2	[LHX3 - lim homeobox 3, LHX4 - lim homeobox 4]
GO:0048852	diencephalon morphogenesis	0.000959	0.0281	32.25	14222	2	441	2	[OTX1 - orthodenticle homeobox 1, OTX2 - orthodenticle homeobox 2]
GO:0060128	corticotropin hormone secreting cell differentiation	0.000959	0.0281	32.25	14222	2	441	2	[BMP2 - bone morphogenetic protein 2, FGF8 - fibroblast growth factor 8 (androgen-induced)]
GO:0060460	left lung morphogenesis	0.000959	0.028	32.25	14222	2	441	2	[PITX2 - paired-like homeodomain 2, NODAL - nodal growth differentiation factor]
GO:0034767	positive regulation of ion transmembrane transport	0.000965	0.0281	3.54	14222	82	441	9	[EDN3 - endothelin 3, DPP6 - dipeptidyl-peptidase 6, RYR2 - ryanodine receptor 2 (cardiac), RELN - reelin, CRH - corticotropin releasing hormone, FGF14 - fibroblast growth factor 14, NTSR1 - neurotensin receptor 1 (high affinity), GRM6 - glutamate receptor, metabotropic 6, NOS1 - nitric oxide synthase 1 (neuronal)]
GO:0050678	regulation of epithelial cell proliferation	0.000976	0.0284	2.35	14222	233	441	17	[SFRP1 - secreted frizzled-related protein 1, SFRP2 - secreted frizzled-related protein 2, NODAL - nodal growth differentiation factor, PROX1 - prospero homeobox 1, FOXE3 - forkhead box e3, TBX18 - t-box 18, PAX6 - paired box 6, CAV2 - caveolin 2, FLT4 - fms-related tyrosine kinase 4, WNT2 - wingless-type mmtv integration site family member 2, DLX5 - distal-less homeobox 5, DLX6 - distal-less hom…

## Sheet: GO - Process (TANGO)
Gene Ontology Term	#Genes	Enrichment significance (pValue)	TANGO corrected pvalue	Frequency in group	Gene list
system development - GO:0048731	188	9.86e-34	1e-05	44	[CHRM2, PRDM8, GDA, PRDM6, STMN2, IHH, RAX, OTP, SOX21, CDH4, HOXA9, EDNRB, CCND2, SALL1, FGF8, SOX17, CDH2, KIF5C, SALL3, SOX8, HOXA1, PITX2, HOXA7, GHSR, NKX6-2, MAGI2, SOX14, UNC5D, POU3F1, ISL1, POU3F3, SFRP1, SFRP2, LMX1A, CD8A, DOK5, RFX4, ZFP42, MAL, CARD11, GCM2, CHODL, SPTBN4, CALCA, DLX5, SHOX2, CACNA1A, CD1D, BHLHE23, NEUROD1, GRIN2A, T, PRDM16, NKX2-1, ALX4, ALX1, OTX2, OTX1, MSC, WNT…
nervous system development - GO:0007399	132	4.38e-31	1e-05	31	[CHRM2, PRDM8, GDA, PRDM6, STMN2, IHH, RAX, OTP, SOX21, CDH4, EDNRB, CCND2, SALL1, FGF8, SOX17, CDH2, KIF5C, SALL3, SOX8, HOXA1, PITX2, NKX6-2, SOX14, UNC5D, POU3F1, ISL1, POU3F3, SFRP1, SFRP2, LMX1A, DOK5, RFX4, MAL, SPTBN4, DLX5, SHOX2, CACNA1A, NEUROD1, GRIN2A, T, PRDM16, NKX2-1, ALX1, OTX2, OTX1, WNT2, NKX2-2, BDNF, ST8SIA2, EVX1, GDF6, PHOX2B, PHOX2A, BMP2, GRIN3A, FGF14, TLX3, LHX2, TLX2, L…
system process - GO:0003008	115	3.11e-27	1e-05	27	[KCNG1, CHRM2, RAX, CRHBP, EDNRB, GJA3, HOXA1, GHSR, NKX6-2, KCNK10, PRKCB, POU3F1, MAL, SLC22A3, SPTBN4, CALCA, PDE1C, CACNA1A, GPR83, CACNA1E, DPP6, GRIN2A, NPBWR1, GALR1, PENK, NKX2-1, NPTX2, TAC1, NTSR1, DRD5, RASL10B, CAV2, BDNF, NMBR, PHOX2B, FLI1, GRIN3A, GNAL, TLX3, ID4, VSX1, RYR1, CNTNAP2, RYR2, KCNK9, RASGRF2, OXT, NR2E1, GRIK2, SLC6A1, SLC6A2, SLC6A3, RYR3, GRM1, SIX6, JPH3, GRM7, NET…
neurological system process - GO:0050877	98	2.77e-26	1e-05	23	[KCNG1, CHRM2, RAX, CRHBP, GJA3, HOXA1, GHSR, NKX6-2, KCNK10, PRKCB, POU3F1, MAL, SLC22A3, SPTBN4, CALCA, PDE1C, CACNA1A, GPR83, CACNA1E, DPP6, GRIN2A, NPBWR1, GALR1, PENK, NPTX2, TAC1, NTSR1, DRD5, CAV2, BDNF, NMBR, PHOX2B, GRIN3A, GNAL, TLX3, ID4, VSX1, CNTNAP2, KCNK9, RASGRF2, OXT, NR2E1, GRIK2, SLC6A1, SLC6A2, SLC6A3, GRM1, SIX6, JPH3, GRM7, NETO1, GRM6, NEFL, CNGA3, NOS1, QRFPR, SLC18A2, TCF…
multicellular organismal signaling - GO:0035637	72	8.17e-24	1e-05	17	[KCNG1, CHRM2, CNTNAP2, RYR2, KCNK9, RASGRF2, OXT, GRIK2, SLC6A1, SLC6A2, GRM1, SLC6A3, CRHBP, GRM7, GRM6, NEFL, NOS1, QRFPR, SLC18A2, GHSR, NKX6-2, SLC32A1, KCNK10, PRKCB, OLIG2, POU3F1, SYN2, SSTR4, GJD2, CRH, MAL, SLC22A3, SPTBN4, KCNA1, NRXN1, KCNA3, KCNA4, CACNA1A, GPR83, KCNA5, KCNA6, KCNA7, CACNA1E, CACNG8, GRIN2A, DPP6, RELN, GNG4, GALR1, NPBWR1, NPY, NPTX2, TAC1, NTSR1, SNCA, DRD5, GABBR…
cell differentiation - GO:0030154	141	8.51e-23	1e-05	33	[PRDM8, PRDM6, STMN2, IHH, OTP, SOX21, CDH4, EDNRB, CCND2, SALL1, FGF8, SOX17, CDH2, KIF5C, SALL3, SOX8, HOXA1, PITX2, HOXA7, NKX6-2, MAGI2, UNC5D, POU3F1, ISL1, POU3F3, SFRP1, SFRP2, LMX1A, CD8A, ZFP42, MAL, CARD11, GCM2, SPTBN4, DLX5, CACNA1A, PRDM14, CD1D, NEUROD1, GRIN2A, T, PRDM16, NKX2-1, OTX2, WNT2, NKX2-2, FOXF2, CAV2, BDNF, ST8SIA2, EVX1, GDF6, PHOX2B, PHOX2A, BMP2, GRIN3A, TLX3, LHX2, T…
pattern specification process - GO:0007389	52	4.1e-21	1e-05	12	[FOXE3, RAX, IHH, HOXA9, SOX17, ZIC1, HOXA1, HOXA7, PITX2, FEZF2, FEZF1, EMX1, NKX6-2, TCF15, PAX3, PAX6, ISL1, GREM1, SFRP1, RIPPLY2, SFRP2, FOXC2, FOXC1, DBX1, BARX1, HOXD10, NEUROD1, RELN, GBX2, T, NKX2-1, NOTO, ALX4, OTX2, OTX1, WNT2, NKX2-2, FOXB2, FOXB1, FOXF2, CDX2, PCDH8, UNCX, EVX1, TBX5, TBX18, BMP2, LHX2, LHX1, SP8, NODAL, FOXA2]
regionalization - GO:0003002	44	7.03e-21	1e-05	10	[FOXC2, FOXC1, DBX1, BARX1, HOXD10, NEUROD1, HOXA9, RELN, SOX17, T, GBX2, NKX2-1, NOTO, ALX4, OTX2, HOXA1, OTX1, FEZF2, HOXA7, PITX2, WNT2, FEZF1, NKX2-2, FOXB1, EMX1, NKX6-2, TCF15, CDX2, PCDH8, PAX3, PAX6, EVX1, ISL1, TBX18, GREM1, BMP2, SFRP1, RIPPLY2, SFRP2, LHX2, LHX1, SP8, NODAL, FOXA2]
brain development - GO:0007420	56	3.47e-20	1e-05	13	[CNTNAP2, PCSK1, RAX, OTP, NR2E1, SLC6A3, SALL1, SALL3, ZIC1, HOXA1, PITX2, FEZF2, FEZF1, EMX1, PAX6, PROX1, POU3F1, ISL1, POU3F3, SFRP1, SFRP2, LMX1A, RFX4, FOXC1, CACNA1A, NEUROD1, GRIN2A, RELN, GBX2, NPY, P2RY1, NKX2-1, ALX1, OTX2, SLIT2, OTX1, NKX2-2, GDF10, FOXB2, FOXB1, CA10, NLGN4X, GSX1, GABRA5, POU4F1, PHOX2B, GRIN1, PHOX2A, BMP2, LHX2, LHX1, ID4, LHX5, PTF1A, NODAL, FOXA2]
neuron differentiation - GO:0030182	73	1.68e-19	1e-05	17	[ALK, BARHL2, CNTNAP2, FOXE3, PTPRR, ONECUT2, STMN2, IHH, OTP, NR2E1, CDH4, FGF8, SALL3, KIF5C, CNGA3, SOX8, HOXA1, FEZF2, FEZF1, EMX1, NKX6-2, EDN3, PAX3, OLIG1, PAX6, OLIG2, PROX1, UNC5D, ISL1, LMX1A, GAS7, SPTBN4, LAMA1, DLX5, NRXN1, DBX1, CACNA1A, CRMP1, HOXD10, THBS4, NEUROD1, RELN, GBX2, NPY, NKX2-1, OTX2, SLIT2, WNT2, OPCML, NKX2-2, FOXB1, GSX1, GABRA5, BDNF, ST8SIA2, EVX1, POU4F1, PHOX2B,…
regulation of multicellular organismal process - GO:0051239	104	6.24e-18	1e-05	24	[CHRM2, STMN2, IHH, OTP, SOX21, ETS1, CRHBP, CDH4, EDNRB, CCND2, SALL1, FGF8, SOX17, CDH2, TNFRSF8, SOX8, HOXA7, GHSR, NKX6-2, PRKCB, MAGI2, ISL1, SFRP1, SFRP2, LMX1A, CARD11, SPTBN4, CALCA, DLX5, CACNA1A, BHLHE23, CACNA1E, NEUROD1, GRIN2A, PRDM16, NKX2-1, OTX2, TAC1, WNT2, ELANE, DRD5, NKX2-2, BDNF, CIDEA, GDF6, PHOX2B, PHOX2A, BMP2, TLX3, TLX2, LHX1, ID4, ZNF536, LHX5, NODAL, BARHL2, RYR2, FLT4…
regulation of transcription from RNA polymerase II promoter - GO:0006357	85	2.44e-17	1e-05	20	[BARHL2, FOXE3, ONECUT2, ONECUT3, BNC1, ONECUT1, IHH, TCF21, NR2E1, ETS1, SOX21, SALL1, EDNRB, SOX17, SOX8, GSC2, HOXA1, NOS1, HOXA7, PITX2, FEZF2, FEZF1, NKX6-2, ACTL6B, TCF15, PRKCB, PAX3, SOX14, PAX6, OLIG2, PAX5, PROX1, UTF1, ISL1, POU3F3, NPAS4, GREM1, TOX2, NR5A2, SFRP2, IRF4, RFX4, MYOD1, AHRR, VGLL2, FOXC2, FOXC1, DLX5, DBX1, BHLHE23, HOXD10, NEUROD1, SCRT2, T, PRDM16, NKX2-1, ALX4, ALX1,…
regulation of transcription, DNA-dependent - GO:0006355	151	6.31e-17	1e-05	35	[PRDM8, PRDM6, IHH, RAX, OTP, SOX21, ETS1, FERD3L, HOXA9, EDNRB, SALL1, SOX17, SALL3, TNFRSF8, SOX8, GSC2, HOXA1, PITX2, HOXA7, SOX7, ZNF560, NKX6-2, PRKCB, EBF2, SOX14, EBF3, POU3F1, ISL1, POU3F3, NPAS4, ERN2, SFRP1, SFRP2, LMX1A, RFX4, ZFP42, CARD11, GCM2, CALCA, DLX5, SHOX2, PRDM14, PRDM13, BHLHE23, NEUROD1, SCRT2, T, PRDM16, NKX2-1, ALX4, ALX1, OTX2, OTX1, MSC, NKX2-4, WNT2, ZSCAN18, NKX2-2, …
behavior - GO:0007610	45	9.98e-17	1e-05	10	[CNTNAP2, SPTBN4, CALCA, NRXN1, CACNA1A, OXT, NR2E1, GRIK2, SLC6A1, HOXD10, CACNA1E, SLC6A3, GRM1, CRHBP, GRIN2A, JPH3, NETO1, GRM7, GRM6, NPY, ZIC1, PENK, P2RY1, NKX2-1, HOXA1, TAC1, FEZF2, SLC18A2, NTSR1, SNCA, DRD5, PTGDR, GHSR, FOXB1, NLGN4X, TCF15, GABRA5, BDNF, HTR1A, POU4F1, GRIN1, C1QL1, CRH, SGK1, FOXA2]
anatomical structure morphogenesis - GO:0009653	105	5.02e-16	1e-05	24	[IHH, CDH4, HOXA9, SALL1, FGF8, SOX17, CDH2, KIF5C, SALL3, SOX8, GSC2, HOXA1, PITX2, HOXA7, SOX7, MAGI2, UNC5D, ISL1, SFRP1, SFRP2, LMX1A, RFX4, SPTBN4, DLX5, CACNA1A, PRDM14, BHLHE23, NEUROD1, T, NKX2-1, ALX4, ALX1, OTX2, OTX1, WNT2, FOXF2, BDNF, ST8SIA2, PHOX2B, FLI1, BMP2, LHX3, LHX2, TLX2, LHX1, TLX1, SP5, SP8, LHX5, LHX4, SP9, VSX1, LHX9, NODAL, RYR1, RYR2, FOXE3, ONECUT2, FLT4, ONECUT1, TCF…
central nervous system neuron differentiation - GO:0021953	26	5.79e-16	1e-05	6.1	[DBX1, CACNA1A, OTP, NR2E1, HOXD10, NPY, NKX2-1, HOXA1, SLIT2, NKX2-2, NKX6-2, GSX1, PAX3, PAX6, EVX1, OLIG2, PROX1, POU4F1, ISL1, PHOX2B, PHOX2A, LMX1A, LHX1, ID4, LHX5, LHX4]
positive regulation of macromolecule biosynthetic process - GO:0010557	77	1.29e-15	1e-05	18	[BARHL2, FOXE3, ONECUT2, ONECUT1, IHH, TCF21, NR2E1, ETS1, BOLL, SALL1, SOX17, ZIC1, CD38, TNFRSF8, SOX8, HOXA1, NOS1, HOXA7, PITX2, FEZF2, FEZF1, PAX3, PAX6, PROX1, POU3F1, UTF1, ISL1, POU3F3, NPAS4, GREM1, SFRP1, TOX2, NR5A2, SFRP2, IRF4, RFX4, MYOD1, VGLL2, CARD11, FOXC2, FOXC1, DLX5, BHLHE23, HOXD10, NEUROD1, T, TBX21, PRDM16, NKX2-1, ALX4, ALX1, OTX2, WNT2, ELANE, NKX2-2, GSX1, FOXF2, EVX1, …
organ morphogenesis - GO:0009887	61	1.81e-15	1e-05	14	[RYR1, RYR2, FOXE3, ONECUT2, IHH, TCF21, SIX6, SALL1, FGF8, SOX17, ZIC1, RSPO2, CNGA3, SOX8, HOXA1, HOXA7, PITX2, TCF15, PAX3, PAX6, PAX5, PROX1, ISL1, GREM1, SFRP1, SFRP2, FOXC2, FOXC1, LAMA1, DLX5, BHLHE23, HOXD10, NEUROD1, ACAN, GBX2, T, NKX2-1, ALX4, ALX1, OTX2, OTX1, WNT2, CDX2, UNCX, OTOP1, TBX5, POU4F1, FLI1, TBX18, BMP2, LHX3, LHX1, TLX1, SP5, LHX4, PTF1A, NEUROG1, VSX1, LHX9, NODAL, FOXA…
forebrain development - GO:0030900	36	2.34e-15	1e-05	8.4	[PCSK1, CNTNAP2, RAX, OTP, NR2E1, SLC6A3, NEUROD1, GRIN2A, SALL1, RELN, SALL3, NPY, NKX2-1, OTX2, SLIT2, OTX1, FEZF2, PITX2, FEZF1, FOXB1, EMX1, GSX1, PAX6, PROX1, POU3F1, POU4F1, ISL1, POU3F3, GRIN1, BMP2, LMX1A, LHX2, LHX1, RFX4, ID4, LHX5]
neuron fate commitment - GO:0048663	18	9.17e-15	1e-05	4.2	[NKX6-2, GSX1, IHH, DBX1, PAX3, OLIG1, PAX6, EVX1, OLIG2, ISL1, HOXD10, POU4F1, TLX3, NKX2-1, OTX2, PTF1A, FOXA2, NKX2-2]
positive regulation of nitrogen compound metabolic process - GO:0051173	77	2.91e-14	1e-05	18	[FOXE3, VIPR2, ONECUT2, ONECUT1, IHH, TCF21, NR2E1, ETS1, SALL1, SOX17, ZIC1, CD38, SOX8, HOXA1, NOS1, HOXA7, PITX2, FEZF2, FEZF1, PAX3, PAX6, PROX1, POU3F1, UTF1, ISL1, POU3F3, NPAS4, GREM1, ADCYAP1, SFRP1, TOX2, NR5A2, SFRP2, IRF4, RFX4, MYOD1, VGLL2, FOXC2, CALCA, FOXC1, DLX5, BHLHE23, HOXD10, NEUROD1, T, TBX21, PRDM16, NKX2-1, ALX4, ALX1, OTX2, WNT2, DRD5, NKX2-2, GSX1, FOXF2, EVX1, GDF6, TBX…
regulation of nervous system development - GO:0051960	43	3.61e-14	1e-05	10	[BARHL2, NRXN1, STMN2, CACNA1A, OXT, OTP, NR2E1, SOX21, NEUROD1, CDH4, SALL1, EDNRB, CCND2, RELN, CDH2, NEFM, SOX8, SLIT2, FEZF1, NKX2-2, GHSR, NKX6-2, BDNF, PAX6, OLIG2, PROX1, GDF6, POU4F1, ISL1, PHOX2B, GRIN1, BMP2, LMX1A, TLX3, TLX2, LHX1, VWC2, ID4, ZNF536, LHX5, NEUROG1, NEUROG3, FOXA2]
regulation of multicellular organismal development - GO:2000026	70	7.79e-14	1e-05	16	[BARHL2, STMN2, IHH, OXT, OTP, NR2E1, ETS1, SOX21, CDH4, SALL1, FGF8, EDNRB, CCND2, SOX17, CDH2, SOX8, NEFM, HOXA7, FEZF1, GHSR, NKX6-2, PRKCB, MAGI2, PAX6, OLIG2, PROX1, ISL1, MMP9, GREM1, SFRP1, SFRP2, LMX1A, IRF4, MYOD1, CARD11, FOXC2, CALCA, LAMA1, NRXN1, CACNA1A, BHLHE23, THBS4, NEUROD1, RELN, TBX21, PRDM16, NKX2-1, OTX2, SLIT2, WNT2, NKX2-2, BDNF, GDF6, TBX5, POU4F1, PHOX2B, TBX18, GRIN1, B…
cell differentiation in spinal cord - GO:0021515	15	2.65e-13	1e-05	3.5	[NKX6-2, GSX1, DBX1, PAX3, CACNA1A, PAX6, EVX1, OLIG2, ISL1, HOXD10, PHOX2A, LHX1, LHX5, LHX4, NKX2-2]
endocrine system development - GO:0035270	23	3.71e-13	1e-05	5.4	[GCM2, PCSK1, FOXE3, NKX6-2, ONECUT2, GSX1, ONECUT3, ONECUT1, SLC2A2, PAX6, OTP, ISL1, SLC6A3, NEUROD1, BMP2, SALL1, NKX2-1, CRH, PTF1A, PITX2, FOXA2, NEUROG3, NKX2-2]
ventral spinal cord development - GO:0021517	13	5.6e-13	1e-05	3	[NKX6-2, DBX1, CACNA1A, PAX6, EVX1, OLIG2, ISL1, HOXD10, PHOX2A, RELN, LHX1, LHX4, NKX2-2]
regulation of cell differentiation - GO:0045595	64	1.35e-12	1e-05	15	[BARHL2, PRDM6, STMN2, IHH, OTP, NR2E1, ETS1, SOX21, CDH4, SALL1, EDNRB, CCND2, SOX17, CDH2, SOX8, NEFM, HOXA7, FEZF1, NKX6-2, PAX6, OLIG2, PROX1, ISL1, ADAMTS20, GREM1, SFRP1, SFRP2, LMX1A, IRF4, MYOD1, CARD11, CALCA, DLX5, LPL, CACNA1A, BHLHE23, NEUROD1, RELN, PRDM16, NKX2-1, SLIT2, NKX2-2, GDF10, CDX2, BDNF, UNCX, GDF6, TBX5, POU4F1, PHOX2B, POU4F2, GRIN1, NELL1, BMP2, TLX3, TLX2, LHX1, ID4, V…
positive regulation of cellular process - GO:0048522	140	1.49e-12	1e-05	33	[VIPR2, STMN2, IHH, OTP, ETS1, CDH4, CCND2, SALL1, FGF8, SOX17, CDH2, TNFRSF8, SOX8, HOXA1, PITX2, HOXA7, GHSR, NKX6-2, PRKCB, MAGI2, POU3F1, ISL1, POU3F3, NPAS4, ADCYAP1, ERN2, SFRP1, SFRP2, CD8A, RFX4, MAL, CARD11, DGKI, CALCA, DLX5, LPL, CD1D, BHLHE23, NEUROD1, GRIN2A, T, PRDM16, NKX2-1, ALX4, ALX1, OTX2, TAC1, WNT2, ELANE, DRD5, NKX2-2, FOXF2, RASL10B, CAV2, BDNF, CIDEA, HTR1A, EVX1, GDF6, PH…
embryo development - GO:0009790	59	1.8e-11	1e-05	14	[PCSK1, RYR2, FOXE3, PTPRR, IHH, TCF21, HOXA9, SALL1, FGF8, SOX17, ZIC1, RSPO2, SOX8, HOXA1, HOXA7, SOX7, TCF15, PAX3, PAX6, PROX1, ISL1, GREM1, SFRP1, NR5A2, RIPPLY2, SFRP2, DSC3, FOXC2, FOXC1, DLX5, HOXD10, NEUROD1, GBX2, T, NOTO, ALX4, OTX2, OTX1, WNT2, FOXB2, FOXB1, FOXF2, CDX2, PCDH8, EVX1, OTOP1, TBX5, DLK1, TBX18, BMP2, LHX2, TLX2, LHX1, SP8, PTF1A, NEUROG1, SP9, NODAL, FOXA2]
pancreas development - GO:0031016	16	5.74e-11	1e-05	3.7	[PCSK1, NKX6-2, ONECUT2, ONECUT3, ONECUT1, IHH, SLC2A2, PAX6, PROX1, ISL1, MEIS2, NEUROD1, PTF1A, FOXA2, NEUROG3, NKX2-2]
locomotion - GO:0040011	59	3.43e-10	1e-05	14	[BARHL2, FOXE3, NR2E1, ETS1, CXCL2, CDH4, EDNRB, JPH3, SLC22A16, SOX17, CDH2, KIF5C, DNER, SOX8, HOXA1, PITX2, FEZF2, FEZF1, EDN3, PAX3, PAX6, PROX1, UNC5D, ISL1, POU3F3, GREM1, LMX1A, FSCN1, DOCK2, SPTBN4, CALCA, FOXC1, LAMA1, DLX5, NRXN1, CRMP1, CACNA1E, THBS4, GRIN2A, RELN, GBX2, TBX21, NKX2-1, OTX2, SLIT2, ELANE, FOXB1, BDNF, ST8SIA2, TBX5, POU4F1, PHOX2B, POU4F2, TLX3, LHX2, LHX1, LHX4, LHX9…
limbic system development - GO:0021761	15	3.76e-10	1e-05	3.5	[CNTNAP2, FOXB1, GSX1, RAX, OTP, NR2E1, PROX1, NEUROD1, GRIN2A, RELN, LMX1A, NKX2-1, ID4, LHX5, FEZF2]
negative regulation of biological process - GO:0048519	126	4.92e-10	1e-05	29	[PRDM6, STMN2, IHH, SOX21, ETS1, FERD3L, CRHBP, EDNRB, SALL1, FGF8, SOX17, SALL3, TNFRSF8, SOX8, PITX2, HOXA7, SOX7, RGS7, GHSR, NKX6-2, PRKCB, MAGI2, SOX14, ISL1, POU3F3, ADCYAP1, ERN2, SFRP1, SFRP2, LMX1A, GCM2, SPTBN4, CALCA, PDE1C, CACNA1A, BHLHE23, NEUROD1, SCRT2, GRIN2A, GALR1, PRDM16, NKX2-1, ALX1, TAC1, ELANE, DRD5, NKX2-2, FOXF2, CAV2, BDNF, CIDEA, PHOX2B, BMP2, GRIN3A, TLX3, TLX2, LHX1,…
pallium development - GO:0021543	17	8.01e-10	1e-05	4	[EMX1, CNTNAP2, PAX6, NR2E1, PROX1, POU3F3, GRIN1, NEUROD1, GRIN2A, RELN, LMX1A, NPY, NKX2-1, ID4, LHX5, SLIT2, FEZF2]
epithelium development - GO:0060429	39	1.83e-09	2e-05	9.1	[FOXC2, RYR2, ONECUT2, LAMA1, DLX5, ONECUT1, TCHH, IHH, TCF21, BARX1, SALL1, SOX17, T, GBX2, NKX2-1, RSPO2, SOX8, WNT2, FOXB1, FOXF2, PCDH8, MAGI2, PAX3, PAX6, PROX1, POU3F1, TBX5, POU3F3, TBX18, GREM1, BMP2, SFRP1, SFRP2, LHX2, NPHS2, LHX1, NODAL, NEUROG3, FOXA2]
somitogenesis - GO:0001756	13	2.03e-09	2e-05	3	[FOXC2, FOXB1, FOXC1, TCF15, PCDH8, TBX18, SFRP1, RIPPLY2, SFRP2, T, LHX1, OTX2, FOXA2]
hindbrain development - GO:0030902	17	3.97e-09	2e-05	4	[GDF10, NLGN4X, CACNA1A, PROX1, POU4F1, PHOX2B, PHOX2A, GRIN1, NEUROD1, LMX1A, GBX2, RFX4, LHX1, LHX5, HOXA1, PTF1A, FOXA2]
response to external stimulus - GO:0009605	60	9.7e-09	2e-05	14	[PCSK1, FOXE3, OXT, CXCL2, SLC6A3, CDH4, EDNRB, GRM6, KIF5C, CD38, TNFRSF8, HOXA1, FEZF2, FEZF1, SLC18A2, GHSR, EDN3, PAX6, UNC5D, ISL1, MMP9, ACTA1, SFRP1, SFRP2, LMX1A, MYOD1, DOCK2, SLC22A3, SPTBN4, CALCA, LAMA1, DLX5, NRXN1, CACNA1A, CRMP1, CD1D, ACAN, GRIN2A, RELN, GBX2, NPY, P2RY1, NKX2-1, OTX2, SLIT2, WNT2, BDNF, ST8SIA2, OTOP1, MEIS2, POU4F2, GRIN1, BMP2, GRIN3A, SST, LHX2, LHX1, LHX4, LH…
response to alkaloid - GO:0043279	15	1.96e-08	2e-05	3.5	[RYR1, RYR2, PCSK1, OXT, SLC6A1, MMP9, RYR3, SLC6A3, GRIN1, CRHBP, GRIN2A, GNAL, TAC1, SLC18A2, DRD5]
regulation of system process - GO:0044057	34	2.19e-08	2e-05	7.9	[CHRM2, RYR2, CALCA, NRXN1, CACNA1A, OXT, NR2E1, GRIK2, SLC6A1, CACNA1E, GRM1, NEUROD1, CRHBP, GRIN2A, JPH3, RELN, CDH2, NETO1, P2RY1, CD38, NOS1, TAC1, SNCA, DRD5, GHSR, EDN3, BDNF, MMP9, PHOX2B, GRIN1, DES, TLX3, CRH, SGK1]
negative regulation of developmental process - GO:0051093	35	4.35e-08	3e-05	8.2	[CALCA, PRDM6, IHH, NR2E1, BHLHE23, SOX21, THBS4, FGF8, EDNRB, SOX17, PRDM16, NKX2-1, SOX8, HOXA7, NKX2-2, NKX6-2, CDX2, BDNF, PAX6, OLIG2, PROX1, TBX5, ISL1, PHOX2B, GREM1, BMP2, SFRP1, SFRP2, LMX1A, TLX3, TLX2, ID4, ZNF536, NODAL, FOXA2]
embryonic organ development - GO:0048568	28	4.52e-08	3e-05	6.5	[FOXC2, FOXE3, DLX5, IHH, TCF21, HOXD10, NEUROD1, SALL1, SOX17, T, GBX2, ZIC1, NOTO, ALX4, OTX2, HOXA1, OTX1, HOXA7, WNT2, FOXF2, CDX2, PAX6, PROX1, OTOP1, TBX18, LHX1, NEUROG1, NODAL]
G-protein coupled receptor signaling pathway - GO:0007186	41	5.77e-08	5e-05	9.6	[CHRM2, RYR2, CALCA, VIPR2, GRP, CACNA1A, GPR83, GRM1, CRHR2, EDNRB, GRM7, GNG4, GRM6, GALR1, NPBWR1, NPY, PENK, P2RY1, QRFPR, TAC1, NTSR1, DRD5, RGS7, PTGDR, OPCML, GABBR2, GHSR, GABRA5, GABRA4, ECEL1, SCTR, HTR1A, NMBR, GPR6, SSTR4, ADCYAP1, GNAL, CALY, SST, GPR149, DGKI]
regulation of neurological system process - GO:0031644	22	8.41e-08	8e-05	5.1	[CALCA, EDN3, BDNF, NRXN1, CACNA1A, OXT, NR2E1, GRIK2, SLC6A1, MMP9, GRM1, GRIN1, GRIN2A, JPH3, RELN, CDH2, NETO1, CD38, NOS1, TAC1, SNCA, DRD5]
tube development - GO:0035295	31	1.62e-07	0.00016	7.2	[FOXC2, RYR2, FOXC1, LAMA1, IHH, TCF21, SALL1, SOX17, T, GBX2, NKX2-1, RSPO2, HOXA1, SOX8, SLIT2, WNT2, BDNF, PAX3, PROX1, TBX5, POU3F3, GREM1, BMP2, SFRP1, SFRP2, LHX2, LHX1, CRH, SIM1, NODAL, FOXA2]
negative regulation of biosynthetic process - GO:0009890	53	2.11e-07	0.00018	12	[PRDM6, TCF21, NR2E1, FERD3L, SALL1, EDNRB, SOX17, GRM7, CD38, SOX8, HOXA7, PITX2, FEZF2, SOX7, FEZF1, GHSR, NKX6-2, SOX14, OLIG2, PAX5, PROX1, ISL1, POU3F3, GREM1, ERN2, SFRP1, SFRP2, AHRR, FOXC2, CALCA, CACNA1A, SCRT2, GALR1, PRDM16, NKX2-1, IGF2BP1, ALX1, IGF2BP3, CRYM, ELANE, GABBR2, FOXF2, CDX2, MEIS2, POU4F1, POU4F2, TBX18, BMP2, LHX1, ID4, LHX9, NODAL, FOXA2]
skeletal system development - GO:0001501	28	3.18e-07	0.00028	6.5	[RYR1, FOXC2, FOXC1, DLX5, SHOX2, IHH, HOXD10, ACAN, HOXA9, FGF8, T, RSPO2, ALX4, ALX1, HOXA1, HOXA7, PITX2, GDF10, TCF15, UNCX, MMP9, DLK1, BMP2, SFRP1, SFRP2, LHX1, SP5, NODAL]
regulation of transmembrane transport - GO:0034762	29	4.75e-07	0.00042	6.8	[KCNG1, RYR1, RYR2, KCNK9, KCNA1, NRXN1, KCNA3, KCNA4, CACNA1A, KCNA5, KCNA6, KCNA7, CACNA1E, JPH4, CRHBP, CACNG8, GRIN2A, JPH3, RELN, GRM7, ZIC1, KCNIP1, KCNK10, KCNK12, KCNIP4, GREM1, SFRP2, CRH, NODAL]
mesenchymal cell differentiation - GO:0048762	15	6.64e-07	0.00073	3.5	[FOXC2, FOXC1, EDN3, FOXF2, PAX3, TCF21, ISL1, PHOX2B, SFRP1, BMP2, EDNRB, GBX2, SOX8, PITX2, WNT2]
regulation of cell migration - GO:0030334	27	7.06e-07	0.00076	6.3	[FOXC2, ONECUT2, LAMA1, FLT4, ONECUT1, NR2E1, THBS4, ACAN, HAS1, NKX2-1, SLIT2, TAC1, HOXA7, DRD5, EDN3, MAGI2, PAX6, PROX1, TBX5, MMP9, GREM1, BMP2, SFRP1, SFRP2, SST, SGK1, NODAL]
transcription from RNA polymerase II promoter - GO:0006366	37	9.51e-07	0.00093	8.6	[FOXC2, FOXC1, FOXE3, ONECUT1, TCF21, NR2E1, SOX21, ETS1, NEUROD1, SCRT2, SOX17, T, NKX2-1, ALX1, OTX2, MSC, PITX2, FOXB2, FOXB1, FOXF2, CDX2, PAX3, PAX6, OLIG2, PAX5, PROX1, TBX5, MEIS2, POU4F1, ISL1, POU4F2, POU3F3, TBX18, NR5A2, LHX1, MYOD1, FOXA2]
dorsal spinal cord development - GO:0021516	7	9.84e-07	0.00097	1.6	[GSX1, RFX4, LHX1, PAX3, UNCX, LHX5, PROX1]
positive regulation of cell proliferation - GO:0008284	36	1.32e-06	0.00141	8.4	[FOXE3, BNC1, DLX5, FLT4, IHH, OTP, NR2E1, CD1D, THBS4, FGF8, CCND2, T, CD38, SOX8, TAC1, WNT2, ELANE, EDN3, HTR1A, PAX3, PAX6, PROX1, TBX5, ISL1, POU3F3, TBX18, GREM1, BMP2, SFRP1, SFRP2, LHX1, TLX1, ID4, LHX5, NODAL, CARD11]
calcium ion homeostasis - GO:0055074	19	1.33e-06	0.00143	4.4	[GCM2, RYR1, RYR2, CALCA, CACNA1A, OXT, KCNA5, GRIK2, GPR6, RYR3, GRIN1, JPH4, JPH3, P2RY1, CD38, TAC1, ELANE, SNCA, DRD5]
neuromuscular process - GO:0050905	12	1.37e-06	0.00147	2.8	[GRIN2A, NKX6-2, GRIN3A, TCF15, NRXN1, CACNA1A, HOXA1, HOXD10, POU4F1, SLC6A3, POU4F2, GRIN1]
muscle structure development - GO:0061061	27	1.38e-06	0.00147	6.3	[CHODL, RYR1, FOXC2, FOXC1, TCF21, HOXD10, EDNRB, CDH2, T, DNER, ALX4, NOS1, MSC, WNT2, TCF15, CAV2, PAX3, PROX1, TBX5, SGCZ, POU4F1, ISL1, TBX18, ACTA1, BMP2, MYOD1, VGLL2]
ear development - GO:0043583	18	1.47e-06	0.0015	4.2	[TCF15, GABRA5, BDNF, DLX5, PROX1, OTOP1, TBX18, PHOX2B, NEUROD1, BMP2, SALL1, LHX3, GBX2, ZIC1, OTX2, HOXA1, OTX1, NEUROG1]
fear response - GO:0042596	7	2.13e-06	0.00208	1.6	[GRM7, GABRA5, BDNF, PENK, GRIK2, NR2E1, CACNA1E]
chemical homeostasis - GO:0048878	40	2.38e-06	0.00222	9.3	[GCM2, RYR1, RYR2, CALCA, NRXN1, CACNA1A, LPL, OXT, KCNA5, GRIK2, CACNA1E, RYR3, JPH4, NEUROD1, GRIN2A, DPP6, EDNRB, JPH3, RELN, P2RY1, CD38, TAC1, SLC18A2, ELANE, SNCA, DRD5, NKX6-2, NLGN4X, KCNIP1, PAX6, OLIG2, POU3F1, GPR6, GRIN1, GJD2, ATP4A, NR5A2, ID4, MAL, FOXA2]
regulation of hormone secretion - GO:0046883	17	3.04e-06	0.00324	4	[PCSK1, GHSR, EDN3, PDE1C, RASL10B, CACNA1A, SLC2A2, KCNA5, ISL1, CACNA1E, NEUROD1, CRHBP, SFRP1, P2RY1, CRH, CD38, FOXA2]
primitive streak formation - GO:0090009	5	3.3e-06	0.00341	1.2	[T, LHX1, OTX2, NODAL, FOXA2]
cation transport - GO:0006812	38	3.81e-06	0.00385	8.9	[KCNG1, RYR1, RYR2, SLC22A3, SLC24A4, KCNK9, TTYH1, KCNA1, KCNA3, KCNA4, CACNA1A, KCNA5, KCNA6, SLC6A1, SLC30A10, KCNA7, SLC6A2, CACNA1E, SLC6A3, RYR3, JPH4, CACNG8, GRIN2A, JPH3, SLC22A16, GRM7, NPY, CNGA3, SLC32A1, KCNIP1, KCNK10, KCNK12, KCNIP4, COX6B2, GRIN1, ATP4A, GRIN3A, SGK1]
striated muscle tissue development - GO:0014706	19	4.26e-06	0.00494	4.4	[RYR1, FOXC2, FOXC1, CAV2, TCF21, PROX1, TBX5, ISL1, HOXD10, POU4F1, ACTA1, BMP2, T, MYOD1, DNER, NOS1, VGLL2, MSC, WNT2]
signal transduction involved in regulation of gene expression - GO:0023019	6	5.4e-06	0.00612	1.4	[NEUROD1, SOX17, T, P2RY1, PAX6, FOXA2]
gland development - GO:0048732	21	6.8e-06	0.00759	4.9	[GCM2, PCSK1, FOXB1, FOXC1, FOXE3, GSX1, LAMA1, PAX3, TCF21, PAX6, OTP, ISL1, SLC6A3, SFRP1, BMP2, SALL1, NKX2-1, CRH, CDO1, PITX2, WNT2]
regulation of neural precursor cell proliferation - GO:2000177	8	7.08e-06	0.00795	1.9	[SALL1, BDNF, LHX1, LHX5, OTP, PAX6, PROX1, NR2E1]
positive regulation of epithelial cell proliferation - GO:0050679	13	7.36e-06	0.00811	3	[FOXE3, BNC1, DLX5, FLT4, IHH, PROX1, THBS4, TBX18, SFRP1, BMP2, CCND2, WNT2, NODAL]
regulation of transporter activity - GO:0032409	14	9.24e-06	0.00963	3.3	[RYR1, RYR2, NRXN1, CACNA1A, CACNA1E, JPH4, CRHBP, CACNG8, JPH3, RELN, GRM7, CRH, SGK1, SNCA]
monoamine transport - GO:0015844	6	1.17e-05	0.0132	1.4	[SLC22A3, CADPS, SLC6A2, SLC18A2, SLC6A3, SNCA]
somite rostral/caudal axis specification - GO:0032525	4	1.34e-05	0.0157	0.93	[RIPPLY2, LHX1, OTX2, FOXA2]
regulation of adenylate cyclase activity - GO:0045761	9	1.57e-05	0.0179	2.1	[GABBR2, ADCYAP1, CALCA, EDNRB, GNAL, VIPR2, GRM7, GALR1, DRD5]
glial cell fate commitment - GO:0021781	5	1.87e-05	0.021	1.2	[SOX8, PAX6, OLIG2, FOXA2, NKX2-2]
negative regulation of epithelial to mesenchymal transition - GO:0010719	5	1.87e-05	0.021	1.2	[SFRP1, SFRP2, NKX2-1, TBX5, FOXA2]
motor axon guidance - GO:0008045	6	2.29e-05	0.0241	1.4	[KIF5C, LHX1, HOXA1, SLIT2, LHX4, LHX9]
ameboidal cell migration - GO:0001667	10	2.33e-05	0.0244	2.3	[EDNRB, SOX17, EDN3, GBX2, PAX3, SOX8, PITX2, ISL1, NODAL, PHOX2B]
potassium ion transport - GO:0006813	14	2.87e-05	0.0332	3.3	[KCNG1, SLC24A4, KCNK10, KCNIP1, KCNK9, KCNK12, KCNA1, KCNIP4, KCNA3, KCNA4, KCNA5, KCNA6, KCNA7, ATP4A]
ureteric bud development - GO:0001657	11	3.11e-05	0.0351	2.6	[GREM1, FOXC2, BMP2, SFRP1, FOXC1, SALL1, BDNF, LHX1, TCF21, SLIT2, SIM1]
regulation of long-term neuronal synaptic plasticity - GO:0048169	6	4.15e-05	0.0429	1.4	[GRIN2A, NETO1, GRIK2, SNCA, DRD5, GRIN1]
response to pain - GO:0048265	6	4.15e-05	0.0429	1.4	[CALCA, RELN, CACNA1A, TAC1, SLC6A2, CACNA1E]
synapse assembly - GO:0007416	8	5.03e-05	0.0497	1.9	[DNM3, NLGN4X, CDH2, NRXN1, DNER, CACNA1A, NRXN2, POU4F1]

## Sheet: GO - Function (TANGO)
Gene Ontology Term	#Genes	Enrichment significance (pValue)	TANGO corrected pvalue	Frequency in group	Gene list
DNA binding - GO:0003677	125	1.06e-16	0.001	29	[PRDM8, RAX, OTP, SOX21, ETS1, FERD3L, HOXA9, SALL1, SOX17, SALL3, SOX8, GSC2, HOXA1, PITX2, HOXA7, SOX7, ZNF560, NKX6-2, EBF2, SOX14, EBF3, POU3F1, ISL1, POU3F3, NPAS4, LMX1A, RFX4, ZFP42, TOX, GCM2, DLX5, SHOX2, PRDM14, PRDM13, BHLHE23, NEUROD1, SCRT2, T, PRDM16, NKX2-1, ALX4, ALX1, OTX2, OTX1, MSC, NKX2-4, ZSCAN18, NKX2-2, FOXF2, EVX1, PHOX2B, FLI1, SCRT1, PHOX2A, LHX3, TLX3, LHX2, TLX2, LHX1,…
regulatory region DNA binding - GO:0000975	38	6.08e-14	0.001	8.9	[FOXC2, FOXC1, DLX5, SHOX2, DBX2, DBX1, TCF21, OTP, BARX1, NEUROD1, SOX17, T, TBX21, NKX2-1, SOX8, FEZF2, PITX2, SOX7, FEZF1, NKX2-2, NKX6-2, CDX2, PAX6, PROX1, TBX5, POU4F1, ISL1, PHOX2B, POU4F2, TBX18, FLI1, PHOX2A, NR5A2, IRF4, MYOD1, ZNF536, NEUROG1, FOXA2]
neuron projection - GO:0043005	48	2.27e-11	0.001	11	[CHRM2, PCSK1, CNTNAP2, SPTBN4, CALCA, KCNA1, NRXN1, STMN2, CACNA1A, CRMP1, OXT, GRIK2, SLC6A1, SLC6A3, GRM1, CRHBP, CACNG8, GRIN2A, RELN, NETO1, GRM7, KIF5C, DNER, P2RY1, IGF2BP1, NEFL, NEFM, OTX2, NOS1, TAC1, SLC18A2, SNCA, GABBR2, GHSR, NLGN4X, PTPRN2, SLC32A1, KCNIP1, GABRA5, PCDH8, MAGI2, HTR1A, GAD2, POU4F1, GRIN1, DNM3, GRIN3A, INA]
axon part - GO:0033267	19	2.73e-09	0.001	4.4	[CHRM2, PCSK1, CNTNAP2, SPTBN4, CALCA, PTPRN2, SLC32A1, NRXN1, KCNA1, HTR1A, OXT, GRIK2, GRIN1, CRHBP, GRIN2A, NEFL, NEFM, INA, SLC18A2]
integral to plasma membrane - GO:0005887	61	1.67e-08	0.001	14	[ALK, KCNG1, RYR1, CHRM2, CNTNAP2, VIPR2, FLT4, PTPRN, SLC2A2, GRIK2, SLC6A1, SLC6A2, GRM1, SLC6A3, CDH4, EDNRB, GRM7, GRM6, SLC18A2, CR1, SSTR4, CD8A, MAL, SLC22A3, EPHA10, GYPC, KCNA1, NRXN1, KCNA3, KCNA4, KCNA5, CD1D, KCNA6, KCNA7, CRHR2, CACNG8, GRIN2A, FLRT2, HAS1, P2RY1, NTSR1, DRD5, OPCML, GABBR2, NLGN4X, PTPRN2, GABRA5, CAV2, GABRA4, PCDH8, ECEL1, SCTR, PCDHB15, HTR1A, NMBR, GPR6, GRIN1, …
gated channel activity - GO:0022836	27	2.63e-08	0.001	6.3	[KCNG1, RYR1, RYR2, KCNK9, KCNA1, KCNA3, KCNA4, CACNA1A, KCNA5, GRIK2, KCNA6, KCNA7, CACNA1E, RYR3, CACNG8, GRIN2A, JPH3, GRM7, CNGA3, KCNIP1, KCNK10, GABRA5, KCNK12, GABRA4, KCNIP4, GRIN1, GRIN3A]
metal ion transmembrane transporter activity - GO:0046873	29	5.05e-08	0.001	6.8	[KCNG1, RYR1, RYR2, KCNK9, TTYH1, KCNA1, KCNA3, KCNA4, CACNA1A, KCNA5, KCNA6, SLC6A1, KCNA7, SLC6A2, CACNA1E, SLC6A3, RYR3, CACNG8, GRIN2A, JPH3, GRM7, SLC32A1, KCNIP1, KCNK10, KCNK12, KCNIP4, GRIN1, ATP4A, GRIN3A]
extracellular region part - GO:0044421	47	1.34e-06	0.001	11	[PCSK2, PCSK1, CALCA, GRP, HPSE2, LAMA1, IHH, AKR1B1, LPL, OXT, NID2, CXCL2, HAPLN4, THBS4, ACAN, CRHBP, EGFLAM, FGF8, RELN, FLRT2, NPY, EMILIN2, CPXM1, SLIT2, TAC1, WNT2, SNCA, GDF10, EDN3, COL23A1, LEPREL1, OTOP1, GDF6, MMP9, C1QL2, DLK1, ADAMTS20, C1QL1, GREM1, BMP2, SFRP1, SFRP2, SST, VWC2, CRH, CBLN4, NODAL]
extracellular region - GO:0005576	70	2.61e-06	0.001	16	[PCSK2, PCSK1, HPSE2, FLT4, IHH, AKR1B1, OXT, HAPLN4, CXCL2, CRHBP, GLT1D1, FGF8, FAM150A, NETO1, IGLON5, RESP18, LEPR, RSPO2, EMILIN2, CPXM1, RSPO4, EDN3, COL23A1, MMP9, C1QL2, ADAMTS20, GFRA4, C1QL1, GREM1, ADCYAP1, SFRP1, SFRP2, CD8A, CRH, DSC3, CALCA, EPHA10, GRP, LAMA1, LPL, NID2, THBS4, ACAN, EGFLAM, RELN, FLRT2, C2orf40, NPY, PENK, SLIT2, NXPH1, NPTX2, TAC1, WNT2, ELANE, SNCA, GDF10, CHGA,…
molecular transducer activity - GO:0060089	57	3.12e-06	0.002	13	[ALK, CHRM2, PTPRR, VIPR2, FLT4, PTPRN, NR2E1, GRIK2, GRM1, EDNRB, GRM7, GRM6, DNER, LEPR, TNFRSF8, QRFPR, RGS7, PTGDR, GHSR, CR1, MAGI2, GFRA2, SSTR4, NPAS4, ADCYAP1, SFRP1, NR5A2, SFRP2, CD8A, DOK5, AHRR, EPHA10, GPR83, CRHR2, GRIN2A, FLRT2, GNG4, GALR1, NPBWR1, NPY, P2RY1, NTSR1, DRD5, OPCML, GABBR2, PTPRN2, GABRA5, GABRA4, SCTR, HTR1A, NMBR, GPR6, GRIN1, GRIN3A, GNAL, GPR149, SIM1]
glutamate receptor activity - GO:0008066	7	5.71e-06	0.002	1.6	[GRIN2A, GRIN3A, GRM7, GRM6, GRIK2, GRM1, GRIN1]
neuronal cell body - GO:0043025	21	1e-05	0.004	4.9	[CHRM2, PCSK1, CNTNAP2, SPTBN4, CALCA, PDE1C, KCNIP1, GABRA5, HTR1A, CACNA1A, CRMP1, GRIK2, SLC6A3, CRHBP, GRIN3A, SST, TBX21, DNER, TAC1, NEUROG1, SLC18A2]
monoamine transmembrane transporter activity - GO:0008504	4	1.34e-05	0.009	0.93	[SLC22A3, SLC6A2, SLC18A2, SLC6A3]
synaptic membrane - GO:0097060	17	3.73e-05	0.021	4	[CHRM2, GABBR2, NLGN4X, GABRA5, NRXN1, GABRA4, PCDH8, GAD2, GRIK2, GRM1, GRIN1, CACNG8, GRIN2A, GRIN3A, NETO1, GRM7, P2RY1]
G-protein coupled receptor activity - GO:0004930	25	5.69e-05	0.027	5.8	[CHRM2, VIPR2, GPR83, GRM1, CRHR2, EDNRB, GRM7, GRM6, GALR1, NPBWR1, NPY, P2RY1, QRFPR, NTSR1, DRD5, PTGDR, OPCML, GABBR2, GHSR, SCTR, HTR1A, NMBR, GPR6, SSTR4, GPR149]
cation channel complex - GO:0034703	12	0.00013	0.047	2.8	[KCNG1, RYR2, CNTNAP2, CACNG8, KCNA1, KCNA3, KCNA4, CACNA1A, KCNA5, KCNA6, KCNA7, CACNA1E]

## Sheet: KEGG Pathways
KEGG Pathway	#Genes	p-value	Enrichment	Genes
Neuroactive ligand-receptor interaction	27	2.65e-10	4.2	[CHRM2, VIPR2, GPR83, GRIK2, GRM1, CRHR2, GRIN2A, EDNRB, GRM7, GRM6, GALR1, NPBWR1, P2RY1, LEPR, NTSR1, PTGDR, DRD5, GHSR, GABBR2, GABRA5, GABRA4, HTR1A, SCTR, NMBR, SSTR4, GRIN1, GRIN3A]
Maturity onset diabetes of the young	8	7.95e-08	12.8	[NEUROD1, NR5A2, ONECUT1, SLC2A2, PAX6, NEUROG3, NKX2-2, FOXA2]
Calcium signaling pathway	17	1.04e-05	3.41	[RYR1, CHRM2, RYR2, PDE1C, PRKCB, CACNA1A, CACNA1E, RYR3, GRM1, GRIN1, GRIN2A, EDNRB, GNAL, CD38, NOS1, NTSR1, DRD5]

## Sheet: WikiPathways
Wiki-Pathway	#Genes	p-value	Enrichment	Genes
Heart Development	8	7.78e-06	7.5	[FOXC2, FOXC1, BMP2, FGF8, TBX5, PITX2, ISL1, FOXA2]

## Sheet: TFs (Prima)
Motif	#Genes	p-value	Enrichment	Genes
M00706[TFII-I]	111	4.23e-07	1.529	SST(-622), MAGI2(-354,-346,46), GDF6(-523), TRIM71(37), ALX1(70), FMN2(-618), FOXE3(-439), LAMA1(-31), ALK(-263), SLC22A16(-83), CD1D(154), GDA(-94), SOX7(-172), KCNG1(-303,-77), SHISA3(-395,-129), CA10(-381), APBB1IP(-340), NPAS4(-158), LHX3(-156), RGS7(-979,-14), EDN3(-367), C14orf39(110), KCNK12(-96), SP8(-299), ZFR2(-566), APCDD1L(-521), GPR6(-977), CARD11(-43), GFRA2(-118), CNTNAP2(-688,151)…
M00716[ZF5]	178	5.74e-09	1.393	CNTNAP5(11), MAGI2(-533), MEIS2(-878), TRIM71(-939,-833,-701), ALX1(-979), C1QL2(-97), AKR1B1(-165), FMN2(-144,-20), TTYH1(-115), GJA3(-377,-180,-84), RSPO4(-340), GNG4(46), TMEM145(-18), LAMA1(48), GDF10(84,166), DNER(-352,115), SNCA(-183), GDA(-73), KCNG1(-783,-501,-448), SHISA3(-694), STAC2(136), APBB1IP(18,200), LHX2(45), SLIT2(-322,-300), RGS7(-131,1,30,109), DLK1(141,197), INA(-178,-29), SO…
M00803[E2F]	268	3.05e-08	1.241	CNTNAP5(-603,12), SHOX2(-375), MAGI2(-660,-622,-534,-306,-169), ZNF454(-424,-404,-160), GDF6(-323), TRIM71(-942,-748,-702,-684), AKR1B1(-164,-30,24), FMN2(-143,-19,85,200), NLGN4X(123), FOXC2(-350,-153,-109), RSPO4(-339,-28), GNG4(-314,47,75), TMEM145(-35), LAMA1(-353,47), GDF10(-206,-51,-24,-3,87,169), SLC22A16(-155,7), DNER(-696,-387,-351,116), NEUROG3(-299,-263,-156), RALYL(-184), GDA(-72), SO…
M01104[MOVO-B]	177	1.53e-05	1.31	CNTNAP5(-837,186), SHOX2(-158), MAGI2(-919,-693), GDF6(-861), MEIS2(-791,-224), TRIM71(-778,-258), ONECUT3(-812), AKR1B1(54), FMN2(116), GJA3(-248,-113,-56), RSPO4(-336), GNG4(60), HOXD10(-71), LAMA1(-261), NEUROG3(-322,-75), GDA(-35), SOX7(-630), SHISA3(-599,-537), STAC2(-122), NPAS4(-892,-583), DLEU7(-13), LHX3(-192), SLIT2(-325), HAPLN4(-111), BARHL2(-487,-193), COL23A1(-37), EDN3(-145,-11), Z…
M01122[ZNF219]	129	4.52e-06	1.355	MAGI2(-103), MEIS2(-795,-201), ONECUT3(-600,17), ALX1(-378), C1QL2(-157), FMN2(113), NLGN4X(-132,-123), FOXE3(-413), GDF10(-235), NEUROG3(-365), FSCN1(-941,-82), KCNG1(-683), SHISA3(-529), CA10(142), LHX2(-569), NPAS4(-177,-103), SOX17(142), BARHL2(-203), EDN3(-13), NMNAT2(34), C14orf39(12), KCNK12(-684), SP8(-513,-312,-180), APCDD1L(-518), DBX2(-440,-112), CPXM1(-37), CARD11(31), PHOX2A(-55), CN…

## Sheet: Location
Location	#Genes	#pValue	Enrichment	Gene list
20p	13	9.3e-05	3.48	[PCSK2, TCF15, OXT, SSTR4, GFRA4, SCRT2, BMP2, CPXM1, NKX2-4, RSPO4, VSX1, FOXA2, NKX2-2]

## Sheet: Additional Features
Label	Term	#Term in cluster	#Term total	Subset size	Total size	Over-representation pValue	Under-representation pValue	Over-representation FDR corrected pValue	Under-representation FDR corrected pValue
Regulatory_Feature_Group	Gene_Associated	0	227	1000	94880	1	0.0899881	1	0.242037
Regulatory_Feature_Group	Gene_Associated_Cell_type_specific	0	384	1000	94880	1	0.0169587	1	0.0537845
Regulatory_Feature_Group	NonGene_Associated	2	472	1000	94880	0.959767	0.124824	1	0.324543
Regulatory_Feature_Group	NonGene_Associated_Cell_type_specific	4	40	1000	94880	0.000829038	0.999938	0.0035925	1
Regulatory_Feature_Group	Promoter_Associated	41	36454	1000	94880	1	1.06724e-147	1	2.77482e-146
Regulatory_Feature_Group	Promoter_Associated_Cell_type_specific	9	1676	1000	94880	0.992077	0.0172386	1	0.0537845
Regulatory_Feature_Group	Unclassified	71	7559	1000	94880	0.85984	0.169006	1	0.411951
Regulatory_Feature_Group	Unclassified_Cell_type_specific	211	7962	1000	94880	7.32692e-36	1	1.143e-34	1
Regulatory_Feature_Group	Unassigned	662	40106	1000	94880	4.91252e-53	1	9.57942e-52	1
DMR	CDMR	44	855	1000	94880	1.54596e-17	1	2.00975e-16	1
DMR	DMR	391	6722	1000	94880	3.08113e-184	1	1.20164e-182	1
DMR	RDMR	33	1447	1000	94880	4.18069e-05	0.999982	0.000250841	1
DMR	Unassigned	532	85856	1000	94880	1	3.46113e-207	1	2.69968e-205
UCSC_RefGene_Group1	1stExon	141	9548	1000	94880	2.96083e-05	0.99998	0.000192454	1
UCSC_RefGene_Group1	3'UTR	11	2489	1000	94880	0.999778	0.00057179	1	0.00262351
UCSC_RefGene_Group1	5'UTR	121	11737	1000	94880	0.617355	0.420193	1	0.885813
UCSC_RefGene_Group1	Body	285	32979	1000	94880	0.999991	1.2962e-05	1	9.19125e-05
UCSC_RefGene_Group1	TSS	442	38127	1000	94880	0.00521781	0.995671	0.0193804	1
isTumorSuppressorGene	0	435	14793	483	15737	0.999784	0.000400363	1	0.00195177
isTumorSuppressorGene	1	48	944	483	15737	0.000400363	0.999784	0.00195177	1
IsCancerrelatedgenebyBushmanlablist	Vogelstein	0	39	444	15737	1	0.327088	1	0.728939
IsCancerrelatedgenebyBushmanlablist	atlas	18	569	444	15737	0.34266	0.743328	0.74243	1
IsCancerrelatedgenebyBushmanlablist	cangenes	6	151	444	15737	0.254364	0.864423	0.58354	1
IsCancerrelatedgenebyBushmanlablist	cis	14	367	444	15737	0.157117	0.902428	0.395326	1
IsCancerrelatedgenebyBushmanlablist	humanlymph	4	25	444	15737	0.00494077	0.999418	0.019269	1
IsCancerrelatedgenebyBushmanlablist	miscellaneous	11	168	444	15737	0.00820001	0.99706	0.0290728	1
IsCancerrelatedgenebyBushmanlablist	sanger	8	283	444	15737	0.548079	0.594812	1	1
IsCancerrelatedgenebyBushmanlablist	waldman	8	144	444	15737	0.051523	0.979007	0.143528	1
IsCancerrelatedgenebyBushmanlablist	Unassigned	375	13991	444	15737	0.99849	0.00235429	1	0.00966498
Relation_to_UCSC_CpG_Island	Island	260	63730	444	94880	0.999942	8.61097e-05	1	0.000479754
Relation_to_UCSC_CpG_Island	N_Shelf	15	1884	444	94880	0.0339692	0.982605	0.0981333	1
Relation_to_UCSC_CpG_Island	N_Shore	50	7711	444	94880	0.0124106	0.991842	0.0420882	1
Relation_to_UCSC_CpG_Island	S_Shelf	7	1571	444	94880	0.6033	0.545919	1	1
Relation_to_UCSC_CpG_Island	S_Shore	43	6610	444	94880	0.0188177	0.987696	0.0564532	1
Relation_to_UCSC_CpG_Island	Unassigned	69	13374	444	94880	0.20773	0.828264	0.490999	1
Enhancer	0	343	84773	444	94880	1	1.56478e-13	1	1.52566e-12
Enhancer	1	101	10107	444	94880	1.56478e-13	1	1.52566e-12	1
DHS	0	323	77728	444	94880	0.999999	1.16487e-06	1	9.08598e-06
DHS	1	121	17152	444	94880	1.16487e-06	0.999999	9.08598e-06	1

[truncated: 1 more sheets: David]
