# Supplementary material for: Expression and methylation patterns partition luminal-A breast tumors into distinct prognostic subgroups
Source: Breast Cancer Res. 2016 Jul 7;18:74. doi: 10.1186/s13058-016-0724-2 (PMC4936004; doi:10.1186/s13058-016-0724-2)
Supplement: Additional file 6: — LumA-M1 vs M3 analysis results (positively correlated to expression only). List of differentially methylated CpGs that are positively correlated to expression. Enrichment analysis results. (XLSX 16148 kb) [file 13058_2016_724_MOESM6_ESM.xlsx]

## Sheet: README
Differentially Methylated CpGs - LumA-M1 vs M3 Positively correlated to expression
This file contains enrichment analysis results for the differentially methylated CpGs between LumA-M1 (n=84) and LumA-M3(n=171), that also exhibited positive correlation to expression
Current filter on the CpG list requires: FDR corrected rank sum pvalue<0.05, median methylation difference > 0.2, correlation to expression R > 0.2.
Tab	Description
Pos corr CpG list	Lists the CpGs passing the above criteria
	The table contains CpG annotations obtained from Illumina annotations file for the Meth450 array
TANGO	Enrichment results for GO obtained using the TANGO tool (Part of the Expander suite)
Gorilla	Enrichment results for GO obtained using the Gorilla online tool
David	Enrichment results obtained using the David online tool
Additional Feature Table	Results of CpG level enrichment tests using Illumina annotations

## Sheet: Pos corr CpG list
Meth ID	Meth Probeset	Meth Gene Symbol	Gene Symbol (First GS)	Meth pValue (rank sum test on LumA-M1 vs LumA-M3)	Meth Median difference (in Beta values) - M1 - M3	Meth pValue rank	Correlation ID	Correlation R (Spearman)	Correlation pValue	Correlation RNA-Seq PS		UCSC_RefGene_Name	UCSC_RefGene_Accession	UCSC_RefGene_Group	Relation_to_UCSC_CpG_Island	Phantom	DMR	Enhancer	HMM_Island	Regulatory_Feature_Group	DHS	UCSC_RefGene_Name	UCSC_RefGene_Accession	UCSC_RefGene_Group	is Tumor Suppressor Gene?	Is Cancer related gene by Bushman lab list	Entrez Id (first GS)
1	cg20399616	BCAT1	BCAT1	1.3077e-26	0.4138	1	80349	-0.091688	0.0749989	BCAT1	cg20399616	BCAT1	NM_005504	Body	Island	high-CpG:24947233-24947235		1	12:25055501-25056313	Unclassified		BCAT1	NM_005504	Body			586
2	cg09474331	TTYH1	TTYH1	2.56213e-26	0.4538	2	38260	-0.017583	0.733294	TTYH1	cg09474331	TTYH1;TTYH1	NM_001005367;NM_020659	1stExon;1stExon	N_Shore				19:54926260-54926983	Unclassified_Cell_type_specific		TTYH1	NM_001005367	1stExon			57348
3	cg10959353	SPHKAP	SPHKAP	1.16676e-25	0.33055	3	43996	-0.123458	0.0163258	SPHKAP	cg10959353	SPHKAP;SPHKAP	NM_001142644;NM_030623	TSS200;TSS200	Island							SPHKAP	NM_001142644	TSS200			80309
4	cg14638883	T	T	1.16676e-25	0.19455	4	58678	-0.028448	0.581384	T	cg14638883	T	NM_003181	TSS200	Island		DMR	1				T	NM_003181	TSS200			6862
5	cg21884231	SLC7A14	SLC7A14	1.16676e-25	0.2278	5	85439	-0.141956	0.00569561	SLC7A14	cg21884231	SLC7A14;SLC7A14	NM_020949;NM_020949	5'UTR;1stExon	Island							SLC7A14	NM_020949	5'UTR			57709
6	cg15031661	FMN2	FMN2	1.48492e-25	0.37675	6	60245	0.0294	0.568797	FMN2	cg15031661	FMN2	NM_020066	1stExon	Island						1	FMN2	NM_020066	1stExon			56776
7	cg19675288	T	T	1.84412e-25	0.36285	7	77689	-0.037528	0.466941	T	cg19675288	T	NM_003181	TSS200	Island		DMR	1				T	NM_003181	TSS200			6862
8	cg25691167	FERD3L	FERD3L	3.41044e-25	0.2625	8	99681	-0.187251	0.000251284	FERD3L	cg25691167	FERD3L	NM_152898	1stExon	Island		RDMR	1				FERD3L	NM_152898	1stExon			222894
9	cg05945059	RAX	RAX	4.98031e-25	0.2026	9	23936	0.018497	0.719997	RAX	cg05945059	RAX;RAX	NM_013435;NM_013435	5'UTR;1stExon	Island				18:56940348-56940482	Unclassified	1	RAX	NM_013435	5'UTR			30062
10	cg15959715	GAD2	GAD2	4.98031e-25	0.31615	10	63651	0.004616	0.928718	GAD2	cg15959715	GAD2;GAD2	NM_001134366;NM_000818	Body;Body	Island		DMR					GAD2	NM_001134366	Body			2572
11	cg16420199	LPL	LPL	7.59935e-25	0.30465	11	65423	0.03651	0.479118	LPL	cg16420199	LPL	NM_000237	Body	Island		DMR	1				LPL	NM_000237	Body			4023
12	cg13314145	NPTX2	NPTX2	9.92721e-25	0.4324	12	52502	0.002088	0.967723	NPTX2	cg13314145	NPTX2	NM_002523	TSS1500	Island							NPTX2	NM_002523	TSS1500			4885
13	cg17228900	IRF4	IRF4	1.50198e-24	0.39445	13	68666	-0.155722	0.00239669	IRF4	cg17228900	IRF4;IRF4	NM_002460;NM_002460	5'UTR;1stExon	Island		DMR		6:391572-391854	Promoter_Associated		IRF4	NM_002460	5'UTR	1	sanger	3662
14	cg21692846	GLB1L3	GLB1L3	1.54439e-24	0.4264	14	84792	-0.108069	0.0357032	GLB1L3	cg21692846	GLB1L3	NM_001080407	TSS200	Island	high-CpG:133651174-133651383	DMR	1	11:134145462-134146359	Promoter_Associated	1	GLB1L3	NM_001080407	TSS200			112937
15	cg21883754	TTYH1	TTYH1	1.54439e-24	0.3175	15	85436	-0.144264	0.00495057	TTYH1	cg21883754	TTYH1;TTYH1	NM_001005367;NM_020659	TSS200;TSS200	N_Shore				19:54926260-54926983	Unclassified_Cell_type_specific		TTYH1	NM_001005367	TSS200			57348
16	cg17162024	FAM150A	FAM150A	1.84189e-24	0.23075	16	68377	-0.019131	0.710817	FAM150A	cg17162024	FAM150A	NM_207413	TSS1500	Island		DMR					FAM150A	NM_207413	TSS1500			389658
17	cg24854435	LOC388692	LOC388692	1.84189e-24	0.11425	17	96611	0	1		cg24854435	LOC388692	NR_027002	Body	Island						1	LOC388692	NR_027002	Body
18	cg08315202	NPTX2	NPTX2	2.08239e-24	0.3619	18	33717	0.009695	0.850983	NPTX2	cg08315202	NPTX2	NM_002523	TSS1500	Island							NPTX2	NM_002523	TSS1500			4885
19	cg09734791	MSC	MSC	2.08239e-24	0.33295	19	39218	-0.028513	0.580514	MSC	cg09734791	MSC	NM_005098	1stExon	Island	high-CpG:72918551-72919262	DMR		8:72755516-72756568	Promoter_Associated	1	MSC	NM_005098	1stExon			9242
20	cg16201674	SOX21	SOX21	2.08239e-24	0.28585	20	64536	-0.033166	0.520314	SOX21	cg16201674	SOX21	NM_007084	TSS200	Island							SOX21	NM_007084	TSS200			11166
21	cg17373442	CHST2	CHST2	2.08239e-24	0.2096	21	69183	-0.326751	7.45026e-11	CHST2	cg17373442	CHST2	NM_004267	Body	Island		DMR		3:142839767-142841050	Promoter_Associated	1	CHST2	NM_004267	Body			9435
22	cg23302682	T	T	2.08239e-24	0.32085	22	90619	-0.024352	0.636954	T	cg23302682	T	NM_003181	Body	Island				6:166580861-166581047	Unclassified_Cell_type_specific		T	NM_003181	Body			6862
23	cg13321077	RESP18	RESP18	2.09379e-24	0.20125	23	52530	-0.014211	0.783012	RESP18	cg13321077	RESP18	NM_001007089	Body	Island							RESP18	NM_001007089	Body			389075
24	cg04638468	TMEM155,LOC100192379	TMEM155	2.37749e-24	0.34425	24	18724	-0.048313	0.34889	TMEM155	cg04638468	TMEM155;LOC100192379	NM_152399;NR_024365	TSS200;Body	Island						1	TMEM155	NM_152399	TSS200			132332
25	cg11414560	PHACTR3	PHACTR3	2.37749e-24	0.39905	25	45711	0.089155	0.0834367	PHACTR3	cg11414560	PHACTR3;PHACTR3	NM_080672;NM_080672	5'UTR;1stExon	Island		DMR					PHACTR3	NM_080672	5'UTR			116154
26	cg24073466	PHYHIPL	PHYHIPL	2.37749e-24	0.36565	26	93595	-0.186182	0.000272984	PHYHIPL	cg24073466	PHYHIPL;PHYHIPL	NM_032439;NM_001143774	Body;TSS200	Island		DMR				1	PHYHIPL	NM_032439	Body			84457
27	cg14487131	FOXB2	FOXB2	2.63217e-24	0.5266	27	57956	-0.019165	0.710338	FOXB2	cg14487131	FOXB2	NM_001013735	TSS1500	Island		DMR					FOXB2	NM_001013735	TSS1500			442425
28	cg04842426	CHRM2	CHRM2	2.77615e-24	0.28105	28	19523	0.014534	0.778205	CHRM2	cg04842426	CHRM2;CHRM2;CHRM2;CHRM2;CHRM2;CHRM2;CHRM2;CHRM2	NM_001006631;NM_000739;NM_001006627;NM_001006628;NM_001006629;NM_001006632;NM_001006630;NM_001006626	5'UTR;5'UTR;5'UTR;5'UTR;5'UTR;5'UTR;5'UTR;5'UTR	Island							CHRM2	NM_001006631	5'UTR			1129
29	cg22474464	NKX2-2	NKX2-2	2.99052e-24	0.51585	29	87436	0.252588	6.50757e-07	NKX2-2	cg22474464	NKX2-2	NM_002509	Body	Island		DMR		20:21492083-21493709	Unclassified_Cell_type_specific		NKX2-2	NM_002509	Body		atlas	4821
30	cg08406370	PRKCB	PRKCB	3.06842e-24	0.40935	30	34079	-0.187125	0.000253748	PRKCB	cg08406370	PRKCB;PRKCB	NM_002738;NM_212535	TSS1500;TSS1500	N_Shore		DMR				1	PRKCB	NM_002738	TSS1500	1		5579
31	cg15987088	GHSR	GHSR	3.24725e-24	0.2233	31	63751	-0.087114	0.0907785	GHSR	cg15987088	GHSR;GHSR	NM_004122;NM_198407	TSS200;TSS200	Island							GHSR	NM_004122	TSS200			2693
32	cg21277995	IRF4	IRF4	3.33533e-24	0.5083	32	83393	-0.086664	0.0924659	IRF4	cg21277995	IRF4	NM_002460	Body	Island		DMR					IRF4	NM_002460	Body	1	sanger	3662
33	cg24599434	GHSR	GHSR	3.33533e-24	0.22375	33	95618	-0.062781	0.223318	GHSR	cg24599434	GHSR;GHSR	NM_004122;NM_198407	TSS200;TSS200	Island							GHSR	NM_004122	TSS200			2693
34	cg16727201	CIDEA	CIDEA	4.27337e-24	0.45345	34	66791	-0.00199	0.969239	CIDEA	cg16727201	CIDEA;CIDEA	NM_001279;NM_198289	Body;TSS200	Island		DMR	1			1	CIDEA	NM_001279	Body			1149
35	cg11328303	GAD2	GAD2	4.91211e-24	0.4425	35	45365	0.02197	0.670272	GAD2	cg11328303	GAD2;GAD2;GAD2;GAD2	NM_001134366;NM_000818;NM_000818;NM_001134366	5'UTR;1stExon;5'UTR;1stExon	Island						1	GAD2	NM_001134366	5'UTR			2572
36	cg13046832	C14orf23	C14orf23	5.27224e-24	0.334	36	51580	0.08773	0.0885127	C14orf23	cg13046832	C14orf23	NR_026731	Body	Island							C14orf23	NR_026731	Body
37	cg14576896	GJD2	GJD2	6.31123e-24	0.2196	37	58435	-0.018972	0.713123	GJD2	cg14576896	GJD2	NM_020660	1stExon	Island							GJD2	NM_020660	1stExon			57369
38	cg10171448	NKX6-2	NKX6-2	6.39217e-24	0.40815	38	40936	5.5e-05	0.999153	NKX6-2	cg10171448	NKX6-2	NM_177400	TSS1500	Island		DMR		10:134599762-134599909	Unclassified_Cell_type_specific		NKX6-2	NM_177400	TSS1500			84504
39	cg24415208	CACNG8	CACNG8	6.67383e-24	0.28835	39	94916	-0.01789	0.728814	CACNG8	cg24415208	CACNG8	NM_031895	1stExon	Island				19:54466221-54466571	Unclassified_Cell_type_specific		CACNG8	NM_031895	1stExon			59283
40	cg21858380	C1QL2	C1QL2	7.25097e-24	0.2577	40	85324	-0.103506	0.0443119	C1QL2	cg21858380	C1QL2	NM_182528	TSS200	Island		DMR					C1QL2	NM_182528	TSS200			165257
41	cg24657817	BEND4	BEND4	7.96146e-24	0.33675	41	95799	-0.199657	9.29317e-05	BEND4	cg24657817	BEND4;BEND4	NM_207406;NM_001159547	Body;Body	Island				4:42153395-42154540	Unclassified	1	BEND4	NM_207406	Body			389206
42	cg02576468	SPTBN4	SPTBN4	8.68269e-24	0.3411	42	10180	-0.0441	0.392562	SPTBN4	cg02576468	SPTBN4	NM_020971	Body	Island			1	19:41073373-41074157	Unclassified_Cell_type_specific		SPTBN4	NM_020971	Body			57731
43	cg12756396	DMRTA2	DMRTA2	8.68269e-24	0.17555	43	50629	-0.006792	0.895288	DMRTA2	cg12756396	DMRTA2	NM_032110	Body	Island		DMR					DMRTA2	NM_032110	Body			63950
44	cg25051341	PRDM13	PRDM13	8.68269e-24	0.34625	44	97364	-0.049807	0.334167	PRDM13	cg25051341	PRDM13	NM_021620	Body	Island		DMR		6:100061218-100062066	Unclassified	1	PRDM13	NM_021620	Body			59336
45	cg16887264	POU4F2	POU4F2	8.74309e-24	0.2913	45	67369	0.100934	0.0498905	POU4F2	cg16887264	POU4F2	NM_004575	Body	Island			1				POU4F2	NM_004575	Body			5458
46	cg09424526	CCDC140,PAX3	CCDC140	8.79269e-24	0.3331	46	38061	-0.058809	0.254043	CCDC140	cg09424526	PAX3;PAX3;PAX3;CCDC140;PAX3;PAX3;PAX3;PAX3;PAX3	NM_181459;NM_000438;NM_181458;NM_153038;NM_013942;NM_181461;NM_001127366;NM_181460;NM_181457	TSS200;TSS200;TSS200;5'UTR;TSS200;TSS200;TSS200;TSS200;TSS200	Island		DMR				1	PAX3	NM_181459	TSS200			151278
47	cg22538054	USP44	USP44	8.79269e-24	0.41915	47	87683	-0.254724	5.19358e-07	USP44	cg22538054	USP44;USP44	NM_001042403;NM_032147	5'UTR;5'UTR	Island		DMR		12:95941391-95943244	Promoter_Associated_Cell_type_specific	1	USP44	NM_001042403	5'UTR			84101
48	cg02232704	MYO3A	MYO3A	9.49688e-24	0.30765	48	8773	0.060721	0.238905	MYO3A	cg02232704	MYO3A	NM_017433	3'UTR	Island			1				MYO3A	NM_017433	3'UTR			53904
49	cg18372607	PAX6	PAX6	1.05675e-23	0.22255	49	72919	0.064093	0.21377	PAX6	cg18372607	PAX6;PAX6;PAX6	NM_001604;NM_001127612;NM_000280	Body;Body;Body	N_Shore							PAX6	NM_001604	Body	1	atlas	5080
50	cg04347874	NKX2-1	NKX2-1	1.13071e-23	0.3442	50	17551	0.070705	0.170115	NKX2-1	cg04347874	NKX2-1;NKX2-1	NM_003317;NM_001079668	Body;Body	Island							NKX2-1	NM_003317	Body		sanger	7080
51	cg21484228	TRIM71	TRIM71	1.13071e-23	0.19715	51	84021	-0.093085	0.0706515	TRIM71	cg21484228	TRIM71	NM_001039111	TSS200	Island		DMR		3:32859339-32859672	Unclassified_Cell_type_specific		TRIM71	NM_001039111	TSS200			131405
52	cg04578774	ALX4	ALX4	1.29698e-23	0.3648	52	18486	-0.105839	0.0397144	ALX4	cg04578774	ALX4	NM_021926	TSS1500	Island		DMR		11:44332304-44332723	Unclassified_Cell_type_specific	1	ALX4	NM_021926	TSS1500			60529
53	cg24454144	SLC32A1	SLC32A1	1.5019e-23	0.46435	53	95085	0.021493	0.677014	SLC32A1	cg24454144	SLC32A1;SLC32A1	NM_080552;NM_080552	5'UTR;1stExon	Island	high-CpG:36786529-36786546						SLC32A1	NM_080552	5'UTR			140679
54	cg16419354	FAM163A	FAM163A	1.61004e-23	0.1953	54	65420	-0.003614	0.94417	FAM163A	cg16419354	FAM163A	NM_173509	5'UTR	Island		DMR		1:179713332-179713547	Unclassified_Cell_type_specific	1	FAM163A	NM_173509	5'UTR			148753
55	cg05621343	GLB1L3	GLB1L3	1.7598e-23	0.54165	55	22643	-0.171832	0.000794467	GLB1L3	cg05621343	GLB1L3	NM_001080407	TSS200	Island		DMR	1	11:134145462-134146359	Promoter_Associated	1	GLB1L3	NM_001080407	TSS200			112937
56	cg23883696	NETO1	NETO1	1.85046e-23	0.23755	56	92699	-0.120231	0.0193719	NETO1	cg23883696	NETO1;NETO1;NETO1	NM_153181;NM_138999;NM_138966	TSS1500;TSS1500;Body	Island							NETO1	NM_153181	TSS1500			81832
57	cg07204280	CIDEA	CIDEA	2.02769e-23	0.35465	57	29104	-0.028876	0.575707	CIDEA	cg07204280	CIDEA;CIDEA	NM_001279;NM_198289	Body;TSS200	Island		DMR	1			1	CIDEA	NM_001279	Body			1149
58	cg11338643	T	T	2.02769e-23	0.47055	58	45410	0.048013	0.351889	T	cg11338643	T	NM_003181	Body	Island		DMR		6:166580861-166581047	Unclassified_Cell_type_specific		T	NM_003181	Body			6862
59	cg01565320	SHISA3	SHISA3	2.09234e-23	0.3933	59	6156	-0.17814	0.000501702	SHISA3	cg01565320	SHISA3	NM_001080505	TSS200	Island				4:42399814-42400086	Unclassified		SHISA3	NM_001080505	TSS200	1		152573
60	cg04515996	TBX18	TBX18	2.1394e-23	0.39875	60	18198	-0.163905	0.00138489	TBX18	cg04515996	TBX18	NM_001080508	TSS200	Island		DMR				1	TBX18	NM_001080508	TSS200			9096
61	cg19127283	TRIM71	TRIM71	2.20901e-23	0.2663	61	75686	-0.055917	0.27819	TRIM71	cg19127283	TRIM71	NM_001039111	TSS200	Island		DMR		3:32859339-32859672	Unclassified_Cell_type_specific		TRIM71	NM_001039111	TSS200			131405
62	cg04976324	PROX1	PROX1	2.28192e-23	0.3949	62	20054	-0.256201	4.43805e-07	PROX1	cg04976324	PROX1	NM_002763	5'UTR	Island							PROX1	NM_002763	5'UTR	1		5629
63	cg02623991	TTYH1	TTYH1	2.5977e-23	0.30405	63	10374	-0.111183	0.0306808	TTYH1	cg02623991	TTYH1;TTYH1	NM_020659;NM_001005367	TSS1500;TSS1500	N_Shore				19:54926260-54926983	Unclassified_Cell_type_specific		TTYH1	NM_020659	TSS1500			57348
64	cg00063174	WDR69	WDR69	2.68432e-23	0.3687	64	294	-0.141389	0.00589334	WDR69	cg00063174	WDR69	NM_178821	TSS200	Island			1	2:228736232-228736509	Unclassified_Cell_type_specific	1	WDR69	NM_178821	TSS200			164781
65	cg03532926	DPP6	DPP6	2.7174e-23	0.24655	65	14193	-0.131628	0.0104126	DPP6	cg03532926	DPP6	NM_001039350	Body	Island		DMR					DPP6	NM_001039350	Body			1804
66	cg08553437	TMEM155,LOC100192379	TMEM155	2.7174e-23	0.2513	66	34697	-0.057789	0.262392	TMEM155	cg08553437	TMEM155;LOC100192379	NM_152399;NR_024365	TSS200;Body	Island						1	TMEM155	NM_152399	TSS200			132332
67	cg15556502	MIR129-2	MIR129-2	2.7174e-23	0.259	67	62073	0	1		cg15556502	MIR129-2	NR_029697	TSS200	Island			1	11:43602539-43602921	Unclassified		MIR129-2	NR_029697	TSS200	1
68	cg04534765	GALR1	GALR1	3.06674e-23	0.2114	68	18294	-0.085736	0.0960255	GALR1	cg04534765	GALR1;GALR1	NM_001480;NM_001480	1stExon;5'UTR	Island		DMR	1				GALR1	NM_001480	1stExon	1		2587
69	cg26655299	SYN2	SYN2	3.4604e-23	0.20955	69	103446	-0.2945	5.32388e-09	SYN2	cg26655299	SYN2;SYN2	NM_003178;NM_133625	TSS200;TSS200	Island				3:12045663-12045868	Unclassified_Cell_type_specific	1	SYN2	NM_003178	TSS200			6854
70	cg15811515	CSDAP1	CSDAP1	3.58038e-23	0.19605	70	63072	-0.090687	0.078248	CSDAP1	cg15811515	CSDAP1	NR_027011	TSS200	Island							CSDAP1	NR_027011	TSS200
71	cg13686751	FOXD4L6	FOXD4L6	3.63382e-23	0.16145	71	54275	0.00837	0.871156	FOXD4L6	cg13686751	FOXD4L6;FOXD4L6	NM_001085476;NM_001085476	3'UTR;1stExon	N_Shore							FOXD4L6	NM_001085476	3'UTR			653404
72	cg04597433	DRD5	DRD5	3.64514e-23	0.33715	72	18555	0.021111	0.68245	DRD5	cg04597433	DRD5	NM_000798	TSS200	Island		DMR					DRD5	NM_000798	TSS200			1816
73	cg06223767	IRF4	IRF4	3.64514e-23	0.4714	73	24982	-0.073522	0.153686	IRF4	cg06223767	IRF4	NM_002460	Body	Island							IRF4	NM_002460	Body	1	sanger	3662
74	cg22310279	EDNRB	EDNRB	3.64514e-23	0.23545	74	86929	-0.001918	0.970354	EDNRB	cg22310279	EDNRB;EDNRB;EDNRB	NM_003991;NM_000115;NM_001122659	TSS1500;5'UTR;TSS1500	Island		CDMR	1	13:78492285-78493698	Unclassified		EDNRB	NM_003991	TSS1500	1		1910
75	cg26721264	GALR1	GALR1	3.64514e-23	0.4337	75	103735	-0.055952	0.277888	GALR1	cg26721264	GALR1	NM_001480	TSS1500	Island		DMR					GALR1	NM_001480	TSS1500	1		2587
76	cg02065637	MIR124-3	MIR124-3	3.65501e-23	0.2944	76	8157	0	1		cg02065637	MIR124-3	NR_029670	TSS1500	Island		DMR					MIR124-3	NR_029670	TSS1500	1
77	cg07697895	WNT2	WNT2	3.65501e-23	0.492	77	31089	-0.080515	0.11811	WNT2	cg07697895	WNT2;WNT2;WNT2	NR_024047;NM_003391;NM_003391	Body;5'UTR;1stExon	Island		DMR					WNT2	NR_024047	Body		miscellaneous	7472
78	cg21170041	GDA	GDA	3.75002e-23	0.286	78	82995	-0.095454	0.0637485	GDA	cg21170041	GDA;GDA	NM_004293;NM_004293	1stExon;5'UTR	Island	high-CpG:73954100-73954270		1				GDA	NM_004293	1stExon			9615
79	cg03964958	HOXD12	HOXD12	3.9501e-23	0.1726	79	15955	0.052772	0.306155	HOXD12	cg03964958	HOXD12	NM_021193	1stExon	Island		DMR					HOXD12	NM_021193	1stExon			3238
80	cg15985184	IGLON5	IGLON5	3.9501e-23	0.2375	80	63737	-0.015512	0.763717	IGLON5	cg15985184	IGLON5	NM_001101372	Body	Island				19:51830032-51830369	Unclassified_Cell_type_specific	1	IGLON5	NM_001101372	Body			402665
81	cg13445796	DBX1	DBX1	4.4225e-23	0.32075	81	53090	-0.009198	0.858537	DBX1	cg13445796	DBX1	NM_001029865	1stExon	Island			1				DBX1	NM_001029865	1stExon			120237
82	cg22418829	BTNL9	BTNL9	5.34755e-23	0.1925	82	87294	0.122726	0.0169772	BTNL9	cg22418829	BTNL9	NM_152547	Body	Island							BTNL9	NM_152547	Body			153579
83	cg26813646	SLC18A3,CHAT	SLC18A3	5.87215e-23	0.2283	83	104111	-0.06142	0.233531	SLC18A3	cg26813646	SLC18A3;CHAT	NM_003055;NM_020984	TSS1500;5'UTR	Island		DMR					SLC18A3	NM_003055	TSS1500			6572
84	cg04048259	EDN3	EDN3	5.97247e-23	0.34835	84	16295	-0.169505	0.000937613	EDN3	cg04048259	EDN3;EDN3;EDN3;EDN3	NM_000114;NM_207032;NM_207034;NM_207033	TSS200;TSS200;TSS200;TSS200	Island			1				EDN3	NM_000114	TSS200			1908
85	cg09053680	UTF1	UTF1	6.01588e-23	0.27885	85	36613	-0.03495	0.498115	UTF1	cg09053680	UTF1	NM_003577	1stExon	Island		DMR		10:135042863-135044588	Unclassified_Cell_type_specific		UTF1	NM_003577	1stExon			8433
86	cg13533340	GDA	GDA	6.09744e-23	0.3831	86	53540	-0.027073	0.599781	GDA	cg13533340	GDA	NM_004293	1stExon	Island			1				GDA	NM_004293	1stExon			9615
87	cg16793866	TMEM90B	TMEM90B	6.09744e-23	0.28625	87	67056	0.111215	0.0306327	TMEM90B	cg16793866	TMEM90B	NM_024893	5'UTR	Island		CDMR					TMEM90B	NM_024893	5'UTR
88	cg23536473	FERD3L	FERD3L	6.09744e-23	0.3094	88	91479	-0.089463	0.0823732	FERD3L	cg23536473	FERD3L	NM_152898	1stExon	Island			1				FERD3L	NM_152898	1stExon			222894
89	cg11017065	FLI1	FLI1	6.25492e-23	0.5095	89	44215	-0.167185	0.00110367	FLI1	cg11017065	FLI1;FLI1	NM_002017;NM_001167681	Body;5'UTR	Island		DMR					FLI1	NM_002017	Body		sanger	2313
90	cg23891360	TMEM132D	TMEM132D	6.25492e-23	0.3505	90	92748	0.015358	0.765993	TMEM132D	cg23891360	TMEM132D	NM_133448	TSS200	Island							TMEM132D	NM_133448	TSS200			121256
91	cg10224098	RNF220	RNF220	6.41975e-23	0.2405	91	41173	-0.015925	0.757615	RNF220	cg10224098	RNF220	NM_018150	5'UTR	Island		DMR		1:44873006-44874037	Unclassified_Cell_type_specific		RNF220	NM_018150	5'UTR		cis	55182
92	cg14817655	ZFP42	ZFP42	6.41975e-23	0.2717	92	59391	-0.070305	0.172553	ZFP42	cg14817655	ZFP42	NM_174900	TSS200	Island							ZFP42	NM_174900	TSS200			132625
93	cg00397673	RAX	RAX	6.92365e-23	0.2208	93	1539	0.00381	0.941139	RAX	cg00397673	RAX	NM_013435	1stExon	Island		DMR		18:56940348-56940482	Unclassified	1	RAX	NM_013435	1stExon			30062
94	cg00268840	ALX4	ALX4	7.1728e-23	0.3535	94	1057	-0.109651	0.0330698	ALX4	cg00268840	ALX4	NM_021926	TSS1500	Island		DMR		11:44332304-44332723	Unclassified_Cell_type_specific	1	ALX4	NM_021926	TSS1500			60529
95	cg07212778	C1QL2	C1QL2	7.1728e-23	0.20865	95	29154	-0.090757	0.0780161	C1QL2	cg07212778	C1QL2	NM_182528	TSS200	Island		DMR					C1QL2	NM_182528	TSS200			165257
96	cg09714379	UTF1	UTF1	7.1728e-23	0.38045	96	39163	-0.057407	0.265558	UTF1	cg09714379	UTF1	NM_003577	1stExon	Island		DMR		10:135042863-135044588	Unclassified_Cell_type_specific		UTF1	NM_003577	1stExon			8433
97	cg21077559	TMEM155,LOC100192379	TMEM155	7.37472e-23	0.33315	97	82646	-0.016053	0.755732	TMEM155	cg21077559	TMEM155;TMEM155;LOC100192379	NM_152399;NM_152399;NR_024365	1stExon;5'UTR;Body	Island						1	TMEM155	NM_152399	1stExon			132332
98	cg27005794	SH3RF3,LOC100287216	SH3RF3	7.43774e-23	0.2316	98	104933	-0.156671	0.00225185	SH3RF3	cg27005794	LOC100287216;SH3RF3	NR_029193;NM_001099289	Body;1stExon	Island		DMR					LOC100287216	NR_029193	Body			344558
99	cg27442308	SOX21	SOX21	7.43774e-23	0.4324	99	106731	0.005614	0.913369	SOX21	cg27442308	SOX21	NM_007084	TSS1500	Island		DMR					SOX21	NM_007084	TSS1500			11166
100	cg18724565	FSCN1	FSCN1	7.50561e-23	0.18585	100	74303	-0.023546	0.648154	FSCN1	cg18724565	FSCN1	NM_003088	1stExon	Island		DMR					FSCN1	NM_003088	1stExon		atlas	6624
101	cg04612444	PENK	PENK	7.64618e-23	0.26755	101	18620	-0.14419	0.00497291	PENK	cg04612444	PENK;PENK	NM_001135690;NM_006211	5'UTR;TSS200	Island							PENK	NM_001135690	5'UTR			5179
102	cg07076175	FAM150A	FAM150A	7.64618e-23	0.3803	102	28510	0.012479	0.808919	FAM150A	cg07076175	FAM150A	NM_207413	TSS200	Island							FAM150A	NM_207413	TSS200			389658
103	cg05478631	T	T	7.79236e-23	0.48055	103	22115	-0.002787	0.956936	T	cg05478631	T	NM_003181	5'UTR	Island		DMR					T	NM_003181	5'UTR			6862
104	cg06392169	IRF4	IRF4	8.57273e-23	0.258	104	25589	-0.126966	0.0134985	IRF4	cg06392169	IRF4	NM_002460	5'UTR	Island		DMR					IRF4	NM_002460	5'UTR	1	sanger	3662
105	cg23684249	SHISA3	SHISA3	8.73867e-23	0.23385	105	92038	-0.156514	0.00227525	SHISA3	cg23684249	SHISA3;SHISA3	NM_001080505;NM_001080505	1stExon;5'UTR	Island				4:42399814-42400086	Unclassified		SHISA3	NM_001080505	1stExon	1		152573
106	cg17007640	C14orf23	C14orf23	9.25714e-23	0.1351	106	67774	-0.029365	0.569254	C14orf23	cg17007640	C14orf23;C14orf23	NR_026732;NR_026731	Body;Body	Island			1	14:29243446-29244295	Unclassified_Cell_type_specific		C14orf23	NR_026732	Body
107	cg20647610	WDR69	WDR69	9.25714e-23	0.35905	107	81138	-0.151274	0.00319475	WDR69	cg20647610	WDR69	NM_178821	TSS200	Island			1	2:228736232-228736509	Unclassified_Cell_type_specific	1	WDR69	NM_178821	TSS200			164781
108	cg14944647	MIR129-2	MIR129-2	9.80548e-23	0.23285	108	59899	0	1		cg14944647	MIR129-2	NR_029697	TSS200	Island		DMR	1	11:43602539-43602921	Unclassified		MIR129-2	NR_029697	TSS200	1
109	cg00663077	ZFP42	ZFP42	1.11089e-22	0.3214	109	2660	-0.070446	0.171689	ZFP42	cg00663077	ZFP42	NM_174900	TSS1500	Island							ZFP42	NM_174900	TSS1500			132625
110	cg08862890	DOCK2	DOCK2	1.11089e-22	0.414	110	35851	-0.19564	0.000129114	DOCK2	cg08862890	DOCK2	NM_004946	Body	Island		DMR		5:169063792-169065472	NonGene_Associated		DOCK2	NM_004946	Body			1794
111	cg02767771	UTF1	UTF1	1.21084e-22	0.49015	111	11018	-0.05645	0.273629	UTF1	cg02767771	UTF1	NM_003577	TSS1500	Island		DMR		10:135042863-135044588	Unclassified_Cell_type_specific		UTF1	NM_003577	TSS1500			8433
112	cg06515144	NPHS2	NPHS2	1.30832e-22	0.40405	112	26041	0.031127	0.546298	NPHS2	cg06515144	NPHS2	NM_014625	TSS200	Island			1				NPHS2	NM_014625	TSS200			7827
113	cg18032190	EDNRB	EDNRB	1.30832e-22	0.35375	113	71596	0.01452	0.778422	EDNRB	cg18032190	EDNRB;EDNRB;EDNRB	NM_003991;NM_000115;NM_001122659	TSS1500;5'UTR;TSS1500	Island		CDMR	1	13:78492285-78493698	Unclassified		EDNRB	NM_003991	TSS1500	1		1910
114	cg19047707	ECEL1	ECEL1	1.30919e-22	0.16595	114	75404	-0.04223	0.412966	ECEL1	cg19047707	ECEL1	NM_004826	5'UTR	Island							ECEL1	NM_004826	5'UTR			9427
115	cg07978472	TMEM155,LOC100192379	TMEM155	1.31025e-22	0.2137	115	32253	-0.083203	0.106288	TMEM155	cg07978472	TMEM155;LOC100192379	NM_152399;NR_024365	TSS200;Body	Island						1	TMEM155	NM_152399	TSS200			132332
116	cg16842053	CARD11	CARD11	1.49951e-22	0.29155	116	67193	-0.185887	0.000279264	CARD11	cg16842053	CARD11;CARD11	NM_032415;NM_032415	1stExon;5'UTR		high-CpG:3049802-3049878	DMR	1	7:3082470-3084096	Promoter_Associated	1	CARD11	NM_032415	1stExon		sanger	84433
117	cg20079899	MSC	MSC	1.49951e-22	0.34855	117	79277	-0.094261	0.0671516	MSC	cg20079899	MSC	NM_005098	Body	Island		DMR		8:72755516-72756568	Promoter_Associated	1	MSC	NM_005098	Body			9242
118	cg16976370	GABRA4	GABRA4	1.51461e-22	0.4179	118	67667	-0.098163	0.0565468	GABRA4	cg16976370	GABRA4	NM_000809	TSS1500	Island		DMR					GABRA4	NM_000809	TSS1500			2557
119	cg05719164	LHX4	LHX4	1.68376e-22	0.45695	119	23044	0.145647	0.00454742	LHX4	cg05719164	LHX4	NM_033343	Body	Island		DMR	1				LHX4	NM_033343	Body	1		89884
120	cg26923490	KCNA7	KCNA7	1.76785e-22	0.24285	120	104593	-0.033403	0.517336	KCNA7	cg26923490	KCNA7	NM_031886	1stExon	Island		DMR				1	KCNA7	NM_031886	1stExon			3743
121	cg03502002	GALR1	GALR1	1.86072e-22	0.22265	121	14052	-0.099164	0.0540633	GALR1	cg03502002	GALR1;GALR1	NM_001480;NM_001480	1stExon;5'UTR	Island		DMR	1	18:74962029-74962298	Unclassified_Cell_type_specific		GALR1	NM_001480	1stExon	1		2587
122	cg04097639	NR5A2	NR5A2	1.86072e-22	0.20825	122	16465	-0.064132	0.213493	NR5A2	cg04097639	NR5A2;NR5A2	NM_205860;NM_003822	Body;Body	Island				1:200009286-200010069	Unclassified	1	NR5A2	NM_205860	Body			2494
123	cg18693395	PTGDR	PTGDR	1.86072e-22	0.4175	123	74164	-0.25401	5.60134e-07	PTGDR	cg18693395	PTGDR	NM_000953	Body	Island			1				PTGDR	NM_000953	Body	1		5729
124	cg07770968	NPBWR1	NPBWR1	1.86301e-22	0.40815	124	31386	-0.063773	0.216073	NPBWR1	cg07770968	NPBWR1	NM_005285	TSS200	Island				8:53851799-53853144	Unclassified_Cell_type_specific		NPBWR1	NM_005285	TSS200			2831
125	cg20675505	MSC	MSC	1.90168e-22	0.40545	125	81252	-0.069433	0.177954	MSC	cg20675505	MSC	NM_005098	TSS200	S_Shore		DMR		8:72756604-72757097	Promoter_Associated	1	MSC	NM_005098	TSS200			9242
126	cg03131298	CSDAP1	CSDAP1	1.92246e-22	0.2529	126	12523	-0.066979	0.193819	CSDAP1	cg03131298	CSDAP1	NR_027011	TSS200	Island							CSDAP1	NR_027011	TSS200
127	cg23766591	EDNRB	EDNRB	1.92567e-22	0.3417	127	92320	0.009706	0.850814	EDNRB	cg23766591	EDNRB;EDNRB;EDNRB	NM_003991;NM_000115;NM_001122659	TSS1500;5'UTR;TSS1500	Island		CDMR	1	13:78492285-78493698	Unclassified		EDNRB	NM_003991	TSS1500	1		1910
128	cg01856162	ECEL1	ECEL1	1.929e-22	0.32825	128	7256	0.074541	0.148048	ECEL1	cg01856162	ECEL1	NM_004826	Body	Island		DMR					ECEL1	NM_004826	Body			9427
129	cg16580499	SALL3	SALL3	1.98781e-22	0.4401	129	66105	0.06293	0.222214	SALL3	cg16580499	SALL3	NM_171999	TSS1500	Island	high-CpG:74840383-74841022			18:76739548-76739965	Unclassified_Cell_type_specific		SALL3	NM_171999	TSS1500			27164
130	cg01587896	ISL1	ISL1	2.0486e-22	0.408	130	6259	0.007665	0.881926	ISL1	cg01587896	ISL1	NM_002202	TSS200	Island		DMR				1	ISL1	NM_002202	TSS200			3670
131	cg14866200	SHISA3	SHISA3	2.15585e-22	0.3806	131	59604	-0.196886	0.000116682	SHISA3	cg14866200	SHISA3	NM_001080505	TSS200	Island				4:42399814-42400086	Unclassified		SHISA3	NM_001080505	TSS200	1		152573
132	cg23528400	TRIM71	TRIM71	2.15585e-22	0.3999	132	91447	-0.004597	0.929025	TRIM71	cg23528400	TRIM71	NM_001039111	TSS200	Island	high-CpG:32834440-32834450	DMR		3:32859339-32859672	Unclassified_Cell_type_specific		TRIM71	NM_001039111	TSS200			131405
133	cg01939477	MIR129-2	MIR129-2	2.1599e-22	0.2269	133	7599	0	1		cg01939477	MIR129-2	NR_029697	TSS200	Island		DMR		11:43602539-43602921	Unclassified		MIR129-2	NR_029697	TSS200	1
134	cg26296488	DRD5	DRD5	2.1642e-22	0.38225	134	101971	-0.023297	0.651622	DRD5	cg26296488	DRD5	NM_000798	TSS200	Island		DMR					DRD5	NM_000798	TSS200			1816
135	cg16729415	GJD2	GJD2	2.38866e-22	0.3222	135	66801	-0.009315	0.856756	GJD2	cg16729415	GJD2	NM_020660	TSS1500	Island							GJD2	NM_020660	TSS1500			57369
136	cg21200408	NKX2-4	NKX2-4	2.38866e-22	0.32045	136	83128	-0.03308	0.521398	NKX2-4	cg21200408	NKX2-4	NM_033176	TSS200	Island			1	20:21377922-21378600	Unclassified_Cell_type_specific		NKX2-4	NM_033176	TSS200			644524
137	cg17236169	NRXN2	NRXN2	2.39355e-22	0.2044	137	68682	-0.010372	0.840704	NRXN2	cg17236169	NRXN2;NRXN2	NM_138732;NM_015080	Body;Body	Island		DMR					NRXN2	NM_138732	Body		cis	9379
138	cg03563308	GRP	GRP	2.53882e-22	0.28575	138	14335	-0.058041	0.260308	GRP	cg03563308	GRP;GRP;GRP	NM_001012513;NM_002091;NM_001012512	TSS200;TSS200;TSS200	Island			1				GRP	NM_001012513	TSS200		waldman	2922
139	cg00003298	LHX5	LHX5	2.59238e-22	0.4889	139	19	0.049342	0.338707	LHX5	cg00003298	LHX5	NM_022363	Body	Island		DMR	1	12:113900820-113901612	Unclassified_Cell_type_specific		LHX5	NM_022363	Body			64211
140	cg01464835	VSTM2B	VSTM2B	2.82913e-22	0.3468	140	5784	0.053624	0.298398	VSTM2B	cg01464835	VSTM2B	NM_001146339	TSS1500	Island				19:30015524-30016354	Unclassified_Cell_type_specific		VSTM2B	NM_001146339	TSS1500			342865
141	cg10364040	HOXD10	HOXD10	2.86262e-22	0.3199	141	41708	0.037075	0.472338	HOXD10	cg10364040	HOXD10	NM_002148	TSS1500	Island				2:176980920-176981194	Unclassified_Cell_type_specific	1	HOXD10	NM_002148	TSS1500			3236
142	cg25684999	PTF1A	PTF1A	3.03648e-22	0.21205	142	99664	0.042947	0.405068	PTF1A	cg25684999	PTF1A	NM_178161	TSS1500	Island		DMR				1	PTF1A	NM_178161	TSS1500			256297
143	cg00582971	GRM6	GRM6	3.07245e-22	0.23135	143	2321	-0.093238	0.0701873	GRM6	cg00582971	GRM6	NM_000843	TSS200	Island			1				GRM6	NM_000843	TSS200			2916
144	cg04904331	VWC2	VWC2	3.07917e-22	0.60155	144	19804	0.034792	0.500053	VWC2	cg04904331	VWC2	NM_198570	TSS1500	Island		DMR				1	VWC2	NM_198570	TSS1500			375567
145	cg26839871	DNM3	DNM3	3.08797e-22	0.27365	145	104238	0.013973	0.786567	DNM3	cg26839871	DNM3;DNM3	NM_015569;NM_001136127	Body;Body	Island		DMR					DNM3	NM_015569	Body			26052
146	cg07218663	GRM1	GRM1	3.13341e-22	0.239	146	29178	0.086429	0.0933591	GRM1	cg07218663	GRM1;GRM1	NM_001114329;NM_000838	5'UTR;5'UTR	Island							GRM1	NM_001114329	5'UTR			2911
147	cg22839075	SYN2	SYN2	3.13341e-22	0.4272	147	88773	-0.363342	3.06593e-13	SYN2	cg22839075	SYN2;SYN2	NM_133625;NM_003178	TSS1500;TSS1500	N_Shore						1	SYN2	NM_133625	TSS1500			6854
148	cg10094616	FAM150A	FAM150A	3.1417e-22	0.232	148	40590	-0.00094	0.985474	FAM150A	cg10094616	FAM150A	NM_207413	TSS200	Island							FAM150A	NM_207413	TSS200			389658
149	cg12845520	C8orf47	C8orf47	3.46003e-22	0.4942	149	50910	-0.255754	4.65451e-07	C8orf47	cg12845520	C8orf47;C8orf47	NM_173549;NM_001170806	TSS200;TSS200	N_Shore				8:99076714-99077324	Unclassified		C8orf47	NM_173549	TSS200			203111
150	cg00584000	TCHH	TCHH	3.51293e-22	0.39435	150	2328	0.072281	0.160769	TCHH	cg00584000	TCHH	NM_007113	Body	Island				1:152085061-152085261	Unclassified_Cell_type_specific		TCHH	NM_007113	Body			7062
151	cg22976218	NEUROD1	NEUROD1	3.51293e-22	0.23745	151	89309	-0.062312	0.226802	NEUROD1	cg22976218	NEUROD1	NM_002500	5'UTR	N_Shelf							NEUROD1	NM_002500	5'UTR			4760
152	cg11160362	TMEM132D	TMEM132D	3.55576e-22	0.15195	152	44702	0.00878	0.864907	TMEM132D	cg11160362	TMEM132D	NM_133448	1stExon	Island		DMR					TMEM132D	NM_133448	1stExon			121256
153	cg09507526	PRKCB	PRKCB	3.70291e-22	0.3767	153	38388	-0.136558	0.00784491	PRKCB	cg09507526	PRKCB;PRKCB	NM_002738;NM_212535	Body;Body	Island		DMR				1	PRKCB	NM_002738	Body	1		5579
154	cg00854242	GALR1	GALR1	3.80686e-22	0.33175	154	3453	-0.055346	0.283136	GALR1	cg00854242	GALR1	NM_001480	TSS1500	Island		DMR					GALR1	NM_001480	TSS1500	1		2587
155	cg08640634	NR2E1	NR2E1	3.80686e-22	0.4187	155	35017	-0.045509	0.377601	NR2E1	cg08640634	NR2E1	NM_003269	TSS1500	Island		DMR	1	6:108486281-108486875	Unclassified_Cell_type_specific		NR2E1	NM_003269	TSS1500			7101
156	cg14416371	MIR129-2	MIR129-2	3.80686e-22	0.29505	156	57655	0	1		cg14416371	MIR129-2	NR_029697	TSS200	Island		DMR	1	11:43602539-43602921	Unclassified		MIR129-2	NR_029697	TSS200	1
157	cg10671668	KCNA6	KCNA6	3.85342e-22	0.32865	157	42897	-0.16076	0.00171505	KCNA6	cg10671668	KCNA6	NM_002235	1stExon	Island				12:4919066-4919360	Unclassified_Cell_type_specific		KCNA6	NM_002235	1stExon			3742
158	cg16949120	NKX6-2	NKX6-2	4.01391e-22	0.28445	158	67579	-0.041173	0.424766	NKX6-2	cg16949120	NKX6-2	NM_177400	TSS1500	Island		DMR		10:134599762-134599909	Unclassified_Cell_type_specific		NKX6-2	NM_177400	TSS1500			84504
159	cg16963144	FOXA2	FOXA2	4.06447e-22	0.2692	159	67626	0.120422	0.0191787	FOXA2	cg16963144	FOXA2	NM_153675	TSS1500	Island		RDMR		20:22566853-22567534	Unclassified	1	FOXA2	NM_153675	TSS1500	1		3170
160	cg10453719	MARCH1	MARCH1	4.26021e-22	0.2765	160	42021	0	1		cg10453719	MARCH1	NM_001166373	TSS1500	Island							MARCH1	NM_001166373	TSS1500			2050-08-16
161	cg17305181	CRH	CRH	4.26021e-22	0.2662	161	68947	-0.076555	0.13737	CRH	cg17305181	CRH;CRH	NM_000756;NM_000756	1stExon;5'UTR	S_Shore							CRH	NM_000756	1stExon			1392
162	cg21678312	PTPRR	PTPRR	4.26021e-22	0.47365	162	84744	-0.029759	0.564075	PTPRR	cg21678312	PTPRR	NM_002849	TSS200				1				PTPRR	NM_002849	TSS200			5801
163	cg11389172	SLC18A3,CHAT	SLC18A3	4.32834e-22	0.3798	163	45609	-0.023005	0.655704	SLC18A3	cg11389172	SLC18A3;CHAT	NM_003055;NM_020984	TSS200;5'UTR	Island							SLC18A3	NM_003055	TSS200			6572
164	cg22869726	OLIG2	OLIG2	4.32834e-22	0.2613	164	88913	0.098981	0.0545105	OLIG2	cg22869726	OLIG2;OLIG2	NM_005806;NM_005806	1stExon;5'UTR	Island	high-CpG:33320017-33320151		1	21:34397766-34398316	Unclassified		OLIG2	NM_005806	1stExon		humanlymph	10215
165	cg22447539	FSCN1	FSCN1	4.46578e-22	0.40395	165	87358	-0.011715	0.820407	FSCN1	cg22447539	FSCN1	NM_003088	1stExon	Island		DMR					FSCN1	NM_003088	1stExon		atlas	6624
166	cg22746058	PTF1A	PTF1A	5.01504e-22	0.20205	166	88398	0.048494	0.347079	PTF1A	cg22746058	PTF1A	NM_178161	TSS1500	Island		DMR				1	PTF1A	NM_178161	TSS1500			256297
167	cg05338433	CD1D	CD1D	5.07774e-22	0.3962	167	21578	-0.011176	0.828536	CD1D	cg05338433	CD1D	NM_001766	Body	Island		DMR					CD1D	NM_001766	Body			912
168	cg21977377	NKX2-2	NKX2-2	5.19308e-22	0.3886	168	85783	0.391771	2.57192e-15	NKX2-2	cg21977377	NKX2-2	NM_002509	Body	Island		DMR		20:21492083-21493709	Unclassified_Cell_type_specific		NKX2-2	NM_002509	Body		atlas	4821
169	cg21779611	SALL3	SALL3	5.21113e-22	0.37375	169	85050	0.025545	0.620534	SALL3	cg21779611	SALL3	NM_171999	TSS1500	Island							SALL3	NM_171999	TSS1500			27164
170	cg15712559	PHACTR3	PHACTR3	5.22902e-22	0.2702	170	62729	0.094511	0.066427	PHACTR3	cg15712559	PHACTR3	NM_080672	Body	Island		DMR					PHACTR3	NM_080672	Body			116154
171	cg18240143	C14orf39	C14orf39	5.29631e-22	0.35125	171	72431	0.17357	0.000701054	C14orf39	cg18240143	C14orf39	NM_174978	5'UTR	Island							C14orf39	NM_174978	5'UTR			317761
172	cg13511000	ATOH1	ATOH1	5.46654e-22	0.19825	172	53421	0.001417	0.978097	ATOH1	cg13511000	ATOH1	NM_005172	1stExon	Island							ATOH1	NM_005172	1stExon			474
173	cg04290346	DBX1	DBX1	5.48636e-22	0.28865	173	17295	-0.083208	0.106269	DBX1	cg04290346	DBX1	NM_001029865	Body	Island		DMR		11:20177453-20179362	Unclassified_Cell_type_specific		DBX1	NM_001029865	Body			120237
174	cg04330449	NEUROG1	NEUROG1	5.50602e-22	0.2554	174	17466	0.023711	0.645858	NEUROG1	cg04330449	NEUROG1	NM_006161	1stExon	Island		DMR	1				NEUROG1	NM_006161	1stExon			4762
175	cg24845234	IGF2BP3	IGF2BP3	5.57809e-22	0.18465	175	96571	-0.098218	0.0564082	IGF2BP3	cg24845234	IGF2BP3	NM_006547	1stExon	Island	high-CpG:23475765-23476640	DMR					IGF2BP3	NM_006547	1stExon			10643
176	cg10303487	DPYS	DPYS	5.75787e-22	0.36675	176	41478	-0.099377	0.0535466	DPYS	cg10303487	DPYS	NM_001385	1stExon	Island							DPYS	NM_001385	1stExon			1807
177	cg20479774	DLX6,DLX6AS	DLX6	5.83322e-22	0.25945	177	80624	0.001415	0.978125	DLX6	cg20479774	DLX6AS;DLX6	NR_015448;NM_005222	Body;Body	Island		DMR	1	7:96634553-96635937	Unclassified_Cell_type_specific	1	DLX6AS	NR_015448	Body			1750
178	cg17146570	EDN3	EDN3	5.90939e-22	0.3236	178	68300	-0.181713	0.000384055	EDN3	cg17146570	EDN3;EDN3;EDN3;EDN3	NM_000114;NM_207032;NM_207034;NM_207033	TSS200;TSS200;TSS200;TSS200	Island			1				EDN3	NM_000114	TSS200			1908
179	cg23358612	UNCX	UNCX	5.98833e-22	0.27	179	90821	0.063482	0.218177	UNCX	cg23358612	UNCX	NM_001080461	Body	Island	high-CpG:1241723-1241846						UNCX	NM_001080461	Body			340260
180	cg22434409	KCNIP4	KCNIP4	6.06756e-22	0.49485	180	87324	0.000454	0.992973	KCNIP4	cg22434409	KCNIP4	NM_147182	TSS1500	Island		DMR				1	KCNIP4	NM_147182	TSS1500			80333
181	cg09493505	VWC2	VWC2	6.09023e-22	0.3829	181	38334	0.005622	0.913249	VWC2	cg09493505	VWC2	NM_198570	TSS200	Island		DMR				1	VWC2	NM_198570	TSS200			375567
182	cg03224572	GDF6	GDF6	6.57773e-22	0.35935	182	12892	-0.068413	0.184427	GDF6	cg03224572	GDF6	NM_001001557	Body	Island						1	GDF6	NM_001001557	Body			392255
183	cg05663341	DLX6,DLX6AS	DLX6	6.57773e-22	0.4157	183	22824	0.008404	0.870626	DLX6	cg05663341	DLX6AS;DLX6	NR_015448;NM_005222	Body;TSS1500	Island		DMR		7:96634553-96635937	Unclassified_Cell_type_specific	1	DLX6AS	NR_015448	Body			1750
184	cg27504802	TRIM67	TRIM67	6.57773e-22	0.37175	184	106986	0.12016	0.0194442	TRIM67	cg27504802	TRIM67	NM_001004342	TSS200	Island		DMR				1	TRIM67	NM_001004342	TSS200			440730
185	cg09671258	LHX4	LHX4	6.66537e-22	0.26945	185	39016	0.174333	0.000663341	LHX4	cg09671258	LHX4	NM_033343	Body	Island		DMR					LHX4	NM_033343	Body	1		89884
186	cg14094983	NXPH1	NXPH1	6.69184e-22	0.3465	186	56175	0.270782	8.9232e-08	NXPH1	cg14094983	NXPH1	NM_152745	Body	Island							NXPH1	NM_152745	Body			30010
187	cg03323292	GLB1L3	GLB1L3	6.83933e-22	0.43675	187	13294	-0.07274	0.158125	GLB1L3	cg03323292	GLB1L3	NM_001080407	TSS200	Island	high-CpG:133651174-133651383	DMR	1	11:134145462-134146359	Promoter_Associated	1	GLB1L3	NM_001080407	TSS200			112937
188	cg02154269	OTOP1	OTOP1	6.87265e-22	0.1427	188	8503	-0.012102	0.814578	OTOP1	cg02154269	OTOP1	NM_177998	TSS200	Island							OTOP1	NM_177998	TSS200			133060
189	cg07402669	APCDD1L	APCDD1L	7.09586e-22	0.3139	189	29861	-0.137958	0.00722727	APCDD1L	cg07402669	APCDD1L	NM_153360	TSS200	Island						1	APCDD1L	NM_153360	TSS200			164284
190	cg04899175	NOS1	NOS1	7.258e-22	0.3976	190	19774	0.006202	0.904339	NOS1	cg04899175	NOS1	NM_000620	5'UTR	Island						1	NOS1	NM_000620	5'UTR			4842
191	cg13879483	USP44	USP44	7.45708e-22	0.30765	191	55112	-0.397289	9.62331e-16	USP44	cg13879483	USP44;USP44	NM_001042403;NM_032147	TSS1500;5'UTR	Island		DMR		12:95941391-95943244	Promoter_Associated_Cell_type_specific	1	USP44	NM_001042403	TSS1500			84101
192	cg23847712	DRD5	DRD5	7.45708e-22	0.2483	192	92581	-0.008562	0.86822	DRD5	cg23847712	DRD5	NM_000798	TSS200	Island		DMR					DRD5	NM_000798	TSS200			1816
193	cg17318632	SNX32	SNX32	8.02305e-22	0.16005	193	68985	-0.130398	0.0111589	SNX32	cg17318632	SNX32	NM_152760	TSS200	Island		DMR		11:65600508-65601777	Promoter_Associated	1	SNX32	NM_152760	TSS200			254122
194	cg21161253	BHLHE23	BHLHE23	8.02305e-22	0.3468	194	82955	-0.026017	0.614091	BHLHE23	cg21161253	BHLHE23;BHLHE23	NM_080606;NM_080606	5'UTR;1stExon	Island							BHLHE23	NM_080606	5'UTR			128408
195	cg14589148	BDNF	BDNF	8.05723e-22	0.0938	195	58487	0.040157	0.436288	BDNF	cg14589148	BDNF;BDNF;BDNF;BDNF	NM_170731;NM_170732;NM_001143805;NM_001143806	TSS200;TSS1500;TSS1500;TSS1500	Island		DMR					BDNF	NM_170731	TSS200			627
196	cg16964348	NPY	NPY	8.40064e-22	0.3068	196	67632	-0.01759	0.733192	NPY	cg16964348	NPY	NM_000905	TSS200	Island							NPY	NM_000905	TSS200		atlas	4852
197	cg25115993	ULBP1	ULBP1	8.47128e-22	0.16635	197	97573	0.015813	0.75927	ULBP1	cg25115993	ULBP1	NM_025218	Body	Island		CDMR	1	6:150284270-150286273	Unclassified		ULBP1	NM_025218	Body			80329
198	cg27505273	SOX14	SOX14	8.47128e-22	0.3124	198	106989	0.062957	0.222014	SOX14	cg27505273	SOX14	NM_004189	TSS200	Island							SOX14	NM_004189	TSS200			8403
199	cg13211683	GDF6	GDF6	8.91298e-22	0.39105	199	52148	-0.06846	0.184124	GDF6	cg13211683	GDF6	NM_001001557	Body	Island						1	GDF6	NM_001001557	Body			392255
200	cg22190437	SPHKAP	SPHKAP	8.95132e-22	0.1937	200	86498	-0.163791	0.00139576	SPHKAP	cg22190437	SPHKAP;SPHKAP	NM_001142644;NM_030623	Body;Body	N_Shore			1				SPHKAP	NM_001142644	Body			80309
201	cg20405017	CA10	CA10	9.15939e-22	0.2849	201	80371	-0.020596	0.689782	CA10	cg20405017	CA10;CA10;CA10;CA10	NM_020178;NM_001082534;NM_001082533;NM_020178	1stExon;5'UTR;5'UTR;5'UTR	Island		CDMR					CA10	NM_020178	1stExon			56934
202	cg22496809	TBX18	TBX18	9.28429e-22	0.19355	202	87522	-0.146745	0.00424859	TBX18	cg22496809	TBX18	NM_001080508	Body	Island		DMR				1	TBX18	NM_001080508	Body			9096
203	cg17137424	TRIM67	TRIM67	9.41127e-22	0.1642	203	68268	0.100894	0.0499821	TRIM67	cg17137424	TRIM67	NM_001004342	1stExon	Island						1	TRIM67	NM_001004342	1stExon			440730
204	cg09056181	GAD2	GAD2	9.80732e-22	0.4205	204	36622	0.048879	0.343262	GAD2	cg09056181	GAD2;GAD2;GAD2;GAD2	NM_001134366;NM_000818;NM_000818;NM_001134366	5'UTR;1stExon;5'UTR;1stExon	Island						1	GAD2	NM_001134366	5'UTR			2572
205	cg14015441	DPYS	DPYS	9.80732e-22	0.22865	205	55794	-0.087118	0.0907662	DPYS	cg14015441	DPYS	NM_001385	TSS200	Island							DPYS	NM_001385	TSS200			1807
206	cg22697574	C1orf94	C1orf94	9.80732e-22	0.24565	206	88219	-0.036112	0.483922	C1orf94	cg22697574	C1orf94;C1orf94;C1orf94	NM_001134734;NM_001134734;NM_032884	5'UTR;1stExon;5'UTR	Island							C1orf94	NM_001134734	5'UTR			84970
207	cg02081277	EDN3	EDN3	1.00294e-21	0.2682	207	8240	-0.142524	0.00550324	EDN3	cg02081277	EDN3;EDN3;EDN3;EDN3;EDN3;EDN3;EDN3;EDN3	NM_000114;NM_207033;NM_207034;NM_207032;NM_207033;NM_000114;NM_207032;NM_207034	5'UTR;1stExon;1stExon;5'UTR;5'UTR;1stExon;1stExon;5'UTR	Island	high-CpG:57308877-57309062		1				EDN3	NM_000114	5'UTR			1908
208	cg03840594	POU3F2	POU3F2	1.00294e-21	0.11245	208	15464	-0.016123	0.754695	POU3F2	cg03840594	POU3F2	NM_005604	1stExon	Island		DMR					POU3F2	NM_005604	1stExon			5454
209	cg06635392	TBX18	TBX18	1.00294e-21	0.1803	209	26540	-0.054548	0.29014	TBX18	cg06635392	TBX18	NM_001080508	Body	Island	high-CpG:85529828-85529963	DMR				1	TBX18	NM_001080508	Body			9096
210	cg08318212	EDN3	EDN3	1.00294e-21	0.32575	210	33730	-0.168882	0.000979761	EDN3	cg08318212	EDN3;EDN3;EDN3;EDN3	NM_000114;NM_207032;NM_207034;NM_207033	TSS200;TSS200;TSS200;TSS200	Island			1				EDN3	NM_000114	TSS200			1908
211	cg13721404	NOL4	NOL4	1.00294e-21	0.1902	211	54438	-0.075175	0.144624	NOL4	cg13721404	NOL4	NM_003787	Body	Island			1				NOL4	NM_003787	Body			8715
212	cg14045872	VWC2	VWC2	1.00294e-21	0.40975	212	55950	-0.033294	0.518705	VWC2	cg14045872	VWC2	NM_198570	TSS200	Island		DMR				1	VWC2	NM_198570	TSS200			375567
213	cg14768785	GHSR	GHSR	1.00294e-21	0.39525	213	59198	-0.018048	0.726525	GHSR	cg14768785	GHSR;GHSR	NM_198407;NM_004122	TSS1500;TSS1500	Island							GHSR	NM_198407	TSS1500			2693
214	cg06139288	ARHGAP6	ARHGAP6	1.01224e-21	0.15165	214	24659	-0.09858	0.0555008	ARHGAP6	cg06139288	ARHGAP6;ARHGAP6;ARHGAP6;ARHGAP6	NM_006125;NM_013427;NM_006125;NM_013427	1stExon;1stExon;5'UTR;5'UTR	Island						1	ARHGAP6	NM_006125	1stExon			395
215	cg12204258	ZIC1	ZIC1	1.01224e-21	0.34355	215	48709	0.089791	0.0812502	ZIC1	cg12204258	ZIC1	NM_003412	Body	Island		RDMR					ZIC1	NM_003412	Body	1		7545
216	cg10042106	OTX2	OTX2	1.03596e-21	0.27455	216	40383	0.126125	0.0141342	OTX2	cg10042106	OTX2	NM_021728	5'UTR	Island		DMR					OTX2	NM_021728	5'UTR		atlas	5015
217	cg17412258	DLK1	DLK1	1.06993e-21	0.1932	217	69337	-0.113392	0.0274965	DLK1	cg17412258	DLK1	NM_003836	TSS1500	Island							DLK1	NM_003836	TSS1500	1		8788
218	cg13491690	GLB1L3	GLB1L3	1.07497e-21	0.41465	218	53325	-0.051413	0.318798	GLB1L3	cg13491690	GLB1L3	NM_001080407	TSS1500	Island	high-CpG:133651174-133651383	DMR	1	11:134145462-134146359	Promoter_Associated	1	GLB1L3	NM_001080407	TSS1500			112937
219	cg04768697	CCDC105	CCDC105	1.07538e-21	0.15325	219	19204	-0.063364	0.219037	CCDC105	cg04768697	CCDC105	NM_173482	1stExon	Island							CCDC105	NM_173482	1stExon			126402
220	cg09072859	OPCML	OPCML	1.07538e-21	0.2537	220	36687	0.031014	0.547748	OPCML	cg09072859	OPCML	NM_001012393	Body	Island		DMR				1	OPCML	NM_001012393	Body	1	atlas	4978
221	cg23495279	CSMD1	CSMD1	1.08047e-21	0.23455	221	91297	-0.053126	0.302915	CSMD1	cg23495279	CSMD1	NM_033225	Body	Island							CSMD1	NM_033225	Body	1		64478
222	cg09395318	GLB1L3	GLB1L3	1.0909e-21	0.0317	222	37947	-0.109204	0.0337975	GLB1L3	cg09395318	GLB1L3	NM_001080407	TSS200	Island	high-CpG:133651174-133651383	DMR	1	11:134145462-134146359	Promoter_Associated	1	GLB1L3	NM_001080407	TSS200			112937
223	cg18206027	VWC2	VWC2	1.0909e-21	0.2107	223	72297	-0.043556	0.398435	VWC2	cg18206027	VWC2;VWC2	NM_198570;NM_198570	1stExon;5'UTR	Island		DMR		7:49813384-49813556	Unclassified_Cell_type_specific	1	VWC2	NM_198570	1stExon			375567
224	cg16703956	SLC6A3	SLC6A3	1.09617e-21	0.2374	224	66660	0.085039	0.0987672	SLC6A3	cg16703956	SLC6A3	NM_001044	TSS1500	Island						1	SLC6A3	NM_001044	TSS1500		cangenes	6531
225	cg06463958	T	T	1.09655e-21	0.31505	225	25860	-0.005935	0.90844	T	cg06463958	T	NM_003181	TSS1500	Island		DMR	1				T	NM_003181	TSS1500			6862
226	cg20209308	GSC2	GSC2	1.09655e-21	0.3874	226	79702	NaN	NaN	GSC2	cg20209308	GSC2	NM_005315	Body	Island		DMR		22:19136359-19137652	Unclassified_Cell_type_specific	1	GSC2	NM_005315	Body			2928
227	cg09687738	HTR2C	HTR2C	1.10185e-21	0.1733	227	39075	-0.061562	0.232447	HTR2C	cg09687738	HTR2C;HTR2C	NM_000868;NM_000868	5'UTR;1stExon	Island							HTR2C	NM_000868	5'UTR			3358
228	cg11324832	SOX2OT	SOX2OT	1.10249e-21	0.25045	228	45351	0.073648	0.152979	SOX2OT	cg11324832	SOX2OT	NR_004053	Body	N_Shelf		CDMR					SOX2OT	NR_004053	Body
229	cg18392016	VGLL2	VGLL2	1.10249e-21	0.4945	229	72993	0.0146	0.777229	VGLL2	cg18392016	VGLL2;VGLL2	NM_182645;NM_153453	Body;Body	Island		DMR					VGLL2	NM_182645	Body			245806
230	cg03524083	NETO1	NETO1	1.11891e-21	0.251	230	14154	-0.099583	0.0530511	NETO1	cg03524083	NETO1;NETO1;NETO1	NM_153181;NM_138999;NM_138966	TSS1500;TSS1500;Body	Island							NETO1	NM_153181	TSS1500			81832
231	cg05924540	C4orf49	C4orf49	1.11891e-21	0.24385	231	23833	-0.064832	0.20853	C4orf49	cg05924540	C4orf49	NM_032623	Body	N_Shore		RDMR		4:140200227-140201154	Unclassified_Cell_type_specific		C4orf49	NM_032623	Body
232	cg17302155	PRDM13	PRDM13	1.11891e-21	0.25795	232	68937	-0.012208	0.812988	PRDM13	cg17302155	PRDM13	NM_021620	Body	Island		DMR				1	PRDM13	NM_021620	Body			59336
233	cg08313939	SLC32A1	SLC32A1	1.13483e-21	0.3662	233	33708	0.025649	0.619121	SLC32A1	cg08313939	SLC32A1;SLC32A1	NM_080552;NM_080552	5'UTR;1stExon	Island	high-CpG:36786529-36786546						SLC32A1	NM_080552	5'UTR			140679
234	cg15836635	MOS	MOS	1.17275e-21	0.5091	234	63190	0.025726	0.618058	MOS	cg15836635	MOS	NM_005372	1stExon	Island				8:57025635-57026226	Unclassified_Cell_type_specific		MOS	NM_005372	1stExon		miscellaneous	4342
235	cg25958283	GNAL	GNAL	1.20068e-21	0.41775	235	100632	-0.124652	0.0153109	GNAL	cg25958283	GNAL;GNAL;GNAL;GNAL	NM_001142339;NM_002071;NM_002071;NM_182978	5'UTR;5'UTR;1stExon;Body	Island	high-CpG:11741556-11742245		1	18:11752079-11752366	Unclassified_Cell_type_specific	1	GNAL	NM_001142339	5'UTR			2774
236	cg23003534	INA	INA	1.2017e-21	0.26115	236	89422	-0.14024	0.00631328	INA	cg23003534	INA	NM_032727	TSS200	Island		DMR		10:105036592-105037170	Promoter_Associated_Cell_type_specific	1	INA	NM_032727	TSS200			9118
237	cg23528705	UNCX	UNCX	1.2017e-21	0.34145	237	91450	0.046963	0.362539	UNCX	cg23528705	UNCX	NM_001080461	Body	Island	high-CpG:1241723-1241846						UNCX	NM_001080461	Body			340260
238	cg25683325	CD1D	CD1D	1.20778e-21	0.38285	238	99655	-0.073824	0.152	CD1D	cg25683325	CD1D	NM_001766	Body	Island							CD1D	NM_001766	Body			912
239	cg16132520	AKR1B1	AKR1B1	1.2365e-21	0.2414	239	64315	-0.111896	0.0296202	AKR1B1	cg16132520	AKR1B1	NM_001628	TSS200	Island	high-CpG:133794344-133794604	DMR		7:134142875-134144626	Promoter_Associated		AKR1B1	NM_001628	TSS200	1		231
240	cg21185289	TLX2	TLX2	1.2661e-21	0.287	240	83062	0.177289	0.000534302	TLX2	cg21185289	TLX2	NM_016170	3'UTR	Island		DMR					TLX2	NM_016170	3'UTR			3196
241	cg22747746	NKX2-6	NKX2-6	1.27262e-21	0.19765	241	88406	0.006497	0.89981	NKX2-6	cg22747746	NKX2-6	NM_001136271	TSS1500	Island			1				NKX2-6	NM_001136271	TSS1500			137814
242	cg14502484	SLC6A3	SLC6A3	1.32739e-21	0.19325	242	58016	0.099114	0.0541851	SLC6A3	cg14502484	SLC6A3	NM_001044	TSS1500	Island						1	SLC6A3	NM_001044	TSS1500		cangenes	6531
243	cg14875171	NRXN1	NRXN1	1.37167e-21	0.21955	243	59644	-0.108457	0.0350408	NRXN1	cg14875171	NRXN1;NRXN1;NRXN1;NRXN1	NM_004801;NM_138735;NM_138735;NM_001135659	Body;1stExon;5'UTR;Body	Island							NRXN1	NM_004801	Body			9378
244	cg17796010	MIR663	MIR663	1.4045e-21	0.24655	244	70658	0	1		cg17796010	MIR663	NR_030386	TSS200	Island				20:26188575-26189483	Unclassified		MIR663	NR_030386	TSS200
245	cg06060135	IRX1	IRX1	1.42488e-21	0.43045	245	24384	-0.121767	0.0178656	IRX1	cg06060135	IRX1	NM_024337	Body	Island							IRX1	NM_024337	Body	1		79192
246	cg05864140	RESP18	RESP18	1.45908e-21	0.1779	246	23579	0.038672	0.453461	RESP18	cg05864140	RESP18	NM_001007089	Body	Island				2:220196330-220196581	Unclassified_Cell_type_specific	1	RESP18	NM_001007089	Body			389075
247	cg25307168	SLC32A1	SLC32A1	1.46661e-21	0.2707	247	98263	0.004247	0.934416	SLC32A1	cg25307168	SLC32A1	NM_080552	TSS200	Island							SLC32A1	NM_080552	TSS200			140679
248	cg18375494	GLB1L3	GLB1L3	1.47083e-21	0.1503	248	72935	-0.056269	0.275169	GLB1L3	cg18375494	GLB1L3;GLB1L3	NM_001080407;NM_001080407	5'UTR;1stExon	Island		DMR	1	11:134145462-134146359	Promoter_Associated	1	GLB1L3	NM_001080407	5'UTR			112937
249	cg00123055	SOX17	SOX17	1.52357e-21	0.12975	249	547	-0.160057	0.00179803	SOX17	cg00123055	SOX17	NM_022454	1stExon	Island		DMR				1	SOX17	NM_022454	1stExon			64321
250	cg20114732	T	T	1.57468e-21	0.3496	250	79384	-0.053059	0.30353	T	cg20114732	T	NM_003181	Body	N_Shore							T	NM_003181	Body			6862
251	cg21097881	NPY	NPY	1.59756e-21	0.33915	251	82714	-0.049625	0.335945	NPY	cg21097881	NPY	NM_000905	5'UTR	Island		DMR					NPY	NM_000905	5'UTR		atlas	4852
252	cg27254482	OLIG2	OLIG2	1.62096e-21	0.2736	252	105955	0.048796	0.344082	OLIG2	cg27254482	OLIG2	NM_005806	TSS200	Island			1	21:34397766-34398316	Unclassified		OLIG2	NM_005806	TSS200		humanlymph	10215
253	cg22455914	LAMA1	LAMA1	1.62932e-21	0.56785	253	87386	-0.121036	0.0185689	LAMA1	cg22455914	LAMA1	NM_005559	Body	Island		DMR					LAMA1	NM_005559	Body			284217
254	cg01397679	NKX2-2	NKX2-2	1.64694e-21	0.32815	254	5504	0.329007	5.41962e-11	NKX2-2	cg01397679	NKX2-2	NM_002509	Body	Island		DMR		20:21492083-21493709	Unclassified_Cell_type_specific		NKX2-2	NM_002509	Body		atlas	4821
255	cg12180703	SLC32A1	SLC32A1	1.64694e-21	0.2316	255	48630	0.000528	0.991829	SLC32A1	cg12180703	SLC32A1	NM_080552	TSS200	Island							SLC32A1	NM_080552	TSS200			140679
256	cg23987444	SLC18A3,CHAT	SLC18A3	1.70136e-21	0.3794	256	93208	0.011516	0.823411	SLC18A3	cg23987444	SLC18A3;CHAT	NM_003055;NM_020984	TSS1500;5'UTR	Island		DMR					SLC18A3	NM_003055	TSS1500			6572
257	cg05376374	MIR129-2	MIR129-2	1.70459e-21	0.2228	257	21773	0	1		cg05376374	MIR129-2	NR_029697	TSS200	Island		DMR		11:43602539-43602921	Unclassified		MIR129-2	NR_029697	TSS200	1
258	cg25381667	BDNF	BDNF	1.70459e-21	0.0839	258	98567	0.018497	0.719991	BDNF	cg25381667	BDNF;BDNF;BDNF;BDNF	NM_170731;NM_170732;NM_001143805;NM_001143806	TSS200;TSS1500;TSS1500;TSS1500	Island		DMR					BDNF	NM_170731	TSS200			627
259	cg27357571	OLIG2	OLIG2	1.74556e-21	0.39725	259	106399	0.087784	0.0883163	OLIG2	cg27357571	OLIG2	NM_005806	TSS200	Island	high-CpG:33320017-33320151	DMR	1	21:34397766-34398316	Unclassified		OLIG2	NM_005806	TSS200		humanlymph	10215
260	cg15173134	SLC18A2	SLC18A2	1.74823e-21	0.54665	260	60767	0.036204	0.482816	SLC18A2	cg15173134	SLC18A2	NM_003054	TSS200	Island				10:119000552-119000771	Unclassified_Cell_type_specific		SLC18A2	NM_003054	TSS200			6571
261	cg24896649	ZFP42	ZFP42	1.74823e-21	0.2537	261	96799	-0.083265	0.106028	ZFP42	cg24896649	ZFP42	NM_174900	TSS200	Island							ZFP42	NM_174900	TSS200			132625
262	cg08475953	COL23A1	COL23A1	1.8238e-21	0.2099	262	34382	-0.116069	0.0240208	COL23A1	cg08475953	COL23A1	NM_173465	Body	Island							COL23A1	NM_173465	Body			91522
263	cg04819499	C1QL1	C1QL1	1.88495e-21	0.399	263	19427	0.167898	0.00104996	C1QL1	cg04819499	C1QL1	NM_006688	1stExon	Island		DMR	1				C1QL1	NM_006688	1stExon			10882
264	cg26261793	DNM3	DNM3	1.8953e-21	0.3288	264	101821	0.022198	0.667055	DNM3	cg26261793	DNM3;DNM3	NM_015569;NM_001136127	TSS200;TSS200	Island		DMR					DNM3	NM_015569	TSS200			26052
265	cg10541517	TMEM132C	TMEM132C	1.92309e-21	0.33815	265	42401	-0.087253	0.0902657	TMEM132C	cg10541517	TMEM132C	NM_001136103	Body	Island		DMR					TMEM132C	NM_001136103	Body			92293
266	cg10417567	NKX6-1	NKX6-1	2.04379e-21	0.15685	266	41877	0.118891	0.0207741	NKX6-1	cg10417567	NKX6-1	NM_006168	Body	Island		DMR	1	4:85418246-85418580	Unclassified_Cell_type_specific		NKX6-1	NM_006168	Body			4825
267	cg11601252	LBXCOR1	LBXCOR1	2.04718e-21	0.4276	267	46320	-0.005126	0.920873	LBXCOR1	cg11601252	LBXCOR1	NM_001031807	Body	Island		DMR		15:68121014-68122332	Unclassified_Cell_type_specific		LBXCOR1	NM_001031807	Body
268	cg23989821	C14orf39	C14orf39	2.04718e-21	0.34675	268	93222	0.26131	2.55763e-07	C14orf39	cg23989821	C14orf39	NM_174978	5'UTR	Island		DMR					C14orf39	NM_174978	5'UTR			317761
269	cg03970036	PTPRN	PTPRN	2.07763e-21	0.31845	269	15982	-0.059306	0.250044	PTPRN	cg03970036	PTPRN	NM_002846	TSS200	Island	high-CpG:219881937-219882505						PTPRN	NM_002846	TSS200			5798
270	cg12477716	IGF2BP1	IGF2BP1	2.0888e-21	0.47425	270	49633	0.061236	0.234937	IGF2BP1	cg12477716	IGF2BP1;IGF2BP1	NM_001160423;NM_006546	TSS1500;TSS1500	Island	high-CpG:44428367-44428563			17:47072956-47074077	Unclassified_Cell_type_specific		IGF2BP1	NM_001160423	TSS1500		atlas	10642
271	cg03045635	DRD5	DRD5	2.09285e-21	0.24405	271	12166	-0.009686	0.851114	DRD5	cg03045635	DRD5	NM_000798	TSS200	Island		DMR					DRD5	NM_000798	TSS200			1816
272	cg26937500	CARD11	CARD11	2.09285e-21	0.38425	272	104661	-0.17885	0.000475967	CARD11	cg26937500	CARD11;CARD11	NM_032415;NM_032415	1stExon;5'UTR		high-CpG:3049802-3049878	DMR	1	7:3082470-3084096	Promoter_Associated		CARD11	NM_032415	1stExon		sanger	84433
273	cg25884711	NPY	NPY	2.10442e-21	0.24235	273	100349	-0.099091	0.0542398	NPY	cg25884711	NPY;NPY	NM_000905;NM_000905	5'UTR;1stExon	Island							NPY	NM_000905	5'UTR		atlas	4852
274	cg24109980	SLC18A3,CHAT	SLC18A3	2.17539e-21	0.3364	274	93747	-0.047285	0.35925	SLC18A3	cg24109980	SLC18A3;SLC18A3;CHAT	NM_003055;NM_003055;NM_020984	5'UTR;1stExon;5'UTR	Island				10:50818495-50818715	Unclassified_Cell_type_specific		SLC18A3	NM_003055	5'UTR			6572
275	cg00853103	A2BP1	A2BP1	2.21996e-21	0.3144	275	3446	0.009313	0.85679	A2BP1	cg00853103	A2BP1;A2BP1	NM_001142333;NM_018723	5'UTR;5'UTR	Island							A2BP1	NM_001142333	5'UTR
276	cg04235837	IQSEC1	IQSEC1	2.21996e-21	0.30415	276	17079	-0.01267	0.806046	IQSEC1	cg04235837	IQSEC1	NM_001134382	TSS1500	Island		DMR	1	3:13114522-13115654	Unclassified	1	IQSEC1	NM_001134382	TSS1500			9922
277	cg24236409	EDNRB	EDNRB	2.25296e-21	0.2766	277	94256	-0.050501	0.327464	EDNRB	cg24236409	EDNRB;EDNRB;EDNRB	NM_003991;NM_000115;NM_001122659	TSS1500;5'UTR;TSS1500	Island		CDMR	1	13:78492285-78493698	Unclassified		EDNRB	NM_003991	TSS1500	1		1910
278	cg16670554	LBXCOR1	LBXCOR1	2.27845e-21	0.287	278	66512	0.069227	0.179246	LBXCOR1	cg16670554	LBXCOR1	NM_001031807	Body	Island		DMR	1	15:68118623-68119811	Unclassified_Cell_type_specific		LBXCOR1	NM_001031807	Body
279	cg17929687	PTGDR	PTGDR	2.27845e-21	0.23655	279	71172	-0.258335	3.53044e-07	PTGDR	cg17929687	PTGDR	NM_000953	TSS200	Island				14:52734091-52735077	Unclassified_Cell_type_specific		PTGDR	NM_000953	TSS200	1		5729
280	cg11671688	GPR6	GPR6	2.28313e-21	0.2107	280	46579	-0.159274	0.00189489	GPR6	cg11671688	GPR6	NM_005284	1stExon	Island							GPR6	NM_005284	1stExon			2830
281	cg19806642	GRM6	GRM6	2.28313e-21	0.1892	281	78222	-0.079683	0.121974	GRM6	cg19806642	GRM6	NM_000843	TSS200	Island			1				GRM6	NM_000843	TSS200			2916
282	cg07035515	EDNRB	EDNRB	2.33042e-21	0.16385	282	28337	-0.076909	0.135559	EDNRB	cg07035515	EDNRB;EDNRB;EDNRB	NM_003991;NM_000115;NM_001122659	TSS1500;5'UTR;TSS1500	S_Shore		CDMR	1				EDNRB	NM_003991	TSS1500	1		1910
283	cg09812070	GABRA4	GABRA4	2.33042e-21	0.2993	283	39526	-0.161334	0.00164984	GABRA4	cg09812070	GABRA4	NM_000809	TSS200	Island		DMR					GABRA4	NM_000809	TSS200			2557
284	cg16364709	ERN2	ERN2	2.36454e-21	0.40375	284	65162	-0.063703	0.216581	ERN2	cg16364709	ERN2	NM_033266	1stExon	Island							ERN2	NM_033266	1stExon			10595
285	cg18092028	CDH4	CDH4	2.40043e-21	0.204	285	71817	-0.166327	0.00117168	CDH4	cg18092028	CDH4	NM_001794	TSS1500	Island		DMR					CDH4	NM_001794	TSS1500	1		1002
286	cg03169018	NEFM	NEFM	2.41672e-21	0.2296	286	12680	-0.050043	0.331882	NEFM	cg03169018	NEFM;NEFM	NM_001105541;NM_005382	TSS200;Body	Island	high-CpG:24828268-24828345	DMR		8:24771921-24773430	Promoter_Associated_Cell_type_specific	1	NEFM	NM_001105541	TSS200			4741
287	cg06072021	FLI1	FLI1	2.41672e-21	0.4092	287	24425	-0.154305	0.00262867	FLI1	cg06072021	FLI1;FLI1;FLI1	NM_002017;NM_002017;NM_001167681	1stExon;5'UTR;5'UTR	Island	high-CpG:128068982-128069342	DMR	1			1	FLI1	NM_002017	1stExon		sanger	2313
288	cg06312813	CXCL2	CXCL2	2.41672e-21	0.2576	288	25275	-0.258525	3.45902e-07	CXCL2	cg06312813	CXCL2	NM_002089	Body	N_Shore							CXCL2	NM_002089	Body		miscellaneous	2920
289	cg12631351	RASGRF2	RASGRF2	2.41672e-21	0.36905	289	50217	-0.056577	0.272549	RASGRF2	cg12631351	RASGRF2	NM_006909	1stExon	Island	high-CpG:80291780-80292575			5:80256332-80256837	Unclassified_Cell_type_specific	1	RASGRF2	NM_006909	1stExon		cangenes	5924
290	cg20778451	ZNF454	ZNF454	2.41672e-21	0.15325	290	81661	-0.066595	0.196393	ZNF454	cg20778451	ZNF454	NM_182594	TSS200	Island						1	ZNF454	NM_182594	TSS200			285676
291	cg24885417	NPY	NPY	2.41672e-21	0.266	291	96766	-0.042017	0.415326	NPY	cg24885417	NPY	NM_000905	TSS200	Island							NPY	NM_000905	TSS200		atlas	4852
292	cg06073449	T	T	2.43017e-21	0.4859	292	24431	0.007035	0.891567	T	cg06073449	T	NM_003181	TSS200	Island		DMR	1				T	NM_003181	TSS200			6862
293	cg18404308	CNGA3	CNGA3	2.44394e-21	0.35155	293	73050	0.122661	0.017036	CNGA3	cg18404308	CNGA3;CNGA3;CNGA3;CNGA3	NM_001298;NM_001079878;NM_001298;NM_001079878	1stExon;1stExon;5'UTR;5'UTR	Island	high-CpG:98329332-98329333					1	CNGA3	NM_001298	1stExon			1261
294	cg15926671	LTBP2	LTBP2	2.45869e-21	0.15685	294	63530	-0.120054	0.0195523	LTBP2	cg15926671	LTBP2	NM_000428	1stExon	Island				14:75077964-75080201	Unclassified		LTBP2	NM_000428	1stExon			4053
295	cg14523847	DPP6	DPP6	2.48757e-21	0.29435	295	58146	-0.156342	0.00230118	DPP6	cg14523847	DPP6;DPP6	NM_001039350;NM_001039350	1stExon;5'UTR	Island							DPP6	NM_001039350	1stExon			1804
296	cg19870512	KCNA6	KCNA6	2.48757e-21	0.46195	296	78473	-0.184782	0.000304042	KCNA6	cg19870512	KCNA6;KCNA6	NM_002235;NM_002235	5'UTR;1stExon	Island		DMR		12:4919066-4919360	Unclassified_Cell_type_specific		KCNA6	NM_002235	5'UTR			3742
297	cg13643914	QRFPR	QRFPR	2.50136e-21	0.47565	297	54053	-0.069733	0.176081	QRFPR	cg13643914	QRFPR	NM_198179	TSS200	Island							QRFPR	NM_198179	TSS200			84109
298	cg03315869	GLB1L3	GLB1L3	2.53845e-21	0.487	298	13266	-0.02052	0.690864	GLB1L3	cg03315869	GLB1L3	NM_001080407	Body	Island	high-CpG:133651811-133651914	DMR	1				GLB1L3	NM_001080407	Body			112937
299	cg00232735	OPCML	OPCML	2.66557e-21	0.36115	299	933	0.054235	0.292925	OPCML	cg00232735	OPCML	NM_001012393	Body	Island		DMR				1	OPCML	NM_001012393	Body	1	atlas	4978
300	cg13566610	RELN	RELN	2.66557e-21	0.30665	300	53701	-0.181576	0.000388037	RELN	cg13566610	RELN;RELN	NM_173054;NM_005045	TSS200;TSS200	Island	high-CpG:103416985-103417447	DMR				1	RELN	NM_173054	TSS200			5649
301	cg20844851	VGLL2	VGLL2	2.70601e-21	0.44705	301	81868	-0.047395	0.358133	VGLL2	cg20844851	VGLL2;VGLL2	NM_182645;NM_153453	Body;Body	Island							VGLL2	NM_182645	Body			245806
302	cg04945331	SOX14	SOX14	2.72179e-21	0.35085	302	19970	0.091119	0.076833	SOX14	cg04945331	SOX14	NM_004189	1stExon	Island		DMR					SOX14	NM_004189	1stExon			8403
303	cg12110677	CPXM1	CPXM1	2.81421e-21	0.29365	303	48376	-0.120424	0.0191763	CPXM1	cg12110677	CPXM1	NM_019609	TSS1500	Island		DMR		20:2780246-2781714	Unclassified	1	CPXM1	NM_019609	TSS1500			56265
304	cg04917276	HNF1B	HNF1B	2.85696e-21	0.1985	304	19866	0.02054	0.690579	HNF1B	cg04917276	HNF1B;HNF1B	NM_001165923;NM_000458	1stExon;1stExon	Island	high-CpG:33178682-33179353			17:36103937-36104689	Unclassified_Cell_type_specific		HNF1B	NM_001165923	1stExon			6928
305	cg00028935	ZIC4	ZIC4	2.93467e-21	0.2386	305	137	0.115015	0.0253412	ZIC4	cg00028935	ZIC4;ZIC4;ZIC4	NM_001168378;NM_032153;NM_001168379	Body;Body;Body	Island							ZIC4	NM_001168378	Body			84107
306	cg09321400	SLC6A2	SLC6A2	2.93467e-21	0.27045	306	37670	-0.233172	4.6128e-06	SLC6A2	cg09321400	SLC6A2	NM_001043	TSS200	Island			1				SLC6A2	NM_001043	TSS200			6530
307	cg14535980	C2orf40	C2orf40	2.93467e-21	0.12745	307	58217	-0.252756	6.39376e-07	C2orf40	cg14535980	C2orf40	NM_032411	TSS200	N_Shore			1	2:106681687-106682611	Unclassified_Cell_type_specific		C2orf40	NM_032411	TSS200	1		84417
308	cg01995743	SLC35F1	SLC35F1	3.02461e-21	0.32005	308	7854	-0.075837	0.141106	SLC35F1	cg01995743	SLC35F1	NM_001029858	Body	Island		DMR					SLC35F1	NM_001029858	Body			222553
309	cg04701034	NID2	NID2	3.02461e-21	0.23875	309	18929	-0.092796	0.0715334	NID2	cg04701034	NID2	NM_007361	TSS1500	Island		DMR		14:52536081-52536814	Unclassified	1	NID2	NM_007361	TSS1500			22795
310	cg03059131	FOXB1	FOXB1	3.05897e-21	0.38665	310	12221	0.068708	0.182536	FOXB1	cg03059131	FOXB1	NM_012182	5'UTR	Island		DMR	1			1	FOXB1	NM_012182	5'UTR			27023
311	cg13880779	NKX2-4	NKX2-4	3.05897e-21	0.2633	311	55120	0.000229	0.996453	NKX2-4	cg13880779	NKX2-4	NM_033176	3'UTR	N_Shore							NKX2-4	NM_033176	3'UTR			644524
312	cg16635314	CSDAP1	CSDAP1	3.05897e-21	0.34725	312	66335	0.028628	0.578992	CSDAP1	cg16635314	CSDAP1	NR_027011	Body	Island							CSDAP1	NR_027011	Body
313	cg17410236	FLRT2	FLRT2	3.05897e-21	0.2275	313	69330	-0.277775	3.99403e-08	FLRT2	cg17410236	FLRT2;FLRT2	NM_013231;NM_013231	1stExon;5'UTR	Island	high-CpG:85066099-85066447	CDMR					FLRT2	NM_013231	1stExon			23768
314	cg25908985	IHH	IHH	3.05897e-21	0.43895	314	100418	0.018253	0.723543	IHH	cg25908985	IHH	NM_002181	1stExon	Island			1				IHH	NM_002181	1stExon			3549
315	cg02610222	POU4F2	POU4F2	3.281e-21	0.2037	315	10316	0.104743	0.0418208	POU4F2	cg02610222	POU4F2;POU4F2	NM_004575;NM_004575	1stExon;5'UTR	Island				4:147559924-147560385	Unclassified_Cell_type_specific	1	POU4F2	NM_004575	1stExon			5458
316	cg22536150	CHST2	CHST2	3.30068e-21	0.17565	316	87678	-0.222584	1.25326e-05	CHST2	cg22536150	CHST2	NM_004267	Body	Island				3:142839767-142841050	Promoter_Associated	1	CHST2	NM_004267	Body			9435
317	cg13371788	VGLL2	VGLL2	3.32039e-21	0.4032	317	52736	0.004533	0.930006	VGLL2	cg13371788	VGLL2;VGLL2;VGLL2;VGLL2	NM_182645;NM_153453;NM_182645;NM_153453	1stExon;1stExon;5'UTR;5'UTR	Island		DMR				1	VGLL2	NM_182645	1stExon			245806
318	cg23807890	WDR69	WDR69	3.34073e-21	0.35215	318	92436	-0.127495	0.0131118	WDR69	cg23807890	WDR69;WDR69	NM_178821;NM_178821	1stExon;5'UTR	Island		DMR	1	2:228736232-228736509	Unclassified_Cell_type_specific	1	WDR69	NM_178821	1stExon			164781
319	cg10370599	HS3ST2	HS3ST2	3.36043e-21	0.2678	319	41740	-0.073201	0.155497	HS3ST2	cg10370599	HS3ST2	NM_006043	TSS1500	Island		CDMR		16:22824094-22825243	Unclassified_Cell_type_specific	1	HS3ST2	NM_006043	TSS1500			9956
320	cg06269673	SHISA3	SHISA3	3.47259e-21	0.4476	320	25129	-0.065004	0.207318	SHISA3	cg06269673	SHISA3	NM_001080505	TSS200	Island							SHISA3	NM_001080505	TSS200	1		152573
321	cg13451025	FAM150A	FAM150A	3.61502e-21	0.29135	321	53121	-0.026542	0.60696	FAM150A	cg13451025	FAM150A	NM_207413	TSS200	Island							FAM150A	NM_207413	TSS200			389658
322	cg16086620	CHGA	CHGA	3.61502e-21	0.37095	322	64146	-0.219708	1.63076e-05	CHGA	cg16086620	CHGA;CHGA	NM_001275;NM_001275	5'UTR;1stExon	Island						1	CHGA	NM_001275	5'UTR		waldman	1113
323	cg22802813	USP44	USP44	3.70393e-21	0.20935	323	88614	-0.420163	1.33814e-17	USP44	cg22802813	USP44;USP44	NM_001042403;NM_032147	TSS200;5'UTR	Island		DMR		12:95941391-95943244	Promoter_Associated_Cell_type_specific	1	USP44	NM_001042403	TSS200			84101
324	cg21322436	CNTNAP2	CNTNAP2	3.83e-21	0.2405	324	83532	0.074999	0.145566	CNTNAP2	cg21322436	CNTNAP2	NM_014141	TSS1500	N_Shore		CDMR				1	CNTNAP2	NM_014141	TSS1500	1		26047
325	cg03983645	DBX1	DBX1	3.8534e-21	0.3377	325	16039	-0.003641	0.943755	DBX1	cg03983645	DBX1	NM_001029865	TSS200	Island			1				DBX1	NM_001029865	TSS200			120237
326	cg13703871	ZNF177	ZNF177	3.93606e-21	0.22665	326	54356	0.175368	0.000615177	ZNF177	cg13703871	ZNF177	NM_003451	TSS200	Island							ZNF177	NM_003451	TSS200			7730
327	cg16732616	DMRTA2	DMRTA2	3.93606e-21	0.3615	327	66811	0.050935	0.323325	DMRTA2	cg16732616	DMRTA2	NM_032110	Body	Island		DMR					DMRTA2	NM_032110	Body			63950
328	cg13944175	HAS1	HAS1	4.0331e-21	0.18365	328	55437	0.072588	0.158995	HAS1	cg13944175	HAS1	NM_001523	Body	Island							HAS1	NM_001523	Body			3036
329	cg15994026	CD38	CD38	4.05779e-21	0.3625	329	63789	-0.13318	0.00953367	CD38	cg15994026	CD38	NM_001775	Body	Island		DMR	1	4:15779632-15781494	Promoter_Associated	1	CD38	NM_001775	Body			952
330	cg25463470	SOX1	SOX1	4.23375e-21	0.1675	330	98861	-0.035841	0.487212	SOX1	cg25463470	SOX1	NM_005986	TSS200	Island		DMR					SOX1	NM_005986	TSS200	1		6656
331	cg27583690	NKX6-2	NKX6-2	4.25941e-21	0.38735	331	107347	0.001542	0.976163	NKX6-2	cg27583690	NKX6-2	NM_177400	TSS1500	Island		DMR		10:134599762-134599909	Unclassified_Cell_type_specific		NKX6-2	NM_177400	TSS1500			84504
332	cg15241920	TTYH1	TTYH1	4.28542e-21	0.42745	332	61004	-0.041759	0.418194	TTYH1	cg15241920	TTYH1;TTYH1	NM_001005367;NM_020659	TSS200;TSS200	N_Shore				19:54926260-54926983	Unclassified_Cell_type_specific		TTYH1	NM_001005367	TSS200			57348
333	cg03950614	NR2E1	NR2E1	4.2995e-21	0.1512	333	15896	-0.031718	0.538695	NR2E1	cg03950614	NR2E1	NM_003269	TSS1500	Island		DMR	1	6:108486281-108486875	Unclassified_Cell_type_specific		NR2E1	NM_003269	TSS1500			7101
334	cg08095196	GJD2	GJD2	4.2995e-21	0.40695	334	32719	-0.016397	0.750669	GJD2	cg08095196	GJD2	NM_020660	TSS1500	Island		DMR					GJD2	NM_020660	TSS1500			57369
335	cg24595510	SCRT2	SCRT2	4.36558e-21	0.45765	335	95600	-0.006328	0.902398	SCRT2	cg24595510	SCRT2	NM_033129	3'UTR	Island		DMR		20:644202-644348	Unclassified_Cell_type_specific		SCRT2	NM_033129	3'UTR			85508
336	cg03072621	A2BP1	A2BP1	4.39238e-21	0.34425	336	12273	-0.028856	0.575971	A2BP1	cg03072621	A2BP1;A2BP1;A2BP1;A2BP1	NM_001142333;NM_001142333;NM_018723;NM_018723	5'UTR;1stExon;1stExon;5'UTR	Island		DMR					A2BP1	NM_001142333	5'UTR
337	cg10386483	GJD2	GJD2	4.6669e-21	0.42015	337	41790	-0.004132	0.936185	GJD2	cg10386483	GJD2	NM_020660	TSS1500	Island							GJD2	NM_020660	TSS1500			57369
338	cg06319822	HBM	HBM	4.69552e-21	0.45055	338	25301	-0.013919	0.787363	HBM	cg06319822	HBM	NM_001003938	TSS200	Island			1	16:215116-216870	Unclassified_Cell_type_specific		HBM	NM_001003938	TSS200			3042
339	cg27615378	FOXD4L3	FOXD4L3	4.81238e-21	0.09385	339	107448	-0.004717	0.927167	FOXD4L3	cg27615378	FOXD4L3	NM_199135	1stExon	Island							FOXD4L3	NM_199135	1stExon			286380
340	cg13611347	NOL4	NOL4	4.84284e-21	0.28645	340	53904	-0.05863	0.255493	NOL4	cg13611347	NOL4	NM_003787	Body	Island			1				NOL4	NM_003787	Body			8715
341	cg24891539	SOX17	SOX17	5.00789e-21	0.3308	341	96788	0.013616	0.791886	SOX17	cg24891539	SOX17	NM_022454	TSS200	Island		DMR				1	SOX17	NM_022454	TSS200			64321
342	cg05936219	OTOP1	OTOP1	5.07037e-21	0.21945	342	23896	-0.016947	0.742591	OTOP1	cg05936219	OTOP1	NM_177998	TSS200	Island							OTOP1	NM_177998	TSS200			133060
343	cg12078605	LRRTM1,CTNNA2	LRRTM1	5.07037e-21	0.3189	343	48254	-0.138205	0.0071228	LRRTM1	cg12078605	CTNNA2;LRRTM1;CTNNA2	NM_004389;NM_178839;NM_001164883	Body;TSS200;Body	Island			1			1	CTNNA2	NM_004389	Body			347730
344	cg20107395	DOK5	DOK5	5.13322e-21	0.4081	344	79358	-0.059698	0.246925	DOK5	cg20107395	DOK5;DOK5	NM_018431;NM_018431	1stExon;5'UTR	Island		DMR					DOK5	NM_018431	1stExon			55816
345	cg25120290	FLRT2	FLRT2	5.13322e-21	0.25835	345	97591	-0.226313	8.8614e-06	FLRT2	cg25120290	FLRT2;FLRT2	NM_013231;NM_013231	1stExon;5'UTR	Island							FLRT2	NM_013231	1stExon			23768
346	cg27376707	A2BP1	A2BP1	5.1651e-21	0.28925	346	106477	0.039749	0.440966	A2BP1	cg27376707	A2BP1;A2BP1	NM_001142333;NM_018723	5'UTR;5'UTR	Island							A2BP1	NM_001142333	5'UTR
347	cg14409559	MSC	MSC	5.24434e-21	0.46735	347	57629	0.069621	0.176775	MSC	cg14409559	MSC	NM_005098	1stExon	Island	high-CpG:72918551-72919262	DMR		8:72755516-72756568	Promoter_Associated	1	MSC	NM_005098	1stExon			9242
348	cg24663256	KCNIP4	KCNIP4	5.27708e-21	0.3097	348	95820	-0.031936	0.535913	KCNIP4	cg24663256	KCNIP4;KCNIP4	NM_147182;NM_147182	5'UTR;1stExon	Island						1	KCNIP4	NM_147182	5'UTR			80333
349	cg03530754	TMEM132C	TMEM132C	5.31073e-21	0.39745	349	14179	0.045213	0.380712	TMEM132C	cg03530754	TMEM132C	NM_001136103	TSS1500	Island						1	TMEM132C	NM_001136103	TSS1500			92293
350	cg08034379	WDR69	WDR69	5.39241e-21	0.26865	350	32460	-0.098644	0.0553414	WDR69	cg08034379	WDR69	NM_178821	TSS200	Island		DMR	1	2:228736232-228736509	Unclassified_Cell_type_specific	1	WDR69	NM_178821	TSS200			164781
351	cg10242032	LOC388692	LOC388692	5.42608e-21	0.0907	351	41244	0	1		cg10242032	LOC388692	NR_027002	Body	Island				1:149287184-149287608	Unclassified_Cell_type_specific	1	LOC388692	NR_027002	Body
352	cg25720804	TLX3	TLX3	5.56074e-21	0.2041	352	99784	-0.033291	0.518746	TLX3	cg25720804	TLX3	NM_021025	1stExon	Island		DMR	1				TLX3	NM_021025	1stExon		humanlymph	30012
353	cg18011364	RELN	RELN	5.57943e-21	0.4105	353	71493	-0.164688	0.00131233	RELN	cg18011364	RELN;RELN	NM_173054;NM_005045	TSS200;TSS200	Island	high-CpG:103416985-103417447	DMR				1	RELN	NM_173054	TSS200			5649
354	cg25465938	CACNA1E	CACNA1E	5.57943e-21	0.2763	354	98868	-0.006138	0.905322	CACNA1E	cg25465938	CACNA1E	NM_000721	Body	Island		DMR		1:181454846-181455145	Unclassified_Cell_type_specific	1	CACNA1E	NM_000721	Body			777
355	cg10109500	GHSR	GHSR	5.61484e-21	0.30275	355	40657	-0.00834	0.871605	GHSR	cg10109500	GHSR;GHSR	NM_198407;NM_004122	1stExon;1stExon	Island				3:172165594-172166186	Unclassified_Cell_type_specific		GHSR	NM_198407	1stExon			2693
356	cg12816961	NKX6-2	NKX6-2	5.70181e-21	0.31055	356	50820	0.076699	0.136634	NKX6-2	cg12816961	NKX6-2	NM_177400	Body	Island		DMR		10:134598677-134599324	Unclassified_Cell_type_specific		NKX6-2	NM_177400	Body			84504
357	cg23338503	DOCK2	DOCK2	5.84133e-21	0.2935	357	90743	-0.035471	0.491722	DOCK2	cg23338503	DOCK2	NM_004946	Body	Island		DMR		5:169063792-169065472	NonGene_Associated		DOCK2	NM_004946	Body			1794
358	cg22798201	GABRA4	GABRA4	5.98675e-21	0.27135	358	88593	-0.121079	0.0185269	GABRA4	cg22798201	GABRA4	NM_000809	TSS200	Island		DMR					GABRA4	NM_000809	TSS200			2557
359	cg08447525	GPR149	GPR149	6.17437e-21	0.2353	359	34247	-0.080962	0.116076	GPR149	cg08447525	GPR149	NM_001038705	1stExon	Island			1				GPR149	NM_001038705	1stExon			344758
360	cg14489474	ADCYAP1	ADCYAP1	6.17437e-21	0.1527	360	57975	-0.19155	0.000179267	ADCYAP1	cg14489474	ADCYAP1;ADCYAP1	NM_001099733;NM_001117	Body;Body	Island			1				ADCYAP1	NM_001099733	Body			116
361	cg15146859	GALR1	GALR1	6.27092e-21	0.46785	361	60672	-0.062891	0.222505	GALR1	cg15146859	GALR1	NM_001480	TSS1500	Island		DMR					GALR1	NM_001480	TSS1500	1		2587
362	cg19725343	IGLON5	IGLON5	6.36775e-21	0.4002	362	77883	-0.031527	0.541152	IGLON5	cg19725343	IGLON5	NM_001101372	Body	Island		DMR		19:51830832-51831437	Unclassified	1	IGLON5	NM_001101372	Body			402665
363	cg05377226	DNM3	DNM3	6.46621e-21	0.41185	363	21774	0.08347	0.105169	DNM3	cg05377226	DNM3;DNM3	NM_015569;NM_001136127	1stExon;1stExon	Island		DMR					DNM3	NM_015569	1stExon			26052
364	cg15251385	SLC2A14	SLC2A14	6.62669e-21	0.1985	364	61049	-0.186714	0.000261968	SLC2A14	cg15251385	SLC2A14	NM_153449	TSS200	Island							SLC2A14	NM_153449	TSS200			144195
365	cg06769546	NKX6-2	NKX6-2	6.77224e-21	0.3075	365	27123	-0.033267	0.519039	NKX6-2	cg06769546	NKX6-2	NM_177400	TSS1500	Island		DMR		10:134600056-134601531	Unclassified_Cell_type_specific		NKX6-2	NM_177400	TSS1500			84504
366	cg13844591	CD1D	CD1D	6.77224e-21	0.3467	366	54976	-0.092761	0.0716398	CD1D	cg13844591	CD1D	NM_001766	5'UTR	Island			1				CD1D	NM_001766	5'UTR			912
367	cg22863523	CALCA	CALCA	6.81509e-21	0.40585	367	88874	0.006968	0.892594	CALCA	cg22863523	CALCA;CALCA;CALCA	NM_001741;NM_001033953;NM_001033952	TSS1500;TSS1500;TSS1500	Island		CDMR	1	11:14994775-14995234	Unclassified_Cell_type_specific		CALCA	NM_001741	TSS1500		waldman	796
368	cg09793121	OLIG2	OLIG2	6.84104e-21	0.23985	368	39431	0.091094	0.0769139	OLIG2	cg09793121	OLIG2;OLIG2	NM_005806;NM_005806	1stExon;5'UTR	Island	high-CpG:33320017-33320151		1	21:34397766-34398316	Unclassified		OLIG2	NM_005806	1stExon		humanlymph	10215
369	cg16494192	SLC18A3,CHAT	SLC18A3	6.84104e-21	0.1966	369	65740	-0.005939	0.908375	SLC18A3	cg16494192	SLC18A3;SLC18A3;CHAT	NM_003055;NM_003055;NM_020984	5'UTR;1stExon;5'UTR	Island				10:50818495-50818715	Unclassified_Cell_type_specific		SLC18A3	NM_003055	5'UTR			6572
370	cg20872937	GALR1	GALR1	7.53715e-21	0.37495	370	81944	-0.074455	0.148519	GALR1	cg20872937	GALR1	NM_001480	TSS200	Island		DMR	1				GALR1	NM_001480	TSS200	1		2587
371	cg05057720	CLEC14A	CLEC14A	7.63373e-21	0.1244	371	20425	-0.144505	0.00487788	CLEC14A	cg05057720	CLEC14A	NM_175060	1stExon	Island			1				CLEC14A	NM_175060	1stExon			161198
372	cg27058257	VSTM2B	VSTM2B	7.63373e-21	0.39565	372	105153	0.028796	0.576766	VSTM2B	cg27058257	VSTM2B	NM_001146339	Body	Island		DMR		19:30017398-30020288	Unclassified		VSTM2B	NM_001146339	Body			342865
373	cg10477621	FERD3L	FERD3L	7.73175e-21	0.1496	373	42108	-0.152124	0.00302576	FERD3L	cg10477621	FERD3L	NM_152898	1stExon	Island		RDMR	1				FERD3L	NM_152898	1stExon			222894
374	cg15987885	NMNAT2	NMNAT2	7.73175e-21	0.2829	374	63754	-0.025145	0.626022	NMNAT2	cg15987885	NMNAT2	NM_015039	Body	Island		RDMR		1:183385999-183386347	Unclassified_Cell_type_specific	1	NMNAT2	NM_015039	Body			23057
375	cg10192893	PHOX2B	PHOX2B	8.06896e-21	0.29155	375	41036	-0.006653	0.897423	PHOX2B	cg10192893	PHOX2B	NM_003924	Body	Island			1				PHOX2B	NM_003924	Body		sanger	8929
376	cg02328010	RYR2	RYR2	8.17297e-21	0.32875	376	9154	-0.078984	0.12529	RYR2	cg02328010	RYR2	NM_001035	Body	Island		CDMR					RYR2	NM_001035	Body			6262
377	cg19267861	MIR124-3	MIR124-3	8.17297e-21	0.23805	377	76135	0	1		cg19267861	MIR124-3	NR_029670	TSS200	Island							MIR124-3	NR_029670	TSS200	1
378	cg03905847	NKX6-2	NKX6-2	8.52828e-21	0.27315	378	15709	-0.016197	0.75361	NKX6-2	cg03905847	NKX6-2	NM_177400	TSS1500	Island							NKX6-2	NM_177400	TSS1500			84504
379	cg06164660	TMEM132C	TMEM132C	8.66111e-21	0.35725	379	24756	-0.110412	0.0318644	TMEM132C	cg06164660	TMEM132C	NM_001136103	TSS1500	Island		DMR				1	TMEM132C	NM_001136103	TSS1500			92293
380	cg02467990	VWC2	VWC2	8.7173e-21	0.36315	380	9724	-0.037	0.47323	VWC2	cg02467990	VWC2	NM_198570	TSS200	Island		DMR				1	VWC2	NM_198570	TSS200			375567
381	cg04390523	EDNRB	EDNRB	8.83015e-21	0.27875	381	17728	-0.09723	0.0589476	EDNRB	cg04390523	EDNRB;EDNRB;EDNRB	NM_000115;NM_001122659;NM_003991	5'UTR;TSS200;TSS200	Island		CDMR	1	13:78492285-78493698	Unclassified		EDNRB	NM_000115	5'UTR	1		1910
382	cg25616216	SNX32	SNX32	8.83015e-21	0.2824	382	99414	-0.239708	2.42996e-06	SNX32	cg25616216	SNX32	NM_152760	TSS1500	Island		DMR		11:65600508-65601777	Promoter_Associated	1	SNX32	NM_152760	TSS1500			254122
383	cg23359394	DOK5	DOK5	9.13055e-21	0.3327	383	90827	-0.016352	0.751325	DOK5	cg23359394	DOK5	NM_018431	TSS1500	Island		DMR					DOK5	NM_018431	TSS1500			55816
384	cg20014049	PTF1A	PTF1A	9.35464e-21	0.44895	384	79044	0.055742	0.2797	PTF1A	cg20014049	PTF1A	NM_178161	TSS200	Island		DMR				1	PTF1A	NM_178161	TSS200			256297
385	cg00480389	CBLN4	CBLN4	9.41862e-21	0.2001	385	1872	-0.002609	0.959676	CBLN4	cg00480389	CBLN4	NM_080617	TSS200	Island							CBLN4	NM_080617	TSS200			140689
386	cg10097295	FOXD3	FOXD3	9.86669e-21	0.1931	386	40608	0.245848	1.30855e-06	FOXD3	cg10097295	FOXD3	NM_012183	1stExon	Island		DMR				1	FOXD3	NM_012183	1stExon	1		27022
387	cg14453201	AHRR	AHRR	9.86669e-21	0.30655	387	57805	0.020137	0.696347	AHRR	cg14453201	AHRR	NM_020731	Body	Island		DMR					AHRR	NM_020731	Body	1		57491
388	cg20888142	SYN2	SYN2	9.86669e-21	0.252	388	81979	-0.416606	2.65883e-17	SYN2	cg20888142	SYN2;SYN2	NM_003178;NM_133625	TSS200;TSS200	Island						1	SYN2	NM_003178	TSS200			6854
389	cg16999370	QRFPR	QRFPR	9.92548e-21	0.3666	389	67748	-0.058297	0.258214	QRFPR	cg16999370	QRFPR	NM_198179	TSS200	Island							QRFPR	NM_198179	TSS200			84109
390	cg04842146	RALYL	RALYL	1.04563e-20	0.318	390	19521	0.047094	0.361199	RALYL	cg04842146	RALYL;RALYL;RALYL;RALYL	NM_001100391;NM_173848;NM_001100392;NM_001100393	TSS200;5'UTR;5'UTR;5'UTR	Island							RALYL	NM_001100391	TSS200			138046
391	cg05102581	EMILIN2	EMILIN2	1.07974e-20	0.44615	391	20613	0.008743	0.865468	EMILIN2	cg05102581	EMILIN2	NM_032048	Body	Island	high-CpG:2837469-2837635		1	18:2847419-2847535	Promoter_Associated	1	EMILIN2	NM_032048	Body			84034
392	cg15472739	LOC388692	LOC388692	1.08546e-20	0.1602	392	61805	0	1		cg15472739	LOC388692	NR_027002	Body	N_Shore						1	LOC388692	NR_027002	Body
393	cg27331524	WNT2	WNT2	1.08546e-20	0.3823	393	106296	-0.058777	0.254308	WNT2	cg27331524	WNT2;WNT2;WNT2	NR_024047;NM_003391;NM_003391	Body;5'UTR;1stExon	Island		DMR					WNT2	NR_024047	Body		miscellaneous	7472
394	cg09434193	HBA1	HBA1	1.10244e-20	0.21255	394	38096	0.045358	0.379192	HBA1	cg09434193	HBA1	NM_000558	Body	Island							HBA1	NM_000558	Body			3039
395	cg16619395	GPR149	GPR149	1.11931e-20	0.3816	395	66265	-0.037151	0.471431	GPR149	cg16619395	GPR149	NM_001038705	Body	N_Shore			1				GPR149	NM_001038705	Body			344758
396	cg17364114	SLC22A3	SLC22A3	1.12699e-20	0.38205	396	69143	-0.036063	0.484525	SLC22A3	cg17364114	SLC22A3	NM_021977	TSS200	Island			1			1	SLC22A3	NM_021977	TSS200			6581
397	cg02958321	B3GNT5,MCF2L2	B3GNT5	1.13393e-20	0.31445	397	11800	-0.161513	0.00163	B3GNT5	cg02958321	MCF2L2;B3GNT5	NM_015078;NM_032047	Body;5'UTR	Island				3:182970645-182972632	Unclassified_Cell_type_specific	1	MCF2L2	NM_015078	Body			84002
398	cg19580752	VENTX	VENTX	1.14159e-20	0.47115	398	77286	-0.031383	0.543003	VENTX	cg19580752	VENTX	NM_014468	TSS1500	Island			1				VENTX	NM_014468	TSS1500			27287
399	cg18507707	GABBR2	GABBR2	1.14884e-20	0.40425	399	73473	-0.170041	0.000902645	GABBR2	cg18507707	GABBR2	NM_005458	TSS200	Island		DMR					GABBR2	NM_005458	TSS200			9568
400	cg06499647	C2orf40	C2orf40	1.15656e-20	0.2529	400	25981	-0.163774	0.0013974	C2orf40	cg06499647	C2orf40	NM_032411	TSS200	Island			1	2:106681687-106682611	Unclassified_Cell_type_specific		C2orf40	NM_032411	TSS200	1		84417
401	cg18591107	DLX6,DLX6AS	DLX6	1.16385e-20	0.10235	401	73819	0.030549	0.553772	DLX6	cg18591107	DLX6AS;DLX6	NR_015448;NM_005222	Body;Body	Island		DMR	1	7:96634553-96635937	Unclassified_Cell_type_specific	1	DLX6AS	NR_015448	Body			1750
402	cg14614314	CALY	CALY	1.17928e-20	0.4881	402	58601	-0.048954	0.342525	CALY	cg14614314	CALY;CALY	NM_015722;NM_015722	5'UTR;1stExon	Island	high-CpG:135000358-135000555						CALY	NM_015722	5'UTR			50632
403	cg18755296	NPBWR1	NPBWR1	1.17928e-20	0.4036	403	74405	-0.068888	0.18139	NPBWR1	cg18755296	NPBWR1	NM_005285	TSS200	Island				8:53851799-53853144	Unclassified_Cell_type_specific		NPBWR1	NM_005285	TSS200			2831
404	cg19971716	QRFPR	QRFPR	1.18701e-20	0.39725	404	78872	-0.050902	0.323633	QRFPR	cg19971716	QRFPR	NM_198179	1stExon	Island		DMR	1				QRFPR	NM_198179	1stExon			84109
405	cg06410537	TLX3	TLX3	1.1922e-20	0.14355	405	25656	-0.020517	0.690909	TLX3	cg06410537	TLX3	NM_021025	1stExon	Island		DMR	1				TLX3	NM_021025	1stExon		humanlymph	30012
406	cg06653045	KCNJ2	KCNJ2	1.1922e-20	0.1751	406	26639	-0.201639	7.88208e-05	KCNJ2	cg06653045	KCNJ2	NM_000891	TSS1500	Island				17:68163925-68165074	Unclassified		KCNJ2	NM_000891	TSS1500			3759
407	cg02656891	C1orf94	C1orf94	1.19705e-20	0.3794	407	10532	0.031813	0.537482	C1orf94	cg02656891	C1orf94;C1orf94	NM_032884;NM_001134734	5'UTR;TSS200	Island							C1orf94	NM_032884	5'UTR			84970
408	cg24767148	PTF1A	PTF1A	1.19705e-20	0.3952	408	96272	0.026687	0.605003	PTF1A	cg24767148	PTF1A	NM_178161	1stExon	Island		DMR				1	PTF1A	NM_178161	1stExon			256297
409	cg27032232	DPP6	DPP6	1.20502e-20	0.2433	409	105040	-0.153141	0.00283418	DPP6	cg27032232	DPP6;DPP6	NM_001039350;NM_001039350	1stExon;5'UTR	Island							DPP6	NM_001039350	1stExon			1804
410	cg20003494	SNCA	SNCA	1.22383e-20	0.3456	410	79003	-0.199469	9.4388e-05	SNCA	cg20003494	SNCA;SNCA;SNCA;SNCA	NM_001146055;NM_000345;NM_001146054;NM_007308	5'UTR;5'UTR;5'UTR;5'UTR	N_Shore							SNCA	NM_001146055	5'UTR			6622
411	cg06360427	GALR1	GALR1	1.22898e-20	0.13395	411	25453	-0.078372	0.128255	GALR1	cg06360427	GALR1	NM_001480	1stExon	Island			1	18:74962541-74962972	Unclassified_Cell_type_specific		GALR1	NM_001480	1stExon	1		2587
412	cg16528511	RIPPLY2	RIPPLY2	1.22898e-20	0.4354	412	65864	-0.172098	0.000779443	RIPPLY2	cg16528511	RIPPLY2	NM_001009994	TSS200	Island		DMR	1				RIPPLY2	NM_001009994	TSS200			134701
413	cg20701486	NPHS2	NPHS2	1.25891e-20	0.3683	413	81359	0.046497	0.367327	NPHS2	cg20701486	NPHS2	NM_014625	TSS200	Island			1				NPHS2	NM_014625	TSS200			7827
414	cg18777119	VSTM2B	VSTM2B	1.26474e-20	0.42815	414	74509	0.033801	0.512351	VSTM2B	cg18777119	VSTM2B	NM_001146339	Body	Island		DMR		19:30017398-30020288	Unclassified		VSTM2B	NM_001146339	Body			342865
415	cg20600210	APCDD1L	APCDD1L	1.26474e-20	0.2824	415	80986	-0.13665	0.00780331	APCDD1L	cg20600210	APCDD1L	NM_153360	TSS200	Island						1	APCDD1L	NM_153360	TSS200			164284
416	cg26132320	MMP9	MMP9	1.27325e-20	0.21475	416	101301	-0.108634	0.0347423	MMP9	cg26132320	MMP9	NM_004994	Body	Island		RDMR		20:44640116-44641172	Unclassified	1	MMP9	NM_004994	Body		atlas	4318
417	cg15975865	GYPC	GYPC	1.28142e-20	0.3872	417	63703	-0.107666	0.0364018	GYPC	cg15975865	GYPC;GYPC;GYPC;GYPC	NM_016815;NM_002101;NM_002101;NM_016815	5'UTR;1stExon;5'UTR;1stExon	Island						1	GYPC	NM_016815	5'UTR			2995
418	cg26599006	GSC2	GSC2	1.29007e-20	0.4212	418	103240	NaN	NaN	GSC2	cg26599006	GSC2	NM_005315	Body	Island		DMR		22:19136359-19137652	Unclassified_Cell_type_specific		GSC2	NM_005315	Body			2928
419	cg23778149	LOC401463	LOC401463	1.29873e-20	0.30105	419	92342	0	1		cg23778149	LOC401463	NR_015374	Body	N_Shore			1				LOC401463	NR_015374	Body
420	cg25632105	CHRM2	CHRM2	1.31901e-20	0.2324	420	99489	-0.023468	0.649231	CHRM2	cg25632105	CHRM2;CHRM2;CHRM2;CHRM2;CHRM2;CHRM2;CHRM2;CHRM2;CHRM2;CHRM2	NM_001006627;NM_001006630;NM_001006630;NM_001006631;NM_001006629;NM_001006627;NM_000739;NM_001006632;NM_001006628;NM_001006626	1stExon;1stExon;5'UTR;TSS200;TSS1500;5'UTR;TSS200;TSS200;TSS1500;TSS200	N_Shore							CHRM2	NM_001006627	1stExon			1129
421	cg12072560	CIDEA	CIDEA	1.34002e-20	0.36985	421	48223	0.047248	0.359632	CIDEA	cg12072560	CIDEA;CIDEA	NM_198289;NM_001279	TSS1500;TSS200	Island						1	CIDEA	NM_198289	TSS1500			1149
422	cg06632027	SNCA	SNCA	1.34888e-20	0.38905	422	26516	-0.243714	1.62558e-06	SNCA	cg06632027	SNCA;SNCA;SNCA;SNCA	NM_001146055;NM_000345;NM_001146054;NM_007308	5'UTR;5'UTR;5'UTR;5'UTR	N_Shore							SNCA	NM_001146055	5'UTR			6622
423	cg12590600	SCRT2	SCRT2	1.35768e-20	0.1456	423	50053	0.04423	0.391166	SCRT2	cg12590600	SCRT2	NM_033129	Body	Island		DMR					SCRT2	NM_033129	Body			85508
424	cg17349389	LRRTM1,CTNNA2	LRRTM1	1.37917e-20	0.2108	424	69108	-0.135168	0.00850452	LRRTM1	cg17349389	CTNNA2;LRRTM1;CTNNA2	NM_004389;NM_178839;NM_001164883	Body;Body;Body	Island		CDMR	1				CTNNA2	NM_004389	Body			347730
425	cg05988267	RRN3P1	RRN3P1	1.41356e-20	0.27895	425	24140	-0.21978	1.62013e-05	RRN3P1	cg05988267	RRN3P1	NR_003370	TSS1500	Island				16:21831755-21832034	Promoter_Associated		RRN3P1	NR_003370	TSS1500
426	cg01461410	TBX18	TBX18	1.41965e-20	0.31335	426	5774	-0.081235	0.114851	TBX18	cg01461410	TBX18	NM_001080508	1stExon	Island		DMR				1	TBX18	NM_001080508	1stExon			9096
427	cg08774368	CHST2	CHST2	1.41965e-20	0.30295	427	35500	-0.250715	7.91776e-07	CHST2	cg08774368	CHST2	NM_004267	5'UTR	Island		DMR				1	CHST2	NM_004267	5'UTR			9435
428	cg05196820	GSX2	GSX2	1.42748e-20	0.3857	428	20980	-0.013561	0.792702	GSX2	cg05196820	GSX2	NM_133267	1stExon	Island	high-CpG:54661674-54661807	DMR	1	4:54965980-54967157	Unclassified_Cell_type_specific	1	GSX2	NM_133267	1stExon			170825
429	cg00423153	SPHKAP	SPHKAP	1.45138e-20	0.31205	429	1651	-0.070088	0.173887	SPHKAP	cg00423153	SPHKAP;SPHKAP	NM_030623;NM_001142644	TSS1500;TSS1500	S_Shore							SPHKAP	NM_030623	TSS1500			80309
430	cg01384488	NKX6-2	NKX6-2	1.45138e-20	0.32225	430	5442	-0.029923	0.561933	NKX6-2	cg01384488	NKX6-2	NM_177400	TSS1500	Island		DMR		10:134599762-134599909	Unclassified_Cell_type_specific		NKX6-2	NM_177400	TSS1500			84504
431	cg06500120	GSX2	GSX2	1.45138e-20	0.20915	431	25983	0.000375	0.994196	GSX2	cg06500120	GSX2	NM_133267	1stExon	Island	high-CpG:54661674-54661807	DMR	1	4:54965980-54967157	Unclassified_Cell_type_specific	1	GSX2	NM_133267	1stExon			170825
432	cg12041056	MIAT	MIAT	1.45138e-20	0.4024	432	48090	-0.04333	0.400886	MIAT	cg12041056	MIAT	NR_003491	TSS1500	Island	high-CpG:25383212-25383392	DMR				1	MIAT	NR_003491	TSS1500
433	cg24718971	RASGRF2	RASGRF2	1.45138e-20	0.3277	433	96082	-0.154364	0.00261855	RASGRF2	cg24718971	RASGRF2	NM_006909	TSS1500	Island	high-CpG:80291780-80292575					1	RASGRF2	NM_006909	TSS1500		cangenes	5924
434	cg16288089	TAC1	TAC1	1.47417e-20	0.2283	434	64871	-0.06058	0.24	TAC1	cg16288089	TAC1;TAC1;TAC1;TAC1;TAC1;TAC1;TAC1;TAC1	NM_013996;NM_013998;NM_013996;NM_003182;NM_003182;NM_013998;NM_013997;NM_013997	5'UTR;1stExon;1stExon;1stExon;5'UTR;5'UTR;1stExon;5'UTR	Island							TAC1	NM_013996	5'UTR		atlas	6863
435	cg04568492	ACTA1	ACTA1	1.48076e-20	0.43035	435	18431	0.088912	0.0842845	ACTA1	cg04568492	ACTA1	NM_001100	Body	Island							ACTA1	NM_001100	Body			58
436	cg05736768	DPYS	DPYS	1.48076e-20	0.277	436	23113	-0.033847	0.511786	DPYS	cg05736768	DPYS;DPYS	NM_001385;NM_001385	1stExon;5'UTR	Island							DPYS	NM_001385	1stExon			1807
437	cg17241776	DLEU7	DLEU7	1.49058e-20	0.2675	437	68701	0.035611	0.490021	DLEU7	cg17241776	DLEU7	NM_198989	1stExon	Island							DLEU7	NM_198989	1stExon			220107
438	cg23757446	ONECUT2	ONECUT2	1.50065e-20	0.2074	438	92294	0.311049	6.3516e-10	ONECUT2	cg23757446	ONECUT2	NM_004852	1stExon	Island		DMR					ONECUT2	NM_004852	1stExon			9480
439	cg17509220	CACNA1A	CACNA1A	1.51069e-20	0.42755	439	69728	-0.036085	0.484256	CACNA1A	cg17509220	CACNA1A;CACNA1A	NM_001127222;NM_001127221	1stExon;1stExon	Island	high-CpG:13477913-13478086	DMR		19:13616935-13617358	Unclassified_Cell_type_specific	1	CACNA1A	NM_001127222	1stExon			773
440	cg01893212	VWC2	VWC2	1.53467e-20	0.39235	440	7404	-0.034858	0.499245	VWC2	cg01893212	VWC2	NM_198570	TSS200	Island		DMR				1	VWC2	NM_198570	TSS200			375567
441	cg10512745	DMRTA2	DMRTA2	1.5449e-20	0.52495	441	42265	-0.079662	0.122072	DMRTA2	cg10512745	DMRTA2	NM_032110	Body	Island		DMR					DMRTA2	NM_032110	Body			63950
442	cg02164046	SST	SST	1.56934e-20	0.17485	442	8543	-0.074474	0.148415	SST	cg02164046	SST;SST	NM_001048;NM_001048	1stExon;5'UTR	Island			1				SST	NM_001048	1stExon			6750
443	cg14834938	ISL1	ISL1	1.60864e-20	0.3662	443	59464	0.004833	0.925383	ISL1	cg14834938	ISL1	NM_002202	TSS200	Island		DMR				1	ISL1	NM_002202	TSS200			3670
444	cg00197313	NEFL	NEFL	1.64877e-20	0.2211	444	817	0.016221	0.753263	NEFL	cg00197313	NEFL	NM_006158	1stExon	Island		DMR					NEFL	NM_006158	1stExon			4747
445	cg00929798	CALY	CALY	1.65969e-20	0.2652	445	3724	-0.064933	0.20782	CALY	cg00929798	CALY	NM_015722	5'UTR	Island		DMR					CALY	NM_015722	5'UTR			50632
446	cg18451814	OTX2	OTX2	1.67111e-20	0.23455	446	73252	0.096049	0.0621064	OTX2	cg18451814	OTX2	NM_021728	TSS1500	Island		CDMR					OTX2	NM_021728	TSS1500		atlas	5015
447	cg18082337	ZIC4	ZIC4	1.67879e-20	0.2977	447	71777	0.098735	0.0551169	ZIC4	cg18082337	ZIC4;ZIC4;ZIC4	NM_001168378;NM_032153;NM_001168379	Body;Body;Body	Island		RDMR	1				ZIC4	NM_001168378	Body			84107
448	cg23642130	ZNF536	ZNF536	1.67879e-20	0.28265	448	91845	-0.13944	0.00662097	ZNF536	cg23642130	ZNF536	NM_014717	5'UTR	Island							ZNF536	NM_014717	5'UTR			9745
449	cg16862295	SHISA3	SHISA3	1.71681e-20	0.42555	449	67276	-0.082432	0.109583	SHISA3	cg16862295	SHISA3	NM_001080505	TSS200	Island							SHISA3	NM_001080505	TSS200	1		152573
450	cg17911318	GALR1	GALR1	1.71681e-20	0.21015	450	71119	-0.117225	0.0226416	GALR1	cg17911318	GALR1	NM_001480	TSS200	Island		DMR	1				GALR1	NM_001480	TSS200	1		2587
451	cg26734696	HS3ST4	HS3ST4	1.72804e-20	0.49315	451	103789	-0.116514	0.0234814	HS3ST4	cg26734696	HS3ST4	NM_006040	1stExon	Island		DMR				1	HS3ST4	NM_006040	1stExon			9951
452	cg02914422	PDE1C	PDE1C	1.76784e-20	0.25555	452	11593	-0.135674	0.00825918	PDE1C	cg02914422	PDE1C	NM_005020	5'UTR	Island		CDMR				1	PDE1C	NM_005020	5'UTR			5137
453	cg23253569	OLIG2	OLIG2	1.76784e-20	0.314	453	90404	0.065579	0.203317	OLIG2	cg23253569	OLIG2	NM_005806	TSS200	Island	high-CpG:33320017-33320151	DMR	1	21:34397766-34398316	Unclassified		OLIG2	NM_005806	TSS200		humanlymph	10215
454	cg01188592	RSPO4	RSPO4	1.76815e-20	0.37675	454	4798	-0.02136	0.6789	RSPO4	cg01188592	RSPO4;RSPO4;RSPO4;RSPO4	NM_001029871;NM_001040007;NM_001029871;NM_001040007	5'UTR;1stExon;1stExon;5'UTR	Island		DMR				1	RSPO4	NM_001029871	5'UTR			343637
455	cg07792478	MIR124-2	MIR124-2	1.76815e-20	0.2337	455	31469	0	1		cg07792478	MIR124-2	NR_029669	TSS1500	Island							MIR124-2	NR_029669	TSS1500	1
456	cg09442654	FAM150A	FAM150A	1.76815e-20	0.16465	456	38129	-0.01872	0.716759	FAM150A	cg09442654	FAM150A;FAM150A	NM_207413;NM_207413	5'UTR;1stExon	Island		DMR					FAM150A	NM_207413	5'UTR			389658
457	cg27212234	ATP4A	ATP4A	1.76815e-20	0.29785	457	105799	-0.129791	0.0115447	ATP4A	cg27212234	ATP4A	NM_000704	Body	Island			1	19:36048604-36049438	Unclassified	1	ATP4A	NM_000704	Body			495
458	cg27277463	FAM19A2	FAM19A2	1.78005e-20	0.4572	458	106045	0.099933	0.0522162	FAM19A2	cg27277463	FAM19A2	NM_178539	5'UTR	Island				12:62584842-62585603	Unclassified		FAM19A2	NM_178539	5'UTR			338811
459	cg08831002	SP8	SP8	1.79227e-20	0.24355	459	35685	-0.0168	0.744751	SP8	cg08831002	SP8;SP8	NM_198956;NM_182700	5'UTR;Body	S_Shore				7:20825230-20826620	Unclassified_Cell_type_specific		SP8	NM_198956	5'UTR			221833
460	cg24083324	PROX1	PROX1	1.8204e-20	0.40005	460	93643	-0.235771	3.58271e-06	PROX1	cg24083324	PROX1	NM_002763	5'UTR	Island							PROX1	NM_002763	5'UTR	1		5629
461	cg03659519	GALR1	GALR1	1.84954e-20	0.27575	461	14741	-0.067101	0.193009	GALR1	cg03659519	GALR1	NM_001480	TSS200	Island		DMR	1				GALR1	NM_001480	TSS200	1		2587
462	cg27649239	LBXCOR1	LBXCOR1	1.86225e-20	0.278	462	107580	-0.015461	0.764475	LBXCOR1	cg27649239	LBXCOR1	NM_001031807	Body	Island		DMR		15:68120270-68120849	Unclassified_Cell_type_specific		LBXCOR1	NM_001031807	Body
463	cg13012916	SFTA3	SFTA3	1.89183e-20	0.1845	463	51473	0.085603	0.0965435	SFTA3	cg13012916	SFTA3	NM_001101341	Body	Island		DMR					SFTA3	NM_001101341	Body			253970
464	cg16498194	FZD10	FZD10	1.90481e-20	0.18505	464	65752	0.054693	0.288857	FZD10	cg16498194	FZD10	NM_007197	1stExon	Island							FZD10	NM_007197	1stExon			11211
465	cg07085962	POM121L2	POM121L2	1.91353e-20	0.2671	465	28553	-0.09491	0.065283	POM121L2	cg07085962	POM121L2;POM121L2	NM_033482;NM_033482	5'UTR;1stExon	Island			1	6:27279877-27280918	Promoter_Associated	1	POM121L2	NM_033482	5'UTR			94026
466	cg19651694	PHOX2A	PHOX2A	1.91353e-20	0.214	466	77610	-0.094724	0.0658151	PHOX2A	cg19651694	PHOX2A;PHOX2A	NM_005169;NM_005169	1stExon;5'UTR	Island				11:71955056-71955381	Unclassified_Cell_type_specific	1	PHOX2A	NM_005169	1stExon	1		401
467	cg13801416	AKR1B1	AKR1B1	1.97912e-20	0.2502	467	54810	-0.11597	0.0241418	AKR1B1	cg13801416	AKR1B1	NM_001628	TSS200	Island	high-CpG:133794344-133794604	DMR		7:134142875-134144626	Promoter_Associated		AKR1B1	NM_001628	TSS200	1		231
468	cg05302386	PTGDR	PTGDR	1.98851e-20	0.57535	468	21430	-0.129498	0.0117353	PTGDR	cg05302386	PTGDR;PTGDR	NM_000953;NM_000953	1stExon;5'UTR	Island				14:52734091-52735077	Unclassified_Cell_type_specific		PTGDR	NM_000953	1stExon	1		5729
469	cg16640855	NEUROD1	NEUROD1	1.98851e-20	0.29745	469	66365	-0.086934	0.0914512	NEUROD1	cg16640855	NEUROD1	NM_002500	Body				1				NEUROD1	NM_002500	Body			4760
470	cg07176264	SCTR	SCTR	2.01981e-20	0.477	470	28970	0.062778	0.223333	SCTR	cg07176264	SCTR;SCTR	NM_002980;NM_002980	1stExon;5'UTR	Island	high-CpG:119998435-119998530						SCTR	NM_002980	1stExon			6344
471	cg16800708	DLK1	DLK1	2.03333e-20	0.1401	471	67081	-0.065936	0.200869	DLK1	cg16800708	DLK1	NM_003836	TSS1500	Island							DLK1	NM_003836	TSS1500	1		8788
472	cg12882697	SLC6A3	SLC6A3	2.04737e-20	0.28665	472	51037	-0.050122	0.331118	SLC6A3	cg12882697	SLC6A3	NM_001044	TSS200	Island		DMR		5:1445415-1445570	Unclassified_Cell_type_specific	1	SLC6A3	NM_001044	TSS200		cangenes	6531
473	cg23697417	RSPO4	RSPO4	2.11739e-20	0.4647	473	92100	-0.083917	0.103314	RSPO4	cg23697417	RSPO4;RSPO4	NM_001040007;NM_001029871	TSS200;TSS200	Island		DMR				1	RSPO4	NM_001040007	TSS200			343637
474	cg19456540	SIX6	SIX6	2.16189e-20	0.19065	474	76812	0.010731	0.835271	SIX6	cg19456540	SIX6	NM_007374	1stExon	Island			1				SIX6	NM_007374	1stExon			4990
475	cg19901801	SYT6	SYT6	2.16189e-20	0.2612	475	78575	-0.057589	0.26405	SYT6	cg19901801	SYT6	NM_205848	TSS1500	Island		DMR	1	1:114696969-114697150	Unclassified_Cell_type_specific		SYT6	NM_205848	TSS1500			148281
476	cg27593384	CDH2	CDH2	2.16189e-20	0.3707	476	107378	-0.164554	0.00132453	CDH2	cg27593384	CDH2	NM_001792	Body	Island		DMR		18:25755553-25755710	Unclassified_Cell_type_specific		CDH2	NM_001792	Body			1000
477	cg01614020	NEFL	NEFL	2.17644e-20	0.44025	477	6350	0.077332	0.133411	NEFL	cg01614020	NEFL	NM_006158	TSS200	Island		DMR	1	8:24814079-24814435	Unclassified_Cell_type_specific		NEFL	NM_006158	TSS200			4747
478	cg07973435	SIM1	SIM1	2.19155e-20	0.1905	478	32233	-0.0068	0.895164	SIM1	cg07973435	SIM1	NM_005068	Body	Island		RDMR					SIM1	NM_005068	Body			6492
479	cg08939095	BNC1	BNC1	2.20218e-20	0.3447	479	36189	-0.16518	0.00126859	BNC1	cg08939095	BNC1	NM_001717	Body	Island						1	BNC1	NM_001717	Body			646
480	cg13671919	LOC642597	LOC642597	2.20218e-20	0.221	480	54185	0	1		cg13671919	LOC642597	NM_001145194	Body	Island	high-CpG:5186870-5186876		1			1	LOC642597	NM_001145194	Body
481	cg02215070	AKR1B1	AKR1B1	2.21715e-20	0.2307	481	8705	-0.268906	1.10284e-07	AKR1B1	cg02215070	AKR1B1	NM_001628	TSS200	Island	high-CpG:133794344-133794604	CDMR		7:134142875-134144626	Promoter_Associated		AKR1B1	NM_001628	TSS200	1		231
482	cg15929698	NPY	NPY	2.22811e-20	0.2514	482	63548	-0.023128	0.653992	NPY	cg15929698	NPY	NM_000905	TSS200	Island							NPY	NM_000905	TSS200		atlas	4852
483	cg26948907	FOXC2	FOXC2	2.22811e-20	0.30135	483	104708	-0.02306	0.654941	FOXC2	cg26948907	FOXC2;FOXC2	NM_005251;NM_005251	1stExon;3'UTR	Island							FOXC2	NM_005251	1stExon		cis	2303
484	cg06003986	BRUNOL4	BRUNOL4	2.36199e-20	0.4151	484	24202	0	1		cg06003986	BRUNOL4;BRUNOL4;BRUNOL4;BRUNOL4	NM_001025088;NM_020180;NM_001025089;NM_001025087	Body;Body;Body;Body	Island		DMR	1				BRUNOL4	NM_001025088	Body
485	cg23632875	TCERG1L	TCERG1L	2.36199e-20	0.43835	485	91795	-0.162628	0.00151121	TCERG1L	cg23632875	TCERG1L	NM_174937	TSS1500	Island		DMR		10:133109462-133110380	Unclassified_Cell_type_specific	1	TCERG1L	NM_174937	TSS1500			256536
486	cg09656389	PAX6	PAX6	2.39976e-20	0.21625	486	38943	-0.009991	0.846484	PAX6	cg09656389	PAX6	NM_001127612	TSS1500	Island				11:31839024-31839969	Unclassified_Cell_type_specific		PAX6	NM_001127612	TSS1500	1	atlas	5080
487	cg24158594	TOX	TOX	2.45966e-20	0.50575	487	93976	-0.184852	0.000302414	TOX	cg24158594	TOX	NM_014729	Body	Island							TOX	NM_014729	Body			9760
488	cg26460471	GRP	GRP	2.49869e-20	0.36895	488	102663	-0.027135	0.598943	GRP	cg26460471	GRP;GRP;GRP	NM_001012513;NM_002091;NM_001012512	TSS200;TSS200;TSS200	Island			1				GRP	NM_001012513	TSS200		waldman	2922
489	cg06737561	CHAT	CHAT	2.51125e-20	0.18905	489	26965	-0.084722	0.100036	CHAT	cg06737561	CHAT;CHAT;CHAT;CHAT;CHAT;CHAT;CHAT	NM_020549;NM_020985;NM_001142929;NM_020984;NM_001142934;NM_020986;NM_001142933	TSS1500;5'UTR;TSS1500;5'UTR;TSS1500;5'UTR;TSS1500	Island							CHAT	NM_020549	TSS1500			1103
490	cg18336674	TLX3	TLX3	2.51125e-20	0.13645	490	72788	-0.010483	0.839027	TLX3	cg18336674	TLX3	NM_021025	TSS1500	Island							TLX3	NM_021025	TSS1500		humanlymph	30012
491	cg07113642	CPXM1	CPXM1	2.59192e-20	0.22875	491	28671	-0.082288	0.110203	CPXM1	cg07113642	CPXM1;CPXM1	NM_019609;NM_019609	5'UTR;1stExon	Island	high-CpG:2729253-2729300			20:2780246-2781714	Unclassified	1	CPXM1	NM_019609	5'UTR			56265
492	cg25900085	MIR124-2	MIR124-2	2.59192e-20	0.3624	492	100391	0	1		cg25900085	MIR124-2	NR_029669	TSS200	S_Shore							MIR124-2	NR_029669	TSS200	1
493	cg03774514	FOXA2	FOXA2	2.70455e-20	0.15125	493	15239	0.066457	0.197325	FOXA2	cg03774514	FOXA2;FOXA2	NM_021784;NM_153675	Body;Body	Island		DMR					FOXA2	NM_021784	Body	1		3170
494	cg00254133	NTSR1	NTSR1	2.74772e-20	0.28955	494	996	0.085594	0.0965764	NTSR1	cg00254133	NTSR1;NTSR1	NM_002531;NM_002531	5'UTR;1stExon	Island		DMR		20:61337791-61340701	Unclassified	1	NTSR1	NM_002531	5'UTR			4923
495	cg05542262	RASGRF2	RASGRF2	2.81575e-20	0.44955	495	22336	-0.164427	0.00133619	RASGRF2	cg05542262	RASGRF2	NM_006909	TSS200	Island	high-CpG:80291780-80292575			5:80256332-80256837	Unclassified_Cell_type_specific	1	RASGRF2	NM_006909	TSS200		cangenes	5924
496	cg02237470	NPBWR1	NPBWR1	2.98573e-20	0.39705	496	8789	-0.046206	0.370335	NPBWR1	cg02237470	NPBWR1	NM_005285	TSS200	Island		DMR		8:53851799-53853144	Unclassified_Cell_type_specific		NPBWR1	NM_005285	TSS200			2831
497	cg19760241	LHX1	LHX1	2.98573e-20	0.2003	497	78057	0.17692	0.000549021	LHX1	cg19760241	LHX1	NM_005568	Body	Island		DMR					LHX1	NM_005568	Body			3975
498	cg10940462	NRXN2	NRXN2	3.03348e-20	0.3073	498	43922	-0.155426	0.00244346	NRXN2	cg10940462	NRXN2;NRXN2	NM_138732;NM_015080	Body;Body	Island			1				NRXN2	NM_138732	Body		cis	9379
499	cg06046431	BDNF	BDNF	3.06352e-20	0.22745	499	24345	0.078906	0.125666	BDNF	cg06046431	BDNF	NM_170731	TSS1500	Island		DMR					BDNF	NM_170731	TSS1500			627
500	cg14289246	SFRP2	SFRP2	3.06352e-20	0.36325	500	57117	-0.13379	0.00920665	SFRP2	cg14289246	SFRP2	NM_003013	TSS1500	Island		DMR		4:154709210-154711062	Unclassified_Cell_type_specific		SFRP2	NM_003013	TSS1500	1		6423
501	cg16049690	BTNL9	BTNL9	3.06352e-20	0.16085	501	64028	0.091312	0.0762065	BTNL9	cg16049690	BTNL9	NM_152547	Body	Island		DMR					BTNL9	NM_152547	Body			153579
502	cg16166796	PTPRN	PTPRN	3.06352e-20	0.345	502	64422	-0.041845	0.417244	PTPRN	cg16166796	PTPRN	NM_002846	TSS200	Island	high-CpG:219881937-219882505		1				PTPRN	NM_002846	TSS200			5798
503	cg18952796	NPTX2	NPTX2	3.11234e-20	0.1753	503	75104	-0.056376	0.274253	NPTX2	cg18952796	NPTX2;NPTX2	NM_002523;NM_002523	5'UTR;1stExon	Island						1	NPTX2	NM_002523	5'UTR			4885
504	cg13177747	RSPO2	RSPO2	3.15562e-20	0.3323	504	52002	0.000867	0.986591	RSPO2	cg13177747	RSPO2	NM_178565	TSS200	S_Shore				8:109095889-109095960	Unclassified_Cell_type_specific	1	RSPO2	NM_178565	TSS200		cis	340419
505	cg26333837	NEUROG3	NEUROG3	3.15562e-20	0.2129	505	102140	0.058971	0.252739	NEUROG3	cg26333837	NEUROG3	NM_020999	Body	Island		DMR		10:71332402-71333844	Unclassified		NEUROG3	NM_020999	Body			50674
506	cg03145999	ZSCAN18	ZSCAN18	3.26307e-20	0.3023	506	12577	0.07424	0.149701	ZSCAN18	cg03145999	ZSCAN18;ZSCAN18	NR_027135;NM_001145542	TSS200;TSS200	Island							ZSCAN18	NR_027135	TSS200			65982
507	cg00575005	RIPPLY2	RIPPLY2	3.27352e-20	0.28815	507	2278	-0.178979	0.000471398	RIPPLY2	cg00575005	RIPPLY2	NM_001009994	TSS200	Island		DMR	1				RIPPLY2	NM_001009994	TSS200			134701
508	cg13294849	SOX2OT	SOX2OT	3.27352e-20	0.2761	508	52431	0.091378	0.075994	SOX2OT	cg13294849	SOX2OT	NR_004053	Body	N_Shelf		CDMR					SOX2OT	NR_004053	Body
509	cg25718467	LOC145845	LOC145845	3.27352e-20	0.33835	509	99775	0	1		cg25718467	LOC145845	NR_024264	Body	Island		RDMR					LOC145845	NR_024264	Body
510	cg22491927	CACNA1A	CACNA1A	3.29551e-20	0.48515	510	87503	-0.057972	0.260875	CACNA1A	cg22491927	CACNA1A;CACNA1A;CACNA1A;CACNA1A	NM_001127222;NM_001127222;NM_001127221;NM_001127221	5'UTR;1stExon;1stExon;5'UTR	Island	high-CpG:13478044-13478418			19:13616935-13617358	Unclassified_Cell_type_specific	1	CACNA1A	NM_001127222	5'UTR			773
511	cg08272731	LHX8	LHX8	3.31928e-20	0.3199	511	33527	0.009126	0.859628	LHX8	cg08272731	LHX8	NM_001001933	Body	Island		DMR					LHX8	NM_001001933	Body			431707
512	cg06962944	TOX2	TOX2	3.37223e-20	0.235	512	28018	-0.096435	0.06106	TOX2	cg06962944	TOX2;TOX2;TOX2	NM_001098796;NM_001098797;NM_032883	TSS200;Body;TSS200	Island		DMR				1	TOX2	NM_001098796	TSS200			84969
513	cg07552803	NEFM	NEFM	3.38901e-20	0.14115	513	30476	-0.218685	1.78936e-05	NEFM	cg07552803	NEFM;NEFM	NM_001105541;NM_005382	TSS1500;1stExon	Island	high-CpG:24827142-24827330			8:24771076-24771368	Unclassified_Cell_type_specific	1	NEFM	NM_001105541	TSS1500			4741
514	cg18277754	ALK	ALK	3.38901e-20	0.32855	514	72571	0.056279	0.275079	ALK	cg18277754	ALK;ALK	NM_004304;NM_004304	5'UTR;1stExon	Island			1				ALK	NM_004304	5'UTR		sanger	238
515	cg20987924	FOXB1	FOXB1	3.41272e-20	0.24265	515	82336	0.010372	0.840711	FOXB1	cg20987924	FOXB1	NM_012182	5'UTR	Island		DMR	1			1	FOXB1	NM_012182	5'UTR			27023
516	cg14882700	OTOP1	OTOP1	3.43654e-20	0.32175	516	59671	0.003686	0.943064	OTOP1	cg14882700	OTOP1	NM_177998	1stExon	Island							OTOP1	NM_177998	1stExon			133060
517	cg01535698	FMN2	FMN2	3.46042e-20	0.30095	517	6019	-0.135176	0.00850049	FMN2	cg01535698	FMN2	NM_020066	TSS200	Island	high-CpG:238321690-238322183	DMR				1	FMN2	NM_020066	TSS200			56776
518	cg17480760	CA3	CA3	3.48478e-20	0.1656	518	69603	-0.071302	0.166528	CA3	cg17480760	CA3	NM_005181	TSS200	Island			1				CA3	NM_005181	TSS200			761
519	cg06469345	DRD5	DRD5	3.50233e-20	0.20555	519	25882	-0.00289	0.95534	DRD5	cg06469345	DRD5	NM_000798	TSS200	Island							DRD5	NM_000798	TSS200			1816
520	cg07213036	CDX2	CDX2	3.50233e-20	0.46285	520	29157	0.080041	0.120299	CDX2	cg07213036	CDX2	NM_001265	1stExon	Island			1				CDX2	NM_001265	1stExon	1	humanlymph	1045
521	cg27247697	CD8A	CD8A	3.5269e-20	0.25655	521	105926	-0.072249	0.160956	CD8A	cg27247697	CD8A;CD8A;CD8A;CD8A;CD8A;CD8A	NM_001145873;NM_171827;NM_001768;NR_027353;NM_171827;NM_001768	5'UTR;1stExon;5'UTR;Body;5'UTR;1stExon	Island	high-CpG:86871546-86871629	DMR	1	2:87017016-87018745	Unclassified_Cell_type_specific	1	CD8A	NM_001145873	5'UTR			925
522	cg19385628	GRM7	GRM7	3.58324e-20	0.24095	522	76538	-0.017905	0.728597	GRM7	cg19385628	GRM7;GRM7	NM_181874;NM_000844	Body;Body	Island							GRM7	NM_181874	Body			2917
523	cg14763548	VSX1	VSX1	3.63904e-20	0.4819	523	59178	0.044731	0.385815	VSX1	cg14763548	VSX1;VSX1	NM_014588;NM_199425	1stExon;1stExon	Island		DMR				1	VSX1	NM_014588	1stExon			30813
524	cg02631468	VSX1	VSX1	3.65224e-20	0.2916	524	10409	0.105004	0.0413112	VSX1	cg02631468	VSX1;VSX1	NM_199425;NM_014588	TSS200;TSS200	Island		DMR		20:25062679-25063451	Unclassified_Cell_type_specific	1	VSX1	NM_199425	TSS200			30813
525	cg02736420	SOX21	SOX21	3.65224e-20	0.27555	525	10893	-0.051881	0.314405	SOX21	cg02736420	SOX21	NM_007084	TSS200	Island							SOX21	NM_007084	TSS200			11166
526	cg21300373	MARCH1	MARCH1	3.65224e-20	0.11375	526	83470	0	1		cg21300373	MARCH1	NM_001166373	TSS200	Island							MARCH1	NM_001166373	TSS200			2050-08-16
527	cg16897114	KCNA5	KCNA5	3.67785e-20	0.35415	527	67403	0.068425	0.184347	KCNA5	cg16897114	KCNA5;KCNA5	NM_002234;NM_002234	5'UTR;1stExon	Island			1			1	KCNA5	NM_002234	5'UTR			3741
528	cg20944305	P2RY1	P2RY1	3.73678e-20	0.44035	528	82144	-0.149342	0.00361135	P2RY1	cg20944305	P2RY1	NM_002563	1stExon	Island				3:152553583-152553733	Promoter_Associated		P2RY1	NM_002563	1stExon			5028
529	cg07033372	SLC32A1	SLC32A1	3.74871e-20	0.3519	529	28327	0.034842	0.499447	SLC32A1	cg07033372	SLC32A1	NM_080552	TSS200	Island							SLC32A1	NM_080552	TSS200			140679
530	cg14060496	BHLHE23	BHLHE23	3.74871e-20	0.3112	530	56021	0.013448	0.794391	BHLHE23	cg14060496	BHLHE23	NM_080606	TSS200	Island		DMR					BHLHE23	NM_080606	TSS200			128408
531	cg14381623	LHX3	LHX3	3.74871e-20	0.2332	531	57512	0.096438	0.0610501	LHX3	cg14381623	LHX3;LHX3	NM_014564;NM_178138	Body;Body	Island							LHX3	NM_014564	Body			8022
532	cg12080391	KCNA1	KCNA1	3.80432e-20	0.17445	532	48262	-0.033914	0.510938	KCNA1	cg12080391	KCNA1	NM_000217	TSS200	Island		CDMR	1			1	KCNA1	NM_000217	TSS200			3736
533	cg12395205	CIDEA	CIDEA	3.86934e-20	0.33795	533	49329	0.036576	0.478319	CIDEA	cg12395205	CIDEA;CIDEA	NM_001279;NM_198289	Body;TSS200	Island			1			1	CIDEA	NM_001279	Body			1149
534	cg05223720	CALN1	CALN1	3.9871e-20	0.42255	534	21095	0.110595	0.0315796	CALN1	cg05223720	CALN1;CALN1;CALN1	NM_001017440;NM_001017440;NM_031468	5'UTR;1stExon;Body	Island		DMR					CALN1	NM_001017440	5'UTR			83698
535	cg13078140	SLIT2	SLIT2	3.9871e-20	0.29265	535	51684	-0.101089	0.0495402	SLIT2	cg13078140	SLIT2	NM_004787	TSS200	Island							SLIT2	NM_004787	TSS200	1		9353
536	cg27315742	VGLL2	VGLL2	3.9871e-20	0.3145	536	106222	-0.041372	0.422531	VGLL2	cg27315742	VGLL2;VGLL2	NM_153453;NM_182645	TSS200;TSS200	Island		DMR				1	VGLL2	NM_153453	TSS200			245806
537	cg01574663	HS3ST2	HS3ST2	4.03587e-20	0.25345	537	6206	-0.017956	0.727858	HS3ST2	cg01574663	HS3ST2	NM_006043	TSS200	Island						1	HS3ST2	NM_006043	TSS200			9956
538	cg07586272	GPR83	GPR83	4.03587e-20	0.3243	538	30630	-0.065542	0.203578	GPR83	cg07586272	GPR83;GPR83	NM_016540;NM_016540	1stExon;5'UTR	Island	high-CpG:93774223-93774301		1			1	GPR83	NM_016540	1stExon			10888
539	cg11546137	HOXD11	HOXD11	4.03587e-20	0.19635	539	46132	-0.015505	0.763815	HOXD11	cg11546137	HOXD11	NM_021192	1stExon	N_Shore	high-CpG:176680606-176680908						HOXD11	NM_021192	1stExon		sanger	3237
540	cg01912921	FOXC1	FOXC1	4.06396e-20	0.38815	540	7488	-0.170449	0.000876879	FOXC1	cg01912921	FOXC1	NM_001453	1stExon	Island	high-CpG:1556543-1556796						FOXC1	NM_001453	1stExon	1		2296
541	cg04207084	PTPRN2	PTPRN2	4.23312e-20	0.18535	541	16945	-0.001505	0.976737	PTPRN2	cg04207084	PTPRN2;PTPRN2;PTPRN2	NM_002847;NM_130842;NM_130843	Body;Body;Body	Island				7:157477245-157477931	Unclassified_Cell_type_specific		PTPRN2	NM_002847	Body			5799
542	cg10615414	SLC32A1	SLC32A1	4.23312e-20	0.34845	542	42679	-0.04142	0.421989	SLC32A1	cg10615414	SLC32A1	NM_080552	TSS200	Island							SLC32A1	NM_080552	TSS200			140679
543	cg07914084	RYR2	RYR2	4.26247e-20	0.4258	543	31994	0.097399	0.0585059	RYR2	cg07914084	RYR2	NM_001035	Body	Island		DMR					RYR2	NM_001035	Body			6262
544	cg19484420	GYPC	GYPC	4.29247e-20	0.1816	544	76920	-0.188705	0.000224338	GYPC	cg19484420	GYPC;GYPC	NM_016815;NM_002101	Body;Body	Island		DMR				1	GYPC	NM_016815	Body			2995
545	cg09360770	FOXC2	FOXC2	4.32367e-20	0.3181	545	37815	-0.242271	1.88036e-06	FOXC2	cg09360770	FOXC2	NM_005251	TSS1500	Island		DMR		16:86599354-86601143	Unclassified_Cell_type_specific		FOXC2	NM_005251	TSS1500		cis	2303
546	cg04475027	TMEM132C	TMEM132C	4.35427e-20	0.24315	546	18039	-0.086568	0.0928296	TMEM132C	cg04475027	TMEM132C	NM_001136103	Body	Island						1	TMEM132C	NM_001136103	Body			92293
547	cg12164612	KCNA4	KCNA4	4.46296e-20	0.3556	547	48569	0.008043	0.876152	KCNA4	cg12164612	KCNA4	NM_002233	5'UTR	Island							KCNA4	NM_002233	5'UTR			3739
548	cg13096208	ST8SIA3	ST8SIA3	4.53467e-20	0.32275	548	51746	0.023342	0.650997	ST8SIA3	cg13096208	ST8SIA3;ST8SIA3	NM_015879;NM_015879	1stExon;5'UTR	Island							ST8SIA3	NM_015879	1stExon			51046
549	cg05769349	TBX5	TBX5	4.60714e-20	0.24745	549	23227	-0.010693	0.835841	TBX5	cg05769349	TBX5;TBX5	NM_080717;NM_000192	TSS1500;TSS1500	Island				12:114846576-114847225	Unclassified_Cell_type_specific		TBX5	NM_080717	TSS1500	1		6910
550	cg14055896	CACNG8	CACNG8	4.64027e-20	0.3811	550	55998	-0.03467	0.501565	CACNG8	cg14055896	CACNG8	NM_031895	Body	Island						1	CACNG8	NM_031895	Body			59283
551	cg03885271	BHLHE23	BHLHE23	4.67243e-20	0.328	551	15620	-0.054924	0.286827	BHLHE23	cg03885271	BHLHE23	NM_080606	1stExon	Island		DMR					BHLHE23	NM_080606	1stExon			128408
552	cg15593298	PAQR9	PAQR9	4.6973e-20	0.15265	552	62219	-0.08197	0.111593	PAQR9	cg15593298	PAQR9	NM_198504	1stExon	Island		DMR				1	PAQR9	NM_198504	1stExon			344838
553	cg19194373	EDN3	EDN3	4.6973e-20	0.1393	553	75873	-0.268227	1.19021e-07	EDN3	cg19194373	EDN3;EDN3;EDN3;EDN3;EDN3;EDN3;EDN3;EDN3	NM_000114;NM_207033;NM_207034;NM_207032;NM_207033;NM_000114;NM_207032;NM_207034	5'UTR;1stExon;1stExon;5'UTR;5'UTR;1stExon;1stExon;5'UTR	Island			1				EDN3	NM_000114	5'UTR			1908
554	cg05783915	EMX2OS,EMX2	EMX2OS	4.81554e-20	0.27865	554	23276	-0.150706	0.00331236	EMX2OS	cg05783915	EMX2;EMX2;EMX2OS;EMX2;EMX2	NM_004098;NM_004098;NR_002791;NM_001165924;NM_001165924	1stExon;5'UTR;Body;1stExon;5'UTR	Island							EMX2	NM_004098	1stExon
555	cg01729827	CBLN4	CBLN4	4.89261e-20	0.3498	555	6763	-0.016481	0.74943	CBLN4	cg01729827	CBLN4	NM_080617	1stExon	Island		DMR					CBLN4	NM_080617	1stExon			140689
556	cg19590532	RUNX3	RUNX3	4.92726e-20	0.16365	556	77335	-0.264013	1.90167e-07	RUNX3	cg19590532	RUNX3;RUNX3	NM_001031680;NM_004350	Body;Body	Island							RUNX3	NM_001031680	Body	1	cis	864
557	cg20072442	LRRTM1,CTNNA2	LRRTM1	5.0954e-20	0.4178	557	79250	-0.064954	0.207671	LRRTM1	cg20072442	CTNNA2;LRRTM1;CTNNA2	NM_004389;NM_178839;NM_001164883	Body;Body;Body	Island		CDMR	1				CTNNA2	NM_004389	Body			347730
558	cg09516959	CRHR2	CRHR2	5.2694e-20	0.1509	558	38437	0.002679	0.95859	CRHR2	cg09516959	CRHR2	NM_001883	Body	Island		DMR	1				CRHR2	NM_001883	Body			1395
559	cg19161124	DPP6	DPP6	5.29725e-20	0.1551	559	75779	-0.150062	0.00345059	DPP6	cg19161124	DPP6	NM_001039350	TSS1500	Island		RDMR					DPP6	NM_001039350	TSS1500			1804
560	cg25079102	TBX5	TBX5	5.29725e-20	0.3196	560	97455	0.029183	0.57165	TBX5	cg25079102	TBX5;TBX5;TBX5;TBX5	NM_181486;NM_000192;NM_181486;NM_080717	1stExon;5'UTR;5'UTR;5'UTR	Island		DMR					TBX5	NM_181486	1stExon	1		6910
561	cg06327407	CPXM1	CPXM1	5.33426e-20	0.3201	561	25330	-0.018764	0.716134	CPXM1	cg06327407	CPXM1	NM_019609	TSS200	Island				20:2780246-2781714	Unclassified	1	CPXM1	NM_019609	TSS200			56265
562	cg01495122	SFRP1	SFRP1	5.3732e-20	0.33565	562	5864	-0.191761	0.000176289	SFRP1	cg01495122	SFRP1	NM_003012	TSS200	Island	high-CpG:41285990-41286287			8:41166558-41167095	Unclassified_Cell_type_specific	1	SFRP1	NM_003012	TSS200	1		6422
563	cg10569606	KCNA1	KCNA1	5.45743e-20	0.29905	563	42494	-0.026322	0.60994	KCNA1	cg10569606	KCNA1	NM_000217	TSS200	Island			1			1	KCNA1	NM_000217	TSS200			3736
564	cg18347642	KCNIP4	KCNIP4	5.49805e-20	0.1682	564	72829	-0.08375	0.104004	KCNIP4	cg18347642	KCNIP4	NM_147182	TSS1500	Island		DMR				1	KCNIP4	NM_147182	TSS1500			80333
565	cg08013557	ZIC4	ZIC4	5.68584e-20	0.1977	565	32381	0.113503	0.0273439	ZIC4	cg08013557	ZIC4;ZIC4;ZIC4	NM_001168378;NM_032153;NM_001168379	Body;Body;Body	N_Shore							ZIC4	NM_001168378	Body			84107
566	cg09854626	SOX8	SOX8	5.7262e-20	0.28325	566	39678	-0.017406	0.735873	SOX8	cg09854626	SOX8	NM_014587	TSS1500	Island		DMR					SOX8	NM_014587	TSS1500		cis	30812
567	cg13379731	MIR663B,NCRNA00164	MIR663B	5.92102e-20	0.1081	567	52778	0	1		cg13379731	NCRNA00164;MIR663B	NR_027020;NR_031608	TSS200;TSS1500	Island				2:133014965-133015779	Unclassified		NCRNA00164	NR_027020	TSS200
568	cg18229521	SLC24A4	SLC24A4	5.95381e-20	0.25615	568	72383	-0.123855	0.0159822	SLC24A4	cg18229521	SLC24A4;SLC24A4;SLC24A4	NM_153647;NM_153648;NM_153646	1stExon;5'UTR;1stExon	Island						1	SLC24A4	NM_153647	1stExon			123041
569	cg22130262	MOS	MOS	5.95381e-20	0.3115	569	86294	-0.006817	0.894899	MOS	cg22130262	MOS	NM_005372	1stExon	Island							MOS	NM_005372	1stExon		miscellaneous	4342
570	cg12160317	OTOP1	OTOP1	5.99581e-20	0.20815	570	48547	-0.020499	0.691168	OTOP1	cg12160317	OTOP1	NM_177998	Body	Island							OTOP1	NM_177998	Body			133060
571	cg22702328	CA10	CA10	6.20082e-20	0.2597	571	88240	-0.102922	0.0455303	CA10	cg22702328	CA10;CA10;CA10;CA10	NM_020178;NM_001082534;NM_001082533;NM_020178	1stExon;5'UTR;5'UTR;5'UTR	Island	high-CpG:47590669-47591231					1	CA10	NM_020178	1stExon			56934
572	cg20521389	GFRA2	GFRA2	6.46821e-20	0.4819	572	80751	-0.120996	0.0186078	GFRA2	cg20521389	GFRA2;GFRA2;GFRA2	NM_001165038;NM_001165039;NM_001495	Body;Body;Body	Island							GFRA2	NM_001165038	Body			2675
573	cg07849944	A2BP1	A2BP1	6.57306e-20	0.32065	573	31750	-0.087623	0.0889039	A2BP1	cg07849944	A2BP1;A2BP1	NM_001142333;NM_018723	5'UTR;5'UTR			DMR					A2BP1	NM_001142333	5'UTR
574	cg06675190	ACAN	ACAN	6.67813e-20	0.34825	574	26721	-0.110602	0.0315694	ACAN	cg06675190	ACAN;ACAN	NM_001135;NM_013227	TSS1500;TSS1500	Island						1	ACAN	NM_001135	TSS1500			176
575	cg15775921	PAX3	PAX3	6.71371e-20	0.2018	575	62961	-0.099243	0.0538708	PAX3	cg15775921	PAX3;PAX3;PAX3;PAX3;PAX3;PAX3	NM_181458;NM_181461;NM_181459;NM_181460;NM_181457;NM_001127366	Body;Body;Body;Body;Body;Body	Island		DMR	1			1	PAX3	NM_181458	Body		sanger	5077
576	cg18639233	SIX6	SIX6	6.71371e-20	0.38285	576	73989	0.073767	0.152317	SIX6	cg18639233	SIX6	NM_007374	TSS200	Island			1				SIX6	NM_007374	TSS200			4990
577	cg09011231	MIR663B,NCRNA00164	MIR663B	6.93107e-20	0.1849	577	36464	0	1		cg09011231	NCRNA00164;MIR663B	NR_027020;NR_031608	TSS200;TSS1500	Island				2:133014965-133015779	Unclassified		NCRNA00164	NR_027020	TSS200
578	cg22629111	FAM78B	FAM78B	6.93107e-20	0.10095	578	87978	-0.0408	0.428975	FAM78B	cg22629111	FAM78B	NM_001017961	Body	Island		DMR		1:166135153-166135523	Unclassified_Cell_type_specific	1	FAM78B	NM_001017961	Body			149297
579	cg04098339	SLC10A4	SLC10A4	6.98005e-20	0.1217	579	16469	0.211143	3.49986e-05	SLC10A4	cg04098339	SLC10A4	NM_152679	1stExon	Island		DMR	1	4:48484734-48486402	Unclassified_Cell_type_specific	1	SLC10A4	NM_152679	1stExon			201780
580	cg02317400	VENTX	VENTX	7.03011e-20	0.30045	580	9118	-0.030357	0.556273	VENTX	cg02317400	VENTX	NM_014468	TSS1500	Island			1				VENTX	NM_014468	TSS1500			27287
581	cg02012703	VSTM2B	VSTM2B	7.06801e-20	0.48135	581	7929	0.039456	0.444348	VSTM2B	cg02012703	VSTM2B	NM_001146339	TSS1500	Island							VSTM2B	NM_001146339	TSS1500			342865
582	cg23487201	APCDD1L	APCDD1L	7.06801e-20	0.21665	582	91264	-0.118081	0.0216654	APCDD1L	cg23487201	APCDD1L	NM_153360	TSS200	Island						1	APCDD1L	NM_153360	TSS200			164284
583	cg14140647	EMILIN2	EMILIN2	7.10487e-20	0.33905	583	56372	-0.097561	0.0580864	EMILIN2	cg14140647	EMILIN2	NM_032048	Body	Island		DMR				1	EMILIN2	NM_032048	Body			84034
584	cg17448335	CRHBP	CRHBP	7.10487e-20	0.3815	584	69469	0.159341	0.00188641	CRHBP	cg17448335	CRHBP	NM_001882	Body	Island		DMR	1				CRHBP	NM_001882	Body			1393
585	cg23832237	RAB37	RAB37	7.22064e-20	0.14795	585	92501	-0.112017	0.0294428	RAB37	cg23832237	RAB37	NM_175738	TSS200	Island							RAB37	NM_175738	TSS200			326624
586	cg10980436	NPHS2	NPHS2	7.27215e-20	0.2294	586	44074	-0.00138	0.97867	NPHS2	cg10980436	NPHS2;NPHS2	NM_014625;NM_014625	1stExon;5'UTR	Island			1				NPHS2	NM_014625	1stExon			7827
587	cg15699267	MIR124-3	MIR124-3	7.44176e-20	0.3473	587	62672	0	1		cg15699267	MIR124-3	NR_029670	TSS1500	Island		DMR					MIR124-3	NR_029670	TSS1500	1
588	cg18664869	PCDHB15	PCDHB15	7.44176e-20	0.29335	588	74072	-0.148022	0.00392358	PCDHB15	cg18664869	PCDHB15	NM_018935	TSS200	N_Shore		RDMR					PCDHB15	NM_018935	TSS200		cangenes	56121
589	cg05406791	CSDA	CSDA	7.49246e-20	0.12745	589	21888	-0.002438	0.962315	CSDA	cg05406791	CSDA;CSDA;CSDA;CSDA	NM_003651;NM_003651;NM_001145426;NM_001145426	1stExon;5'UTR;5'UTR;1stExon	Island	high-CpG:10766965-10767574			12:10875766-10876264	Promoter_Associated	1	CSDA	NM_003651	1stExon			8531
590	cg14953590	VGLL2	VGLL2	7.54597e-20	0.2513	590	59940	-0.019452	0.706198	VGLL2	cg14953590	VGLL2;VGLL2	NM_153453;NM_182645	TSS200;TSS200	Island		DMR				1	VGLL2	NM_153453	TSS200			245806
591	cg17161250	C2orf40	C2orf40	7.60182e-20	0.4929	591	68372	0.029885	0.562434	C2orf40	cg17161250	C2orf40;C2orf40	NM_032411;NM_032411	1stExon;5'UTR	Island		DMR	1	2:106681687-106682611	Unclassified_Cell_type_specific		C2orf40	NM_032411	1stExon	1		84417
592	cg14123923	POU4F1	POU4F1	7.65666e-20	0.3385	592	56292	-0.134577	0.00879993	POU4F1	cg14123923	POU4F1	NM_006237	Body	Island		CDMR	1			1	POU4F1	NM_006237	Body		atlas	5457
593	cg03175653	GALR1	GALR1	7.77923e-20	0.2467	593	12705	-0.1049	0.0415132	GALR1	cg03175653	GALR1	NM_001480	TSS1500	Island			1				GALR1	NM_001480	TSS1500	1		2587
594	cg14328457	STAC2	STAC2	7.97367e-20	0.2767	594	57284	-0.21168	3.33931e-05	STAC2	cg14328457	STAC2	NM_198993	Body	Island		DMR	1				STAC2	NM_198993	Body			342667
595	cg18467168	IQSEC1	IQSEC1	8.2452e-20	0.2912	595	73318	-0.015964	0.757047	IQSEC1	cg18467168	IQSEC1	NM_001134382	TSS200	Island	high-CpG:13089547-13089986	DMR	1	3:13114522-13115654	Unclassified	1	IQSEC1	NM_001134382	TSS200			9922
596	cg22229906	BCAT1	BCAT1	8.30471e-20	0.3219	596	86646	-0.001429	0.977908	BCAT1	cg22229906	BCAT1	NM_005504	Body	N_Shore		RDMR	1				BCAT1	NM_005504	Body			586
597	cg13759674	GRIN1	GRIN1	8.35025e-20	0.34125	597	54604	-0.047149	0.360637	GRIN1	cg13759674	GRIN1;GRIN1;GRIN1	NM_000832;NM_007327;NM_021569	Body;Body;Body	Island		DMR		9:140050904-140052040	Promoter_Associated	1	GRIN1	NM_000832	Body			2902
598	cg27122213	OTX2	OTX2	8.35025e-20	0.3368	598	105430	0.069668	0.176483	OTX2	cg27122213	OTX2	NM_021728	5'UTR	Island		DMR					OTX2	NM_021728	5'UTR		atlas	5015
599	cg19423622	PTPRN2	PTPRN2	8.41029e-20	0.3314	599	76675	0.04415	0.392022	PTPRN2	cg19423622	PTPRN2;PTPRN2;PTPRN2	NM_002847;NM_130842;NM_130843	Body;Body;Body	Island		DMR		7:158362682-158362775	Unclassified_Cell_type_specific		PTPRN2	NM_002847	Body			5799
600	cg12072964	LAMA1	LAMA1	8.46603e-20	0.44905	600	48225	-0.024437	0.635787	LAMA1	cg12072964	LAMA1	NM_005559	Body	Island		DMR					LAMA1	NM_005559	Body			284217
601	cg19803052	TMEM196	TMEM196	8.53114e-20	0.27185	601	78208	-0.160457	0.00175034	TMEM196	cg19803052	TMEM196	NM_152774	TSS1500	S_Shore							TMEM196	NM_152774	TSS1500			256130
602	cg13786089	ZFR2	ZFR2	8.57814e-20	0.3131	602	54732	-0.270028	9.71735e-08	ZFR2	cg13786089	ZFR2;ZFR2;ZFR2	NR_027149;NM_015174;NM_001145640	TSS200;TSS200;TSS200	Island				19:3868698-3869123	Unclassified_Cell_type_specific		ZFR2	NR_027149	TSS200			23217
603	cg21287054	TTYH1	TTYH1	8.57814e-20	0.30165	603	83423	-0.170098	0.000898992	TTYH1	cg21287054	TTYH1;TTYH1	NM_020659;NM_001005367	Body;Body	Island			1	19:54927869-54928460	Unclassified_Cell_type_specific		TTYH1	NM_020659	Body			57348
604	cg13946520	CD8A	CD8A	8.85417e-20	0.36305	604	55447	0.07348	0.153924	CD8A	cg13946520	CD8A;CD8A;CD8A;CD8A	NM_001145873;NM_171827;NM_001768;NR_027353	Body;Body;Body;Body	Island		DMR	1	2:87017016-87018745	Unclassified_Cell_type_specific		CD8A	NM_001145873	Body			925
605	cg20302133	KCNA3	KCNA3	8.85417e-20	0.5151	605	80023	-0.088475	0.0858274	KCNA3	cg20302133	KCNA3	NM_002232	1stExon	Island				1:111216338-111218035	Promoter_Associated		KCNA3	NM_002232	1stExon			3738
606	cg11445123	CPXM1	CPXM1	8.91946e-20	0.3466	606	45824	-0.123739	0.0160816	CPXM1	cg11445123	CPXM1	NM_019609	TSS200	Island		DMR		20:2780246-2781714	Unclassified	1	CPXM1	NM_019609	TSS200			56265
607	cg18759990	DPP10	DPP10	8.98053e-20	0.11075	607	74430	0.156105	0.00233724	DPP10	cg18759990	DPP10;DPP10	NM_001004360;NM_020868	Body;Body	Island		CDMR					DPP10	NM_001004360	Body			57628
608	cg26987597	FOXF2	FOXF2	9.04679e-20	0.4617	608	104854	-0.043152	0.402822	FOXF2	cg26987597	FOXF2	NM_001452	1stExon	Island		DMR		6:1391098-1391541	Unclassified_Cell_type_specific		FOXF2	NM_001452	1stExon			2295
609	cg17816394	GNG4	GNG4	9.11231e-20	0.21085	609	70741	-0.113761	0.026993	GNG4	cg17816394	GNG4;GNG4;GNG4;GNG4;GNG4	NM_001098722;NM_004485;NM_004485;NM_001098721;NM_001098721	TSS1500;1stExon;5'UTR;1stExon;5'UTR	Island		DMR				1	GNG4	NM_001098722	TSS1500			2786
610	cg14123942	GRIN3A	GRIN3A	9.42358e-20	0.3748	610	56293	-0.0759	0.140778	GRIN3A	cg14123942	GRIN3A;GRIN3A	NM_133445;NM_133445	5'UTR;1stExon	Island							GRIN3A	NM_133445	5'UTR			116443
611	cg04050867	RSPO2	RSPO2	9.47505e-20	0.3084	611	16302	0.11	0.0325117	RSPO2	cg04050867	RSPO2;RSPO2	NM_178565;NM_178565	1stExon;5'UTR	Island		DMR				1	RSPO2	NM_178565	1stExon		cis	340419
612	cg14073722	CA10	CA10	9.47505e-20	0.3515	612	56070	-0.022467	0.663253	CA10	cg14073722	CA10;CA10;CA10;CA10	NM_020178;NM_001082534;NM_001082533;NM_020178	1stExon;5'UTR;5'UTR;5'UTR	Island	high-CpG:47590669-47591231						CA10	NM_020178	1stExon			56934
613	cg18918349	NR2E1	NR2E1	9.62568e-20	0.35365	613	74992	-0.032605	0.5274	NR2E1	cg18918349	NR2E1	NM_003269	TSS200	Island			1				NR2E1	NM_003269	TSS200			7101
614	cg13612083	C6orf174	C6orf174	9.78168e-20	0.18405	614	53907	-0.359356	5.77651e-13	C6orf174	cg13612083	C6orf174	NM_001012279	Body	Island							C6orf174	NM_001012279	Body
615	cg21135135	WBSCR17	WBSCR17	9.85227e-20	0.34565	615	82854	0.002978	0.953983	WBSCR17	cg21135135	WBSCR17	NM_022479	TSS200	Island						1	WBSCR17	NM_022479	TSS200			64409
616	cg08870743	OLIG2	OLIG2	9.92003e-20	0.4191	616	35882	0.106328	0.0388024	OLIG2	cg08870743	OLIG2	NM_005806	TSS200	Island	high-CpG:33320017-33320151	DMR	1	21:34397766-34398316	Unclassified		OLIG2	NM_005806	TSS200		humanlymph	10215
617	cg22049569	CACNG8	CACNG8	9.98862e-20	0.3517	617	86014	-0.073882	0.151679	CACNG8	cg22049569	CACNG8	NM_031895	1stExon	Island				19:54466221-54466571	Unclassified_Cell_type_specific		CACNG8	NM_031895	1stExon			59283
618	cg05604079	QRFPR	QRFPR	1.00655e-19	0.5268	618	22565	-0.079162	0.124443	QRFPR	cg05604079	QRFPR	NM_198179	TSS200	Island							QRFPR	NM_198179	TSS200			84109
619	cg07012770	EMILIN2	EMILIN2	1.00899e-19	0.232	619	28222	-0.027221	0.597791	EMILIN2	cg07012770	EMILIN2	NM_032048	1stExon	Island		DMR	1			1	EMILIN2	NM_032048	1stExon			84034
620	cg11789612	ITPKA	ITPKA	1.00899e-19	0.19025	620	47073	0.460896	2.81285e-21	ITPKA	cg11789612	ITPKA	NM_002220	Body	Island			1			1	ITPKA	NM_002220	Body			3706
621	cg13765939	MIAT	MIAT	1.00899e-19	0.36865	621	54635	-0.006515	0.89954	MIAT	cg13765939	MIAT	NR_003491	TSS1500	Island	high-CpG:25383212-25383392	DMR				1	MIAT	NR_003491	TSS1500
622	cg18147366	CR1	CR1	1.00899e-19	0.25505	622	72070	-0.072579	0.159048	CR1	cg18147366	CR1;CR1;CR1;CR1	NM_000573;NM_000651;NM_000651;NM_000573	5'UTR;5'UTR;1stExon;1stExon	N_Shore		DMR		1:207669509-207669831	Unclassified_Cell_type_specific		CR1	NM_000573	5'UTR			1378
623	cg03306374	PRKCB	PRKCB	1.03427e-19	0.14945	623	13202	-0.360705	4.66637e-13	PRKCB	cg03306374	PRKCB;PRKCB;PRKCB;PRKCB	NM_002738;NM_002738;NM_212535;NM_212535	1stExon;5'UTR;5'UTR;1stExon	Island	high-CpG:23754772-23755017			16:23847106-23847494	Promoter_Associated	1	PRKCB	NM_002738	1stExon	1		5579
624	cg02874376	DLK1	DLK1	1.0417e-19	0.28325	624	11435	-0.156707	0.00224648	DLK1	cg02874376	DLK1;DLK1	NM_003836;NM_003836	1stExon;5'UTR	Island							DLK1	NM_003836	1stExon	1		8788
625	cg14711866	STOX2	STOX2	1.0674e-19	0.18835	625	58998	-0.095985	0.0622808	STOX2	cg14711866	STOX2	NM_020225	TSS1500	Island		DMR				1	STOX2	NM_020225	TSS1500			56977
626	cg01583131	BDNF	BDNF	1.07539e-19	0.20575	626	6243	0.00908	0.86033	BDNF	cg01583131	BDNF	NM_170731	TSS1500	S_Shore		CDMR					BDNF	NM_170731	TSS1500			627
627	cg23906738	NKX2-1	NKX2-1	1.09274e-19	0.27435	627	92826	-0.03092	0.548971	NKX2-1	cg23906738	NKX2-1;NKX2-1	NM_003317;NM_001079668	Body;Body	Island		DMR					NKX2-1	NM_003317	Body		sanger	7080
628	cg14409023	OTX2OS1	OTX2OS1	1.11016e-19	0.41575	628	57627	0	1		cg14409023	OTX2OS1	NR_029385	Body	N_Shore		DMR					OTX2OS1	NR_029385	Body
629	cg03981954	FEZF1	FEZF1	1.11663e-19	0.29825	629	16030	0.194009	0.000147289	FEZF1	cg03981954	FEZF1;FEZF1	NM_001024613;NM_001160264	3'UTR;3'UTR	N_Shore							FEZF1	NM_001024613	3'UTR			389549
630	cg16783744	DPYS	DPYS	1.11663e-19	0.14605	630	67011	-0.121872	0.0177656	DPYS	cg16783744	DPYS	NM_001385	Body	Island							DPYS	NM_001385	Body			1807
631	cg08757742	RASGRF2	RASGRF2	1.14433e-19	0.3174	631	35457	-0.199508	9.40852e-05	RASGRF2	cg08757742	RASGRF2	NM_006909	TSS200	Island	high-CpG:80291780-80292575			5:80256332-80256837	Unclassified_Cell_type_specific	1	RASGRF2	NM_006909	TSS200		cangenes	5924
632	cg04926361	SFTA3	SFTA3	1.15101e-19	0.14425	632	19903	0.062289	0.226967	SFTA3	cg04926361	SFTA3;SFTA3	NM_001101341;NM_001101341	5'UTR;1stExon	N_Shore							SFTA3	NM_001101341	5'UTR			253970
633	cg24225517	NR2E1	NR2E1	1.15101e-19	0.35735	633	94226	-0.116549	0.0234394	NR2E1	cg24225517	NR2E1	NM_003269	TSS200	Island		DMR	1	6:108486964-108487114	Unclassified_Cell_type_specific		NR2E1	NM_003269	TSS200			7101
634	cg08065231	ZNF177	ZNF177	1.2111e-19	0.20205	634	32589	0.243417	1.67524e-06	ZNF177	cg08065231	ZNF177	NM_003451	TSS200	Island							ZNF177	NM_003451	TSS200			7730
635	cg00741836	DOK5	DOK5	1.21602e-19	0.47435	635	2982	0.038893	0.450878	DOK5	cg00741836	DOK5	NM_018431	TSS200	Island		DMR					DOK5	NM_018431	TSS200			55816
636	cg05956679	HBA2	HBA2	1.21602e-19	0.16155	636	23995	0.037699	0.464906	HBA2	cg05956679	HBA2	NM_000517	Body	Island							HBA2	NM_000517	Body			3040
637	cg11068946	NKX6-2	NKX6-2	1.21602e-19	0.1835	637	44385	-0.032718	0.525962	NKX6-2	cg11068946	NKX6-2	NM_177400	1stExon	Island		DMR		10:134598677-134599324	Unclassified_Cell_type_specific		NKX6-2	NM_177400	1stExon			84504
638	cg21694941	PENK	PENK	1.23552e-19	0.1205	638	84798	-0.043444	0.399652	PENK	cg21694941	PENK;PENK;PENK	NM_006211;NM_001135690;NM_006211	5'UTR;5'UTR;1stExon	Island							PENK	NM_006211	5'UTR			5179
639	cg09473315	LOC283999	LOC283999	1.24454e-19	0.1098	639	38252	0	1		cg09473315	LOC283999	NM_001145529	Body	Island		DMR		17:76227564-76228866	Unclassified_Cell_type_specific	1	LOC283999	NM_001145529	Body
640	cg11528849	NEUROD1	NEUROD1	1.25346e-19	0.3469	640	46062	-0.007697	0.881439	NEUROD1	cg11528849	NEUROD1	NM_002500	Body					2:182542760-182543029	Unclassified_Cell_type_specific	1	NEUROD1	NM_002500	Body			4760
641	cg10784386	THBS4	THBS4	1.26068e-19	0.3706	641	43333	0.05768	0.263294	THBS4	cg10784386	THBS4	NM_003248	TSS200	Island							THBS4	NM_003248	TSS200			7060
642	cg11229513	PRDM14	PRDM14	1.26068e-19	0.21095	642	44993	0.036934	0.474027	PRDM14	cg11229513	PRDM14	NM_024504	TSS1500	Island		DMR				1	PRDM14	NM_024504	TSS1500			63978
643	cg09032973	PCDHA1	PCDHA1	1.26777e-19	0.11755	643	36544	0.125537	0.0145939	PCDHA1	cg09032973	PCDHA1;PCDHA1;PCDHA1	NM_031410;NM_031411;NM_018900	1stExon;1stExon;1stExon	Island							PCDHA1	NM_031410	1stExon			56147
644	cg14265823	CCDC140,PAX3	CCDC140	1.26777e-19	0.18215	644	56995	-0.009399	0.855469	CCDC140	cg14265823	PAX3;PAX3;CCDC140;PAX3;PAX3;PAX3;PAX3;PAX3;PAX3	NM_181460;NM_013942;NM_153038;NM_000438;NM_181457;NM_181458;NM_181459;NM_181461;NM_001127366	1stExon;1stExon;5'UTR;1stExon;1stExon;1stExon;1stExon;1stExon;1stExon	Island							PAX3	NM_181460	1stExon			151278
645	cg07135032	LMX1A	LMX1A	1.34586e-19	0.17205	645	28772	0.022097	0.668479	LMX1A	cg07135032	LMX1A	NM_177398	Body	Island							LMX1A	NM_177398	Body			4009
646	cg18206017	RIPPLY2	RIPPLY2	1.35336e-19	0.2769	646	72296	-0.188566	0.000226805	RIPPLY2	cg18206017	RIPPLY2	NM_001009994	Body	Island		DMR	1				RIPPLY2	NM_001009994	Body			134701
647	cg26622320	EDNRB	EDNRB	1.35336e-19	0.1919	647	103329	-0.032275	0.531594	EDNRB	cg26622320	EDNRB;EDNRB;EDNRB;EDNRB;EDNRB	NM_000115;NM_001122659;NM_001122659;NM_003991;NM_003991	5'UTR;1stExon;5'UTR;1stExon;5'UTR	Island		RDMR		13:78492285-78493698	Unclassified		EDNRB	NM_000115	5'UTR	1		1910
648	cg20771178	STK33	STK33	1.36312e-19	0.23395	648	81623	-0.331467	3.81925e-11	STK33	cg20771178	STK33	NM_030906	TSS200	Island		DMR		11:8615426-8616049	Unclassified	1	STK33	NM_030906	TSS200			65975
649	cg06785999	SIX6	SIX6	1.40741e-19	0.463	649	27193	0.041078	0.425839	SIX6	cg06785999	SIX6;SIX6	NM_007374;NM_007374	1stExon;5'UTR	Island		DMR	1				SIX6	NM_007374	1stExon			4990
650	cg07311313	CDX2	CDX2	1.40741e-19	0.37545	650	29522	-0.038567	0.454685	CDX2	cg07311313	CDX2	NM_001265	TSS200	Island				13:28542832-28543666	Unclassified_Cell_type_specific		CDX2	NM_001265	TSS200	1	humanlymph	1045
651	cg05962092	KCNA7	KCNA7	1.41323e-19	0.20995	651	24009	-0.072988	0.156705	KCNA7	cg05962092	KCNA7	NM_031886	1stExon	Island				19:49575630-49575941	Unclassified_Cell_type_specific		KCNA7	NM_031886	1stExon			3743
652	cg08572611	ACTL6B	ACTL6B	1.41323e-19	0.242	652	34749	-0.15594	0.00236261	ACTL6B	cg08572611	ACTL6B	NM_016188	Body	Island				7:100253594-100254246	Unclassified_Cell_type_specific	1	ACTL6B	NM_016188	Body			51412
653	cg19593767	TOX2	TOX2	1.41323e-19	0.1945	653	77361	-0.158928	0.00193907	TOX2	cg19593767	TOX2;TOX2;TOX2	NM_001098796;NM_001098797;NM_032883	TSS200;Body;TSS200	Island		DMR				1	TOX2	NM_001098796	TSS200			84969
654	cg00690148	C1QL2	C1QL2	1.435e-19	0.2801	654	2774	0.079426	0.123186	C1QL2	cg00690148	C1QL2;C1QL2	NM_182528;NM_182528	1stExon;5'UTR	Island							C1QL2	NM_182528	1stExon			165257
655	cg02574509	FMN2	FMN2	1.44411e-19	0.25875	655	10170	-0.090003	0.0805301	FMN2	cg02574509	FMN2;FMN2	NM_020066;NM_020066	5'UTR;1stExon	Island	high-CpG:238321690-238322183			1:240255245-240255478	Unclassified_Cell_type_specific	1	FMN2	NM_020066	5'UTR			56776
656	cg19600750	OTX2	OTX2	1.44411e-19	0.1951	656	77397	0.091692	0.0749861	OTX2	cg19600750	OTX2	NM_021728	5'UTR	Island		DMR					OTX2	NM_021728	5'UTR		atlas	5015
657	cg18349138	CHODL	CHODL	1.45435e-19	0.2981	657	72839	-0.121136	0.0184709	CHODL	cg18349138	CHODL	NM_024944	TSS200	Island							CHODL	NM_024944	TSS200			140578
658	cg00910695	RSPO2	RSPO2	1.46299e-19	0.40075	658	3657	0.112364	0.0289414	RSPO2	cg00910695	RSPO2;RSPO2	NM_178565;NM_178565	1stExon;5'UTR	Island		DMR				1	RSPO2	NM_178565	1stExon		cis	340419
659	cg16793394	OTX2	OTX2	1.46299e-19	0.26545	659	67054	0.119854	0.0197577	OTX2	cg16793394	OTX2	NM_021728	TSS1500	Island		CDMR					OTX2	NM_021728	TSS1500		atlas	5015
660	cg15140703	STAG3,GPC2	STAG3	1.47357e-19	0.27755	660	60650	-0.214367	2.63489e-05	STAG3	cg15140703	STAG3;GPC2	NM_012447;NM_152742	TSS200;TSS1500	Island	high-CpG:99613314-99613542			7:99774737-99775599	Promoter_Associated		STAG3	NM_012447	TSS200			10734
661	cg09795588	PTF1A	PTF1A	1.49507e-19	0.25675	661	39447	0.040506	0.432307	PTF1A	cg09795588	PTF1A	NM_178161	TSS1500	N_Shore							PTF1A	NM_178161	TSS1500			256297
662	cg17214381	ZFP42	ZFP42	1.49507e-19	0.38655	662	68605	-0.061845	0.230303	ZFP42	cg17214381	ZFP42	NM_174900	TSS1500	Island							ZFP42	NM_174900	TSS1500			132625
663	cg05164933	SFRP2	SFRP2	1.50594e-19	0.22465	663	20858	-0.08358	0.104708	SFRP2	cg05164933	SFRP2	NM_003013	TSS200	Island				4:154709210-154711062	Unclassified_Cell_type_specific		SFRP2	NM_003013	TSS200	1		6423
664	cg19619405	ADAMTS20	ADAMTS20	1.54351e-19	0.23805	664	77470	-0.197031	0.000115308	ADAMTS20	cg19619405	ADAMTS20	NM_025003	TSS200	Island							ADAMTS20	NM_025003	TSS200			80070
665	cg06211893	DNM3	DNM3	1.5478e-19	0.29495	665	24925	0.060524	0.240438	DNM3	cg06211893	DNM3;DNM3;DNM3;DNM3	NM_001136127;NM_015569;NM_015569;NM_001136127	5'UTR;1stExon;5'UTR;1stExon	Island		DMR					DNM3	NM_001136127	5'UTR			26052
666	cg18900649	PRDM13	PRDM13	1.5478e-19	0.25205	666	74947	0.013891	0.787787	PRDM13	cg18900649	PRDM13	NM_021620	Body	Island		DMR		6:100062381-100062828	Unclassified	1	PRDM13	NM_021620	Body			59336
667	cg20312916	KLHL34	KLHL34	1.5478e-19	0.1327	667	80069	-0.101761	0.0480371	KLHL34	cg20312916	KLHL34	NM_153270	TSS200	Island		DMR		X:21675247-21677063	Unclassified_Cell_type_specific		KLHL34	NM_153270	TSS200			257240
668	cg22763718	PCDH8	PCDH8	1.5478e-19	0.28055	668	88463	-0.068851	0.181626	PCDH8	cg22763718	PCDH8;PCDH8	NM_002590;NM_032949	TSS200;TSS200	Island			1			1	PCDH8	NM_002590	TSS200	1		5100
669	cg01559663	NPBWR1	NPBWR1	1.55664e-19	0.26745	669	6124	0.001499	0.976831	NPBWR1	cg01559663	NPBWR1	NM_005285	TSS200	Island				8:53851799-53853144	Unclassified_Cell_type_specific		NPBWR1	NM_005285	TSS200			2831
670	cg10659886	ZSCAN18	ZSCAN18	1.55664e-19	0.09765	670	42851	0.088572	0.0854844	ZSCAN18	cg10659886	ZSCAN18;ZSCAN18	NR_027135;NM_001145542	Body;1stExon	Island							ZSCAN18	NR_027135	Body			65982
671	cg08604097	NXPH1	NXPH1	1.62371e-19	0.28635	671	34877	0.113587	0.027229	NXPH1	cg08604097	NXPH1	NM_152745	Body	N_Shore							NXPH1	NM_152745	Body			30010
672	cg05904135	NKX6-2	NKX6-2	1.63551e-19	0.2793	672	23730	-0.037485	0.467453	NKX6-2	cg05904135	NKX6-2	NM_177400	1stExon	Island		DMR					NKX6-2	NM_177400	1stExon			84504
673	cg19651132	KCNA1	KCNA1	1.64586e-19	0.3158	673	77606	0.034196	0.507428	KCNA1	cg19651132	KCNA1	NM_000217	TSS1500	Island		CDMR	1			1	KCNA1	NM_000217	TSS1500			3736
674	cg10429922	GREM1	GREM1	1.65926e-19	0.27175	674	41923	-0.08896	0.0841167	GREM1	cg10429922	GREM1	NM_013372	TSS200	Island						1	GREM1	NM_013372	TSS200	1		26585
675	cg01789478	NEUROD1	NEUROD1	1.67133e-19	0.2489	675	6972	-0.157246	0.00216811	NEUROD1	cg01789478	NEUROD1	NM_002500	TSS200	N_Shelf			1				NEUROD1	NM_002500	TSS200			4760
676	cg05121790	TNFRSF8	TNFRSF8	1.68348e-19	0.24375	676	20679	-0.144663	0.00483096	TNFRSF8	cg05121790	TNFRSF8;TNFRSF8	NM_001243;NM_001243	5'UTR;1stExon	Island				1:12123001-12124070	Unclassified		TNFRSF8	NM_001243	5'UTR		cis	943
677	cg07244354	EBF3	EBF3	1.7107e-19	0.20425	677	29280	-0.035041	0.49699	EBF3	cg07244354	EBF3	NM_001005463	Body	Island		DMR					EBF3	NM_001005463	Body	1		253738
678	cg05296192	KCNK10	KCNK10	1.76622e-19	0.24615	678	21408	-0.159469	0.00187033	KCNK10	cg05296192	KCNK10;KCNK10	NM_021161;NM_138317	Body;TSS1500	Island			1			1	KCNK10	NM_021161	Body			54207
679	cg15272362	VSX1	VSX1	1.76622e-19	0.23515	679	61131	0.005427	0.916239	VSX1	cg15272362	VSX1;VSX1	NM_199425;NM_014588	TSS200;TSS200	Island				20:25062679-25063451	Unclassified_Cell_type_specific	1	VSX1	NM_199425	TSS200			30813
680	cg03483150	PENK	PENK	1.80777e-19	0.2983	680	13991	0.03155	0.540854	PENK	cg03483150	PENK;PENK	NM_001135690;NM_006211	5'UTR;TSS200	Island							PENK	NM_001135690	5'UTR			5179
681	cg17412886	ISL1	ISL1	1.80777e-19	0.4243	681	69343	-0.017547	0.733813	ISL1	cg17412886	ISL1	NM_002202	TSS200	Island		DMR				1	ISL1	NM_002202	TSS200			3670
682	cg16709232	KIF19	KIF19	1.85285e-19	0.21665	682	66693	-0.15938	0.00188146	KIF19	cg16709232	KIF19	NM_153209	TSS200	Island				17:72321555-72323231	Unclassified		KIF19	NM_153209	TSS200			124602
683	cg12233363	SIM1	SIM1	1.88267e-19	0.2047	683	48826	-0.082889	0.10762	SIM1	cg12233363	SIM1	NM_005068	TSS1500	Island		DMR		6:100912777-100913301	Unclassified_Cell_type_specific	1	SIM1	NM_005068	TSS1500			6492
684	cg09861917	FOXA2	FOXA2	1.89628e-19	0.25605	684	39719	0.066842	0.194733	FOXA2	cg09861917	FOXA2	NM_153675	TSS1500	Island		RDMR		20:22566853-22567534	Unclassified	1	FOXA2	NM_153675	TSS1500	1		3170
685	cg02172150	WBSCR17	WBSCR17	1.92699e-19	0.28365	685	8571	-0.119869	0.0197425	WBSCR17	cg02172150	WBSCR17	NM_022479	TSS200	Island						1	WBSCR17	NM_022479	TSS200			64409
686	cg05700339	CIDEA	CIDEA	1.97493e-19	0.3333	686	22964	0.024432	0.635852	CIDEA	cg05700339	CIDEA;CIDEA	NM_001279;NM_198289	Body;TSS200	Island		DMR	1			1	CIDEA	NM_001279	Body			1149
687	cg05965392	FAM150A	FAM150A	2.00687e-19	0.2402	687	24023	-0.063513	0.217953	FAM150A	cg05965392	FAM150A	NM_207413	TSS1500	Island							FAM150A	NM_207413	TSS1500			389658
688	cg02878244	DBX1	DBX1	2.10824e-19	0.2284	688	11450	-0.018579	0.718803	DBX1	cg02878244	DBX1	NM_001029865	TSS200	Island			1				DBX1	NM_001029865	TSS200			120237
689	cg13088368	TOX2	TOX2	2.10824e-19	0.21075	689	51718	-0.054565	0.289988	TOX2	cg13088368	TOX2;TOX2;TOX2	NM_001098796;NM_001098797;NM_032883	TSS200;Body;TSS200	Island		DMR				1	TOX2	NM_001098796	TSS200			84969
690	cg06779449	TOX2	TOX2	2.12366e-19	0.2085	690	27158	-0.026287	0.610414	TOX2	cg06779449	TOX2;TOX2;TOX2	NM_001098796;NM_001098797;NM_032883	TSS200;Body;TSS200	Island		DMR				1	TOX2	NM_001098796	TSS200			84969
691	cg09241022	C14orf23	C14orf23	2.15451e-19	0.27665	691	37319	0.047966	0.352367	C14orf23	cg09241022	C14orf23	NR_026731	Body	Island							C14orf23	NR_026731	Body
692	cg19927510	MIR638,DNM2	MIR638	2.15451e-19	0.1878	692	78696	0	1		cg19927510	DNM2;DNM2;DNM2;MIR638;DNM2	NM_001005360;NM_001005362;NM_004945;NR_030368;NM_001005361	1stExon;1stExon;1stExon;TSS200;1stExon	Island	high-CpG:10689642-10690228			19:10827882-10829622	Promoter_Associated		DNM2	NM_001005360	1stExon
693	cg24242823	NPY	NPY	2.18917e-19	0.37125	693	94276	-0.024637	0.633023	NPY	cg24242823	NPY	NM_000905	TSS200	Island		DMR		7:24323597-24323758	Unclassified_Cell_type_specific		NPY	NM_000905	TSS200		atlas	4852
694	cg01777643	CNIH3	CNIH3	2.20208e-19	0.13255	694	6924	0.015894	0.758069	CNIH3	cg01777643	CNIH3	NM_152495	Body	Island						1	CNIH3	NM_152495	Body			149111
695	cg10269365	CCDC140	CCDC140	2.20208e-19	0.1759	695	41355	-0.071808	0.163534	CCDC140	cg10269365	CCDC140	NM_153038	5'UTR	N_Shore							CCDC140	NM_153038	5'UTR			151278
696	cg25950235	MIR9-3	MIR9-3	2.21813e-19	0.3846	696	100600	0	1		cg25950235	MIR9-3	NR_029692	TSS1500	Island				15:89910634-89910764	Unclassified_Cell_type_specific	1	MIR9-3	NR_029692	TSS1500	1
697	cg04025964	NR5A2	NR5A2	2.27346e-19	0.4705	697	16206	0.102868	0.045645	NR5A2	cg04025964	NR5A2;NR5A2	NM_205860;NM_003822	Body;Body	Island		CDMR					NR5A2	NM_205860	Body			2494
698	cg01098237	SNX32	SNX32	2.28638e-19	0.2279	698	4436	-0.130746	0.0109433	SNX32	cg01098237	SNX32;SNX32	NM_152760;NM_152760	5'UTR;1stExon	Island	high-CpG:65357972-65358058	DMR		11:65600508-65601777	Promoter_Associated	1	SNX32	NM_152760	5'UTR			254122
699	cg14270857	HPSE2	HPSE2	2.30664e-19	0.2327	699	57017	-0.194128	0.000145887	HPSE2	cg14270857	HPSE2;HPSE2;HPSE2;HPSE2	NM_001166244;NM_001166246;NM_021828;NM_001166245	TSS1500;TSS1500;TSS1500;TSS1500	S_Shore		RDMR					HPSE2	NM_001166244	TSS1500			60495
700	cg00626110	NKX6-2	NKX6-2	2.32299e-19	0.21115	700	2509	0.017321	0.737114	NKX6-2	cg00626110	NKX6-2	NM_177400	TSS1500	Island		DMR		10:134599762-134599909	Unclassified_Cell_type_specific		NKX6-2	NM_177400	TSS1500			84504
701	cg07302069	HOXA7	HOXA7	2.35754e-19	0.54195	701	29493	-0.091277	0.0763184	HOXA7	cg07302069	HOXA7;HOXA7	NM_006896;NM_006896	5'UTR;1stExon	Island	high-CpG:27162728-27162853	DMR				1	HOXA7	NM_006896	5'UTR		cis	3204
702	cg25191628	DMRTA2	DMRTA2	2.35754e-19	0.2153	702	97865	0.009659	0.851522	DMRTA2	cg25191628	DMRTA2	NM_032110	Body	Island		DMR					DMRTA2	NM_032110	Body			63950
703	cg10863741	TMEM155,LOC100192379	TMEM155	2.37446e-19	0.3702	703	43660	-0.007895	0.878402	TMEM155	cg10863741	TMEM155;TMEM155;LOC100192379	NM_152399;NM_152399;NR_024365	1stExon;5'UTR;Body	Island						1	TMEM155	NM_152399	1stExon			132332
704	cg12892506	ZIC4	ZIC4	2.39218e-19	0.2546	704	51072	-0.088266	0.0865732	ZIC4	cg12892506	ZIC4;ZIC4;ZIC4	NM_001168378;NM_032153;NM_001168379	Body;Body;Body	Island		RDMR	1				ZIC4	NM_001168378	Body			84107
705	cg22920300	SOX2OT	SOX2OT	2.43062e-19	0.3126	705	89089	0.007839	0.879267	SOX2OT	cg22920300	SOX2OT	NR_004053	Body	N_Shelf		CDMR					SOX2OT	NR_004053	Body
706	cg06740600	RYR1	RYR1	2.43799e-19	0.4198	706	26975	-0.087267	0.0902115	RYR1	cg06740600	RYR1;RYR1;RYR1;RYR1	NM_000540;NM_000540;NM_001042723;NM_001042723	1stExon;5'UTR;1stExon;5'UTR	Island			1	19:38924089-38924480	Unclassified	1	RYR1	NM_000540	1stExon			6261
707	cg10363246	KCNA1	KCNA1	2.43799e-19	0.35805	707	41705	-0.070469	0.171553	KCNA1	cg10363246	KCNA1;KCNA1	NM_000217;NM_000217	5'UTR;1stExon	Island		DMR	1	12:5019268-5020352	Unclassified	1	KCNA1	NM_000217	5'UTR			3736
708	cg13646020	PHOX2B	PHOX2B	2.43799e-19	0.37595	708	54067	-0.000121	0.998133	PHOX2B	cg13646020	PHOX2B	NM_003924	1stExon	N_Shore							PHOX2B	NM_003924	1stExon		sanger	8929
709	cg17567560	INA	INA	2.43799e-19	0.2142	709	69940	-0.089751	0.0813871	INA	cg17567560	INA	NM_032727	TSS200	Island	high-CpG:105026773-105026943	DMR		10:105036592-105037170	Promoter_Associated_Cell_type_specific	1	INA	NM_032727	TSS200			9118
710	cg10245988	SYN2	SYN2	2.45584e-19	0.20385	710	41266	-0.264207	1.86141e-07	SYN2	cg10245988	SYN2;SYN2	NM_133625;NM_003178	Body;Body	Island		DMR					SYN2	NM_133625	Body			6854
711	cg00450824	STK33	STK33	2.49511e-19	0.30315	711	1753	-0.355536	1.05148e-12	STK33	cg00450824	STK33	NM_030906	TSS200	Island		DMR		11:8615426-8616049	Unclassified	1	STK33	NM_030906	TSS200			65975
712	cg03002848	VENTX	VENTX	2.53183e-19	0.2534	712	12007	-0.003279	0.949341	VENTX	cg03002848	VENTX	NM_014468	TSS1500	Island			1				VENTX	NM_014468	TSS1500			27287
713	cg04778012	STAG3,GPC2	STAG3	2.53183e-19	0.1835	713	19248	-0.224871	1.01399e-05	STAG3	cg04778012	STAG3;GPC2	NM_012447;NM_152742	TSS200;TSS1500	Island	high-CpG:99613314-99613542			7:99774737-99775599	Promoter_Associated		STAG3	NM_012447	TSS200			10734
714	cg07281879	WIT1	WIT1	2.55033e-19	0.1439	714	29417	0.140392	0.0062563	WIT1	cg07281879	WIT1	NR_023920	Body	Island			1				WIT1	NR_023920	Body
715	cg07990546	TLX2	TLX2	2.65601e-19	0.2173	715	32304	0.144044	0.00501761	TLX2	cg07990546	TLX2	NM_016170	1stExon	Island			1				TLX2	NM_016170	1stExon			3196
716	cg14022711	APBB1IP	APBB1IP	2.65601e-19	0.27	716	55842	-0.106198	0.0390437	APBB1IP	cg14022711	APBB1IP	NM_019043	TSS200	Island			1	10:26727038-26727751	Promoter_Associated		APBB1IP	NM_019043	TSS200			54518
717	cg12908522	KCNA1	KCNA1	2.69611e-19	0.19485	717	51117	-0.082661	0.108596	KCNA1	cg12908522	KCNA1;KCNA1	NM_000217;NM_000217	5'UTR;1stExon	Island	high-CpG:4889309-4889444		1			1	KCNA1	NM_000217	5'UTR			3736
718	cg12325536	LOC645323	LOC645323	2.76581e-19	0.10185	718	49124	0	1		cg12325536	LOC645323;LOC645323;LOC645323	NR_024383;NR_015436;NR_024384	Body;Body;Body	Island							LOC645323	NR_024383	Body
719	cg16624692	SNX32	SNX32	2.80648e-19	0.37795	719	66286	-0.116771	0.0231743	SNX32	cg16624692	SNX32	NM_152760	TSS200	Island		DMR		11:65600508-65601777	Promoter_Associated	1	SNX32	NM_152760	TSS200			254122
720	cg24613080	ACCN1	ACCN1	2.80648e-19	0.13515	720	95659	-0.114275	0.0263051	ACCN1	cg24613080	ACCN1	NM_001094	TSS1500	Island			1				ACCN1	NM_001094	TSS1500
721	cg19937938	RSPO4	RSPO4	2.82523e-19	0.45025	721	78737	-0.11758	0.0222321	RSPO4	cg19937938	RSPO4;RSPO4	NM_001040007;NM_001029871	TSS200;TSS200	Island		DMR				1	RSPO4	NM_001040007	TSS200			343637
722	cg10168149	FLJ32063	FLJ32063	2.84791e-19	0.22355	722	40922	0	1		cg10168149	FLJ32063	NR_026830	Body	Island		RDMR					FLJ32063	NR_026830	Body
723	cg27089768	TCL1A	TCL1A	2.86873e-19	0.3718	723	105280	-0.095366	0.0639945	TCL1A	cg27089768	TCL1A;TCL1A	NM_021966;NM_001098725	TSS200;TSS200	Island				14:96180387-96180632	Unclassified_Cell_type_specific		TCL1A	NM_021966	TSS200		humanlymph	8115
724	cg13570972	PAX6	PAX6	2.88929e-19	0.16735	724	53722	0.053277	0.301544	PAX6	cg13570972	PAX6	NM_001127612	TSS200	Island				11:31839024-31839969	Unclassified_Cell_type_specific		PAX6	NM_001127612	TSS200	1	atlas	5080
725	cg04343891	PRDM8	PRDM8	2.91095e-19	0.31245	725	17526	-0.253911	5.6602e-07	PRDM8	cg04343891	PRDM8;PRDM8	NM_020226;NM_020226	5'UTR;1stExon	S_Shore		RDMR					PRDM8	NM_020226	5'UTR			56978
726	cg18944047	KIF19	KIF19	2.92419e-19	0.3677	726	75074	-0.057556	0.264324	KIF19	cg18944047	KIF19	NM_153209	TSS1500	Island				17:72321555-72323231	Unclassified	1	KIF19	NM_153209	TSS1500			124602
727	cg20311863	BARHL2	BARHL2	2.92419e-19	0.23655	727	80062	-0.078125	0.129467	BARHL2	cg20311863	BARHL2	NM_020063	TSS1500	Island		DMR	1				BARHL2	NM_020063	TSS1500			343472
728	cg26933063	HS3ST4	HS3ST4	2.92419e-19	0.2715	728	104644	-0.038593	0.454378	HS3ST4	cg26933063	HS3ST4	NM_006040	TSS200	Island		DMR				1	HS3ST4	NM_006040	TSS200			9951
729	cg26394244	NID2	NID2	2.94395e-19	0.46735	729	102404	-0.062563	0.224928	NID2	cg26394244	NID2	NM_007361	TSS200	Island						1	NID2	NM_007361	TSS200			22795
730	cg04738965	ZIC1	ZIC1	2.96717e-19	0.1567	730	19099	-0.078011	0.130027	ZIC1	cg04738965	ZIC1;ZIC1	NM_003412;NM_003412	1stExon;5'UTR	Island			1			1	ZIC1	NM_003412	1stExon	1		7545
731	cg14602341	FAM7A3	FAM7A3	2.98477e-19	0.21655	731	58545	0.025504	0.621093	FAM7A3	cg14602341	FAM7A3	NR_026859	Body	Island							FAM7A3	NR_026859	Body
732	cg19712603	PCDH8	PCDH8	2.98477e-19	0.26555	732	77834	-0.054362	0.291791	PCDH8	cg19712603	PCDH8;PCDH8	NM_002590;NM_032949	TSS200;TSS200	Island	high-CpG:52320770-52320779		1			1	PCDH8	NM_002590	TSS200	1		5100
733	cg24705960	FEZF2	FEZF2	3.0326e-19	0.3115	733	96010	-0.097033	0.0594641	FEZF2	cg24705960	FEZF2	NM_018008	TSS1500	Island							FEZF2	NM_018008	TSS1500			55079
734	cg06958563	LOC645323	LOC645323	3.10396e-19	0.2393	734	27996	0	1		cg06958563	LOC645323	NR_015436	TSS1500	Island							LOC645323	NR_015436	TSS1500
735	cg23243038	TRIM71	TRIM71	3.10402e-19	0.2491	735	90344	-0.061732	0.231159	TRIM71	cg23243038	TRIM71;TRIM71	NM_001039111;NM_001039111	5'UTR;1stExon	Island		DMR		3:32859339-32859672	Unclassified_Cell_type_specific		TRIM71	NM_001039111	5'UTR			131405
736	cg12306195	CRMP1	CRMP1	3.15401e-19	0.20525	736	49067	-0.008137	0.874707	CRMP1	cg12306195	CRMP1	NM_001014809	Body	Island							CRMP1	NM_001014809	Body			1400
737	cg02332982	DBX2	DBX2	3.20041e-19	0.29965	737	9182	-0.165043	0.00128064	DBX2	cg02332982	DBX2	NM_001004329	1stExon	Island			1				DBX2	NM_001004329	1stExon			440097
738	cg18397279	PCDH11X	PCDH11X	3.20041e-19	0.1527	738	73023	-0.195691	0.000128584	PCDH11X	cg18397279	PCDH11X	NM_032967	5'UTR	Island							PCDH11X	NM_032967	5'UTR			27328
739	cg04654530	OTX1	OTX1	3.21957e-19	0.15155	739	18770	0.482876	1.77857e-23	OTX1	cg04654530	OTX1	NM_014562	Body	Island			1				OTX1	NM_014562	Body			5013
740	cg21239311	NR2E1	NR2E1	3.21957e-19	0.3456	740	83282	-0.048696	0.345072	NR2E1	cg21239311	NR2E1	NM_003269	TSS1500	Island		DMR					NR2E1	NM_003269	TSS1500			7101
741	cg05134015	SFTA3	SFTA3	3.2668e-19	0.2738	741	20725	0.080587	0.117783	SFTA3	cg05134015	SFTA3	NM_001101341	Body	Island							SFTA3	NM_001101341	Body			253970
742	cg26492446	BHLHE23	BHLHE23	3.2668e-19	0.38325	742	102794	0.002992	0.953763	BHLHE23	cg26492446	BHLHE23	NM_080606	TSS200	Island		DMR					BHLHE23	NM_080606	TSS200			128408
743	cg11430245	SV2C	SV2C	3.28904e-19	0.1971	743	45765	0.073036	0.156431	SV2C	cg11430245	SV2C	NM_014979	5'UTR	S_Shore						1	SV2C	NM_014979	5'UTR			22987
744	cg00795341	THBS4	THBS4	3.31491e-19	0.45645	744	3203	0.052292	0.310584	THBS4	cg00795341	THBS4	NM_003248	TSS200	Island							THBS4	NM_003248	TSS200			7060
745	cg02026062	FAM162B	FAM162B	3.33906e-19	0.34275	745	7977	-0.002431	0.962426	FAM162B	cg02026062	FAM162B	NM_001085480	Body	Island		DMR				1	FAM162B	NM_001085480	Body			221303
746	cg05238769	OLIG2	OLIG2	3.3594e-19	0.2812	746	21181	0.090893	0.0775703	OLIG2	cg05238769	OLIG2	NM_005806	Body	Island				21:34398690-34399287	Unclassified_Cell_type_specific		OLIG2	NM_005806	Body		humanlymph	10215
747	cg27504292	FAM101A	FAM101A	3.3594e-19	0.25325	747	106984	-0.170844	0.000852546	FAM101A	cg27504292	FAM101A	NM_181709	5'UTR	N_Shore						1	FAM101A	NM_181709	5'UTR			144347
748	cg08512702	LOC285548	LOC285548	3.38411e-19	0.3043	748	34536	0	1		cg08512702	LOC285548	NR_015450	Body	Island		RDMR		4:13548491-13550173	NonGene_Associated_Cell_type_specific	1	LOC285548	NR_015450	Body
749	cg03613077	RGS7	RGS7	3.40441e-19	0.2631	749	14559	-0.059359	0.249627	RGS7	cg03613077	RGS7	NM_002924	TSS1500	S_Shore		RDMR				1	RGS7	NM_002924	TSS1500			6000
750	cg09259037	TBX18	TBX18	3.40441e-19	0.26385	750	37411	-0.211285	3.45657e-05	TBX18	cg09259037	TBX18	NM_001080508	TSS1500	S_Shore						1	TBX18	NM_001080508	TSS1500			9096
751	cg17583413	NEUROG3	NEUROG3	3.42925e-19	0.2847	751	69978	-0.02328	0.651867	NEUROG3	cg17583413	NEUROG3	NM_020999	5'UTR	Island				10:71332402-71333844	Unclassified		NEUROG3	NM_020999	5'UTR			50674
752	cg04339613	EBF3	EBF3	3.44544e-19	0.17355	752	17505	-0.193539	0.000152948	EBF3	cg04339613	EBF3	NM_001005463	Body	Island		DMR					EBF3	NM_001005463	Body	1		253738
753	cg09200738	FAM7A2,FAM7A1	FAM7A2	3.44544e-19	0.28945	753	37168	-0.108348	0.0352266	FAM7A2	cg09200738	FAM7A2;FAM7A1	NR_027470;NR_026858	Body;Body	Island							FAM7A2	NR_027470	Body
754	cg25309759	RASL10B	RASL10B	3.44544e-19	0.20725	754	98279	0.139374	0.00664728	RASL10B	cg25309759	RASL10B	NM_033315	Body	Island				17:34068107-34069196	Unclassified_Cell_type_specific		RASL10B	NM_033315	Body	1		91608
755	cg07703401	HBQ1	HBQ1	3.46595e-19	0.18305	755	31125	-0.016088	0.755208	HBQ1	cg07703401	HBQ1;HBQ1	NM_005331;NM_005331	1stExon;5'UTR	Island			1	16:230199-232081	Unclassified		HBQ1	NM_005331	1stExon			3049
756	cg08073312	SOX14	SOX14	3.46595e-19	0.32655	756	32630	0.067501	0.190361	SOX14	cg08073312	SOX14	NM_004189	TSS200	Island							SOX14	NM_004189	TSS200			8403
757	cg09017619	HOXA7	HOXA7	3.54759e-19	0.41395	757	36486	-0.135853	0.00817373	HOXA7	cg09017619	HOXA7	NM_006896	TSS200	Island	high-CpG:27162728-27162853	DMR				1	HOXA7	NM_006896	TSS200		cis	3204
758	cg19677607	NEFM	NEFM	3.54759e-19	0.1836	758	77696	-0.1272	0.0133268	NEFM	cg19677607	NEFM;NEFM	NM_001105541;NM_005382	TSS200;1stExon	Island				8:24771921-24773430	Promoter_Associated_Cell_type_specific	1	NEFM	NM_001105541	TSS200			4741
759	cg22620221	DPP6	DPP6	3.60495e-19	0.14335	759	87934	-0.087394	0.089744	DPP6	cg22620221	DPP6	NM_001039350	TSS200	Island	high-CpG:153215316-153215503						DPP6	NM_001039350	TSS200			1804
760	cg08734740	ISL1	ISL1	3.65307e-19	0.2079	760	35386	0.000426	0.993416	ISL1	cg08734740	ISL1;ISL1	NM_002202;NM_002202	5'UTR;1stExon	Island	high-CpG:50714836-50715064	DMR				1	ISL1	NM_002202	5'UTR			3670
761	cg11416384	KIAA1239	KIAA1239	3.65307e-19	0.45945	761	45721	-0.021094	0.682691	KIAA1239	cg11416384	KIAA1239	NM_001144990	1stExon	Island		DMR					KIAA1239	NM_001144990	1stExon			57495
762	cg15509687	GRP	GRP	3.65307e-19	0.286	762	61917	-0.034658	0.501714	GRP	cg15509687	GRP;GRP;GRP	NM_001012512;NM_002091;NM_001012513	Body;Body;Body	Island			1				GRP	NM_001012512	Body		waldman	2922
763	cg00437985	CRYM	CRYM	3.67543e-19	0.29735	763	1696	-0.156512	0.0022755	CRYM	cg00437985	CRYM	NM_001014444	5'UTR	Island						1	CRYM	NM_001014444	5'UTR			1428
764	cg06980387	LOC645323	LOC645323	3.67543e-19	0.1574	764	28089	0	1		cg06980387	LOC645323	NR_015436	TSS1500	Island							LOC645323	NR_015436	TSS1500
765	cg05031521	SOX8	SOX8	3.69777e-19	0.33615	765	20308	-0.002372	0.963338	SOX8	cg05031521	SOX8	NM_014587	TSS1500	Island		DMR					SOX8	NM_014587	TSS1500		cis	30812
766	cg18582824	CNTNAP5	CNTNAP5	3.69777e-19	0.22535	766	73784	-0.11428	0.0262978	CNTNAP5	cg18582824	CNTNAP5	NM_130773	TSS1500	Island							CNTNAP5	NM_130773	TSS1500			129684
767	cg02401454	HBQ1	HBQ1	3.71036e-19	0.2259	767	9476	-0.032116	0.533612	HBQ1	cg02401454	HBQ1;HBQ1	NM_005331;NM_005331	1stExon;5'UTR	Island			1	16:230199-232081	Unclassified		HBQ1	NM_005331	1stExon			3049
768	cg12764034	LHX8	LHX8	3.71036e-19	0.19635	768	50652	0.032774	0.525261	LHX8	cg12764034	LHX8	NM_001001933	Body	Island							LHX8	NM_001001933	Body			431707
769	cg13461241	ZNF578	ZNF578	3.71036e-19	0.32715	769	53172	-0.194469	0.000141939	ZNF578	cg13461241	ZNF578	NM_001099694	TSS200	Island				19:52956318-52957237	Promoter_Associated	1	ZNF578	NM_001099694	TSS200			147660
770	cg18924324	PRDM13	PRDM13	3.71036e-19	0.41285	770	75014	0.021737	0.673568	PRDM13	cg18924324	PRDM13	NM_021620	Body	S_Shore		CDMR					PRDM13	NM_021620	Body			59336
771	cg01037890	PHYHIPL	PHYHIPL	3.76976e-19	0.253	771	4180	-0.220964	1.4542e-05	PHYHIPL	cg01037890	PHYHIPL;PHYHIPL	NM_032439;NM_001143774	Body;TSS200	Island		DMR				1	PHYHIPL	NM_032439	Body			84457
772	cg04688351	PAX3	PAX3	3.7784e-19	0.2577	772	18890	-0.079574	0.122487	PAX3	cg04688351	PAX3;PAX3;PAX3;PAX3;PAX3;PAX3	NM_181458;NM_181461;NM_181459;NM_181460;NM_181457;NM_001127366	Body;Body;Body;Body;Body;Body	N_Shore		RDMR					PAX3	NM_181458	Body		sanger	5077
773	cg09302895	GBX2	GBX2	3.7784e-19	0.1939	773	37588	0.01321	0.797951	GBX2	cg09302895	GBX2	NM_001485	TSS1500	Island		DMR					GBX2	NM_001485	TSS1500			2637
774	cg13482308	PAX5	PAX5	3.7784e-19	0.2202	774	53279	-0.103866	0.0435739	PAX5	cg13482308	PAX5	NM_016734	Body	Island							PAX5	NM_016734	Body	1	sanger	5079
775	cg17307442	EMX2OS,EMX2	EMX2OS	3.7784e-19	0.33325	775	68957	-0.162719	0.00150187	EMX2OS	cg17307442	EMX2;EMX2;EMX2OS;EMX2;EMX2	NM_004098;NM_004098;NR_002791;NM_001165924;NM_001165924	1stExon;5'UTR;Body;1stExon;5'UTR	Island							EMX2	NM_004098	1stExon
776	cg26682580	TMEM132C	TMEM132C	3.7784e-19	0.26415	776	103592	-0.075455	0.143127	TMEM132C	cg26682580	TMEM132C	NM_001136103	Body	Island		DMR				1	TMEM132C	NM_001136103	Body			92293
777	cg04110601	GDF10	GDF10	3.79644e-19	0.4624	777	16530	-0.035077	0.496552	GDF10	cg04110601	GDF10;GDF10	NM_004962;NM_004962	5'UTR;1stExon	Island			1	10:48438493-48439997	Unclassified_Cell_type_specific		GDF10	NM_004962	5'UTR		waldman	2662
778	cg06991300	QRFPR	QRFPR	3.79644e-19	0.1745	778	28124	-0.072879	0.157325	QRFPR	cg06991300	QRFPR	NM_198179	1stExon	Island		DMR	1				QRFPR	NM_198179	1stExon			84109
779	cg21634365	GALR1	GALR1	3.79644e-19	0.3359	779	84581	-0.117059	0.0228348	GALR1	cg21634365	GALR1	NM_001480	TSS1500	N_Shore		DMR					GALR1	NM_001480	TSS1500	1		2587
780	cg02457680	TDRD10,SHE	TDRD10	3.81449e-19	0.10935	780	9671	-0.236286	3.4067e-06	TDRD10	cg02457680	TDRD10;TDRD10;TDRD10;TDRD10;SHE	NM_182499;NM_001098475;NM_182499;NM_001098475;NM_001010846	5'UTR;1stExon;1stExon;5'UTR;TSS1500	Island		DMR	1	1:154473951-154475488	Unclassified_Cell_type_specific	1	TDRD10	NM_182499	5'UTR			126668
781	cg06522681	CCDC105	CCDC105	3.81449e-19	0.2762	781	26070	-0.080895	0.116381	CCDC105	cg06522681	CCDC105;CCDC105	NM_173482;NM_173482	5'UTR;1stExon	Island							CCDC105	NM_173482	5'UTR			126402
782	cg21502786	MSX2P1	MSX2P1	3.81449e-19	0.343	782	84103	-0.076059	0.139946	MSX2P1	cg21502786	MSX2P1	NR_002307	Body	Island		DMR	1	17:56233958-56235301	Unclassified_Cell_type_specific		MSX2P1	NR_002307	Body
783	cg25832771	MSC	MSC	3.84279e-19	0.20695	783	100214	-0.102768	0.0458573	MSC	cg25832771	MSC	NM_005098	1stExon	Island	high-CpG:72918551-72919262	DMR		8:72755516-72756568	Promoter_Associated	1	MSC	NM_005098	1stExon			9242
784	cg07249459	FOXC2	FOXC2	3.85171e-19	0.3251	784	29298	-0.195358	0.000132099	FOXC2	cg07249459	FOXC2	NM_005251	TSS1500	Island		DMR		16:86599354-86601143	Unclassified_Cell_type_specific		FOXC2	NM_005251	TSS1500		cis	2303
785	cg10528576	DLK1	DLK1	3.85171e-19	0.1847	785	42335	-0.124488	0.015447	DLK1	cg10528576	DLK1	NM_003836	TSS1500	Island							DLK1	NM_003836	TSS1500	1		8788
786	cg14926717	FLJ43390	FLJ43390	3.85171e-19	0.397	786	59838	0	1		cg14926717	FLJ43390	NR_015358	TSS200	Island	high-CpG:61653672-61653673			14:62583897-62584797	Unclassified	1	FLJ43390	NR_015358	TSS200
787	cg16185834	VSX1	VSX1	3.85171e-19	0.14945	787	64482	0.000428	0.993375	VSX1	cg16185834	VSX1;VSX1	NM_199425;NM_014588	TSS200;TSS200	Island		DMR		20:25062679-25063451	Unclassified_Cell_type_specific	1	VSX1	NM_199425	TSS200			30813
788	cg18375860	RYR2	RYR2	3.85171e-19	0.2657	788	72937	0.069249	0.17911	RYR2	cg18375860	RYR2	NM_001035	TSS1500	Island		DMR				1	RYR2	NM_001035	TSS1500			6262
789	cg12670347	TBX5	TBX5	3.87993e-19	0.1494	789	50360	-0.15159	0.00313099	TBX5	cg12670347	TBX5;TBX5	NM_080717;NM_000192	TSS1500;TSS1500	Island		DMR					TBX5	NM_080717	TSS1500	1		6910
790	cg24927800	DES	DES	3.97681e-19	0.24485	790	96917	-0.05768	0.263292	DES	cg24927800	DES	NM_001927	1stExon	Island						1	DES	NM_001927	1stExon			1674
791	cg10354244	APCDD1L	APCDD1L	4.07529e-19	0.17765	791	41668	-0.009567	0.852921	APCDD1L	cg10354244	APCDD1L	NM_153360	TSS200	Island						1	APCDD1L	NM_153360	TSS200			164284
792	cg13336642	C10orf125	C10orf125	4.17632e-19	0.26625	792	52590	-0.151249	0.00319993	C10orf125	cg13336642	C10orf125;C10orf125	NM_001098483;NM_198472	Body;Body	Island	high-CpG:135021170-135021530			10:135170363-135172284	Promoter_Associated		C10orf125	NM_001098483	Body
793	cg23849311	TMEM90B	TMEM90B	4.20774e-19	0.37895	793	92587	0.001808	0.972045	TMEM90B	cg23849311	TMEM90B	NM_024893	5'UTR	Island		CDMR					TMEM90B	NM_024893	5'UTR
794	cg20357628	PHACTR3	PHACTR3	4.30794e-19	0.44135	794	80209	0.062542	0.225086	PHACTR3	cg20357628	PHACTR3;PHACTR3	NM_080672;NM_080672	5'UTR;1stExon	Island		DMR					PHACTR3	NM_080672	5'UTR			116154
795	cg24812837	TLX1	TLX1	4.30794e-19	0.36555	795	96443	0.272021	7.75137e-08	TLX1	cg24812837	TLX1	NM_005521	Body	Island			1	10:102893905-102894824	Unclassified_Cell_type_specific		TLX1	NM_005521	Body		miscellaneous	3195
796	cg00926215	CCDC140,PAX3	CCDC140	4.37181e-19	0.19705	796	3713	-0.086472	0.0931951	CCDC140	cg00926215	PAX3;PAX3;PAX3;CCDC140;PAX3;PAX3;PAX3;PAX3;PAX3	NM_181458;NM_013942;NM_181457;NM_153038;NM_000438;NM_181461;NM_181460;NM_181459;NM_001127366	Body;Body;Body;TSS1500;Body;Body;Body;Body;Body	N_Shore		RDMR		2:223161990-223162156	Unclassified_Cell_type_specific		PAX3	NM_181458	Body			151278
797	cg23391785	DNM3	DNM3	4.37181e-19	0.18155	797	90926	-0.150656	0.00332298	DNM3	cg23391785	DNM3;DNM3	NM_015569;NM_001136127	Body;Body	Island		DMR					DNM3	NM_015569	Body			26052
798	cg10034890	DNER	DNER	4.39877e-19	0.3938	798	40354	-0.244674	1.47477e-06	DNER	cg10034890	DNER	NM_139072	Body	Island		DMR					DNER	NM_139072	Body			92737
799	cg20948997	XKR4	XKR4	4.39877e-19	0.30745	799	82166	-0.134035	0.00907833	XKR4	cg20948997	XKR4	NM_052898	TSS1500	Island				8:56014420-56014564	Unclassified_Cell_type_specific	1	XKR4	NM_052898	TSS1500			114786
800	cg08883223	LHX9	LHX9	4.46937e-19	0.3585	800	35964	0.106337	0.0387869	LHX9	cg08883223	LHX9;LHX9	NM_020204;NM_001014434	Body;Body	N_Shore		RDMR		1:197888544-197889094	Unclassified_Cell_type_specific		LHX9	NM_020204	Body			56956
801	cg07070305	RRN3P1	RRN3P1	4.49653e-19	0.2863	801	28487	-0.257266	3.96002e-07	RRN3P1	cg07070305	RRN3P1	NR_003370	TSS1500	Island				16:21831755-21832034	Promoter_Associated		RRN3P1	NR_003370	TSS1500
802	cg26831119	PITX2	PITX2	4.49653e-19	0.263	802	104201	0.016881	0.743569	PITX2	cg26831119	PITX2;PITX2	NM_153426;NM_153427	Body;Body	S_Shore		RDMR					PITX2	NM_153426	Body			5308
803	cg18081940	TDRD10,SHE	TDRD10	4.60318e-19	0.1649	803	71773	-0.051568	0.317342	TDRD10	cg18081940	TDRD10;TDRD10;TDRD10;TDRD10;SHE	NM_182499;NM_001098475;NM_182499;NM_001098475;NM_001010846	5'UTR;1stExon;1stExon;5'UTR;TSS1500	Island			1	1:154473951-154475488	Unclassified_Cell_type_specific	1	TDRD10	NM_182499	5'UTR			126668
804	cg27614485	PCDHB9	PCDHB9	4.60318e-19	0.128	804	107446	0.462127	2.13849e-21	PCDHB9	cg27614485	PCDHB9	NM_019119	1stExon	S_Shore							PCDHB9	NM_019119	1stExon			56127
805	cg11322406	LRCH2	LRCH2	4.63164e-19	0.1898	805	45340	-0.220392	1.53224e-05	LRCH2	cg11322406	LRCH2	NM_020871	1stExon	Island							LRCH2	NM_020871	1stExon			57631
806	cg25732462	LYPD5	LYPD5	4.63164e-19	0.34465	806	99830	-0.09329	0.070032	LYPD5	cg25732462	LYPD5	NM_182573	TSS200	Island							LYPD5	NM_182573	TSS200			284348
807	cg25756435	MAST1	MAST1	4.66562e-19	0.2494	807	99943	0.08383	0.10367	MAST1	cg25756435	MAST1	NM_014975	Body	Island						1	MAST1	NM_014975	Body			22983
808	cg20049415	NKX2-4	NKX2-4	4.70001e-19	0.1117	808	79163	-0.007685	0.881616	NKX2-4	cg20049415	NKX2-4	NM_033176	1stExon	Island			1				NKX2-4	NM_033176	1stExon			644524
809	cg00270497	RIPPLY2	RIPPLY2	4.73496e-19	0.31175	809	1063	-0.18218	0.000370731	RIPPLY2	cg00270497	RIPPLY2	NM_001009994	TSS200	Island		DMR	1				RIPPLY2	NM_001009994	TSS200			134701
810	cg12877251	LOC157627	LOC157627	4.76398e-19	0.4966	810	51018	0	1		cg12877251	LOC157627	NR_024281	TSS200	Island							LOC157627	NR_024281	TSS200
811	cg25996119	NKX2-1	NKX2-1	4.76398e-19	0.47065	811	100777	0.039841	0.439913	NKX2-1	cg25996119	NKX2-1	NM_001079668	TSS1500	Island		DMR					NKX2-1	NM_001079668	TSS1500		sanger	7080
812	cg16002818	BOLL	BOLL	4.7995e-19	0.22705	812	63829	-0.055453	0.282202	BOLL	cg16002818	BOLL	NM_197970	TSS1500	Island				2:198650503-198651590	Unclassified_Cell_type_specific		BOLL	NM_197970	TSS1500			66037
813	cg11054631	LOC283392,TRHDE	LOC283392	4.9557e-19	0.3385	813	44338	0	1		cg11054631	LOC283392;TRHDE;LOC283392	NR_026836;NM_013381;NR_026837	TSS1500;Body;TSS1500	Island						1	LOC283392	NR_026836	TSS1500
814	cg25209842	FGF8	FGF8	4.9557e-19	0.22475	814	97931	0.026718	0.60458	FGF8	cg25209842	FGF8;FGF8;FGF8;FGF8	NM_033165;NM_006119;NM_033163;NM_033164	TSS1500;TSS1500;TSS1500;TSS1500	Island				10:103536292-103536495	Unclassified		FGF8	NM_033165	TSS1500		miscellaneous	2253
815	cg13267264	PRDM14	PRDM14	4.97434e-19	0.3943	815	52347	-0.052038	0.312939	PRDM14	cg13267264	PRDM14	NM_024504	TSS200	Island						1	PRDM14	NM_024504	TSS200			63978
816	cg17870408	RSPO4	RSPO4	4.97434e-19	0.07005	816	70985	-0.075121	0.144911	RSPO4	cg17870408	RSPO4;RSPO4	NM_001029871;NM_001040007	TSS1500;TSS1500	Island		DMR				1	RSPO4	NM_001029871	TSS1500			343637
817	cg19736503	RIPPLY2	RIPPLY2	4.97434e-19	0.32135	817	77943	-0.148313	0.00385261	RIPPLY2	cg19736503	RIPPLY2	NM_001009994	Body	Island		DMR	1				RIPPLY2	NM_001009994	Body			134701
818	cg20157281	PCSK2	PCSK2	4.97434e-19	0.3056	818	79535	0.314736	3.88278e-10	PCSK2	cg20157281	PCSK2	NM_002594	Body	Island		DMR		20:17296389-17296513	Unclassified_Cell_type_specific		PCSK2	NM_002594	Body			5126
819	cg17294725	UNCX	UNCX	5.05419e-19	0.1864	819	68905	0.011092	0.829814	UNCX	cg17294725	UNCX	NM_001080461	TSS200	Island							UNCX	NM_001080461	TSS200			340260
820	cg19178853	NBLA00301,HAND2	NBLA00301	5.13516e-19	0.41715	820	75827	0	1		cg19178853	NBLA00301;HAND2	NR_003679;NM_021973	TSS1500;1stExon	Island	high-CpG:174686771-174687146	DMR		4:174450271-174450413	Unclassified_Cell_type_specific	1	NBLA00301	NR_003679	TSS1500
821	cg08000065	UNC5D	UNC5D	5.16115e-19	0.29585	821	32337	-0.084879	0.0994036	UNC5D	cg08000065	UNC5D	NM_080872	TSS200	Island							UNC5D	NM_080872	TSS200	1		137970
822	cg15834072	DCHS2	DCHS2	5.16115e-19	0.0817	822	63183	-0.29606	4.38188e-09	DCHS2	cg15834072	DCHS2;DCHS2	NM_001142552;NM_001142553	1stExon;1stExon	Island				4:155411513-155411925	Unclassified		DCHS2	NM_001142552	1stExon			54798
823	cg21541833	LOC200726	LOC200726	5.16115e-19	0.3566	823	84245	0	1		cg21541833	LOC200726	NM_001102659	TSS200	Island							LOC200726	NM_001102659	TSS200			200726
824	cg07695835	KCNIP4	KCNIP4	5.19917e-19	0.24525	824	31067	0.024136	0.639945	KCNIP4	cg07695835	KCNIP4;KCNIP4;KCNIP4;KCNIP4	NM_147183;NM_001035003;NM_001035004;NM_147182	Body;Body;5'UTR;5'UTR								KCNIP4	NM_147183	Body			80333
825	cg18673954	INA	INA	5.28323e-19	0.3037	825	74099	-0.048296	0.349057	INA	cg18673954	INA	NM_032727	TSS1500	N_Shore				10:105036592-105037170	Promoter_Associated_Cell_type_specific	1	INA	NM_032727	TSS1500			9118
826	cg06848047	SNCA	SNCA	5.32051e-19	0.1086	826	27463	-0.217807	1.93702e-05	SNCA	cg06848047	SNCA;SNCA;SNCA;SNCA	NM_001146055;NM_000345;NM_001146054;NM_007308	5'UTR;5'UTR;5'UTR;5'UTR	N_Shore				4:90757621-90759333	Unclassified_Cell_type_specific		SNCA	NM_001146055	5'UTR			6622
827	cg04671611	A2BP1	A2BP1	5.36206e-19	0.2294	827	18832	-0.076512	0.137594	A2BP1	cg04671611	A2BP1;A2BP1	NM_001142333;NM_018723	5'UTR;5'UTR			DMR					A2BP1	NM_001142333	5'UTR
828	cg18721420	CCDC105	CCDC105	5.40113e-19	0.2214	828	74285	-0.053628	0.298371	CCDC105	cg18721420	CCDC105	NM_173482	1stExon	Island		DMR					CCDC105	NM_173482	1stExon			126402
829	cg04543008	PHOX2A	PHOX2A	5.52943e-19	0.36125	829	18319	-0.050943	0.323249	PHOX2A	cg04543008	PHOX2A	NM_005169	TSS200	Island	high-CpG:71632849-71633118			11:71955056-71955381	Unclassified_Cell_type_specific	1	PHOX2A	NM_005169	TSS200	1		401
830	cg21079345	AKR1B1	AKR1B1	5.52943e-19	0.21145	830	82654	-0.345383	4.96951e-12	AKR1B1	cg21079345	AKR1B1	NM_001628	TSS200	Island	high-CpG:133794344-133794604	CDMR		7:134142875-134144626	Promoter_Associated		AKR1B1	NM_001628	TSS200	1		231
831	cg07143083	WBSCR17	WBSCR17	5.5505e-19	0.16935	831	28824	-0.051599	0.317046	WBSCR17	cg07143083	WBSCR17	NM_022479	1stExon	Island						1	WBSCR17	NM_022479	1stExon			64409
832	cg13652513	SLC8A3	SLC8A3	5.5505e-19	0.19315	832	54097	-0.04852	0.34682	SLC8A3	cg13652513	SLC8A3;SLC8A3;SLC8A3;SLC8A3	NM_182932;NM_058240;NM_183002;NM_033262	5'UTR;5'UTR;5'UTR;5'UTR	N_Shore		CDMR				1	SLC8A3	NM_182932	5'UTR			6547
833	cg23244289	THBS4	THBS4	5.5505e-19	0.33595	833	90353	0.01724	0.738307	THBS4	cg23244289	THBS4	NM_003248	5'UTR	Island	high-CpG:79366879-79367034	DMR					THBS4	NM_003248	5'UTR			7060
834	cg23664334	LOC388692	LOC388692	5.5505e-19	0.09485	834	91940	0	1		cg23664334	LOC388692	NR_027002	Body	S_Shore						1	LOC388692	NR_027002	Body
835	cg02191312	PTGDR	PTGDR	5.58466e-19	0.3733	835	8635	-0.087087	0.0908803	PTGDR	cg02191312	PTGDR	NM_000953	TSS200	Island				14:52734091-52735077	Unclassified_Cell_type_specific		PTGDR	NM_000953	TSS200	1		5729
836	cg03876032	MYO3A	MYO3A	5.58466e-19	0.20155	836	15589	0.051319	0.319689	MYO3A	cg03876032	MYO3A	NM_017433	3'UTR	Island			1				MYO3A	NM_017433	3'UTR			53904
837	cg17202313	SOX2OT	SOX2OT	5.66837e-19	0.3979	837	68555	-0.118365	0.0213492	SOX2OT	cg17202313	SOX2OT	NR_004053	Body	Island		DMR		3:181444950-181445162	Unclassified_Cell_type_specific		SOX2OT	NR_004053	Body
838	cg24324985	FOXA2	FOXA2	5.66837e-19	0.2651	838	94540	0.046622	0.366031	FOXA2	cg24324985	FOXA2	NM_153675	TSS1500	Island		RDMR		20:22566853-22567534	Unclassified	1	FOXA2	NM_153675	TSS1500	1		3170
839	cg26976732	HBM	HBM	5.95933e-19	0.4008	839	104814	0.002522	0.961016	HBM	cg26976732	HBM	NM_001003938	Body	Island		DMR	1	16:215116-216870	Unclassified_Cell_type_specific		HBM	NM_001003938	Body			3042
840	cg14459130	SP9	SP9	6.05671e-19	0.1897	840	57829	-0.044187	0.391631	SP9	cg14459130	SP9	NM_001145250	TSS200	Island	high-CpG:174907883-174907950	DMR					SP9	NM_001145250	TSS200			100131390
841	cg23015696	LEPREL1	LEPREL1	6.26044e-19	0.23185	841	89470	-0.221355	1.40312e-05	LEPREL1	cg23015696	LEPREL1;LEPREL1	NM_001134418;NM_018192	5'UTR;1stExon	Island							LEPREL1	NM_001134418	5'UTR			55214
842	cg07609862	MTNR1B	MTNR1B	6.30691e-19	0.13905	842	30745	-0.061342	0.234128	MTNR1B	cg07609862	MTNR1B	NM_005959	1stExon	Island			1				MTNR1B	NM_005959	1stExon			4544
843	cg03657573	B3GNT5,MCF2L2	B3GNT5	6.3394e-19	0.5487	843	14730	-0.069772	0.175839	B3GNT5	cg03657573	MCF2L2;B3GNT5	NM_015078;NM_032047	Body;5'UTR	Island				3:182970645-182972632	Unclassified_Cell_type_specific	1	MCF2L2	NM_015078	Body			84002
844	cg14754787	LHX1	LHX1	6.3394e-19	0.13815	844	59155	0.21209	3.22132e-05	LHX1	cg14754787	LHX1	NM_005568	Body	Island		DMR					LHX1	NM_005568	Body			3975
845	cg26990587	ACTL6B	ACTL6B	6.3394e-19	0.22485	845	104874	-0.159432	0.00187489	ACTL6B	cg26990587	ACTL6B	NM_016188	Body	Island				7:100253594-100254246	Unclassified_Cell_type_specific	1	ACTL6B	NM_016188	Body			51412
846	cg23739994	GPR83	GPR83	6.37781e-19	0.2157	846	92255	-0.068053	0.186753	GPR83	cg23739994	GPR83	NM_016540	TSS200	Island			1			1	GPR83	NM_016540	TSS200			10888
847	cg26337312	LMX1A	LMX1A	6.37883e-19	0.2594	847	102155	0.100691	0.0504468	LMX1A	cg26337312	LMX1A	NM_177398	Body	Island							LMX1A	NM_177398	Body			4009
848	cg18424634	ZIC1	ZIC1	6.47352e-19	0.28335	848	73134	0.131695	0.0103732	ZIC1	cg18424634	ZIC1	NM_003412	TSS200	Island						1	ZIC1	NM_003412	TSS200	1		7545
849	cg27615388	HTR1A	HTR1A	6.47352e-19	0.23555	849	107449	-0.144107	0.00499828	HTR1A	cg27615388	HTR1A	NM_000524	1stExon	Island							HTR1A	NM_000524	1stExon			3350
850	cg01100175	KIF5C	KIF5C	6.52172e-19	0.13265	850	4447	0.038408	0.456552	KIF5C	cg01100175	KIF5C	NM_004522	Body	S_Shore			1	2:149645598-149645967	Unclassified_Cell_type_specific		KIF5C	NM_004522	Body			3800
851	cg17305266	FOXF2	FOXF2	6.56246e-19	0.3396	851	68948	0.011716	0.820395	FOXF2	cg17305266	FOXF2	NM_001452	1stExon	Island		DMR		6:1391098-1391541	Unclassified_Cell_type_specific		FOXF2	NM_001452	1stExon			2295
852	cg22376706	PTPRR	PTPRR	6.56246e-19	0.3184	852	87143	-0.027667	0.591804	PTPRR	cg22376706	PTPRR	NM_002849	TSS200				1				PTPRR	NM_002849	TSS200			5801
853	cg16987305	LEPR	LEPR	6.66817e-19	0.3379	853	67695	-0.096953	0.0596773	LEPR	cg16987305	LEPR;LEPR;LEPR	NM_001003680;NM_001003679;NM_002303	5'UTR;5'UTR;5'UTR	Island		DMR				1	LEPR	NM_001003680	5'UTR			3953
854	cg00960305	C20orf56	C20orf56	6.76797e-19	0.1701	854	3845	0.034556	0.502977	C20orf56	cg00960305	C20orf56	NR_001558	Body	Island		DMR	1				C20orf56	NR_001558	Body
855	cg27341128	DOK5	DOK5	6.76797e-19	0.27865	855	106336	0.008015	0.876576	DOK5	cg27341128	DOK5	NM_018431	TSS200	Island		DMR					DOK5	NM_018431	TSS200			55816
856	cg22974228	ALX4	ALX4	6.81021e-19	0.11545	856	89301	-0.044199	0.391502	ALX4	cg22974228	ALX4	NM_021926	TSS1500	Island		RDMR		11:44332304-44332723	Unclassified_Cell_type_specific	1	ALX4	NM_021926	TSS1500			60529
857	cg24785225	SNRPN	SNRPN	6.81021e-19	0.18725	857	96339	0.037932	0.462152	SNRPN	cg24785225	SNRPN;SNRPN;SNRPN	NM_022806;NM_022808;NM_022807	TSS200;TSS200;TSS200								SNRPN	NM_022806	TSS200			6638
858	cg09510559	NPHS1	NPHS1	6.85285e-19	0.19075	858	38405	-0.134576	0.00880007	NPHS1	cg09510559	NPHS1	NM_004646	Body	Island							NPHS1	NM_004646	Body			4868
859	cg22178238	PTPRN2	PTPRN2	6.85285e-19	0.34135	859	86463	0.119446	0.0201831	PTPRN2	cg22178238	PTPRN2;PTPRN2;PTPRN2	NM_002847;NM_130842;NM_130843	Body;Body;Body	Island		DMR					PTPRN2	NM_002847	Body			5799
860	cg11471772	SIM1	SIM1	7.02351e-19	0.27315	860	45898	0.018831	0.715154	SIM1	cg11471772	SIM1	NM_005068	TSS200	N_Shore		CDMR	1	6:100911673-100911802	Unclassified_Cell_type_specific	1	SIM1	NM_005068	TSS200			6492
861	cg06118384	KIF5C	KIF5C	7.06718e-19	0.29205	861	24582	-0.008185	0.873973	KIF5C	cg06118384	KIF5C	NM_004522	Body	Island			1	2:149645598-149645967	Unclassified_Cell_type_specific		KIF5C	NM_004522	Body			3800
862	cg19155518	GRIK2	GRIK2	7.06718e-19	0.33085	862	75756	0.162267	0.00154879	GRIK2	cg19155518	GRIK2;GRIK2;GRIK2	NM_001166247;NM_175768;NM_021956	Body;Body;Body	Island		DMR	1				GRIK2	NM_001166247	Body			2898
863	cg22750155	STMN2	STMN2	7.11882e-19	0.36225	863	88418	-0.034537	0.503202	STMN2	cg22750155	STMN2	NM_007029	Body	Island							STMN2	NM_007029	Body			11075
864	cg06528267	VWC2	VWC2	7.23452e-19	0.1112	864	26103	-0.072588	0.158996	VWC2	cg06528267	VWC2	NM_198570	Body	Island		DMR					VWC2	NM_198570	Body			375567
865	cg07536910	EVX2	EVX2	7.28808e-19	0.18965	865	30399	0.054106	0.294075	EVX2	cg07536910	EVX2	NM_001080458	1stExon	Island		RDMR		2:176947753-176948760	Unclassified_Cell_type_specific		EVX2	NM_001080458	1stExon			344191
866	cg02086467	OTX2	OTX2	7.32537e-19	0.13565	866	8267	0.065265	0.205496	OTX2	cg02086467	OTX2	NM_021728	5'UTR	Island		RDMR					OTX2	NM_021728	5'UTR		atlas	5015
867	cg05336115	RSPO4	RSPO4	7.32537e-19	0.425	867	21561	-0.060788	0.238387	RSPO4	cg05336115	RSPO4;RSPO4	NM_001040007;NM_001029871	TSS200;TSS200	Island						1	RSPO4	NM_001040007	TSS200			343637
868	cg13358636	CNTNAP5	CNTNAP5	7.32537e-19	0.11715	868	52677	-0.037784	0.463904	CNTNAP5	cg13358636	CNTNAP5	NM_130773	TSS1500	Island							CNTNAP5	NM_130773	TSS1500			129684
869	cg07846220	LAMA1	LAMA1	7.50724e-19	0.39815	869	31736	-0.126549	0.0138109	LAMA1	cg07846220	LAMA1	NM_005559	1stExon	Island							LAMA1	NM_005559	1stExon			284217
870	cg16922279	PHOX2A	PHOX2A	7.56334e-19	0.28185	870	67501	-0.034858	0.49924	PHOX2A	cg16922279	PHOX2A	NM_005169	TSS1500	Island	high-CpG:71632849-71633118					1	PHOX2A	NM_005169	TSS1500	1		401
871	cg15549927	DPP6	DPP6	7.61112e-19	0.18495	871	62037	-0.052056	0.312778	DPP6	cg15549927	DPP6;DPP6	NM_001039350;NM_130797	Body;TSS200	Island							DPP6	NM_001039350	Body			1804
872	cg18759960	PTF1A	PTF1A	7.61112e-19	0.33335	872	74429	0.036048	0.484699	PTF1A	cg18759960	PTF1A	NM_178161	1stExon	Island		DMR		10:23481596-23481785	Unclassified_Cell_type_specific	1	PTF1A	NM_178161	1stExon			256297
873	cg18118685	GALNT13	GALNT13	7.66739e-19	0.4151	873	71936	-0.062552	0.22501	GALNT13	cg18118685	GALNT13	NM_052917	5'UTR	Island		CDMR					GALNT13	NM_052917	5'UTR			114805
874	cg06879152	PHYHIPL	PHYHIPL	7.72409e-19	0.17815	874	27610	-0.199854	9.14268e-05	PHYHIPL	cg06879152	PHYHIPL;PHYHIPL	NM_032439;NM_001143774	Body;TSS200	Island		DMR				1	PHYHIPL	NM_032439	Body			84457
875	cg10136354	EMX1	EMX1	7.7827e-19	0.1847	875	40786	0.271969	7.79768e-08	EMX1	cg10136354	EMX1	NM_004097	Body	Island							EMX1	NM_004097	Body			2016
876	cg08383399	CSMD1	CSMD1	7.83132e-19	0.26205	876	33986	-0.03799	0.461465	CSMD1	cg08383399	CSMD1	NM_033225	TSS200	Island							CSMD1	NM_033225	TSS200	1		64478
877	cg19355087	NKX6-2	NKX6-2	7.83132e-19	0.3643	877	76430	0.006209	0.904235	NKX6-2	cg19355087	NKX6-2	NM_177400	TSS1500	Island				10:134600056-134601531	Unclassified_Cell_type_specific		NKX6-2	NM_177400	TSS1500			84504
878	cg15909933	NODAL	NODAL	7.88709e-19	0.26865	878	63466	0.015007	0.771192	NODAL	cg15909933	NODAL	NM_018055	Body	Island		CDMR	1	10:72200416-72201550	Unclassified_Cell_type_specific		NODAL	NM_018055	Body			4838
879	cg06945523	SFTA3	SFTA3	8.08464e-19	0.4177	879	27921	0.04116	0.424914	SFTA3	cg06945523	SFTA3	NM_001101341	Body	Island			1				SFTA3	NM_001101341	Body			253970
880	cg13592399	NID2	NID2	8.14522e-19	0.2807	880	53815	-0.201264	8.133e-05	NID2	cg13592399	NID2;NID2	NM_007361;NM_007361	5'UTR;1stExon	Island	high-CpG:51605470-51605775			14:52535172-52535998	Unclassified_Cell_type_specific	1	NID2	NM_007361	5'UTR			22795
881	cg10122865	OTX1	OTX1	8.19695e-19	0.2483	881	40725	0.540027	5.34435e-30	OTX1	cg10122865	OTX1	NM_014562	3'UTR	Island			1				OTX1	NM_014562	3'UTR			5013
882	cg11711420	ISL1	ISL1	8.19695e-19	0.2	882	46758	-0.084438	0.101182	ISL1	cg11711420	ISL1;ISL1	NM_002202;NM_002202	5'UTR;1stExon	Island	high-CpG:50714836-50715064	DMR	1			1	ISL1	NM_002202	5'UTR			3670
883	cg10271763	SNRPN	SNRPN	8.24799e-19	0.1703	883	41365	0.061086	0.236087	SNRPN	cg10271763	SNRPN;SNRPN;SNRPN	NM_022806;NM_022808;NM_022807	TSS200;TSS200;TSS200								SNRPN	NM_022806	TSS200			6638
884	cg26077100	SOX7	SOX7	8.24799e-19	0.3384	884	101081	-0.026475	0.607874	SOX7	cg26077100	SOX7	NM_031439	1stExon	Island				8:10587262-10588608	Unclassified_Cell_type_specific		SOX7	NM_031439	1stExon	1		83595
885	cg23207990	SFRP2	SFRP2	8.30956e-19	0.19395	885	90184	-0.114357	0.0261959	SFRP2	cg23207990	SFRP2	NM_003013	TSS1500	Island		DMR		4:154709210-154711062	Unclassified_Cell_type_specific		SFRP2	NM_003013	TSS1500	1		6423
886	cg26820055	ARHGEF4	ARHGEF4	8.44037e-19	0.35305	886	104147	-0.048458	0.347439	ARHGEF4	cg26820055	ARHGEF4;ARHGEF4	NM_032995;NM_015320	Body;Body	Island		DMR					ARHGEF4	NM_032995	Body		cangenes	50649
887	cg22987590	GFRA2	GFRA2	8.57515e-19	0.33525	887	89358	-0.038315	0.457638	GFRA2	cg22987590	GFRA2;GFRA2;GFRA2	NM_001165038;NM_001165039;NM_001495	Body;Body;Body	Island							GFRA2	NM_001165038	Body			2675
888	cg26763877	CSMD1	CSMD1	8.64331e-19	0.38245	888	103896	-0.030921	0.548961	CSMD1	cg26763877	CSMD1	NM_033225	Body	Island							CSMD1	NM_033225	Body	1		64478
889	cg21472506	OTX1	OTX1	8.70825e-19	0.2527	889	83970	0.572995	2.28952e-34	OTX1	cg21472506	OTX1	NM_014562	3'UTR	Island			1				OTX1	NM_014562	3'UTR			5013
890	cg06082548	NKX6-2	NKX6-2	8.83863e-19	0.1517	890	24468	0.063789	0.215953	NKX6-2	cg06082548	NKX6-2	NM_177400	Body	Island		DMR		10:134598677-134599324	Unclassified_Cell_type_specific		NKX6-2	NM_177400	Body			84504
891	cg24560494	PCDH8	PCDH8	8.83863e-19	0.1548	891	95489	0.000629	0.99027	PCDH8	cg24560494	PCDH8;PCDH8	NM_032949;NM_002590	TSS1500;TSS1500	N_Shore		CDMR	1	13:53422933-53423231	Unclassified_Cell_type_specific	1	PCDH8	NM_032949	TSS1500	1		5100
892	cg10304637	NRN1	NRN1	8.98074e-19	0.4353	892	41479	-0.005613	0.913386	NRN1	cg10304637	NRN1	NM_016588	Body	Island		CDMR					NRN1	NM_016588	Body			51299
893	cg07448060	MAGI2	MAGI2	9.36164e-19	0.144	893	30026	-0.035015	0.497314	MAGI2	cg07448060	MAGI2	NM_012301	TSS1500	Island						1	MAGI2	NM_012301	TSS1500			9863
894	cg20457796	SLC18A3,CHAT	SLC18A3	9.43076e-19	0.14655	894	80536	-0.021013	0.683844	SLC18A3	cg20457796	SLC18A3;CHAT	NM_003055;NM_020984	1stExon;5'UTR	Island							SLC18A3	NM_003055	1stExon			6572
895	cg16240162	ZIC4	ZIC4	9.50221e-19	0.2233	895	64666	-0.004068	0.93717	ZIC4	cg16240162	ZIC4;ZIC4;ZIC4;ZIC4;ZIC4	NM_001168378;NR_033119;NM_032153;NR_033118;NM_001168379	Body;Body;Body;Body;Body	N_Shore		CDMR					ZIC4	NM_001168378	Body			84107
896	cg07139301	SLC2A2	SLC2A2	9.57298e-19	0.27705	896	28799	-0.063396	0.218804	SLC2A2	cg07139301	SLC2A2	NM_000340	TSS1500	Island			1			1	SLC2A2	NM_000340	TSS1500			6514
897	cg23696752	GRM1	GRM1	9.64413e-19	0.2755	897	92097	0.087244	0.0902972	GRM1	cg23696752	GRM1;GRM1	NM_001114329;NM_000838	5'UTR;5'UTR	N_Shore		CDMR				1	GRM1	NM_001114329	5'UTR			2911
898	cg14658067	UNCX	UNCX	9.7991e-19	0.2379	898	58773	-0.08897	0.0840845	UNCX	cg14658067	UNCX	NM_001080461	Body	Island		DMR					UNCX	NM_001080461	Body			340260
899	cg22178613	SFRP2	SFRP2	9.86112e-19	0.15705	899	86464	-0.20678	5.10419e-05	SFRP2	cg22178613	SFRP2	NM_003013	TSS1500	Island		DMR		4:154709210-154711062	Unclassified_Cell_type_specific		SFRP2	NM_003013	TSS1500	1		6423
900	cg24636477	GDF10	GDF10	9.86112e-19	0.3981	900	95742	-0.007708	0.881265	GDF10	cg24636477	GDF10	NM_004962	TSS200	Island		DMR	1	10:48438493-48439997	Unclassified_Cell_type_specific		GDF10	NM_004962	TSS200		waldman	2662
901	cg21384203	GSC2	GSC2	9.93126e-19	0.26505	901	83705	NaN	NaN	GSC2	cg21384203	GSC2	NM_005315	Body	Island		DMR		22:19136359-19137652	Unclassified_Cell_type_specific	1	GSC2	NM_005315	Body			2928
902	cg16357388	CRMP1	CRMP1	9.98647e-19	0.27395	902	65129	-0.150209	0.00341868	CRMP1	cg16357388	CRMP1	NM_001014809	Body	Island							CRMP1	NM_001014809	Body			1400
903	cg20014398	PAX6	PAX6	9.98647e-19	0.23235	903	79048	0.015549	0.763173	PAX6	cg20014398	PAX6;PAX6;PAX6	NM_001604;NM_001127612;NM_000280	Body;Body;Body	Island				11:31825603-31825966	Unclassified_Cell_type_specific		PAX6	NM_001604	Body	1	atlas	5080
904	cg24975842	GNASAS,GNAS	GNASAS	9.98647e-19	0.16935	904	97081	-0.030361	0.556225	GNASAS	cg24975842	GNASAS;GNAS	NR_002785;NM_016592	Body;3'UTR	Island							GNASAS	NR_002785	Body
905	cg25160286	EVX1	EVX1	1.01466e-18	0.2234	905	97752	0.128967	0.0120871	EVX1	cg25160286	EVX1;EVX1	NM_001989;NM_001989	1stExon;5'UTR	Island				7:27282156-27282507	Unclassified_Cell_type_specific	1	EVX1	NM_001989	1stExon			2128
906	cg00546005	KCNG1	KCNG1	1.0387e-18	0.20985	906	2158	-0.014257	0.782332	KCNG1	cg00546005	KCNG1	NM_002237	5'UTR	Island							KCNG1	NM_002237	5'UTR			3755
907	cg11213520	LHX5	LHX5	1.0387e-18	0.35015	907	44901	0.081112	0.115401	LHX5	cg11213520	LHX5	NM_022363	Body	Island		DMR	1	12:113900820-113901612	Unclassified_Cell_type_specific		LHX5	NM_022363	Body			64211
908	cg14719951	DSC3	DSC3	1.04647e-18	0.3192	908	59030	-0.180018	0.000436226	DSC3	cg14719951	DSC3;DSC3	NM_024423;NM_001941	Body;Body	Island						1	DSC3	NM_024423	Body	1		1825
909	cg04166618	LOC643387,LOC151174	LOC643387	1.05422e-18	0.2016	909	16778	0	1		cg04166618	LOC643387;LOC151174;LOC151174	NR_026923;NR_026925;NR_026926	Body;TSS200;TSS200	Island	high-CpG:238804953-238805106			2:239139148-239140591	Unclassified_Cell_type_specific	1	LOC643387	NR_026923	Body
910	cg03352287	CRCT1	CRCT1	1.07005e-18	0.45205	910	13452	0.042621	0.408645	CRCT1	cg03352287	CRCT1	NM_019060	3'UTR	Island							CRCT1	NM_019060	3'UTR			54544
911	cg24150623	MIR125B1,LOC399959	MIR125B1	1.07005e-18	0.33395	911	93936	0	1		cg24150623	MIR125B1;LOC399959	NR_029671;NR_024430	TSS1500;Body				1				MIR125B1	NR_029671	TSS1500	1	atlas
912	cg17059658	ADCYAP1	ADCYAP1	1.08722e-18	0.28015	912	67980	-0.146851	0.00422068	ADCYAP1	cg17059658	ADCYAP1;ADCYAP1	NM_001099733;NM_001117	5'UTR;TSS200	Island							ADCYAP1	NM_001099733	5'UTR			116
913	cg24728018	CLVS2	CLVS2	1.09527e-18	0.2744	913	96120	-0.118964	0.0206961	CLVS2	cg24728018	CLVS2;CLVS2	NM_001010852;NM_001010852	5'UTR;1stExon	S_Shore		DMR					CLVS2	NM_001010852	5'UTR			134829
914	cg11214140	SOX17	SOX17	1.10106e-18	0.23225	914	44905	0.059904	0.245296	SOX17	cg11214140	SOX17	NM_022454	TSS200	Island		DMR				1	SOX17	NM_022454	TSS200			64321
915	cg21142738	NLGN4X	NLGN4X	1.10106e-18	0.20835	915	82871	-0.044113	0.392418	NLGN4X	cg21142738	NLGN4X;NLGN4X;NLGN4X	NM_181332;NM_020742;NM_020742	5'UTR;5'UTR;1stExon	Island		CDMR					NLGN4X	NM_181332	5'UTR			57502
916	cg22797164	NODAL	NODAL	1.10106e-18	0.12855	916	88586	-0.067145	0.192711	NODAL	cg22797164	NODAL	NM_018055	Body	Island		CDMR	1	10:72200416-72201550	Unclassified_Cell_type_specific		NODAL	NM_018055	Body			4838
917	cg04014105	SLC22A16	SLC22A16	1.10917e-18	0.39105	917	16149	-0.244694	1.47183e-06	SLC22A16	cg04014105	SLC22A16	NM_033125	Body	Island							SLC22A16	NM_033125	Body			85413
918	cg09698471	HTR1A	HTR1A	1.11751e-18	0.27755	918	39111	-0.1153	0.0249775	HTR1A	cg09698471	HTR1A	NM_000524	TSS1500	Island	low-CpG:63293473-63294044						HTR1A	NM_000524	TSS1500			3350
919	cg18249634	TRIM71	TRIM71	1.12345e-18	0.4341	919	72471	-0.030416	0.555506	TRIM71	cg18249634	TRIM71	NM_001039111	Body	Island		RDMR					TRIM71	NM_001039111	Body			131405
920	cg26638505	SRD5A2	SRD5A2	1.12345e-18	0.17255	920	103383	0.031752	0.538262	SRD5A2	cg26638505	SRD5A2	NM_000348	TSS200	Island							SRD5A2	NM_000348	TSS200			6716
921	cg27403265	HS3ST2	HS3ST2	1.12345e-18	0.2005	921	106580	-0.043806	0.395733	HS3ST2	cg27403265	HS3ST2	NM_006043	TSS1500	Island		DMR				1	HS3ST2	NM_006043	TSS1500			9956
922	cg11826663	SNRPN	SNRPN	1.12946e-18	0.1472	922	47234	0.022926	0.656811	SNRPN	cg11826663	SNRPN;SNRPN;SNRPN	NM_022806;NM_022808;NM_022807	TSS200;TSS200;TSS200								SNRPN	NM_022806	TSS200			6638
923	cg14603098	ACCN1	ACCN1	1.12946e-18	0.3525	923	58550	-0.126295	0.0140038	ACCN1	cg14603098	ACCN1	NM_001094	TSS1500	Island							ACCN1	NM_001094	TSS1500
924	cg25208017	FMN2	FMN2	1.12946e-18	0.51595	924	97925	-0.18002	0.000436157	FMN2	cg25208017	FMN2	NM_020066	1stExon	Island	high-CpG:238321690-238322183					1	FMN2	NM_020066	1stExon			56776
925	cg25527090	VAX1	VAX1	1.16719e-18	0.1643	925	99090	0.126332	0.0139752	VAX1	cg25527090	VAX1;VAX1	NM_199131;NM_001112704	Body;Body	Island		DMR		10:118893310-118894361	Unclassified_Cell_type_specific		VAX1	NM_199131	Body			11023
926	cg21282630	CYYR1	CYYR1	1.18599e-18	0.37985	926	83409	-0.050937	0.323307	CYYR1	cg21282630	CYYR1	NM_052954	Body	Island							CYYR1	NM_052954	Body			116159
927	cg06651311	KIAA1239	KIAA1239	1.20253e-18	0.33445	927	26627	-0.114769	0.0256584	KIAA1239	cg06651311	KIAA1239	NM_001144990	TSS1500	Island		DMR					KIAA1239	NM_001144990	TSS1500			57495
928	cg07237939	SLC22A3	SLC22A3	1.20253e-18	0.18335	928	29256	-0.263014	2.12256e-07	SLC22A3	cg07237939	SLC22A3	NM_021977	1stExon	Island			1			1	SLC22A3	NM_021977	1stExon			6581
929	cg16994506	CCND2	CCND2	1.20253e-18	0.3577	929	67728	-0.187615	0.000244268	CCND2	cg16994506	CCND2	NM_001759	Body	Island							CCND2	NM_001759	Body		humanlymph	894
930	cg19254119	ZNF560	ZNF560	1.22188e-18	0.35745	930	76078	-0.010309	0.841657	ZNF560	cg19254119	ZNF560	NM_152476	TSS200	S_Shore							ZNF560	NM_152476	TSS200			147741
931	cg08154348	RIPPLY2	RIPPLY2	1.24105e-18	0.31975	931	32993	-0.163946	0.001381	RIPPLY2	cg08154348	RIPPLY2	NM_001009994	TSS200	Island		DMR	1				RIPPLY2	NM_001009994	TSS200			134701
932	cg11985360	GSC2	GSC2	1.25045e-18	0.2234	932	47885	NaN	NaN	GSC2	cg11985360	GSC2	NM_005315	TSS1500	Island		DMR		22:19138187-19138481	Unclassified_Cell_type_specific	1	GSC2	NM_005315	TSS1500			2928
933	cg03506640	FLRT2	FLRT2	1.29261e-18	0.1872	933	14069	-0.235903	3.5368e-06	FLRT2	cg03506640	FLRT2	NM_013231	5'UTR	Island						1	FLRT2	NM_013231	5'UTR			23768
934	cg15304699	NKX6-2	NKX6-2	1.30075e-18	0.44195	934	61212	0.014374	0.780584	NKX6-2	cg15304699	NKX6-2	NM_177400	TSS1500	Island				10:134600056-134601531	Unclassified_Cell_type_specific		NKX6-2	NM_177400	TSS1500			84504
935	cg18710462	NR2E1	NR2E1	1.30075e-18	0.19365	935	74236	-0.100175	0.0516459	NR2E1	cg18710462	NR2E1	NM_003269	TSS1500	Island		DMR	1				NR2E1	NM_003269	TSS1500			7101
936	cg06094615	C10orf53	C10orf53	1.30777e-18	0.30455	936	24512	0.026117	0.612736	C10orf53	cg06094615	C10orf53;C10orf53	NM_182554;NM_001042427	TSS200;TSS200	Island			1			1	C10orf53	NM_182554	TSS200			282966
937	cg11679177	RGS7	RGS7	1.30777e-18	0.4048	937	46612	-0.108493	0.0349805	RGS7	cg11679177	RGS7	NM_002924	5'UTR	N_Shore		DMR				1	RGS7	NM_002924	5'UTR			6000
938	cg15428578	RYR3	RYR3	1.30777e-18	0.35325	938	61633	0.046295	0.36941	RYR3	cg15428578	RYR3	NM_001036	Body	Island						1	RYR3	NM_001036	Body			6263
939	cg13777681	DPP10	DPP10	1.31716e-18	0.24195	939	54690	0.021679	0.674381	DPP10	cg13777681	DPP10;DPP10	NM_001004360;NM_020868	Body;Body	Island		CDMR					DPP10	NM_001004360	Body			57628
940	cg19761848	GBX2	GBX2	1.32743e-18	0.35775	940	78070	-0.069697	0.176307	GBX2	cg19761848	GBX2	NM_001485	TSS200	Island							GBX2	NM_001485	TSS200			2637
941	cg01222324	VENTX	VENTX	1.35878e-18	0.28585	941	4896	-0.025192	0.625375	VENTX	cg01222324	VENTX	NM_014468	TSS1500	Island		DMR					VENTX	NM_014468	TSS1500			27287
942	cg15749870	CLVS2	CLVS2	1.35878e-18	0.30835	942	62881	-0.120395	0.0192056	CLVS2	cg15749870	CLVS2	NM_001010852	TSS200	Island							CLVS2	NM_001010852	TSS200			134829
943	cg06226567	C20orf56	C20orf56	1.40427e-18	0.3589	943	24993	0.089435	0.0824688	C20orf56	cg06226567	C20orf56	NR_001558	TSS1500	Island							C20orf56	NR_001558	TSS1500
944	cg03181248	SP9	SP9	1.41328e-18	0.27045	944	12733	-0.043748	0.396353	SP9	cg03181248	SP9	NM_001145250	TSS200	Island	high-CpG:174907883-174907950	DMR					SP9	NM_001145250	TSS200			100131390
945	cg11957331	TMEM145	TMEM145	1.41328e-18	0.3091	945	47763	0.157602	0.00211772	TMEM145	cg11957331	TMEM145	NM_173633	Body	Island							TMEM145	NM_173633	Body			284339
946	cg13422850	NTNG2	NTNG2	1.4223e-18	0.15325	946	52966	-0.060744	0.238728	NTNG2	cg13422850	NTNG2	NM_032536	Body	Island		DMR		9:135116330-135116928	Promoter_Associated		NTNG2	NM_032536	Body			84628
947	cg22694191	HAPLN4	HAPLN4	1.4223e-18	0.2429	947	88205	-0.114752	0.0256793	HAPLN4	cg22694191	HAPLN4;HAPLN4	NM_023002;NM_023002	5'UTR;1stExon	S_Shore	high-CpG:19234563-19234664						HAPLN4	NM_023002	5'UTR			404037
948	cg17509967	CACNA1A	CACNA1A	1.43267e-18	0.41275	948	69730	-0.044812	0.384964	CACNA1A	cg17509967	CACNA1A;CACNA1A;CACNA1A;CACNA1A	NM_001127222;NM_001127222;NM_001127221;NM_001127221	5'UTR;1stExon;1stExon;5'UTR	Island	high-CpG:13478044-13478418			19:13616935-13617358	Unclassified_Cell_type_specific	1	CACNA1A	NM_001127222	5'UTR			773
949	cg03011535	TOX2	TOX2	1.44205e-18	0.29325	949	12039	0.017136	0.739822	TOX2	cg03011535	TOX2;TOX2;TOX2;TOX2;TOX2	NM_001098796;NM_001098797;NM_032883;NM_001098796;NM_032883	5'UTR;Body;1stExon;1stExon;5'UTR	Island	high-CpG:41978200-41978212					1	TOX2	NM_001098796	5'UTR			84969
950	cg25763393	ZNF578	ZNF578	1.44205e-18	0.13775	950	99962	-0.319634	1.99855e-10	ZNF578	cg25763393	ZNF578;ZNF578	NM_001099694;NM_001099694	1stExon;5'UTR	Island	high-CpG:57648640-57648649			19:52956318-52957237	Promoter_Associated	1	ZNF578	NM_001099694	1stExon			147660
951	cg12993163	SHOX2	SHOX2	1.4653e-18	0.22285	951	51413	-0.216074	2.26324e-05	SHOX2	cg12993163	SHOX2;SHOX2;SHOX2	NM_001163678;NM_006884;NM_003030	Body;Body;Body	Island		DMR		3:157821191-157821449	Unclassified_Cell_type_specific		SHOX2	NM_001163678	Body			6474
952	cg01708273	HOXD11	HOXD11	1.47624e-18	0.18475	952	6676	-0.001157	0.982109	HOXD11	cg01708273	HOXD11	NM_021192	3'UTR	S_Shore				2:176973905-176974090	Unclassified_Cell_type_specific		HOXD11	NM_021192	3'UTR		sanger	3237
953	cg02650317	MIR124-3	MIR124-3	1.51202e-18	0.37425	953	10510	0	1		cg02650317	MIR124-3	NR_029670	TSS1500	Island		DMR					MIR124-3	NR_029670	TSS1500	1
954	cg04938315	TCHH	TCHH	1.52233e-18	0.1564	954	19946	0.061966	0.229395	TCHH	cg04938315	TCHH	NM_007113	Body	Island		DMR		1:152080311-152081660	Unclassified_Cell_type_specific		TCHH	NM_007113	Body			7062
955	cg12124922	CD1D	CD1D	1.52233e-18	0.5251	955	48422	-0.073151	0.155778	CD1D	cg12124922	CD1D	NM_001766	5'UTR	Island			1				CD1D	NM_001766	5'UTR			912
956	cg13628577	PRDM6	PRDM6	1.53375e-18	0.20535	956	53986	0.068797	0.181971	PRDM6	cg13628577	PRDM6	NM_001136239	Body	Island				5:122430880-122431166	Unclassified_Cell_type_specific		PRDM6	NM_001136239	Body			93166
957	cg05184456	SCRT1	SCRT1	1.5684e-18	0.2468	957	20930	0.044704	0.38611	SCRT1	cg05184456	SCRT1	NM_031309	Body	Island							SCRT1	NM_031309	Body			83482
958	cg20930366	KCNN2	KCNN2	1.5684e-18	0.1719	958	82103	0.031707	0.53884	KCNN2	cg20930366	KCNN2	NM_021614	1stExon	Island		DMR		5:113698733-113698909	Unclassified_Cell_type_specific		KCNN2	NM_021614	1stExon			3781
959	cg21172458	CA3	CA3	1.5684e-18	0.22085	959	83002	-0.104884	0.041546	CA3	cg21172458	CA3	NM_005181	TSS200	Island							CA3	NM_005181	TSS200			761
960	cg10541864	NBLA00301,HAND2	NBLA00301	1.57688e-18	0.34265	960	42404	0	1		cg10541864	HAND2;NBLA00301;HAND2	NM_021973;NR_003679;NM_021973	5'UTR;TSS1500;1stExon	Island		DMR		4:174450694-174451555	Unclassified_Cell_type_specific	1	HAND2	NM_021973	5'UTR
961	cg11315979	PTH2	PTH2	1.57688e-18	0.1654	961	45320	0.122184	0.0174739	PTH2	cg11315979	PTH2	NM_178449	Body	Island			1				PTH2	NM_178449	Body			113091
962	cg27360326	PCDH8	PCDH8	1.57688e-18	0.161	962	106410	-0.090156	0.0800167	PCDH8	cg27360326	PCDH8;PCDH8;PCDH8;PCDH8	NM_002590;NM_002590;NM_032949;NM_032949	1stExon;5'UTR;1stExon;5'UTR	Island			1			1	PCDH8	NM_002590	1stExon	1		5100
963	cg03205103	EGFLAM	EGFLAM	1.58531e-18	0.2406	963	12810	-0.303824	1.63347e-09	EGFLAM	cg03205103	EGFLAM	NM_152403	TSS1500	N_Shore							EGFLAM	NM_152403	TSS1500			133584
964	cg09511896	WNT3A	WNT3A	1.58531e-18	0.17385	964	38412	0.046915	0.363028	WNT3A	cg09511896	WNT3A	NM_033131	Body	Island		DMR		1:228246716-228248502	Promoter_Associated	1	WNT3A	NM_033131	Body		cis	89780
965	cg20395967	MIR663	MIR663	1.58531e-18	0.20775	965	80336	0	1		cg20395967	MIR663	NR_030386	TSS1500	Island	high-CpG:26138209-26138416			20:26189706-26190641	Unclassified		MIR663	NR_030386	TSS1500
966	cg25039722	CA10	CA10	1.59706e-18	0.43895	966	97331	-0.025619	0.619532	CA10	cg25039722	CA10;CA10;CA10	NM_020178;NM_001082534;NM_001082533	TSS1500;5'UTR;5'UTR	Island		DMR				1	CA10	NM_020178	TSS1500			56934
967	cg00851770	CIDEA	CIDEA	1.63636e-18	0.37895	967	3435	0.070271	0.172763	CIDEA	cg00851770	CIDEA;CIDEA	NM_198289;NM_001279	TSS1500;TSS200	Island						1	CIDEA	NM_198289	TSS1500			1149
968	cg22809871	FGF14	FGF14	1.64877e-18	0.2589	968	88645	-0.118403	0.0213067	FGF14	cg22809871	FGF14	NM_175929	Body	S_Shelf							FGF14	NM_175929	Body		waldman	2259
969	cg01715455	VSX1	VSX1	1.65938e-18	0.1717	969	6706	-0.02392	0.642943	VSX1	cg01715455	VSX1;VSX1	NM_199425;NM_014588	TSS200;TSS200	Island				20:25062679-25063451	Unclassified_Cell_type_specific	1	VSX1	NM_199425	TSS200			30813
970	cg13138089	ECEL1P2	ECEL1P2	1.65938e-18	0.1813	970	51871	0	1		cg13138089	ECEL1P2	NR_028501	TSS200	Island			1				ECEL1P2	NR_028501	TSS200
971	cg02471153	KCNS2	KCNS2	1.68599e-18	0.12255	971	9739	-0.253534	5.89013e-07	KCNS2	cg02471153	KCNS2	NM_020697	Body	Island							KCNS2	NM_020697	Body			3788
972	cg14507337	SIX6	SIX6	1.71318e-18	0.24445	972	58045	0.118978	0.0206813	SIX6	cg14507337	SIX6	NM_007374	3'UTR	Island							SIX6	NM_007374	3'UTR			4990
973	cg05523911	TCHH	TCHH	1.74064e-18	0.23285	973	22283	0.051503	0.317945	TCHH	cg05523911	TCHH	NM_007113	Body	Island				1:152080311-152081660	Unclassified_Cell_type_specific		TCHH	NM_007113	Body			7062
974	cg23649708	RALYL	RALYL	1.75367e-18	0.2339	974	91876	0.060731	0.238829	RALYL	cg23649708	RALYL;RALYL;RALYL;RALYL	NM_001100391;NM_173848;NM_001100392;NM_001100393	TSS200;5'UTR;5'UTR;5'UTR	Island							RALYL	NM_001100391	TSS200			138046
975	cg15824707	DUOX2	DUOX2	1.7813e-18	0.07975	975	63128	-0.16577	0.00121784	DUOX2	cg15824707	DUOX2	NM_014080	Body	Island							DUOX2	NM_014080	Body			50506
976	cg09792881	DMRTA2	DMRTA2	1.81036e-18	0.36275	976	39427	-0.088492	0.0857685	DMRTA2	cg09792881	DMRTA2	NM_032110	Body	Island		DMR					DMRTA2	NM_032110	Body			63950
977	cg01382864	PTPRN	PTPRN	1.83928e-18	0.1189	977	5432	-0.0484	0.348017	PTPRN	cg01382864	PTPRN	NM_002846	TSS200	Island	high-CpG:219881937-219882505						PTPRN	NM_002846	TSS200			5798
978	cg03132773	HS3ST2	HS3ST2	1.86845e-18	0.27945	978	12531	0.019056	0.711902	HS3ST2	cg03132773	HS3ST2	NM_006043	TSS1500	Island		CDMR		16:22824094-22825243	Unclassified_Cell_type_specific	1	HS3ST2	NM_006043	TSS1500			9956
979	cg05788681	ESX1	ESX1	1.88282e-18	0.17485	979	23301	-0.062123	0.228217	ESX1	cg05788681	ESX1;ESX1	NM_153448;NM_153448	5'UTR;1stExon	Island		DMR	1				ESX1	NM_153448	5'UTR			80712
980	cg02974928	CACNA1E	CACNA1E	1.91271e-18	0.46905	980	11883	0.006416	0.901057	CACNA1E	cg02974928	CACNA1E	NM_000721	TSS1500	Island	high-CpG:179718317-179718685			1:181451870-181452137	Unclassified	1	CACNA1E	NM_000721	TSS1500			777
981	cg05020625	TTBK1	TTBK1	1.92721e-18	0.2067	981	20268	0.097512	0.0582131	TTBK1	cg05020625	TTBK1	NM_032538	Body	Island							TTBK1	NM_032538	Body			84630
982	cg18028999	C15orf26	C15orf26	1.95626e-18	0.28695	982	71579	-0.01077	0.834683	C15orf26	cg18028999	C15orf26	NM_173528	TSS200	Island				15:81426566-81427115	Unclassified_Cell_type_specific	1	C15orf26	NM_173528	TSS200			161502
983	cg24659054	NKX6-2	NKX6-2	1.95626e-18	0.4887	983	95806	-0.004175	0.935517	NKX6-2	cg24659054	NKX6-2	NM_177400	TSS1500	Island				10:134600056-134601531	Unclassified_Cell_type_specific		NKX6-2	NM_177400	TSS1500			84504
984	cg14007067	SALL3	SALL3	1.98557e-18	0.2714	984	55746	0.056424	0.273849	SALL3	cg14007067	SALL3	NM_171999	TSS200	Island				18:76740253-76740799	Unclassified_Cell_type_specific		SALL3	NM_171999	TSS200			27164
985	cg24471254	ACTL6B	ACTL6B	1.98557e-18	0.1478	985	95144	-0.150295	0.0034001	ACTL6B	cg24471254	ACTL6B	NM_016188	Body	Island				7:100253594-100254246	Unclassified_Cell_type_specific	1	ACTL6B	NM_016188	Body			51412
986	cg22546168	VENTX	VENTX	2.00041e-18	0.1903	986	87710	-0.028112	0.585854	VENTX	cg22546168	VENTX	NM_014468	TSS1500	Island			1				VENTX	NM_014468	TSS1500			27287
987	cg27199384	A2BP1	A2BP1	2.04892e-18	0.29435	987	105742	-0.017544	0.733859	A2BP1	cg27199384	A2BP1;A2BP1;A2BP1	NM_001142334;NM_001142333;NM_018723	Body;Body;Body	N_Shore		DMR					A2BP1	NM_001142334	Body
988	cg00768993	FLJ32063	FLJ32063	2.08247e-18	0.2345	988	3097	0	1		cg00768993	FLJ32063	NR_026830	Body	Island		RDMR				1	FLJ32063	NR_026830	Body
989	cg11198128	SNX32	SNX32	2.0933e-18	0.46675	989	44836	-0.117721	0.0220713	SNX32	cg11198128	SNX32	NM_152760	TSS200	Island		DMR		11:65600508-65601777	Promoter_Associated	1	SNX32	NM_152760	TSS200			254122
990	cg11374425	FEZF2	FEZF2	2.0933e-18	0.16315	990	45549	-0.052555	0.308153	FEZF2	cg11374425	FEZF2	NM_018008	TSS1500	Island		DMR					FEZF2	NM_018008	TSS1500			55079
991	cg24727399	QRFPR	QRFPR	2.0933e-18	0.4987	991	96119	-0.069298	0.178802	QRFPR	cg24727399	QRFPR	NM_198179	TSS200	Island							QRFPR	NM_198179	TSS200			84109
992	cg08441806	NKX6-2	NKX6-2	2.14317e-18	0.12405	992	34219	-0.026144	0.612364	NKX6-2	cg08441806	NKX6-2	NM_177400	1stExon	Island		DMR		10:134598677-134599324	Unclassified_Cell_type_specific		NKX6-2	NM_177400	1stExon			84504
993	cg13740698	SHISA3	SHISA3	2.14317e-18	0.3144	993	54536	-0.030269	0.557417	SHISA3	cg13740698	SHISA3	NM_001080505	TSS1500	Island				4:42399051-42399560	Unclassified_Cell_type_specific		SHISA3	NM_001080505	TSS1500	1		152573
994	cg20711812	ONECUT3	ONECUT3	2.15925e-18	0.2069	994	81421	-0.011092	0.829815	ONECUT3	cg20711812	ONECUT3	NM_001080488	Body	Island			1			1	ONECUT3	NM_001080488	Body			390874
995	cg08074851	KCNK12	KCNK12	2.17525e-18	0.27875	995	32641	0.071757	0.163832	KCNK12	cg08074851	KCNK12	NM_022055	TSS200	Island		DMR					KCNK12	NM_022055	TSS200			56660
996	cg00302521	CRCT1	CRCT1	2.20587e-18	0.28365	996	1166	0.071705	0.16414	CRCT1	cg00302521	CRCT1	NM_019060	Body	N_Shore							CRCT1	NM_019060	Body			54544
997	cg04698114	SALL1	SALL1	2.20587e-18	0.3645	997	18918	-0.109308	0.0336257	SALL1	cg04698114	SALL1;SALL1;SALL1	NM_002968;NM_001127892;NM_001127892	Body;5'UTR;1stExon	Island		RDMR				1	SALL1	NM_002968	Body			6299
998	cg24934063	FEZF1	FEZF1	2.20587e-18	0.2946	998	96955	0.126384	0.0139358	FEZF1	cg24934063	FEZF1;FEZF1	NM_001160264;NM_001024613	1stExon;1stExon	Island		DMR					FEZF1	NM_001160264	1stExon			389549
999	cg01532168	KCNK9	KCNK9	2.22235e-18	0.2811	999	6007	-0.056699	0.271508	KCNK9	cg01532168	KCNK9	NM_016601	TSS1500	Island				8:140715218-140715705	Unclassified_Cell_type_specific		KCNK9	NM_016601	TSS1500			51305
1000	cg18324707	DGKI	DGKI	2.2368e-18	0.36845	1000	72742	-0.119822	0.0197907	DGKI	cg18324707	DGKI	NM_004717	TSS200	Island		DMR	1	7:137531168-137531966	Unclassified_Cell_type_specific	1	DGKI	NM_004717	TSS200			9162
1001	cg21667878	IGF2,IGF2AS,INS-IGF2	IGF2	2.2368e-18	0.38455	1001	84728	-0.082293	0.110182	IGF2	cg21667878	INS-IGF2;IGF2AS;IGF2;IGF2;IGF2AS;IGF2	NR_003512;NR_028044;NM_001127598;NM_001007139;NR_028043;NM_000612	Body;TSS1500;Body;5'UTR;TSS1500;TSS1500	Island							INS-IGF2	NR_003512	Body		waldman	3481
1002	cg18468394	TLX3	TLX3	2.24899e-18	0.15325	1002	73320	-0.017737	0.731047	TLX3	cg18468394	TLX3	NM_021025	TSS1500	Island				5:170735899-170736103	Unclassified_Cell_type_specific		TLX3	NM_021025	TSS1500		humanlymph	30012
1003	cg20649017	HOXD10	HOXD10	2.24899e-18	0.2243	1003	81147	0.002838	0.956135	HOXD10	cg20649017	HOXD10	NM_002148	TSS1500	Island		DMR				1	HOXD10	NM_002148	TSS1500			3236
1004	cg25987923	EMX2OS,EMX2	EMX2OS	2.24899e-18	0.2591	1004	100746	-0.156344	0.00230083	EMX2OS	cg25987923	EMX2;EMX2;EMX2OS;EMX2;EMX2	NM_004098;NM_004098;NR_002791;NM_001165924;NM_001165924	1stExon;5'UTR;Body;1stExon;5'UTR	Island							EMX2	NM_004098	1stExon
1005	cg05065989	HOXA9	HOXA9	2.28459e-18	0.1741	1005	20479	-0.339793	1.14137e-11	HOXA9	cg05065989	HOXA9	NM_152739	TSS200	Island		RDMR				1	HOXA9	NM_152739	TSS200		sanger	3205
1006	cg06911121	TBX5	TBX5	2.30196e-18	0.33635	1006	27765	0.034862	0.499192	TBX5	cg06911121	TBX5;TBX5	NM_080717;NM_000192	TSS1500;TSS1500	Island		DMR		12:114846576-114847225	Unclassified_Cell_type_specific		TBX5	NM_080717	TSS1500	1		6910
1007	cg22534145	SSTR4	SSTR4	2.3192e-18	0.2339	1007	87668	-0.197075	0.000114894	SSTR4	cg22534145	SSTR4	NM_001052	TSS200	Island							SSTR4	NM_001052	TSS200			6754
1008	cg05994094	C18orf34	C18orf34	2.35628e-18	0.40825	1008	24161	0.006203	0.90433	C18orf34	cg05994094	C18orf34;C18orf34	NM_198995;NM_001105528	TSS200;TSS1500	Island		DMR				1	C18orf34	NM_198995	TSS200			374864
1009	cg07860213	PRDM14	PRDM14	2.37408e-18	0.21665	1009	31783	-0.035137	0.495817	PRDM14	cg07860213	PRDM14	NM_024504	Body	Island		DMR				1	PRDM14	NM_024504	Body			63978
1010	cg05303132	PRDM16,FLJ42875	PRDM16	2.40986e-18	0.3401	1010	21437	0.01435	0.780952	PRDM16	cg05303132	FLJ42875;PRDM16;PRDM16;FLJ42875	NR_015440;NM_199454;NM_022114;NR_024371	TSS1500;TSS1500;TSS1500;TSS1500	Island							FLJ42875	NR_015440	TSS1500		sanger	63976
1011	cg23874561	PRDM8	PRDM8	2.40986e-18	0.30025	1011	92668	-0.178753	0.000479382	PRDM8	cg23874561	PRDM8;PRDM8	NM_001099403;NM_020226	Body;Body	Island	high-CpG:81343345-81343560			4:81124393-81124763	Promoter_Associated	1	PRDM8	NM_001099403	Body			56978
1012	cg22769941	NELL1	NELL1	2.44753e-18	0.39785	1012	88477	0.0086	0.867645	NELL1	cg22769941	NELL1;NELL1	NM_201551;NM_006157	TSS1500;TSS1500	Island		DMR					NELL1	NM_201551	TSS1500			4745
1013	cg02547269	FOXF2	FOXF2	2.46617e-18	0.3753	1013	10053	-0.051715	0.315955	FOXF2	cg02547269	FOXF2	NM_001452	1stExon	Island	high-CpG:1335211-1335430			6:1389827-1390980	Unclassified_Cell_type_specific		FOXF2	NM_001452	1stExon			2295
1014	cg15713707	KCNIP1	KCNIP1	2.48266e-18	0.1899	1014	62734	-0.166905	0.00112547	KCNIP1	cg15713707	KCNIP1;KCNIP1;KCNIP1	NM_014592;NM_001034837;NM_001034838	TSS200;TSS200;Body	N_Shore						1	KCNIP1	NM_014592	TSS200			30820
1015	cg26984593	FRMD4A	FRMD4A	2.48266e-18	0.15145	1015	104837	-0.038541	0.454997	FRMD4A	cg26984593	FRMD4A	NM_018027	Body					10:14050971-14052411	Unclassified		FRMD4A	NM_018027	Body			55691
1016	cg01790002	EVX1	EVX1	2.49873e-18	0.3328	1016	6976	0.178008	0.000506629	EVX1	cg01790002	EVX1	NM_001989	Body	Island			1	7:27283357-27284006	Unclassified_Cell_type_specific	1	EVX1	NM_001989	Body			2128
1017	cg17037282	ISL1	ISL1	2.49873e-18	0.4039	1017	67893	0.044682	0.386339	ISL1	cg17037282	ISL1	NM_002202	TSS200	Island		DMR				1	ISL1	NM_002202	TSS200			3670
1018	cg09382096	PAX6	PAX6	2.51494e-18	0.2361	1018	37907	0.008705	0.866036	PAX6	cg09382096	PAX6;PAX6;PAX6	NM_001604;NM_001127612;NM_000280	Body;Body;Body	N_Shore							PAX6	NM_001604	Body	1	atlas	5080
1019	cg14871932	GCK	GCK	2.51494e-18	0.15255	1019	59632	-0.167117	0.00110892	GCK	cg14871932	GCK;GCK;GCK	NM_000162;NM_033508;NM_033507	Body;Body;Body	Island				7:44184506-44186238	Unclassified		GCK	NM_000162	Body			2645
1020	cg05863502	CACNA1B	CACNA1B	2.52872e-18	0.1544	1020	23575	0.001705	0.97364	CACNA1B	cg05863502	CACNA1B	NM_000718	TSS1500	Island	high-CpG:139891799-139892298						CACNA1B	NM_000718	TSS1500			774
1021	cg07274618	GALR2	GALR2	2.52872e-18	0.1161	1021	29381	0.129576	0.011684	GALR2	cg07274618	GALR2	NM_003857	TSS200	Island							GALR2	NM_003857	TSS200			8811
1022	cg25266629	TLX1	TLX1	2.52872e-18	0.4205	1022	98125	0.30616	1.20694e-09	TLX1	cg25266629	TLX1	NM_005521	Body	Island		DMR	1	10:102893905-102894824	Unclassified_Cell_type_specific		TLX1	NM_005521	Body		miscellaneous	3195
1023	cg17283453	ZNF177	ZNF177	2.56924e-18	0.13095	1023	68854	0.241875	1.95677e-06	ZNF177	cg17283453	ZNF177	NM_003451	5'UTR	Island							ZNF177	NM_003451	5'UTR			7730
1024	cg06419750	GLT1D1	GLT1D1	2.58594e-18	0.22245	1024	25691	-0.017561	0.733615	GLT1D1	cg06419750	GLT1D1	NM_144669	TSS200	Island							GLT1D1	NM_144669	TSS200			144423
1025	cg23121156	SFRP2	SFRP2	2.58594e-18	0.18575	1025	89887	-0.138661	0.00693367	SFRP2	cg23121156	SFRP2	NM_003013	TSS200	Island				4:154709210-154711062	Unclassified_Cell_type_specific		SFRP2	NM_003013	TSS200	1		6423
1026	cg14000361	GCM2	GCM2	2.60275e-18	0.4313	1026	55709	0.023547	0.64813	GCM2	cg14000361	GCM2	NM_004752	TSS1500	N_Shore		DMR					GCM2	NM_004752	TSS1500			9247
1027	cg26521404	HOXA9	HOXA9	2.60275e-18	0.2	1027	102905	-0.251581	7.23217e-07	HOXA9	cg26521404	HOXA9	NM_152739	1stExon	Island		DMR					HOXA9	NM_152739	1stExon		sanger	3205
1028	cg22982368	PAX6	PAX6	2.62222e-18	0.28045	1028	89337	0.049707	0.335139	PAX6	cg22982368	PAX6;PAX6;PAX6	NM_001604;NM_001127612;NM_000280	Body;Body;Body	Island		DMR					PAX6	NM_001604	Body	1	atlas	5080
1029	cg00393798	STK33	STK33	2.6865e-18	0.4323	1029	1519	-0.259477	3.12115e-07	STK33	cg00393798	STK33	NM_030906	TSS200	Island		DMR		11:8615426-8616049	Unclassified	1	STK33	NM_030906	TSS200			65975
1030	cg06172475	FLI1	FLI1	2.7016e-18	0.2877	1030	24777	-0.358352	6.76728e-13	FLI1	cg06172475	FLI1;FLI1;FLI1	NM_002017;NM_002017;NM_001167681	1stExon;5'UTR;5'UTR	Island	high-CpG:128068982-128069342		1			1	FLI1	NM_002017	1stExon		sanger	2313
1031	cg22151446	PCDHGA8,PCDHGA10,PCDHGA11,PCDHGA12,PCDHGB3,PCDHGB2,PCDHGB1,PCDHGA9,PCDHGB7,PCDHGB6,PCDHGB5,PCDHGB4,PCDHGA2,PCDHGA3,PCDHGA1,PCDHGA6,PCDHGA7,PCDHGA4,PCDHGA5	PCDHGA8	2.7016e-18	0.2269	1031	86354	0.140281	0.00629757	PCDHGA8	cg22151446	PCDHGA4;PCDHGA11;PCDHGA11;PCDHGA9;PCDHGA1;PCDHGB1;PCDHGB6;PCDHGA12;PCDHGB3;PCDHGB7;PCDHGA6;PCDHGA8;PCDHGA10;PCDHGA12;PCDHGA5;PCDHGB4;PCDHGA3;PCDHGA2;PCDHGA7;PCDHGB2;PCDHGB5	NM_018917;NM_032092;NM_018914;NM_018921;NM_018912;NM_018922;NM_018926;NM_032094;NM_018924;NM_018927;NM_018919;NM_032088;NM_018913;NM_003735;NM_018918;NM_003736;NM_018916;NM_018915;NM_018920;NM_018923;NM_018925	Body;Body;Body;Body;Body;Body;Body;1stExon;Body;Body;Body;Body;Body;1stExon;Body;Body;Body;Body;Body;Body;Body	Island							PCDHGA4	NM_018917	Body			9708
1032	cg26770917	OLIG1	OLIG1	2.7016e-18	0.2166	1032	103930	0.30279	1.86604e-09	OLIG1	cg26770917	OLIG1;OLIG1	NM_138983;NM_138983	1stExon;3'UTR	Island		CDMR	1				OLIG1	NM_138983	1stExon			116448
1033	cg03867475	OLIG1	OLIG1	2.71656e-18	0.31875	1033	15568	0.319577	2.01413e-10	OLIG1	cg03867475	OLIG1;OLIG1	NM_138983;NM_138983	1stExon;3'UTR	Island		DMR					OLIG1	NM_138983	1stExon			116448
1034	cg07466705	SLC6A1	SLC6A1	2.71656e-18	0.2807	1034	30105	-0.024622	0.633225	SLC6A1	cg07466705	SLC6A1	NM_003042	5'UTR	Island							SLC6A1	NM_003042	5'UTR			6529
1035	cg18568990	EDNRB	EDNRB	2.71656e-18	0.2914	1035	73727	-0.004503	0.930458	EDNRB	cg18568990	EDNRB;EDNRB;EDNRB	NM_003991;NM_000115;NM_001122659	TSS1500;5'UTR;TSS1500	S_Shore		CDMR	1				EDNRB	NM_003991	TSS1500	1		1910
1036	cg04733537	TMEM132D	TMEM132D	2.78343e-18	0.16695	1036	19071	-0.055358	0.283029	TMEM132D	cg04733537	TMEM132D	NM_133448	TSS1500	Island							TMEM132D	NM_133448	TSS1500			121256
1037	cg12070159	RGS20	RGS20	2.92469e-18	0.22775	1037	48212	-0.033939	0.510626	RGS20	cg12070159	RGS20	NM_170587	Body	N_Shore		CDMR					RGS20	NM_170587	Body			8601
1038	cg17265829	FAT4	FAT4	2.97137e-18	0.27925	1038	68777	-0.116401	0.0236173	FAT4	cg17265829	FAT4	NM_024582	1stExon	Island		DMR	1				FAT4	NM_024582	1stExon	1		79633
1039	cg15931721	C1QL2	C1QL2	2.98516e-18	0.081	1039	63558	0.015692	0.761053	C1QL2	cg15931721	C1QL2	NM_182528	TSS200	Island		DMR					C1QL2	NM_182528	TSS200			165257
1040	cg17431401	IGF2BP3	IGF2BP3	2.98516e-18	0.4164	1040	69406	-0.034289	0.506275	IGF2BP3	cg17431401	IGF2BP3	NM_006547	TSS1500	S_Shore	high-CpG:23477483-23477687			7:23509936-23511553	Promoter_Associated	1	IGF2BP3	NM_006547	TSS1500			10643
1041	cg21038156	VIPR2	VIPR2	2.98516e-18	0.3371	1041	82504	-0.434741	7.3618e-19	VIPR2	cg21038156	VIPR2	NM_003382	Body	Island							VIPR2	NM_003382	Body			7434
1042	cg24772753	SP5	SP5	2.98516e-18	0.26595	1042	96304	-0.112465	0.0287965	SP5	cg24772753	SP5	NM_001003845	Body	Island	high-CpG:171281467-171281679			2:171573355-171573606	Unclassified_Cell_type_specific		SP5	NM_001003845	Body			389058
1043	cg17689707	SGK1	SGK1	3.03112e-18	0.32265	1043	70302	-0.03331	0.518509	SGK1	cg17689707	SGK1;SGK1	NM_001143676;NM_001143676	1stExon;5'UTR	Island				6:134638569-134639062	Unclassified_Cell_type_specific		SGK1	NM_001143676	1stExon			6446
1044	cg00582524	SALL1	SALL1	3.05268e-18	0.19	1044	2318	-0.138132	0.00715356	SALL1	cg00582524	SALL1;SALL1;SALL1	NM_002968;NM_001127892;NM_001127892	Body;5'UTR;1stExon	Island		RDMR				1	SALL1	NM_002968	Body			6299
1045	cg18789663	PLD5	PLD5	3.05268e-18	0.4004	1045	74548	-0.086025	0.094904	PLD5	cg18789663	PLD5	NM_152666	TSS1500	Island		DMR				1	PLD5	NM_152666	TSS1500			200150
1046	cg20747266	NMBR	NMBR	3.07547e-18	0.21575	1046	81552	0.041699	0.418866	NMBR	cg20747266	NMBR	NM_002511	1stExon	Island							NMBR	NM_002511	1stExon			4829
1047	cg19497031	POU4F1	POU4F1	3.09858e-18	0.21745	1047	76964	-0.168296	0.00102102	POU4F1	cg19497031	POU4F1	NM_006237	Body	Island		DMR	1			1	POU4F1	NM_006237	Body		atlas	5457
1048	cg17305436	ID4	ID4	3.12172e-18	0.3254	1048	68949	-0.213459	2.8554e-05	ID4	cg17305436	ID4	NM_001546	TSS1500	N_Shore				6:19837298-19837387	Unclassified_Cell_type_specific	1	ID4	NM_001546	TSS1500	1	atlas	3400
1049	cg12338417	TRIM71	TRIM71	3.14503e-18	0.11185	1049	49158	-0.03785	0.463119	TRIM71	cg12338417	TRIM71	NM_001039111	1stExon	Island		DMR					TRIM71	NM_001039111	1stExon			131405
1050	cg16318053	ISL1	ISL1	3.16832e-18	0.2199	1050	64987	-0.018884	0.714399	ISL1	cg16318053	ISL1;ISL1	NM_002202;NM_002202	5'UTR;1stExon	Island	high-CpG:50714836-50715064	DMR				1	ISL1	NM_002202	5'UTR			3670
1051	cg17259183	NKX6-2	NKX6-2	3.19193e-18	0.3758	1051	68759	-0.017582	0.733307	NKX6-2	cg17259183	NKX6-2	NM_177400	TSS1500	Island							NKX6-2	NM_177400	TSS1500			84504
1052	cg01024444	HAS1	HAS1	3.36983e-18	0.3125	1052	4139	0.046492	0.367373	HAS1	cg01024444	HAS1	NM_001523	Body	Island				19:52222365-52222500	Unclassified_Cell_type_specific		HAS1	NM_001523	Body			3036
1053	cg01303723	NKX6-2	NKX6-2	3.36983e-18	0.37765	1053	5172	0.0252	0.625266	NKX6-2	cg01303723	NKX6-2	NM_177400	TSS1500	Island				10:134600056-134601531	Unclassified_Cell_type_specific		NKX6-2	NM_177400	TSS1500			84504
1054	cg07390122	RSPO2	RSPO2	3.36983e-18	0.2289	1054	29818	0.164158	0.0013611	RSPO2	cg07390122	RSPO2	NM_178565	5'UTR	Island		DMR					RSPO2	NM_178565	5'UTR		cis	340419
1055	cg10552126	DPP6	DPP6	3.36983e-18	0.1668	1055	42447	-0.028176	0.585003	DPP6	cg10552126	DPP6;DPP6;DPP6	NM_001936;NM_130797;NM_001039350	TSS1500;Body;Body	Island			1				DPP6	NM_001936	TSS1500			1804
1056	cg20156659	LHCGR	LHCGR	3.36983e-18	0.14675	1056	79532	-0.101101	0.0495117	LHCGR	cg20156659	LHCGR;LHCGR	NM_000233;NM_000233	1stExon;5'UTR	Island			1				LHCGR	NM_000233	1stExon		atlas	3973
1057	cg02093112	FBXO39	FBXO39	3.47834e-18	0.38115	1057	8300	-0.004943	0.923687	FBXO39	cg02093112	FBXO39	NM_153230	TSS200	Island			1				FBXO39	NM_153230	TSS200			162517
1058	cg24530250	PHOX2A	PHOX2A	3.47834e-18	0.4307	1058	95368	-0.056261	0.275234	PHOX2A	cg24530250	PHOX2A	NM_005169	TSS1500	Island		RDMR		11:71955517-71956204	Unclassified_Cell_type_specific	1	PHOX2A	NM_005169	TSS1500	1		401
1059	cg13019491	SIX6	SIX6	3.53385e-18	0.16865	1059	51490	0.10247	0.0464923	SIX6	cg13019491	SIX6	NM_007374	Body	Island							SIX6	NM_007374	Body			4990
1060	cg26560222	DMRTA2	DMRTA2	3.55996e-18	0.22165	1060	103092	-0.100189	0.0516129	DMRTA2	cg26560222	DMRTA2;DMRTA2	NM_032110;NM_032110	1stExon;5'UTR	Island				1:50888630-50888869	Unclassified_Cell_type_specific		DMRTA2	NM_032110	1stExon			63950
1061	cg18840956	PCSK1	PCSK1	3.6137e-18	0.39515	1061	74740	-0.181496	0.000390385	PCSK1	cg18840956	PCSK1	NM_000439	TSS200	Island							PCSK1	NM_000439	TSS200			5122
1062	cg18924298	NRN1	NRN1	3.6137e-18	0.32355	1062	75012	-0.089084	0.0836858	NRN1	cg18924298	NRN1	NM_016588	Body	Island		DMR	1				NRN1	NM_016588	Body			51299
1063	cg10906284	AVPR1A	AVPR1A	3.64033e-18	0.1194	1063	43811	-0.229143	6.78511e-06	AVPR1A	cg10906284	AVPR1A	NM_000706	1stExon	Island		DMR	1				AVPR1A	NM_000706	1stExon			552
1064	cg18297437	ZIC1	ZIC1	3.66108e-18	0.1047	1064	72640	-0.097849	0.0573465	ZIC1	cg18297437	ZIC1	NM_003412	Body	Island		RDMR					ZIC1	NM_003412	Body	1		7545
1065	cg19384531	TFAP2D	TFAP2D	3.66108e-18	0.1499	1065	76535	-0.052635	0.307413	TFAP2D	cg19384531	TFAP2D	NM_172238	Body	Island							TFAP2D	NM_172238	Body			83741
1066	cg20764887	COL23A1	COL23A1	3.66108e-18	0.3253	1066	81604	-0.12401	0.0158492	COL23A1	cg20764887	COL23A1	NM_173465	Body	Island							COL23A1	NM_173465	Body			91522
1067	cg14330641	SFRP2	SFRP2	3.68508e-18	0.2283	1067	57303	-0.094013	0.0678785	SFRP2	cg14330641	SFRP2	NM_003013	TSS200	Island				4:154709210-154711062	Unclassified_Cell_type_specific		SFRP2	NM_003013	TSS200	1		6423
1068	cg26009192	SCTR	SCTR	3.68508e-18	0.16535	1068	100829	-0.012396	0.810169	SCTR	cg26009192	SCTR	NM_002980	TSS200	Island							SCTR	NM_002980	TSS200			6344
1069	cg27022956	SOX2OT	SOX2OT	3.71248e-18	0.16015	1069	105007	-0.036943	0.473915	SOX2OT	cg27022956	SOX2OT	NR_004053	Body	S_Shore		DMR		3:181444950-181445162	Unclassified_Cell_type_specific		SOX2OT	NR_004053	Body
1070	cg06179060	EDNRB	EDNRB	3.73715e-18	0.19675	1070	24807	-0.037247	0.470287	EDNRB	cg06179060	EDNRB;EDNRB;EDNRB	NM_000115;NM_001122659;NM_003991	5'UTR;TSS200;TSS200	Island			1	13:78492285-78493698	Unclassified		EDNRB	NM_000115	5'UTR	1		1910
1071	cg15839448	SFRP1	SFRP1	3.76123e-18	0.2711	1071	63206	-0.100209	0.0515674	SFRP1	cg15839448	SFRP1	NM_003012	1stExon	Island						1	SFRP1	NM_003012	1stExon	1		6422
1072	cg19084726	PDE4DIP	PDE4DIP	3.76123e-18	0.24775	1072	75516	-0.015423	0.765032	PDE4DIP	cg19084726	PDE4DIP	NM_022359	Body	Island		DMR	1				PDE4DIP	NM_022359	Body		sanger	9659
1073	cg27398263	POU4F1	POU4F1	3.76123e-18	0.295	1073	106562	-0.258224	3.57309e-07	POU4F1	cg27398263	POU4F1	NM_006237	TSS200	Island	high-CpG:78075683-78075765					1	POU4F1	NM_006237	TSS200		atlas	5457
1074	cg26149275	EVX2	EVX2	3.82142e-18	0.19415	1074	101377	-0.016056	0.755683	EVX2	cg26149275	EVX2	NM_001080458	TSS1500	Island		DMR					EVX2	NM_001080458	TSS1500			344191
1075	cg20585530	SIX6	SIX6	3.91514e-18	0.20555	1075	80935	-0.086801	0.0919519	SIX6	cg20585530	SIX6	NM_007374	TSS200	Island			1				SIX6	NM_007374	TSS200			4990
1076	cg02081006	PRDM6	PRDM6	3.93736e-18	0.19015	1076	8236	0.069034	0.180463	PRDM6	cg02081006	PRDM6	NM_001136239	Body	N_Shore		RDMR	1				PRDM6	NM_001136239	Body			93166
1077	cg08304190	MIR663	MIR663	3.93736e-18	0.30205	1077	33669	0	1		cg08304190	MIR663	NR_030386	TSS200	Island				20:26188575-26189483	Unclassified		MIR663	NR_030386	TSS200
1078	cg26717554	ELANE	ELANE	3.93736e-18	0.30365	1078	103720	0.041953	0.416034	ELANE	cg26717554	ELANE	NM_001972	Body	Island				19:853008-853444	Unclassified_Cell_type_specific		ELANE	NM_001972	Body			1991
1079	cg04575395	CRMP1	CRMP1	3.96628e-18	0.333	1079	18469	-0.129121	0.0119844	CRMP1	cg04575395	CRMP1	NM_001014809	Body	Island							CRMP1	NM_001014809	Body			1400
1080	cg21195256	C14orf23	C14orf23	3.99639e-18	0.23065	1080	83106	-0.04747	0.357377	C14orf23	cg21195256	C14orf23;C14orf23	NR_026732;NR_026731	Body;Body	S_Shore			1	14:29243446-29244295	Unclassified_Cell_type_specific		C14orf23	NR_026732	Body
1081	cg07090701	C1QL2	C1QL2	4.02265e-18	0.23075	1081	28573	0.136956	0.00766509	C1QL2	cg07090701	C1QL2	NM_182528	Body	Island		DMR					C1QL2	NM_182528	Body			165257
1082	cg24686610	ZIC4,ZIC1	ZIC4	4.02265e-18	0.33	1082	95929	-0.09901	0.0544396	ZIC4	cg24686610	ZIC4;ZIC1	NM_032153;NM_003412	TSS1500;TSS1500	N_Shore		RDMR	1				ZIC4	NM_032153	TSS1500			84107
1083	cg10105971	SGK1	SGK1	4.05201e-18	0.2784	1083	40638	-0.059405	0.249255	SGK1	cg10105971	SGK1;SGK1	NM_001143676;NM_001143676	1stExon;5'UTR	Island				6:134638569-134639062	Unclassified_Cell_type_specific		SGK1	NM_001143676	1stExon			6446
1084	cg00812833	PLD5	PLD5	4.07896e-18	0.20595	1084	3281	-0.225452	9.60498e-06	PLD5	cg00812833	PLD5	NM_152666	5'UTR	Island						1	PLD5	NM_152666	5'UTR			200150
1085	cg10461004	LOC285548	LOC285548	4.07896e-18	0.37285	1085	42046	0	1		cg10461004	LOC285548	NR_015450	TSS200	Island	high-CpG:13158167-13158634			4:13548491-13550173	NonGene_Associated_Cell_type_specific	1	LOC285548	NR_015450	TSS200
1086	cg12374721	PRAC,C17orf93	PRAC	4.10622e-18	0.30775	1086	49256	0.068893	0.181359	PRAC	cg12374721	C17orf93;PRAC	NR_024103;NM_032391	TSS1500;Body	N_Shore			1				C17orf93	NR_024103	TSS1500			84366
1087	cg27294268	SFTA3	SFTA3	4.10622e-18	0.1866	1087	106099	0.108244	0.0354027	SFTA3	cg27294268	SFTA3	NM_001101341	TSS1500	Island		CDMR	1				SFTA3	NM_001101341	TSS1500			253970
1088	cg07828380	ARHGAP6	ARHGAP6	4.1362e-18	0.0878	1088	31656	-0.144642	0.00483723	ARHGAP6	cg07828380	ARHGAP6;ARHGAP6	NM_006125;NM_013427	TSS200;TSS200	Island		DMR				1	ARHGAP6	NM_006125	TSS200			395
1089	cg25274503	CAV2	CAV2	4.16768e-18	0.36925	1089	98153	-0.210604	3.6684e-05	CAV2	cg25274503	CAV2;CAV2	NM_198212;NM_001233	Body;Body	Island		DMR				1	CAV2	NM_198212	Body			858
1090	cg09046939	CD8A	CD8A	4.1974e-18	0.2393	1090	36587	0.06614	0.199471	CD8A	cg09046939	CD8A;CD8A;CD8A;CD8A	NM_001145873;NM_171827;NM_001768;NR_027353	Body;Body;Body;Body	Island		DMR	1	2:87017016-87018745	Unclassified_Cell_type_specific		CD8A	NM_001145873	Body			925
1091	cg18920423	PTF1A	PTF1A	4.22948e-18	0.2987	1091	74999	0.074717	0.14709	PTF1A	cg18920423	PTF1A	NM_178161	TSS200	Island		DMR				1	PTF1A	NM_178161	TSS200			256297
1092	cg17208528	TCF21	TCF21	4.29666e-18	0.39865	1092	68576	-0.018966	0.713213	TCF21	cg17208528	TCF21;TCF21	NM_198392;NM_003206	Body;Body	Island		DMR				1	TCF21	NM_198392	Body			6943
1093	cg03234732	ZNF454	ZNF454	4.32607e-18	0.25085	1093	12923	0.004113	0.936479	ZNF454	cg03234732	ZNF454	NM_182594	TSS200	Island						1	ZNF454	NM_182594	TSS200			285676
1094	cg25827490	MSC	MSC	4.32607e-18	0.2802	1094	100196	0.027834	0.589565	MSC	cg25827490	MSC	NM_005098	TSS200	S_Shore		DMR		8:72756604-72757097	Promoter_Associated	1	MSC	NM_005098	TSS200			9242
1095	cg03326762	LHX8	LHX8	4.3831e-18	0.2313	1095	13316	0.096571	0.0606935	LHX8	cg03326762	LHX8	NM_001001933	Body	S_Shore				1:75597273-75597371	Unclassified_Cell_type_specific		LHX8	NM_001001933	Body			431707
1096	cg04367345	ALX4	ALX4	4.3831e-18	0.1286	1096	17636	-0.140923	0.00606054	ALX4	cg04367345	ALX4	NM_021926	TSS1500	Island		DMR		11:44332304-44332723	Unclassified_Cell_type_specific	1	ALX4	NM_021926	TSS1500			60529
1097	cg08708684	UTF1	UTF1	4.3831e-18	0.3985	1097	35278	-0.035657	0.489461	UTF1	cg08708684	UTF1	NM_003577	TSS1500	Island		DMR		10:135042863-135044588	Unclassified_Cell_type_specific		UTF1	NM_003577	TSS1500			8433
1098	cg16459364	NEFM	NEFM	4.3831e-18	0.1487	1098	65595	-0.157927	0.00207261	NEFM	cg16459364	NEFM;NEFM	NM_005382;NM_001105541	TSS200;TSS1500	Island				8:24771076-24771368	Unclassified_Cell_type_specific	1	NEFM	NM_005382	TSS200			4741
1099	cg00162231	SLC6A1	SLC6A1	4.45291e-18	0.26565	1099	718	-0.052893	0.305046	SLC6A1	cg00162231	SLC6A1	NM_003042	5'UTR	Island							SLC6A1	NM_003042	5'UTR			6529
1100	cg06971129	EDNRB	EDNRB	4.48218e-18	0.32215	1100	28054	-0.102199	0.0470791	EDNRB	cg06971129	EDNRB;EDNRB;EDNRB	NM_000115;NM_001122659;NM_003991	5'UTR;TSS200;TSS200	Island		CDMR	1	13:78492285-78493698	Unclassified		EDNRB	NM_000115	5'UTR	1		1910
1101	cg21426003	GBX2	GBX2	4.48218e-18	0.4196	1101	83843	-0.077578	0.132181	GBX2	cg21426003	GBX2	NM_001485	TSS200	Island							GBX2	NM_001485	TSS200			2637
1102	cg07676859	SSTR4	SSTR4	4.5921e-18	0.3008	1102	30990	-0.203369	6.81789e-05	SSTR4	cg07676859	SSTR4	NM_001052	TSS200	Island							SSTR4	NM_001052	TSS200			6754
1103	cg07641160	FAM162B	FAM162B	4.62194e-18	0.3928	1103	30858	-0.02404	0.641281	FAM162B	cg07641160	FAM162B;FAM162B	NM_001085480;NM_001085480	1stExon;5'UTR	Island	high-CpG:117193477-117193690	DMR		6:117086732-117086853	Unclassified_Cell_type_specific	1	FAM162B	NM_001085480	1stExon			221303
1104	cg17721710	SLC30A10	SLC30A10	4.62194e-18	0.52365	1104	70403	-0.100468	0.0509619	SLC30A10	cg17721710	SLC30A10	NM_018713	1stExon	Island	high-CpG:218168163-218168719	DMR				1	SLC30A10	NM_018713	1stExon			55532
1105	cg12421755	ONECUT1	ONECUT1	4.65691e-18	0.36735	1105	49430	0.157643	0.00211191	ONECUT1	cg12421755	ONECUT1	NM_004498	Body	Island		DMR					ONECUT1	NM_004498	Body	1		3175
1106	cg11236429	NBLA00301	NBLA00301	4.69186e-18	0.1968	1106	45027	0	1		cg11236429	NBLA00301	NR_003679	Body	Island			1	4:174459214-174459681	Unclassified_Cell_type_specific		NBLA00301	NR_003679	Body
1107	cg08194879	CLVS2	CLVS2	4.76217e-18	0.3828	1107	33180	-0.16364	0.00141034	CLVS2	cg08194879	CLVS2	NM_001010852	TSS200	Island							CLVS2	NM_001010852	TSS200			134829
1108	cg16781647	EMX1	EMX1	4.76217e-18	0.4217	1108	67001	0.383217	1.13886e-14	EMX1	cg16781647	EMX1	NM_004097	Body	Island		DMR		2:73151505-73152115	Unclassified_Cell_type_specific		EMX1	NM_004097	Body			2016
1109	cg06425919	MYOD1	MYOD1	4.79776e-18	0.2199	1109	25721	0.02416	0.639612	MYOD1	cg06425919	MYOD1	NM_002478	1stExon	Island						1	MYOD1	NM_002478	1stExon		cangenes	4654
1110	cg16419441	DPYS	DPYS	4.82971e-18	0.2574	1110	65421	-0.157953	0.00206899	DPYS	cg16419441	DPYS	NM_001385	Body	Island							DPYS	NM_001385	Body			1807
1111	cg17227967	C20orf103	C20orf103	4.82971e-18	0.2137	1111	68661	-0.062387	0.226242	C20orf103	cg17227967	C20orf103	NM_012261	Body	Island	high-CpG:9444525-9444643		1				C20orf103	NM_012261	Body
1112	cg01297721	HAPLN4	HAPLN4	4.85708e-18	0.17995	1112	5156	-0.113219	0.0277351	HAPLN4	cg01297721	HAPLN4;HAPLN4	NM_023002;NM_023002	5'UTR;1stExon	S_Shore	high-CpG:19234563-19234664						HAPLN4	NM_023002	5'UTR			404037
1113	cg05506365	POU3F3	POU3F3	4.85708e-18	0.17405	1113	22217	-0.208093	4.55997e-05	POU3F3	cg05506365	POU3F3	NM_006236	1stExon	Island		DMR		2:105472023-105472382	Unclassified_Cell_type_specific		POU3F3	NM_006236	1stExon			5455
1114	cg14127859	BARX1	BARX1	4.85708e-18	0.2882	1114	56311	0.04796	0.352422	BARX1	cg14127859	BARX1	NM_021570	Body	Island							BARX1	NM_021570	Body			56033
1115	cg27166673	ARHGAP6	ARHGAP6	4.93424e-18	0.23295	1115	105598	-0.134172	0.00900719	ARHGAP6	cg27166673	ARHGAP6;ARHGAP6	NM_006125;NM_013427	TSS200;TSS200	Island		DMR				1	ARHGAP6	NM_006125	TSS200			395
1116	cg11418477	SP9	SP9	4.96698e-18	0.14405	1116	45730	-0.076898	0.135612	SP9	cg11418477	SP9	NM_001145250	TSS200	Island		DMR					SP9	NM_001145250	TSS200			100131390
1117	cg12306414	LOC285548	LOC285548	4.96698e-18	0.33875	1117	49068	0	1		cg12306414	LOC285548	NR_015450	Body	Island	high-CpG:13158167-13158634			4:13548491-13550173	NonGene_Associated_Cell_type_specific	1	LOC285548	NR_015450	Body
1118	cg11552072	MIR663B,NCRNA00164	MIR663B	5.00426e-18	0.3313	1118	46149	0	1		cg11552072	NCRNA00164;MIR663B	NR_027020;NR_031608	Body;TSS200	Island				2:133013669-133014845	Unclassified		NCRNA00164	NR_027020	Body
1119	cg14699728	NPAS4	NPAS4	5.04136e-18	0.21175	1119	58945	-0.201974	7.66501e-05	NPAS4	cg14699728	NPAS4;NPAS4	NM_178864;NM_178864	5'UTR;1stExon	Island				11:66188381-66188739	Unclassified_Cell_type_specific		NPAS4	NM_178864	5'UTR			266743
1120	cg17239558	PRDM16	PRDM16	5.07491e-18	0.2877	1120	68691	-0.02295	0.656481	PRDM16	cg17239558	PRDM16;PRDM16	NM_022114;NM_199454	Body;Body	Island		DMR					PRDM16	NM_022114	Body		sanger	63976
1121	cg19115393	CDH4	CDH4	5.07491e-18	0.3508	1121	75650	-0.104041	0.0432192	CDH4	cg19115393	CDH4	NM_001794	Body	S_Shore		DMR					CDH4	NM_001794	Body	1		1002
1122	cg08408994	ALX4	ALX4	5.11293e-18	0.27495	1122	34088	-0.054602	0.289668	ALX4	cg08408994	ALX4	NM_021926	Body	Island		CDMR		11:44330851-44330977	Unclassified_Cell_type_specific	1	ALX4	NM_021926	Body			60529
1123	cg19922137	SYT14	SYT14	5.15131e-18	0.20155	1123	78668	-0.072005	0.16238	SYT14	cg19922137	SYT14;SYT14;SYT14;SYT14;SYT14;SYT14;SYT14;SYT14;SYT14;SYT14	NM_001146262;NM_001146264;NM_153262;NR_027459;NR_027458;NM_001146262;NM_153262;NM_001146261;NM_001146261;NM_001146264	1stExon;5'UTR;1stExon;Body;Body;5'UTR;5'UTR;1stExon;5'UTR;1stExon	Island	high-CpG:208178182-208178219						SYT14	NM_001146262	1stExon			255928
1124	cg20142271	PRDM8	PRDM8	5.18959e-18	0.3661	1124	79479	-0.193396	0.000154718	PRDM8	cg20142271	PRDM8	NM_020226	TSS200	S_Shore		CDMR				1	PRDM8	NM_020226	TSS200			56978
1125	cg03696599	CNTNAP5	CNTNAP5	5.21919e-18	0.10485	1125	14882	-0.037341	0.469161	CNTNAP5	cg03696599	CNTNAP5	NM_130773	TSS1500	Island							CNTNAP5	NM_130773	TSS1500			129684
1126	cg06451739	KCNIP1	KCNIP1	5.21919e-18	0.223	1126	25806	-0.058509	0.256479	KCNIP1	cg06451739	KCNIP1;KCNIP1;KCNIP1	NM_001034837;NM_014592;NM_001034838	Body;Body;Body								KCNIP1	NM_001034837	Body			30820
1127	cg24610236	CRHR2	CRHR2	5.21919e-18	0.3065	1127	95652	-0.00537	0.917128	CRHR2	cg24610236	CRHR2;CRHR2	NM_001883;NM_001883	1stExon;5'UTR	Island		DMR	1	7:30721628-30722656	Unclassified		CRHR2	NM_001883	1stExon			1395
1128	cg21114773	CIDEA	CIDEA	5.25846e-18	0.3232	1128	82777	0.060452	0.240992	CIDEA	cg21114773	CIDEA;CIDEA	NM_001279;NM_198289	Body;TSS200	Island			1			1	CIDEA	NM_001279	Body			1149
1129	cg16927040	SST	SST	5.38725e-18	0.2616	1129	67519	-0.045315	0.379641	SST	cg16927040	SST;SST	NM_001048;NM_001048	1stExon;5'UTR	Island			1				SST	NM_001048	1stExon			6750
1130	cg03442378	ALX4	ALX4	5.42257e-18	0.2419	1130	13835	-0.216405	2.1972e-05	ALX4	cg03442378	ALX4	NM_021926	TSS1500	Island			1	11:44332304-44332723	Unclassified_Cell_type_specific	1	ALX4	NM_021926	TSS1500			60529
1131	cg13491481	CADPS	CADPS	5.42257e-18	0.3582	1131	53324	0.037345	0.469117	CADPS	cg13491481	CADPS;CADPS;CADPS	NM_003716;NM_183394;NM_183393	TSS200;TSS200;TSS200	Island							CADPS	NM_003716	TSS200			8618
1132	cg03347018	MSC	MSC	5.45837e-18	0.18095	1132	13423	-0.156619	0.00225956	MSC	cg03347018	MSC	NM_005098	TSS200	S_Shore		CDMR		8:72756604-72757097	Promoter_Associated	1	MSC	NM_005098	TSS200			9242
1133	cg24084504	SHISA3	SHISA3	5.45837e-18	0.4227	1133	93650	-0.120305	0.0192961	SHISA3	cg24084504	SHISA3	NM_001080505	TSS200	Island							SHISA3	NM_001080505	TSS200	1		152573
1134	cg07150062	ASPG	ASPG	5.49452e-18	0.40225	1134	28853	-0.038289	0.457946	ASPG	cg07150062	ASPG	NM_001080464	TSS200	Island		DMR		14:104550883-104552178	Unclassified_Cell_type_specific		ASPG	NM_001080464	TSS200			374569
1135	cg22562942	NEFM	NEFM	5.49452e-18	0.09065	1135	87775	-0.206052	5.43146e-05	NEFM	cg22562942	NEFM;NEFM	NM_001105541;NM_005382	TSS200;1stExon	Island				8:24771921-24773430	Promoter_Associated_Cell_type_specific	1	NEFM	NM_001105541	TSS200			4741
1136	cg13962186	FOXB2	FOXB2	5.53082e-18	0.29585	1136	55526	-0.008047	0.87608	FOXB2	cg13962186	FOXB2	NM_001013735	TSS1500	Island		DMR					FOXB2	NM_001013735	TSS1500			442425
1137	cg14508508	GABRA5	GABRA5	5.53082e-18	0.28145	1137	58051	0.020622	0.689412	GABRA5	cg14508508	GABRA5;GABRA5	NM_000810;NM_001165037	5'UTR;5'UTR	Island							GABRA5	NM_000810	5'UTR			2558
1138	cg15573040	ST8SIA2	ST8SIA2	5.61769e-18	0.3763	1138	62141	-0.094278	0.0671039	ST8SIA2	cg15573040	ST8SIA2	NM_006011	Body	Island		DMR				1	ST8SIA2	NM_006011	Body			8128
1139	cg15384598	JPH4	JPH4	5.65612e-18	0.3841	1139	61459	-0.126605	0.0137684	JPH4	cg15384598	JPH4;JPH4	NM_001146028;NM_032452	Body;Body	Island		DMR		14:24045445-24045742	Unclassified_Cell_type_specific		JPH4	NM_001146028	Body			84502
1140	cg23215729	RIPPLY2	RIPPLY2	5.65612e-18	0.2815	1140	90219	-0.18241	0.000364317	RIPPLY2	cg23215729	RIPPLY2	NM_001009994	TSS200	Island		DMR	1				RIPPLY2	NM_001009994	TSS200			134701
1141	cg07682600	FLT4	FLT4	5.69369e-18	0.22825	1141	31012	-0.088496	0.0857529	FLT4	cg07682600	FLT4;FLT4	NM_002020;NM_182925	Body;Body	Island		DMR		5:180075506-180077098	Unclassified_Cell_type_specific		FLT4	NM_002020	Body			2324
1142	cg27019126	RAX	RAX	5.69369e-18	0.33415	1142	104994	0.031458	0.542029	RAX	cg27019126	RAX	NM_013435	TSS200	Island						1	RAX	NM_013435	TSS200			30062
1143	cg01228134	ECEL1	ECEL1	5.72153e-18	0.1817	1143	4919	0.00472	0.927121	ECEL1	cg01228134	ECEL1	NM_004826	5'UTR	Island		DMR					ECEL1	NM_004826	5'UTR			9427
1144	cg08283882	EBF2	EBF2	5.72153e-18	0.43075	1144	33580	-0.077144	0.134361	EBF2	cg08283882	EBF2	NM_022659	Body	Island		DMR	1				EBF2	NM_022659	Body			64641
1145	cg26248878	C14orf39	C14orf39	5.72153e-18	0.0841	1145	101761	0.140092	0.00636897	C14orf39	cg26248878	C14orf39	NM_174978	TSS200	Island							C14orf39	NM_174978	TSS200			317761
1146	cg27363327	TTBK1	TTBK1	5.72153e-18	0.63135	1146	106422	0.127615	0.0130257	TTBK1	cg27363327	TTBK1	NM_032538	TSS200	Island				6:43211101-43212144	Unclassified_Cell_type_specific	1	TTBK1	NM_032538	TSS200			84630
1147	cg10453425	JPH3	JPH3	5.75977e-18	0.25395	1147	42020	-0.027142	0.598851	JPH3	cg10453425	JPH3;JPH3	NM_020655;NM_020655	1stExon;5'UTR	Island	high-CpG:86193681-86194172	DMR		16:87636239-87637400	Unclassified		JPH3	NM_020655	1stExon			57338
1148	cg16002355	PITX2	PITX2	5.90506e-18	0.3351	1148	63827	-0.102187	0.0471032	PITX2	cg16002355	PITX2;PITX2;PITX2	NM_153426;NM_000325;NM_153427	Body;TSS200;Body	Island							PITX2	NM_153426	Body			5308
1149	cg07739205	SNTG1	SNTG1	5.99932e-18	0.3102	1149	31262	-0.034154	0.507955	SNTG1	cg07739205	SNTG1	NM_018967	TSS1500	S_Shore			1				SNTG1	NM_018967	TSS1500			54212
1150	cg02760031	TCF15	TCF15	6.13495e-18	0.2685	1150	10985	-0.092342	0.0729368	TCF15	cg02760031	TCF15	NM_004609	TSS1500	Island				20:590762-591209	Unclassified	1	TCF15	NM_004609	TSS1500			6939
1151	cg08440556	SCD5	SCD5	6.13495e-18	0.32705	1151	34215	0.03959	0.442807	SCD5	cg08440556	SCD5;SCD5	NM_001037582;NM_024906	Body;Body	N_Shore							SCD5	NM_001037582	Body			79966
1152	cg14996220	ALX1	ALX1	6.13495e-18	0.21895	1152	60116	0.064336	0.212038	ALX1	cg14996220	ALX1	NM_006982	TSS1500	N_Shore		RDMR					ALX1	NM_006982	TSS1500			8092
1153	cg03308628	USP44	USP44	6.17586e-18	0.2903	1153	13215	-0.149514	0.00357222	USP44	cg03308628	USP44;USP44	NM_001042403;NM_032147	5'UTR;5'UTR	Island		DMR		12:95941391-95943244	Promoter_Associated_Cell_type_specific	1	USP44	NM_001042403	5'UTR			84101
1154	cg24843380	ZNF454	ZNF454	6.17586e-18	0.2945	1154	96562	-0.101027	0.0496802	ZNF454	cg24843380	ZNF454	NM_182594	TSS1500	Island						1	ZNF454	NM_182594	TSS1500			285676
1155	cg08050235	INA	INA	6.22111e-18	0.2472	1155	32531	-0.053412	0.30032	INA	cg08050235	INA	NM_032727	TSS200	Island	high-CpG:105026773-105026943	DMR		10:105036592-105037170	Promoter_Associated_Cell_type_specific		INA	NM_032727	TSS200			9118
1156	cg00778995	POU3F3	POU3F3	6.36842e-18	0.34195	1156	3148	-0.17382	0.00068847	POU3F3	cg00778995	POU3F3	NM_006236	TSS1500	Island	high-CpG:104836973-104837008	DMR		2:105470032-105470768	Unclassified_Cell_type_specific		POU3F3	NM_006236	TSS1500			5455
1157	cg17816908	SFRP1	SFRP1	6.36842e-18	0.2996	1157	70744	-0.188195	0.00023347	SFRP1	cg17816908	SFRP1	NM_003012	TSS200	Island	high-CpG:41285990-41286287					1	SFRP1	NM_003012	TSS200	1		6422
1158	cg02991338	FOXG1	FOXG1	6.40528e-18	0.19735	1158	11946	-0.0756	0.142358	FOXG1	cg02991338	FOXG1	NM_005249	TSS1500	N_Shore	high-CpG:28305711-28305944	DMR					FOXG1	NM_005249	TSS1500		miscellaneous	2290
1159	cg04248157	KCNIP1	KCNIP1	6.40528e-18	0.2359	1159	17130	-0.105146	0.0410356	KCNIP1	cg04248157	KCNIP1;KCNIP1;KCNIP1	NM_014592;NM_001034837;NM_001034838	TSS200;TSS200;Body	N_Shore						1	KCNIP1	NM_014592	TSS200			30820
1160	cg09775582	TBX21	TBX21	6.40528e-18	0.48945	1160	39355	-0.00655	0.898999	TBX21	cg09775582	TBX21	NM_013351	1stExon	Island		DMR	1			1	TBX21	NM_013351	1stExon		cis	30009
1161	cg01431993	NEUROD1	NEUROD1	6.45261e-18	0.3627	1161	5648	-0.067607	0.189664	NEUROD1	cg01431993	NEUROD1	NM_002500	Body					2:182542760-182543029	Unclassified_Cell_type_specific	1	NEUROD1	NM_002500	Body			4760
1162	cg17284804	TCTEX1D1	TCTEX1D1	6.49569e-18	0.24645	1162	68866	-0.095198	0.0644668	TCTEX1D1	cg17284804	TCTEX1D1	NM_152665	TSS200	Island			1				TCTEX1D1	NM_152665	TSS200			200132
1163	cg18400845	PAX6	PAX6	6.49569e-18	0.14575	1163	73035	-0.021918	0.671007	PAX6	cg18400845	PAX6	NM_001127612	5'UTR	Island		DMR	1	11:31837822-31838111	Unclassified_Cell_type_specific		PAX6	NM_001127612	5'UTR	1	atlas	5080
1164	cg25947544	CADPS	CADPS	6.5426e-18	0.31605	1164	100585	0.03274	0.525687	CADPS	cg25947544	CADPS;CADPS;CADPS	NM_003716;NM_183394;NM_183393	TSS200;TSS200;TSS200	Island							CADPS	NM_003716	TSS200			8618
1165	cg24881420	TLX3	TLX3	6.69882e-18	0.2097	1165	96737	-0.045824	0.374309	TLX3	cg24881420	TLX3	NM_021025	TSS1500	Island							TLX3	NM_021025	TSS1500		humanlymph	30012
1166	cg26925231	SGCZ	SGCZ	6.69882e-18	0.208	1166	104606	-0.017263	0.737965	SGCZ	cg26925231	SGCZ	NM_139167	Body	Island							SGCZ	NM_139167	Body			137868
1167	cg01003961	SP8	SP8	6.80483e-18	0.08825	1167	4046	-0.093492	0.0694249	SP8	cg01003961	SP8;SP8	NM_198956;NM_182700	Body;Body	Island		DMR					SP8	NM_198956	Body			221833
1168	cg06404175	OXT	OXT	6.83868e-18	0.5917	1168	25633	-0.02126	0.680321	OXT	cg06404175	OXT	NM_000915	Body	Island			1	20:3052273-3053455	Unclassified_Cell_type_specific		OXT	NM_000915	Body			5020
1169	cg06829968	ONECUT1	ONECUT1	6.83868e-18	0.1563	1169	27387	0.145799	0.00450478	ONECUT1	cg06829968	ONECUT1	NM_004498	Body	Island				15:53075539-53077455	Unclassified	1	ONECUT1	NM_004498	Body	1		3175
1170	cg08858437	CHST2	CHST2	6.83868e-18	0.4103	1170	35830	-0.195957	0.000125835	CHST2	cg08858437	CHST2;CHST2	NM_004267;NM_004267	5'UTR;1stExon	Island		DMR				1	CHST2	NM_004267	5'UTR			9435
1171	cg14470895	CDO1	CDO1	6.83868e-18	0.25265	1171	57888	-0.285502	1.60042e-08	CDO1	cg14470895	CDO1	NM_001801	TSS200	Island						1	CDO1	NM_001801	TSS200	1		1036
1172	cg06818307	BMP2	BMP2	6.87215e-18	0.3573	1172	27335	-0.030046	0.560324	BMP2	cg06818307	BMP2	NM_001200	Body	Island						1	BMP2	NM_001200	Body	1		650
1173	cg19656282	TLX2	TLX2	6.87215e-18	0.17615	1173	77623	0.222604	1.25096e-05	TLX2	cg19656282	TLX2	NM_016170	Body	Island		DMR					TLX2	NM_016170	Body			3196
1174	cg21176643	RFX4	RFX4	6.87215e-18	0.37005	1174	83021	0.114188	0.02642	RFX4	cg21176643	RFX4	NM_213594	Body	Island		DMR					RFX4	NM_213594	Body			5992
1175	cg26517849	IGF2,IGF2AS,INS-IGF2	IGF2	6.87215e-18	0.3131	1175	102896	-0.067417	0.190911	IGF2	cg26517849	INS-IGF2;IGF2AS;IGF2;IGF2;IGF2AS;IGF2	NR_003512;NR_028044;NM_001127598;NM_001007139;NR_028043;NM_000612	Body;TSS1500;Body;5'UTR;TSS1500;TSS1500	Island		DMR					INS-IGF2	NR_003512	Body		waldman	3481
1176	cg08813062	SP9	SP9	6.97593e-18	0.1445	1176	35616	-0.071661	0.164401	SP9	cg08813062	SP9	NM_001145250	TSS1500	Island		DMR					SP9	NM_001145250	TSS1500			100131390
1177	cg23290344	NEFM	NEFM	6.97593e-18	0.16055	1177	90564	-0.17627	0.000575903	NEFM	cg23290344	NEFM;NEFM	NM_001105541;NM_005382	TSS1500;1stExon	Island						1	NEFM	NM_001105541	TSS1500			4741
1178	cg15771432	PTPRN2	PTPRN2	7.02217e-18	0.3624	1178	62942	-0.015841	0.758854	PTPRN2	cg15771432	PTPRN2;PTPRN2;PTPRN2	NM_002847;NM_130842;NM_130843	Body;Body;Body	Island				7:157477245-157477931	Unclassified_Cell_type_specific	1	PTPRN2	NM_002847	Body			5799
1179	cg16648632	NRN1	NRN1	7.02217e-18	0.1925	1179	66407	-0.10757	0.0365688	NRN1	cg16648632	NRN1	NM_016588	Body	Island		CDMR	1			1	NRN1	NM_016588	Body			51299
1180	cg24748769	OTX2	OTX2	7.07494e-18	0.23075	1180	96202	0.149872	0.00349238	OTX2	cg24748769	OTX2;OTX2	NM_021728;NM_172337	Body;Body	N_Shelf		DMR					OTX2	NM_021728	Body		atlas	5015
1181	cg25951981	GABRA4	GABRA4	7.12789e-18	0.1265	1181	100613	-0.211301	3.45168e-05	GABRA4	cg25951981	GABRA4	NM_000809	TSS200	Island		DMR					GABRA4	NM_000809	TSS200			2557
1182	cg11555228	ZNF431	ZNF431	7.18048e-18	0.07485	1182	46162	0.010055	0.845505	ZNF431	cg11555228	ZNF431	NM_133473	TSS200					19:21324521-21325289	Promoter_Associated		ZNF431	NM_133473	TSS200			170959
1183	cg07416656	TLX1	TLX1	7.2292e-18	0.21355	1183	29904	0.273806	6.32079e-08	TLX1	cg07416656	TLX1	NM_005521	Body	Island		DMR	1	10:102893905-102894824	Unclassified_Cell_type_specific		TLX1	NM_005521	Body		miscellaneous	3195
1184	cg16620382	TTBK1	TTBK1	7.2292e-18	0.534	1184	66269	0.121825	0.0178103	TTBK1	cg16620382	TTBK1	NM_032538	TSS200	Island				6:43211101-43212144	Unclassified_Cell_type_specific	1	TTBK1	NM_032538	TSS200			84630
1185	cg24318763	CLEC2L	CLEC2L	7.46681e-18	0.1582	1185	94511	-0.121454	0.0181631	CLEC2L	cg24318763	CLEC2L	NM_001080511	Body	Island						1	CLEC2L	NM_001080511	Body			154790
1186	cg12744820	OLIG3	OLIG3	7.51714e-18	0.1954	1186	50586	0.003017	0.953387	OLIG3	cg12744820	OLIG3	NM_175747	1stExon	Island			1	6:137813717-137815086	Unclassified_Cell_type_specific	1	OLIG3	NM_175747	1stExon			167826
1187	cg25757598	RALYL	RALYL	7.51714e-18	0.2115	1187	99946	0.007376	0.886339	RALYL	cg25757598	RALYL;RALYL;RALYL;RALYL;RALYL	NM_001100391;NM_173848;NM_001100391;NM_001100392;NM_001100393	5'UTR;5'UTR;1stExon;5'UTR;5'UTR	Island		DMR					RALYL	NM_001100391	5'UTR			138046
1188	cg20377305	DLX5	DLX5	7.62983e-18	0.26055	1188	80270	0.087565	0.0891154	DLX5	cg20377305	DLX5	NM_005221	Body	Island				7:96650600-96650854	Unclassified_Cell_type_specific		DLX5	NM_005221	Body			1749
1189	cg26095658	FIGLA	FIGLA	7.62983e-18	0.13055	1189	101143	-0.062366	0.226394	FIGLA	cg26095658	FIGLA	NM_001004311	TSS200	Island				2:71016476-71017988	Unclassified	1	FIGLA	NM_001004311	TSS200			344018
1190	cg10182317	CLVS2	CLVS2	7.68657e-18	0.3861	1190	40991	-0.070617	0.170652	CLVS2	cg10182317	CLVS2	NM_001010852	TSS200	Island							CLVS2	NM_001010852	TSS200			134829
1191	cg21306240	EPHA10	EPHA10	7.74479e-18	0.34855	1191	83493	0.154927	0.00252444	EPHA10	cg21306240	EPHA10;EPHA10	NM_001099439;NM_173641	TSS200;TSS200	Island							EPHA10	NM_001099439	TSS200			284656
1192	cg01421405	SNX32	SNX32	7.78967e-18	0.0922	1192	5615	-0.131829	0.010295	SNX32	cg01421405	SNX32;SNX32	NM_152760;NM_152760	5'UTR;1stExon	Island	high-CpG:65357972-65358058	DMR		11:65600508-65601777	Promoter_Associated	1	SNX32	NM_152760	5'UTR			254122
1193	cg08680048	ITPKA	ITPKA	7.78967e-18	0.17375	1193	35157	0.300201	2.59833e-09	ITPKA	cg08680048	ITPKA	NM_002220	Body	Island			1			1	ITPKA	NM_002220	Body			3706
1194	cg12393318	LOC645323	LOC645323	7.78967e-18	0.1681	1194	49321	0	1		cg12393318	LOC645323	NR_015436	TSS1500	Island		DMR					LOC645323	NR_015436	TSS1500
1195	cg25116216	GAS7	GAS7	7.84678e-18	0.43795	1195	97575	-0.092312	0.0730313	GAS7	cg25116216	GAS7	NM_201433	1stExon	Island						1	GAS7	NM_201433	1stExon		sanger	8522
1196	cg04543413	BCAT1	BCAT1	7.90681e-18	0.2877	1196	18321	0.001545	0.976109	BCAT1	cg04543413	BCAT1	NM_005504	Body	Island		RDMR	1	12:25055501-25056313	Unclassified		BCAT1	NM_005504	Body			586
1197	cg17840719	ZNF454	ZNF454	8.03291e-18	0.1902	1197	70856	-0.256864	4.13447e-07	ZNF454	cg17840719	ZNF454;ZNF454	NM_182594;NM_182594	1stExon;5'UTR	Island						1	ZNF454	NM_182594	1stExon			285676
1198	cg21106486	CR1L	CR1L	8.16075e-18	0.1802	1198	82748	-0.040055	0.437457	CR1L	cg21106486	CR1L	NM_175710	Body	Island							CR1L	NM_175710	Body		cis	1379
1199	cg11388325	KCNA1	KCNA1	8.19576e-18	0.04965	1199	45607	0.030623	0.552816	KCNA1	cg11388325	KCNA1	NM_000217	TSS1500	Island		CDMR	1			1	KCNA1	NM_000217	TSS1500			3736
1200	cg09236176	HRNBP3	HRNBP3	8.21433e-18	0.33435	1200	37304	0.037593	0.466169	HRNBP3	cg09236176	HRNBP3	NM_001082575	5'UTR	Island		DMR		17:77179223-77179826	Unclassified_Cell_type_specific		HRNBP3	NM_001082575	5'UTR
1201	cg08430329	NOTO	NOTO	8.41472e-18	0.31855	1201	34170	-0.000819	0.987336	NOTO	cg08430329	NOTO	NM_001134462	Body	Island		DMR		2:73429938-73430376	Unclassified_Cell_type_specific		NOTO	NM_001134462	Body			344022
1202	cg12483476	GRM6	GRM6	8.54858e-18	0.185	1202	49655	-0.125868	0.0143334	GRM6	cg12483476	GRM6	NM_000843	1stExon	Island			1				GRM6	NM_000843	1stExon			2916
1203	cg08393070	HBM	HBM	8.59848e-18	0.4023	1203	34022	0.037829	0.463373	HBM	cg08393070	HBM	NM_001003938	TSS200	Island		DMR	1	16:215116-216870	Unclassified_Cell_type_specific		HBM	NM_001003938	TSS200			3042
1204	cg13209481	SFTA3	SFTA3	8.59848e-18	0.1763	1204	52137	0.038387	0.456801	SFTA3	cg13209481	SFTA3	NM_001101341	Body	Island							SFTA3	NM_001101341	Body			253970
1205	cg14248715	OTX2OS1	OTX2OS1	8.59848e-18	0.37455	1205	56913	0	1		cg14248715	OTX2OS1	NR_029385	Body	Island							OTX2OS1	NR_029385	Body
1206	cg01582980	SP8	SP8	8.73485e-18	0.16115	1206	6241	-0.00208	0.967853	SP8	cg01582980	SP8;SP8	NM_198956;NM_182700	5'UTR;Body	Island				7:20825230-20826620	Unclassified_Cell_type_specific		SP8	NM_198956	5'UTR			221833
1207	cg15180867	TCF15	TCF15	8.80018e-18	0.17905	1207	60789	-0.128999	0.0120657	TCF15	cg15180867	TCF15	NM_004609	TSS200	Island				20:590762-591209	Unclassified	1	TCF15	NM_004609	TSS200			6939
1208	cg08074201	PRDM8	PRDM8	9.01349e-18	0.14065	1208	32635	-0.227313	8.06686e-06	PRDM8	cg08074201	PRDM8	NM_020226	TSS200	S_Shore		CDMR				1	PRDM8	NM_020226	TSS200			56978
1209	cg02062480	NR2E1	NR2E1	9.07503e-18	0.2955	1209	8142	-0.061852	0.230251	NR2E1	cg02062480	NR2E1;NR2E1	NM_003269;NM_003269	5'UTR;1stExon	Island		DMR	1	6:108487227-108487445	Unclassified_Cell_type_specific		NR2E1	NM_003269	5'UTR			7101
1210	cg14565725	TBX15	TBX15	9.07503e-18	0.1533	1210	58376	-0.263444	2.02452e-07	TBX15	cg14565725	TBX15;TBX15	NM_152380;NM_152380	1stExon;5'UTR	Island			1				TBX15	NM_152380	1stExon			6913
1211	cg23300659	CHRM2	CHRM2	9.21902e-18	0.2188	1211	90606	-0.014548	0.778	CHRM2	cg23300659	CHRM2;CHRM2;CHRM2;CHRM2;CHRM2;CHRM2;CHRM2;CHRM2	NM_001006630;NM_001006629;NM_001006631;NM_001006628;NM_001006627;NM_000739;NM_001006632;NM_001006626	5'UTR;TSS200;TSS200;TSS200;5'UTR;TSS200;TSS200;TSS200	N_Shore							CHRM2	NM_001006630	5'UTR			1129
1212	cg07642043	GRIN2A	GRIN2A	9.28712e-18	0.4604	1212	30862	-0.159838	0.00182461	GRIN2A	cg07642043	GRIN2A;GRIN2A;GRIN2A	NM_001134408;NM_001134407;NM_000833	TSS1500;TSS1500;TSS200	Island							GRIN2A	NM_001134408	TSS1500	1		2903
1213	cg18451114	POU3F1	POU3F1	9.35727e-18	0.22665	1213	73250	-0.134294	0.00894428	POU3F1	cg18451114	POU3F1	NM_002699	1stExon	Island							POU3F1	NM_002699	1stExon			5453
1214	cg12935979	POU4F2	POU4F2	9.4271e-18	0.30765	1214	51213	0.064138	0.213447	POU4F2	cg12935979	POU4F2	NM_004575	TSS1500	Island						1	POU4F2	NM_004575	TSS1500			5458
1215	cg00963378	GJA3	GJA3	9.72182e-18	0.3724	1215	3864	0.054646	0.289275	GJA3	cg00963378	GJA3	NM_021954	Body	Island		DMR		13:20716176-20716641	Unclassified_Cell_type_specific		GJA3	NM_021954	Body			2700
1216	cg05928342	ZNF177	ZNF177	9.72182e-18	0.2194	1216	23854	0.264352	1.83177e-07	ZNF177	cg05928342	ZNF177	NM_003451	TSS200	Island							ZNF177	NM_003451	TSS200			7730
1217	cg08039116	HECW1	HECW1	9.72182e-18	0.18775	1217	32484	-0.038661	0.453584	HECW1	cg08039116	HECW1;HECW1	NM_015052;NM_015052	1stExon;5'UTR	Island	high-CpG:43118721-43118782	DMR					HECW1	NM_015052	1stExon			23072
1218	cg11573679	CNRIP1	CNRIP1	9.86772e-18	0.43875	1218	46218	0.024467	0.635365	CNRIP1	cg11573679	CNRIP1;CNRIP1	NM_001111101;NM_015463	1stExon;1stExon	Island						1	CNRIP1	NM_001111101	1stExon			25927
1219	cg20160127	ZNF273	ZNF273	9.86772e-18	0.0923	1219	79545	-0.045586	0.376792	ZNF273	cg20160127	ZNF273;ZNF273;ZNF273	NM_021148;NR_003099;NM_021148	5'UTR;Body;1stExon					7:64363324-64364441	NonGene_Associated		ZNF273	NM_021148	5'UTR			10793
1220	cg22299454	MARCH1	MARCH1	9.9338e-18	0.19615	1220	86898	0	1		cg22299454	MARCH1	NM_001166373	TSS200	Island							MARCH1	NM_001166373	TSS200			2050-08-16
1221	cg23663774	PITX2	PITX2	9.9338e-18	0.43655	1221	91935	0.255192	4.94156e-07	PITX2	cg23663774	PITX2;PITX2	NM_153427;NM_153426	5'UTR;5'UTR	Island		DMR					PITX2	NM_153427	5'UTR			5308
1222	cg09696939	BICC1	BICC1	9.99201e-18	0.35685	1222	39106	-0.134401	0.00888922	BICC1	cg09696939	BICC1	NM_001080512	TSS1500	N_Shore		RDMR				1	BICC1	NM_001080512	TSS1500			80114
1223	cg13434308	TMTC1	TMTC1	9.99201e-18	0.16685	1223	53023	0.150084	0.00344588	TMTC1	cg13434308	TMTC1	NM_175861	5'UTR	Island		DMR				1	TMTC1	NM_175861	5'UTR			83857
1224	cg16104915	HOXA9	HOXA9	9.99201e-18	0.26815	1224	64217	-0.403126	3.3345e-16	HOXA9	cg16104915	HOXA9	NM_152739	TSS200	Island		RDMR				1	HOXA9	NM_152739	TSS200		sanger	3205
1225	cg14071579	LHX2	LHX2	1.00645e-17	0.29025	1225	56061	0.456625	7.21715e-21	LHX2	cg14071579	LHX2	NM_004789	Body								LHX2	NM_004789	Body			9355
1226	cg21851351	GSX1	GSX1	1.01419e-17	0.2236	1226	85295	NaN	NaN	GSX1	cg21851351	GSX1	NM_145657	3'UTR	Island				13:28368016-28368166	Unclassified_Cell_type_specific		GSX1	NM_145657	3'UTR			219409
1227	cg12118269	TLX1	TLX1	1.0302e-17	0.2207	1227	48400	0.316203	3.18661e-10	TLX1	cg12118269	TLX1	NM_005521	Body	Island			1	10:102893905-102894824	Unclassified_Cell_type_specific		TLX1	NM_005521	Body		miscellaneous	3195
1228	cg15778437	PAX6	PAX6	1.05427e-17	0.4034	1228	62974	0.047714	0.354899	PAX6	cg15778437	PAX6	NM_001127612	TSS200	Island		DMR		11:31839024-31839969	Unclassified_Cell_type_specific		PAX6	NM_001127612	TSS200	1	atlas	5080
1229	cg16292168	LOC285548	LOC285548	1.05427e-17	0.4253	1229	64889	0	1		cg16292168	LOC285548	NR_015450	TSS200	Island	high-CpG:13158167-13158634			4:13548491-13550173	NonGene_Associated_Cell_type_specific	1	LOC285548	NR_015450	TSS200
1230	cg26225694	LHX4	LHX4	1.07114e-17	0.3555	1230	101662	0.224888	1.01238e-05	LHX4	cg26225694	LHX4	NM_033343	Body	S_Shore							LHX4	NM_033343	Body	1		89884
1231	cg03156893	PRKCB	PRKCB	1.07837e-17	0.12395	1231	12626	-0.346728	4.05803e-12	PRKCB	cg03156893	PRKCB;PRKCB	NM_002738;NM_212535	Body;Body	Island		DMR				1	PRKCB	NM_002738	Body	1		5579
1232	cg13800209	MEIS2	MEIS2	1.07837e-17	0.3496	1232	54806	-0.183464	0.000336291	MEIS2	cg13800209	MEIS2;MEIS2;MEIS2;MEIS2;MEIS2;MEIS2;MEIS2	NM_172315;NM_170674;NM_170675;NM_172316;NM_002399;NM_170677;NM_170676	1stExon;Body;Body;5'UTR;Body;Body;Body	Island						1	MEIS2	NM_172315	1stExon			4212
1233	cg08384637	FOXC2	FOXC2	1.09453e-17	0.43865	1233	33991	-0.07931	0.123736	FOXC2	cg08384637	FOXC2	NM_005251	1stExon	Island		DMR		16:86599354-86601143	Unclassified_Cell_type_specific		FOXC2	NM_005251	1stExon		cis	2303
1234	cg15017004	EMILIN2	EMILIN2	1.09453e-17	0.3283	1234	60194	-0.131119	0.0107159	EMILIN2	cg15017004	EMILIN2	NM_032048	Body	Island	high-CpG:2896178-2896354			18:2905940-2907846	Promoter_Associated	1	EMILIN2	NM_032048	Body			84034
1235	cg00580978	LOC283392,TRHDE	LOC283392	1.10141e-17	0.3641	1235	2308	0	1		cg00580978	LOC283392;LOC283392;TRHDE	NR_026836;NR_026837;NM_013381	TSS200;TSS200;Body	Island		DMR				1	LOC283392	NR_026836	TSS200
1236	cg25778535	RIC3	RIC3	1.10141e-17	0.3489	1236	100019	-0.334705	2.398e-11	RIC3	cg25778535	RIC3;RIC3;RIC3;RIC3	NM_001135109;NM_024557;NM_001135109;NM_024557	1stExon;5'UTR;5'UTR;1stExon	Island	high-CpG:8147148-8147168			11:8190077-8191050	Unclassified_Cell_type_specific		RIC3	NM_001135109	1stExon			79608
1237	cg11416243	CUGBP2	CUGBP2	1.11667e-17	0.30175	1237	45719	0	1		cg11416243	CUGBP2;CUGBP2;CUGBP2;CUGBP2	NM_001025076;NM_006561;NM_001025077;NM_001083591	Body;Body;Body;Body	Island				10:11207728-11208443	Promoter_Associated	1	CUGBP2	NM_001025076	Body
1238	cg11668749	ACTA1	ACTA1	1.11667e-17	0.1233	1238	46569	0.098837	0.054863	ACTA1	cg11668749	ACTA1	NM_001100	Body	Island							ACTA1	NM_001100	Body			58
1239	cg20705938	PITX2	PITX2	1.11667e-17	0.2851	1239	81390	0.059627	0.247489	PITX2	cg20705938	PITX2;PITX2	NM_153427;NM_153426	TSS1500;TSS1500	N_Shore		RDMR				1	PITX2	NM_153427	TSS1500			5308
1240	cg25164624	GFRA4	GFRA4	1.11667e-17	0.4785	1240	97766	0.006081	0.906203	GFRA4	cg25164624	GFRA4;GFRA4	NM_145762;NM_022139	Body;Body	Island		DMR		20:3641202-3641688	Unclassified_Cell_type_specific		GFRA4	NM_145762	Body			64096
1241	cg15393937	IGF2,IGF2AS,INS-IGF2	IGF2	1.12403e-17	0.27185	1241	61506	-0.103603	0.0441122	IGF2	cg15393937	INS-IGF2;IGF2AS;IGF2;IGF2;IGF2AS;IGF2	NR_003512;NR_028044;NM_001127598;NM_001007139;NR_028043;NM_000612	Body;TSS1500;Body;5'UTR;TSS1500;TSS1500	Island							INS-IGF2	NR_003512	Body		waldman	3481
1242	cg27595860	SCRT1	SCRT1	1.12403e-17	0.2332	1242	107383	0.084954	0.0991069	SCRT1	cg27595860	SCRT1	NM_031309	Body	Island							SCRT1	NM_031309	Body			83482
1243	cg00939495	DRD5	DRD5	1.13252e-17	0.18585	1243	3762	-0.040508	0.43229	DRD5	cg00939495	DRD5;DRD5	NM_000798;NM_000798	1stExon;5'UTR	Island						1	DRD5	NM_000798	1stExon			1816
1244	cg07055616	NKX6-2	NKX6-2	1.1391e-17	0.3136	1244	28413	-0.012279	0.811914	NKX6-2	cg07055616	NKX6-2	NM_177400	TSS1500	Island				10:134600056-134601531	Unclassified_Cell_type_specific		NKX6-2	NM_177400	TSS1500			84504
1245	cg13459498	TOX2	TOX2	1.1391e-17	0.24995	1245	53164	0.002968	0.954132	TOX2	cg13459498	TOX2;TOX2;TOX2;TOX2;TOX2	NM_001098796;NM_001098797;NM_032883;NM_001098796;NM_032883	5'UTR;Body;1stExon;1stExon;5'UTR	Island	high-CpG:41978200-41978212					1	TOX2	NM_001098796	5'UTR			84969
1246	cg27189087	RAX	RAX	1.1391e-17	0.5082	1246	105705	-0.045667	0.375942	RAX	cg27189087	RAX	NM_013435	TSS1500	Island		DMR				1	RAX	NM_013435	TSS1500			30062
1247	cg10084644	STAG3,GPC2	STAG3	1.1554e-17	0.23555	1247	40547	-0.066121	0.199603	STAG3	cg10084644	STAG3;GPC2	NM_012447;NM_152742	TSS200;TSS1500	Island	high-CpG:99613314-99613542			7:99774737-99775599	Promoter_Associated		STAG3	NM_012447	TSS200			10734
1248	cg16596604	CRYM	CRYM	1.1554e-17	0.2864	1248	66189	-0.028357	0.582585	CRYM	cg16596604	CRYM	NM_001014444	5'UTR	N_Shore							CRYM	NM_001014444	5'UTR			1428
1249	cg27029821	PRDM14	PRDM14	1.1554e-17	0.11615	1249	105032	-0.036019	0.485051	PRDM14	cg27029821	PRDM14	NM_024504	TSS200	Island						1	PRDM14	NM_024504	TSS200			63978
1250	cg10761315	ASPG	ASPG	1.18349e-17	0.2981	1250	43227	-0.041217	0.424265	ASPG	cg10761315	ASPG	NM_001080464	TSS200	Island		DMR		14:104550883-104552178	Unclassified_Cell_type_specific		ASPG	NM_001080464	TSS200			374569
1251	cg14998713	ETS1	ETS1	1.19219e-17	0.3795	1251	60129	-0.320185	1.85326e-10	ETS1	cg14998713	ETS1;ETS1;ETS1;ETS1;ETS1	NM_001143820;NM_005238;NM_001162422;NM_001162422;NM_005238	Body;5'UTR;1stExon;5'UTR;1stExon	Island				11:128391687-128393208	Promoter_Associated		ETS1	NM_001143820	Body		atlas	2113
1252	cg24645214	RGS20	RGS20	1.2012e-17	0.1772	1252	95771	-0.084773	0.0998293	RGS20	cg24645214	RGS20	NM_170587	Body	Island		DMR		8:54789858-54790966	Unclassified_Cell_type_specific	1	RGS20	NM_170587	Body			8601
1253	cg12175729	KCNK9	KCNK9	1.2083e-17	0.2925	1253	48603	-0.110149	0.0322775	KCNK9	cg12175729	KCNK9	NM_016601	TSS1500	Island				8:140715218-140715705	Unclassified_Cell_type_specific		KCNK9	NM_016601	TSS1500			51305
1254	cg13300273	GPR25	GPR25	1.2083e-17	0.16465	1254	52453	-0.046298	0.369377	GPR25	cg13300273	GPR25	NM_005298	1stExon	Island			1	1:200842758-200843316	Unclassified_Cell_type_specific		GPR25	NM_005298	1stExon			2848
1255	cg22333214	MIR137	MIR137	1.2083e-17	0.37745	1255	86988	0	1		cg22333214	MIR137	NR_029679	TSS200	S_Shore				1:98511058-98512138	Unclassified_Cell_type_specific		MIR137	NR_029679	TSS200	1
1256	cg22403344	MAL	MAL	1.21656e-17	0.35385	1256	87249	0.029668	0.565275	MAL	cg22403344	MAL;MAL;MAL;MAL;MAL;MAL;MAL;MAL	NM_022439;NM_002371;NM_022440;NM_002371;NM_022440;NM_022438;NM_022439;NM_022438	5'UTR;1stExon;1stExon;5'UTR;5'UTR;5'UTR;1stExon;1stExon	Island		DMR	1				MAL	NM_022439	5'UTR	1	atlas	4118
1257	cg21517947	SFRP1	SFRP1	1.22546e-17	0.3984	1257	84154	-0.169194	0.000958461	SFRP1	cg21517947	SFRP1	NM_003012	TSS200	Island	high-CpG:41285990-41286287					1	SFRP1	NM_003012	TSS200	1		6422
1258	cg26844246	TLX3	TLX3	1.22546e-17	0.1175	1258	104257	-0.04935	0.338626	TLX3	cg26844246	TLX3	NM_021025	TSS200	Island							TLX3	NM_021025	TSS200		humanlymph	30012
1259	cg09226786	DLX6AS	DLX6AS	1.23079e-17	0.24655	1259	37253	-0.055496	0.281829	DLX6AS	cg09226786	DLX6AS	NR_015448	Body			RDMR	1				DLX6AS	NR_015448	Body
1260	cg09515953	PPP1R14A	PPP1R14A	1.23079e-17	0.2314	1260	38433	-0.152907	0.00287736	PPP1R14A	cg09515953	PPP1R14A	NM_033256	TSS200	Island				19:38747154-38748098	Unclassified	1	PPP1R14A	NM_033256	TSS200			94274
1261	cg13409645	COX6B2	COX6B2	1.23079e-17	0.4311	1261	52910	-0.20491	5.98586e-05	COX6B2	cg13409645	COX6B2	NM_144613	TSS200	Island				19:55864525-55866439	Unclassified		COX6B2	NM_144613	TSS200			125965
1262	cg20519121	MIR663B,NCRNA00164	MIR663B	1.23079e-17	0.2608	1262	80746	0	1		cg20519121	NCRNA00164;MIR663B	NR_027020;NR_031608	Body;Body	Island				2:133013669-133014845	Unclassified		NCRNA00164	NR_027020	Body
1263	cg22349573	EMILIN2	EMILIN2	1.23079e-17	0.3498	1263	87042	-0.057967	0.260916	EMILIN2	cg22349573	EMILIN2	NM_032048	TSS200	Island	high-CpG:2836952-2837084		1			1	EMILIN2	NM_032048	TSS200			84034
1264	cg24335138	ALX4	ALX4	1.25018e-17	0.4095	1264	94583	-0.083216	0.106236	ALX4	cg24335138	ALX4	NM_021926	Body	Island		CDMR				1	ALX4	NM_021926	Body			60529
1265	cg16304215	OTP	OTP	1.27001e-17	0.4189	1265	64930	0.3358	2.04611e-11	OTP	cg16304215	OTP	NM_032109	Body	S_Shore		RDMR					OTP	NM_032109	Body			23440
1266	cg26485937	PCDHGA8,PCDHGA10,PCDHGA11,PCDHGB3,PCDHGB2,PCDHGB1,PCDHGA9,PCDHGB7,PCDHGB6,PCDHGB5,PCDHGB4,PCDHGA2,PCDHGA3,PCDHGA1,PCDHGA6,PCDHGA7,PCDHGA4,PCDHGA5	PCDHGA8	1.29017e-17	0.15375	1266	102768	0.212198	3.19089e-05	PCDHGA8	cg26485937	PCDHGA4;PCDHGA9;PCDHGA1;PCDHGB1;PCDHGB6;PCDHGB3;PCDHGA11;PCDHGB7;PCDHGA6;PCDHGA8;PCDHGA11;PCDHGA10;PCDHGA5;PCDHGB4;PCDHGA3;PCDHGA11;PCDHGA2;PCDHGB2;PCDHGA7;PCDHGB5	NM_018917;NM_018921;NM_018912;NM_018922;NM_018926;NM_018924;NM_018914;NM_018927;NM_018919;NM_032088;NM_032091;NM_018913;NM_018918;NM_003736;NM_018916;NM_032092;NM_018915;NM_018923;NM_018920;NM_018925	Body;Body;Body;Body;Body;Body;1stExon;Body;Body;Body;1stExon;Body;Body;Body;Body;1stExon;Body;Body;Body;Body	Island							PCDHGA4	NM_018917	Body			9708
1267	cg06335867	NXPH1	NXPH1	1.29885e-17	0.1696	1267	25363	0.024128	0.640056	NXPH1	cg06335867	NXPH1	NM_152745	Body	Island							NXPH1	NM_152745	Body			30010
1268	cg08495115	GREM1	GREM1	1.29885e-17	0.3881	1268	34468	-0.115224	0.0250743	GREM1	cg08495115	GREM1	NM_013372	5'UTR	Island							GREM1	NM_013372	5'UTR	1		26585
1269	cg08641579	MAGI2	MAGI2	1.3086e-17	0.22965	1269	35023	-0.033561	0.515361	MAGI2	cg08641579	MAGI2	NM_012301	TSS1500	Island		DMR				1	MAGI2	NM_012301	TSS1500			9863
1270	cg22638597	GPR83	GPR83	1.31644e-17	0.07355	1270	88016	-0.025058	0.627223	GPR83	cg22638597	GPR83	NM_016540	TSS200	Island			1			1	GPR83	NM_016540	TSS200			10888
1271	cg08958294	GRM1	GRM1	1.32815e-17	0.2607	1271	36265	0.101474	0.0486742	GRM1	cg08958294	GRM1;GRM1	NM_001114329;NM_000838	5'UTR;5'UTR	N_Shore							GRM1	NM_001114329	5'UTR			2911
1272	cg03679521	NEUROD2	NEUROD2	1.34928e-17	0.185	1272	14817	0.05198	0.313483	NEUROD2	cg03679521	NEUROD2;NEUROD2	NM_006160;NM_006160	5'UTR;1stExon	Island	high-CpG:35017678-35017707			17:37763843-37764196	Unclassified_Cell_type_specific		NEUROD2	NM_006160	5'UTR			4761
1273	cg02347074	PAX3	PAX3	1.35939e-17	0.1421	1273	9244	-0.10689	0.0377793	PAX3	cg02347074	PAX3;PAX3;PAX3;PAX3;PAX3;PAX3	NM_181458;NM_181461;NM_181459;NM_181460;NM_181457;NM_001127366	Body;Body;Body;Body;Body;Body	Island		DMR	1			1	PAX3	NM_181458	Body		sanger	5077
1274	cg05616010	ZSCAN18	ZSCAN18	1.36843e-17	0.13835	1274	22618	0.059555	0.248058	ZSCAN18	cg05616010	ZSCAN18;ZSCAN18	NR_027135;NM_001145542	TSS1500;TSS1500	Island							ZSCAN18	NR_027135	TSS1500			65982
1275	cg05920635	HCRTR2	HCRTR2	1.36843e-17	0.15965	1275	23800	-0.160579	0.00173604	HCRTR2	cg05920635	HCRTR2	NM_001526	Body	S_Shore		DMR	1				HCRTR2	NM_001526	Body			3062
1276	cg01445580	CSMD2,C1orf94	CSMD2	1.37769e-17	0.3576	1276	5706	-0.03204	0.53458	CSMD2	cg01445580	C1orf94;CSMD2	NM_032884;NM_052896	TSS1500;TSS1500	S_Shore							C1orf94	NM_032884	TSS1500			114784
1277	cg02978421	HOXA1	HOXA1	1.37769e-17	0.27885	1277	11899	-0.27903	3.44919e-08	HOXA1	cg02978421	HOXA1;HOXA1	NM_005522;NM_153620	TSS200;TSS200	Island	high-CpG:27102197-27102513	DMR	1	7:27135450-27135792	Promoter_Associated		HOXA1	NM_005522	TSS200			3198
1278	cg05600740	B4GALNT1	B4GALNT1	1.38788e-17	0.4375	1278	22552	0.052552	0.308182	B4GALNT1	cg05600740	B4GALNT1	NM_001478	5'UTR	Island			1				B4GALNT1	NM_001478	5'UTR			2583
1279	cg18417954	C19orf51	C19orf51	1.39828e-17	0.14345	1279	73102	0.10646	0.0385605	C19orf51	cg18417954	C19orf51	NM_178837	Body	Island				19:55671337-55672535	Unclassified		C19orf51	NM_178837	Body
1280	cg18780257	FGF12	FGF12	1.4067e-17	0.19115	1280	74517	0.110364	0.0319396	FGF12	cg18780257	FGF12;FGF12;FGF12	NM_021032;NM_021032;NM_004113	5'UTR;1stExon;Body	Island							FGF12	NM_021032	5'UTR		waldman	2257
1281	cg18815943	FOXE3	FOXE3	1.4067e-17	0.30735	1281	74662	-0.153562	0.00275822	FOXE3	cg18815943	FOXE3	NM_012186	1stExon	Island			1	1:47882246-47882432	Unclassified_Cell_type_specific	1	FOXE3	NM_012186	1stExon			2301
1282	cg21459340	CPXM1	CPXM1	1.4067e-17	0.30355	1282	83927	0.051113	0.321631	CPXM1	cg21459340	CPXM1	NM_019609	TSS200	Island				20:2780246-2781714	Unclassified	1	CPXM1	NM_019609	TSS200			56265
1283	cg09558195	GRM1	GRM1	1.41501e-17	0.24975	1283	38587	0.097006	0.0595354	GRM1	cg09558195	GRM1;GRM1	NM_001114329;NM_000838	5'UTR;5'UTR	Island							GRM1	NM_001114329	5'UTR			2911
1284	cg13352750	HOXA11AS,HOXA11	HOXA11AS	1.41501e-17	0.18355	1284	52641	0.048692	0.345113	HOXA11AS	cg13352750	HOXA11AS;HOXA11	NR_002795;NM_005523	Body;TSS1500	Island							HOXA11AS	NR_002795	Body
1285	cg23129930	HOXA6	HOXA6	1.41501e-17	0.16705	1285	89915	-0.180547	0.000419281	HOXA6	cg23129930	HOXA6	NM_024014	1stExon	Island		CDMR		7:27186949-27188385	Unclassified_Cell_type_specific	1	HOXA6	NM_024014	1stExon			3203
1286	cg06372962	ANKRD45	ANKRD45	1.42234e-17	0.21585	1286	25506	0.00939	0.855607	ANKRD45	cg06372962	ANKRD45	NM_198493	5'UTR	Island			1				ANKRD45	NM_198493	5'UTR			339416
1287	cg07066369	CCND2	CCND2	1.42234e-17	0.23635	1287	28463	-0.241988	1.9346e-06	CCND2	cg07066369	CCND2	NM_001759	Body	S_Shore				12:4384439-4384984	Promoter_Associated		CCND2	NM_001759	Body		humanlymph	894
1288	cg15129823	GALR1	GALR1	1.42234e-17	0.30075	1288	60606	-0.082284	0.110222	GALR1	cg15129823	GALR1	NM_001480	TSS1500	N_Shore		DMR					GALR1	NM_001480	TSS1500	1		2587
1289	cg26375057	ZIC1	ZIC1	1.42234e-17	0.1463	1289	102325	-0.011876	0.817982	ZIC1	cg26375057	ZIC1;ZIC1	NM_003412;NM_003412	1stExon;5'UTR	Island	high-CpG:148610539-148610905		1			1	ZIC1	NM_003412	1stExon	1		7545
1290	cg01666600	KCNJ12	KCNJ12	1.4326e-17	0.1266	1290	6538	-0.066834	0.194784	KCNJ12	cg01666600	KCNJ12	NM_021012	TSS200	Island		DMR					KCNJ12	NM_021012	TSS200			3768
1291	cg09010671	POU4F1	POU4F1	1.45556e-17	0.20825	1291	36462	-0.234768	3.95125e-06	POU4F1	cg09010671	POU4F1	NM_006237	TSS200	Island	high-CpG:78075683-78075765	DMR				1	POU4F1	NM_006237	TSS200		atlas	5457
1292	cg10439765	SLC12A5	SLC12A5	1.46662e-17	0.3672	1292	41969	0.067728	0.188872	SLC12A5	cg10439765	SLC12A5;SLC12A5;SLC12A5	NM_020708;NM_020708;NM_001134771	1stExon;5'UTR;Body	Island	high-CpG:44091038-44091271			20:44657783-44657928	Unclassified_Cell_type_specific	1	SLC12A5	NM_020708	1stExon			57468
1293	cg11207307	SLC2A14	SLC2A14	1.47635e-17	0.17125	1293	44881	-0.192719	0.000163323	SLC2A14	cg11207307	SLC2A14	NM_153449	TSS200	Island							SLC2A14	NM_153449	TSS200			144195
1294	cg17240815	HCRTR2	HCRTR2	1.47635e-17	0.3192	1294	68697	-0.112062	0.0293769	HCRTR2	cg17240815	HCRTR2;HCRTR2	NM_001526;NM_001526	5'UTR;1stExon	Island			1				HCRTR2	NM_001526	5'UTR			3062
1295	cg06083330	POU4F2	POU4F2	1.48638e-17	0.23685	1295	24472	0.053981	0.295189	POU4F2	cg06083330	POU4F2	NM_004575	Body	Island			1	4:147561152-147561252	Unclassified_Cell_type_specific		POU4F2	NM_004575	Body			5458
1296	cg18716164	VSTM2B	VSTM2B	1.48638e-17	0.1882	1296	74264	-0.03093	0.548834	VSTM2B	cg18716164	VSTM2B	NM_001146339	Body	Island		DMR		19:30017398-30020288	Unclassified		VSTM2B	NM_001146339	Body			342865
1297	cg13545212	SLC13A5	SLC13A5	1.50981e-17	0.41715	1297	53586	-0.079611	0.122311	SLC13A5	cg13545212	SLC13A5;SLC13A5	NM_001143838;NM_177550	TSS1500;TSS1500	Island				17:6616304-6617302	Unclassified	1	SLC13A5	NM_001143838	TSS1500			284111
1298	cg18454863	PGM5,LOC572558	PGM5	1.53368e-17	0.19025	1298	73269	-0.045562	0.377049	PGM5	cg18454863	LOC572558;PGM5	NR_015423;NM_021965	Body;Body	Island							LOC572558	NR_015423	Body			5239
1299	cg07984133	CDX2	CDX2	1.54517e-17	0.3598	1299	32278	0.01777	0.730574	CDX2	cg07984133	CDX2	NM_001265	TSS1500	Island							CDX2	NM_001265	TSS1500	1	humanlymph	1045
1300	cg01670677	PHOX2A	PHOX2A	1.56846e-17	0.3474	1300	6551	-0.015936	0.757452	PHOX2A	cg01670677	PHOX2A	NM_005169	TSS200	Island	high-CpG:71632849-71633118	DMR		11:71955056-71955381	Unclassified_Cell_type_specific	1	PHOX2A	NM_005169	TSS200	1		401
1301	cg26674943	ISL2	ISL2	1.56846e-17	0.2293	1301	103543	-0.025045	0.627398	ISL2	cg26674943	ISL2	NM_145805	TSS1500	Island		RDMR		15:76627490-76628607	Unclassified		ISL2	NM_145805	TSS1500			64843
1302	cg03577655	VWC2	VWC2	1.57899e-17	0.2973	1302	14392	0.009979	0.846661	VWC2	cg03577655	VWC2	NM_198570	Body	Island		DMR					VWC2	NM_198570	Body			375567
1303	cg11831238	DBX1	DBX1	1.57899e-17	0.1867	1303	47258	-0.047341	0.358679	DBX1	cg11831238	DBX1	NM_001029865	TSS200	Island	high-CpG:20138597-20138598						DBX1	NM_001029865	TSS200			120237
1304	cg13600489	NKX2-1	NKX2-1	1.60271e-17	0.329	1304	53849	0.033508	0.516015	NKX2-1	cg13600489	NKX2-1;NKX2-1	NM_001079668;NM_003317	Body;1stExon	Island		DMR					NKX2-1	NM_001079668	Body		sanger	7080
1305	cg21963436	CDX2	CDX2	1.60271e-17	0.1718	1305	85748	0.019388	0.707113	CDX2	cg21963436	CDX2	NM_001265	Body	Island							CDX2	NM_001265	Body	1	humanlymph	1045
1306	cg12950441	HTR2C	HTR2C	1.62796e-17	0.1578	1306	51263	0.056072	0.276856	HTR2C	cg12950441	HTR2C	NM_000868	TSS200	Island			1				HTR2C	NM_000868	TSS200			3358
1307	cg16915821	DKK3	DKK3	1.63903e-17	0.2839	1307	67474	-0.037115	0.471862	DKK3	cg16915821	DKK3;DKK3;DKK3	NM_001018057;NM_013253;NM_015881	TSS200;5'UTR;5'UTR	Island	high-CpG:11986715-11987502	DMR		11:12029855-12031042	Unclassified_Cell_type_specific	1	DKK3	NM_001018057	TSS200	1		27122
1308	cg26115633	FOXI2	FOXI2	1.63903e-17	0.30575	1308	101235	-0.24822	1.02568e-06	FOXI2	cg26115633	FOXI2	NM_207426	1stExon	Island							FOXI2	NM_207426	1stExon			399823
1309	cg00733780	GAD2	GAD2	1.6512e-17	0.4218	1309	2952	-0.043175	0.402572	GAD2	cg00733780	GAD2;GAD2	NM_000818;NM_001134366	TSS200;TSS200	Island		DMR				1	GAD2	NM_000818	TSS200			2572
1310	cg12468774	CCDC36	CCDC36	1.67744e-17	0.3476	1310	49594	-0.20199	7.65447e-05	CCDC36	cg12468774	CCDC36;CCDC36	NM_001135197;NM_178173	TSS200;5'UTR	Island						1	CCDC36	NM_001135197	TSS200			339834
1311	cg26281453	TBX21	TBX21	1.68987e-17	0.46775	1311	101906	-0.084839	0.0995657	TBX21	cg26281453	TBX21;TBX21	NM_013351;NM_013351	1stExon;5'UTR	Island			1	17:45810341-45810753	Unclassified	1	TBX21	NM_013351	1stExon		cis	30009
1312	cg12520861	OTP	OTP	1.71631e-17	0.2033	1312	49800	0.137751	0.00731569	OTP	cg12520861	OTP	NM_032109	3'UTR	Island		DMR	1			1	OTP	NM_032109	3'UTR			23440
1313	cg17093995	VWC2	VWC2	1.72947e-17	0.2356	1313	68095	-0.062063	0.228667	VWC2	cg17093995	VWC2	NM_198570	Body	Island		DMR					VWC2	NM_198570	Body			375567
1314	cg19814400	VIPR2	VIPR2	1.77109e-17	0.3289	1314	78258	-0.314887	3.80501e-10	VIPR2	cg19814400	VIPR2	NM_003382	Body	Island							VIPR2	NM_003382	Body			7434
1315	cg15212349	SLC6A3	SLC6A3	1.79878e-17	0.24995	1315	60891	0.0443	0.390422	SLC6A3	cg15212349	SLC6A3	NM_001044	5'UTR	Island		DMR				1	SLC6A3	NM_001044	5'UTR		cangenes	6531
1316	cg01450705	CPLX2	CPLX2	1.81261e-17	0.2145	1316	5734	-0.105338	0.0406651	CPLX2	cg01450705	CPLX2;CPLX2	NM_001008220;NM_006650	5'UTR;5'UTR	Island							CPLX2	NM_001008220	5'UTR		cis	10814
1317	cg07434271	PAX6	PAX6	1.82632e-17	0.1775	1317	29980	-0.025513	0.620975	PAX6	cg07434271	PAX6	NM_001127612	TSS1500	N_Shore							PAX6	NM_001127612	TSS1500	1	atlas	5080
1318	cg18529845	SRD5A2	SRD5A2	1.8387e-17	0.4412	1318	73553	0.012406	0.810008	SRD5A2	cg18529845	SRD5A2	NM_000348	TSS200	Island			1				SRD5A2	NM_000348	TSS200			6716
1319	cg24680586	INA	INA	1.8387e-17	0.1908	1319	95895	-0.180759	0.00041265	INA	cg24680586	INA	NM_032727	TSS200	Island		DMR		10:105036592-105037170	Promoter_Associated_Cell_type_specific	1	INA	NM_032727	TSS200			9118
1320	cg06492144	SRD5A2	SRD5A2	1.88035e-17	0.12805	1320	25955	0.138149	0.00714656	SRD5A2	cg06492144	SRD5A2	NM_000348	TSS1500	Island							SRD5A2	NM_000348	TSS1500			6716
1321	cg17996619	NKX6-2	NKX6-2	1.88035e-17	0.35175	1321	71428	0.044915	0.383867	NKX6-2	cg17996619	NKX6-2	NM_177400	TSS1500	Island				10:134600056-134601531	Unclassified_Cell_type_specific		NKX6-2	NM_177400	TSS1500			84504
1322	cg21697851	SIM2	SIM2	1.88035e-17	0.1807	1322	84806	0.284714	1.75913e-08	SIM2	cg21697851	SIM2;SIM2	NM_009586;NM_005069	Body;Body	Island		DMR					SIM2	NM_009586	Body			6493
1323	cg05309948	ASCL2	ASCL2	1.89411e-17	0.36895	1323	21478	-0.232693	4.83122e-06	ASCL2	cg05309948	ASCL2	NM_005170	TSS1500	Island							ASCL2	NM_005170	TSS1500			430
1324	cg00334063	ZIC4	ZIC4	1.91842e-17	0.251	1324	1277	-0.050614	0.326391	ZIC4	cg00334063	ZIC4;ZIC4;ZIC4;ZIC4;ZIC4	NM_032153;NR_033119;NM_001168379;NR_033118;NM_001168378	3'UTR;Body;3'UTR;Body;3'UTR	N_Shelf		RDMR					ZIC4	NM_032153	3'UTR			84107
1325	cg03284310	HMX3	HMX3	1.91842e-17	0.2518	1325	13118	0.372761	6.62319e-14	HMX3	cg03284310	HMX3	NM_001105574	TSS1500	Island		DMR					HMX3	NM_001105574	TSS1500			340784
1326	cg08675717	PHACTR3	PHACTR3	1.91842e-17	0.3734	1326	35142	0.023967	0.642292	PHACTR3	cg08675717	PHACTR3	NM_080672	Body	Island		DMR					PHACTR3	NM_080672	Body			116154
1327	cg17800654	DMRTA2	DMRTA2	1.91842e-17	0.1685	1327	70678	-0.084457	0.101104	DMRTA2	cg17800654	DMRTA2	NM_032110	5'UTR	Island		RDMR					DMRTA2	NM_032110	5'UTR			63950
1328	cg23691946	ZNF430	ZNF430	1.91842e-17	0.0641	1328	92077	-0.135267	0.00845589	ZNF430	cg23691946	ZNF430	NM_025189	TSS200					19:21203094-21204019	Promoter_Associated		ZNF430	NM_025189	TSS200			80264
1329	cg17437640	PCDHB7	PCDHB7	1.9471e-17	0.10165	1329	69426	0.04563	0.376338	PCDHB7	cg17437640	PCDHB7	NM_018940	1stExon	Island							PCDHB7	NM_018940	1stExon			56129
1330	cg23513966	ISL2	ISL2	1.9471e-17	0.09115	1330	91386	0.070875	0.169092	ISL2	cg23513966	ISL2	NM_145805	Body	Island		DMR					ISL2	NM_145805	Body			64843
1331	cg19513834	POU3F3	POU3F3	1.96188e-17	0.3367	1331	77038	-0.215514	2.37937e-05	POU3F3	cg19513834	POU3F3	NM_006236	TSS1500	Island	high-CpG:104836973-104837008	DMR		2:105470032-105470768	Unclassified_Cell_type_specific		POU3F3	NM_006236	TSS1500			5455
1332	cg09462808	SYNPR	SYNPR	1.97662e-17	0.2419	1332	38203	0.006269	0.903305	SYNPR	cg09462808	SYNPR	NM_001130003	TSS200	N_Shore			1				SYNPR	NM_001130003	TSS200			132204
1333	cg06572465	PCDHGA8,PCDHGA10,PCDHGA11,PCDHGB3,PCDHGB2,PCDHGB1,PCDHGA9,PCDHGB7,PCDHGB6,PCDHGB5,PCDHGB4,PCDHGA2,PCDHGA3,PCDHGA1,PCDHGA6,PCDHGA7,PCDHGA4,PCDHGA5	PCDHGA8	1.9898e-17	0.2537	1333	26282	0.082021	0.111367	PCDHGA8	cg06572465	PCDHGA4;PCDHGA9;PCDHGA1;PCDHGB1;PCDHGB6;PCDHGB3;PCDHGA11;PCDHGB7;PCDHGA6;PCDHGA8;PCDHGA11;PCDHGA10;PCDHGA5;PCDHGB4;PCDHGA3;PCDHGA11;PCDHGA2;PCDHGB2;PCDHGA7;PCDHGB5	NM_018917;NM_018921;NM_018912;NM_018922;NM_018926;NM_018924;NM_018914;NM_018927;NM_018919;NM_032088;NM_032091;NM_018913;NM_018918;NM_003736;NM_018916;NM_032092;NM_018915;NM_018923;NM_018920;NM_018925	Body;Body;Body;Body;Body;Body;1stExon;Body;Body;Body;1stExon;Body;Body;Body;Body;1stExon;Body;Body;Body;Body	Island				5:140800268-140801087	NonGene_Associated	1	PCDHGA4	NM_018917	Body			9708
1334	cg25078444	FOXG1	FOXG1	1.9898e-17	0.23755	1334	97453	-0.147977	0.00393451	FOXG1	cg25078444	FOXG1	NM_005249	TSS1500	Island			1				FOXG1	NM_005249	TSS1500		miscellaneous	2290
1335	cg05372242	SFTA3	SFTA3	2.021e-17	0.2925	1335	21749	0.065486	0.203961	SFTA3	cg05372242	SFTA3	NM_001101341	TSS1500	Island		CDMR	1				SFTA3	NM_001101341	TSS1500			253970
1336	cg07540103	FBXO39	FBXO39	2.03478e-17	0.35085	1336	30412	-0.007781	0.880142	FBXO39	cg07540103	FBXO39	NM_153230	TSS200	Island			1				FBXO39	NM_153230	TSS200			162517
1337	cg13262165	GPR120	GPR120	2.03478e-17	0.2542	1337	52327	0.001959	0.969726	GPR120	cg13262165	GPR120	NM_181745	1stExon	Island			1				GPR120	NM_181745	1stExon
1338	cg13281139	SLIT2	SLIT2	2.06393e-17	0.34105	1338	52394	-0.073369	0.154548	SLIT2	cg13281139	SLIT2	NM_004787	TSS200	Island							SLIT2	NM_004787	TSS200	1		9353
1339	cg19981568	SIX6	SIX6	2.06393e-17	0.36425	1339	78915	0.162215	0.0015543	SIX6	cg19981568	SIX6	NM_007374	Body	Island							SIX6	NM_007374	Body			4990
1340	cg21535000	LOC157627	LOC157627	2.06393e-17	0.3505	1340	84212	0	1		cg21535000	LOC157627	NR_024281	TSS200	Island							LOC157627	NR_024281	TSS200
1341	cg26263234	LRRC3B	LRRC3B	2.07938e-17	0.32175	1341	101825	-0.008753	0.865307	LRRC3B	cg26263234	LRRC3B	NM_052953	5'UTR	Island							LRRC3B	NM_052953	5'UTR	1		116135
1342	cg19595012	PRDM8	PRDM8	2.10883e-17	0.2834	1342	77367	-0.219052	1.73079e-05	PRDM8	cg19595012	PRDM8	NM_020226	TSS200	S_Shore		CDMR				1	PRDM8	NM_020226	TSS200			56978
1343	cg21627409	PCDHGA8,PCDHGA10,PCDHGA11,PCDHGA12,PCDHGB3,PCDHGB2,PCDHGB1,PCDHGA9,PCDHGB7,PCDHGB6,PCDHGB5,PCDHGB4,PCDHGA2,PCDHGA3,PCDHGA1,PCDHGA6,PCDHGA7,PCDHGA4,PCDHGA5	PCDHGA8	2.10883e-17	0.18915	1343	84562	0.024628	0.633135	PCDHGA8	cg21627409	PCDHGA4;PCDHGA11;PCDHGA11;PCDHGA9;PCDHGA1;PCDHGB1;PCDHGB6;PCDHGA12;PCDHGB3;PCDHGB7;PCDHGA6;PCDHGA8;PCDHGA10;PCDHGA5;PCDHGB4;PCDHGA3;PCDHGA2;PCDHGA12;PCDHGB2;PCDHGA7;PCDHGB5	NM_018917;NM_032092;NM_018914;NM_018921;NM_018912;NM_018922;NM_018926;NM_003735;NM_018924;NM_018927;NM_018919;NM_032088;NM_018913;NM_018918;NM_003736;NM_018916;NM_018915;NM_032094;NM_018923;NM_018920;NM_018925	Body;Body;Body;Body;Body;Body;Body;TSS200;Body;Body;Body;Body;Body;Body;Body;Body;Body;TSS200;Body;Body;Body	N_Shore	low-CpG:140790256-140790651			5:140809844-140810739	NonGene_Associated	1	PCDHGA4	NM_018917	Body			9708
1344	cg25497250	GPR120	GPR120	2.10883e-17	0.4183	1344	98980	0.076724	0.136501	GPR120	cg25497250	GPR120	NM_181745	1stExon	Island			1				GPR120	NM_181745	1stExon
1345	cg24425021	POU4F1	POU4F1	2.12152e-17	0.2128	1345	94953	-0.262756	2.18355e-07	POU4F1	cg24425021	POU4F1;POU4F1	NM_006237;NM_006237	5'UTR;1stExon	Island	high-CpG:78075295-78075593	DMR				1	POU4F1	NM_006237	5'UTR		atlas	5457
1346	cg26014538	ZIC1	ZIC1	2.12152e-17	0.19185	1346	100862	-0.004434	0.931528	ZIC1	cg26014538	ZIC1	NM_003412	TSS1500	N_Shore						1	ZIC1	NM_003412	TSS1500	1		7545
1347	cg26892444	FAM159B	FAM159B	2.12152e-17	0.253	1347	104471	0	1		cg26892444	FAM159B	NM_001164442	Body	S_Shore							FAM159B	NM_001164442	Body			100132916
1348	cg16424920	LOC157627	LOC157627	2.13658e-17	0.37895	1348	65444	0	1		cg16424920	LOC157627	NR_024281	TSS200	Island							LOC157627	NR_024281	TSS200
1349	cg04464946	PTPRR	PTPRR	2.15183e-17	0.28325	1349	18012	0.008718	0.865851	PTPRR	cg04464946	PTPRR;PTPRR	NM_002849;NM_002849	1stExon;5'UTR				1				PTPRR	NM_002849	1stExon			5801
1350	cg11751707	CYP1B1	CYP1B1	2.15183e-17	0.32255	1350	46925	0.023967	0.642297	CYP1B1	cg11751707	CYP1B1	NM_000104	5'UTR	Island		DMR					CYP1B1	NM_000104	5'UTR			1545
1351	cg25025437	SV2C	SV2C	2.20392e-17	0.27085	1351	97277	0.100133	0.0517444	SV2C	cg25025437	SV2C	NM_014979	TSS1500	Island		DMR					SV2C	NM_014979	TSS1500			22987
1352	cg06562865	GALR1	GALR1	2.217e-17	0.30505	1352	26250	-0.07902	0.12512	GALR1	cg06562865	GALR1	NM_001480	TSS1500	N_Shore		DMR					GALR1	NM_001480	TSS1500	1		2587
1353	cg21852408	C11orf87	C11orf87	2.217e-17	0.35755	1353	85299	-0.041256	0.423831	C11orf87	cg21852408	C11orf87	NM_207645	5'UTR	Island			1				C11orf87	NM_207645	5'UTR			399947
1354	cg22978087	NEFL	NEFL	2.217e-17	0.3738	1354	89320	0.086433	0.0933415	NEFL	cg22978087	NEFL;NEFL	NM_006158;NM_006158	5'UTR;1stExon	Island	high-CpG:24870042-24870049		1	8:24814079-24814435	Unclassified_Cell_type_specific		NEFL	NM_006158	5'UTR			4747
1355	cg02305242	FLRT2	FLRT2	2.24709e-17	0.2804	1355	9072	-0.161695	0.00161005	FLRT2	cg02305242	FLRT2	NM_013231	TSS1500	N_Shore		CDMR					FLRT2	NM_013231	TSS1500			23768
1356	cg08567279	LECT1	LECT1	2.24709e-17	0.31635	1356	34730	-0.086182	0.0943	LECT1	cg08567279	LECT1;LECT1	NM_001011705;NM_007015	Body;Body	Island			1	13:53312898-53313948	Unclassified	1	LECT1	NM_001011705	Body			11061
1357	cg14344102	PRDM13	PRDM13	2.24709e-17	0.1585	1357	57368	-0.006506	0.899681	PRDM13	cg14344102	PRDM13;PRDM13	NM_021620;NM_021620	1stExon;5'UTR	Island		DMR		6:100054687-100055234	Unclassified_Cell_type_specific		PRDM13	NM_021620	1stExon			59336
1358	cg22686881	TLX3	TLX3	2.24709e-17	0.2271	1358	88183	-0.011936	0.817082	TLX3	cg22686881	TLX3	NM_021025	Body	Island		DMR	1	5:170737171-170737720	Unclassified		TLX3	NM_021025	Body		humanlymph	30012
1359	cg05922610	NR2E1	NR2E1	2.26218e-17	0.2211	1359	23812	0.044609	0.387114	NR2E1	cg05922610	NR2E1	NM_003269	Body	Island						1	NR2E1	NM_003269	Body			7101
1360	cg15608397	CCDC140,PAX3	CCDC140	2.26218e-17	0.08475	1360	62292	-0.051593	0.317099	CCDC140	cg15608397	PAX3;PAX3;PAX3;PAX3;PAX3;PAX3;PAX3;PAX3;PAX3;CCDC140;PAX3;PAX3;PAX3;PAX3;PAX3;PAX3;PAX3	NM_181460;NM_181460;NM_013942;NM_181457;NM_181457;NM_181461;NM_181459;NM_001127366;NM_013942;NM_153038;NM_000438;NM_001127366;NM_181461;NM_181458;NM_181458;NM_181459;NM_000438	1stExon;5'UTR;1stExon;1stExon;5'UTR;1stExon;5'UTR;1stExon;5'UTR;5'UTR;1stExon;5'UTR;5'UTR;1stExon;5'UTR;1stExon;5'UTR	Island		DMR				1	PAX3	NM_181460	1stExon			151278
1361	cg25888700	KLHL34	KLHL34	2.29765e-17	0.14775	1361	100361	-0.093855	0.0683433	KLHL34	cg25888700	KLHL34;KLHL34	NM_153270;NM_153270	5'UTR;1stExon	Island				X:21675247-21677063	Unclassified_Cell_type_specific		KLHL34	NM_153270	5'UTR			257240
1362	cg04034583	EN1	EN1	2.31168e-17	0.11245	1362	16243	-0.199525	9.39535e-05	EN1	cg04034583	EN1	NM_001426	Body	Island							EN1	NM_001426	Body			2019
1363	cg16201038	CDX2	CDX2	2.31168e-17	0.29325	1363	64534	-0.025057	0.627231	CDX2	cg16201038	CDX2	NM_001265	TSS1500	Island			1				CDX2	NM_001265	TSS1500	1	humanlymph	1045
1364	cg24319902	SFRP1	SFRP1	2.31168e-17	0.2047	1364	94517	-0.24637	1.24051e-06	SFRP1	cg24319902	SFRP1	NM_003012	TSS200	Island	high-CpG:41285990-41286287			8:41166558-41167095	Unclassified_Cell_type_specific	1	SFRP1	NM_003012	TSS200	1		6422
1365	cg14855657	SOX7	SOX7	2.32544e-17	0.43485	1365	59561	-0.007212	0.888856	SOX7	cg14855657	SOX7	NM_031439	Body	Island		DMR		8:10587262-10588608	Unclassified_Cell_type_specific		SOX7	NM_031439	Body	1		83595
1366	cg15058464	C20orf56	C20orf56	2.32544e-17	0.41735	1366	60325	0.08697	0.0913166	C20orf56	cg15058464	C20orf56	NR_001558	TSS1500	Island							C20orf56	NR_001558	TSS1500
1367	cg15457058	FOXE3	FOXE3	2.32544e-17	0.41505	1367	61734	-0.122158	0.0174988	FOXE3	cg15457058	FOXE3	NM_012186	1stExon	Island			1	1:47882246-47882432	Unclassified_Cell_type_specific	1	FOXE3	NM_012186	1stExon			2301
1368	cg15248835	MIR124-1,LOC157627	MIR124-1	2.361e-17	0.40135	1368	61036	0	1		cg15248835	LOC157627;MIR124-1	NR_024281;NR_029668	TSS1500;TSS200	Island							LOC157627	NR_024281	TSS1500	1
1369	cg00699945	NKX6-2	NKX6-2	2.37479e-17	0.35515	1369	2812	-0.022262	0.666144	NKX6-2	cg00699945	NKX6-2	NM_177400	TSS1500	Island				10:134600056-134601531	Unclassified_Cell_type_specific		NKX6-2	NM_177400	TSS1500			84504
1370	cg09537620	PAX6	PAX6	2.37479e-17	0.22615	1370	38514	0.015967	0.756994	PAX6	cg09537620	PAX6;PAX6;PAX6	NM_001604;NM_001127612;NM_000280	Body;Body;Body	Island		DMR					PAX6	NM_001604	Body	1	atlas	5080
1371	cg11782635	KCNIP1	KCNIP1	2.37479e-17	0.397	1371	47045	-0.099627	0.0529443	KCNIP1	cg11782635	KCNIP1;KCNIP1;KCNIP1	NM_014592;NM_001034837;NM_001034838	TSS200;TSS200;Body	N_Shore						1	KCNIP1	NM_014592	TSS200			30820
1372	cg26354128	KIAA1409	KIAA1409	2.37479e-17	0.3093	1372	102237	-0.282924	2.17806e-08	KIAA1409	cg26354128	KIAA1409	NM_020818	5'UTR	Island							KIAA1409	NM_020818	5'UTR		cangenes
1373	cg18061259	RFX4	RFX4	2.39051e-17	0.39905	1373	71702	0.057606	0.263908	RFX4	cg18061259	RFX4	NM_213594	Body	Island		DMR					RFX4	NM_213594	Body			5992
1374	cg18065318	C4orf49	C4orf49	2.39051e-17	0.31385	1374	71718	0.022459	0.663376	C4orf49	cg18065318	C4orf49;C4orf49	NM_032623;NM_032623	5'UTR;1stExon	Island						1	C4orf49	NM_032623	5'UTR
1375	cg00840332	LEP	LEP	2.40679e-17	0.1722	1375	3375	-0.100773	0.0502606	LEP	cg00840332	LEP	NM_000230	TSS200	Island							LEP	NM_000230	TSS200			3952
1376	cg01828474	KLHL34	KLHL34	2.40679e-17	0.13295	1376	7141	-0.116804	0.0231357	KLHL34	cg01828474	KLHL34	NM_153270	TSS200	Island		DMR		X:21675247-21677063	Unclassified_Cell_type_specific		KLHL34	NM_153270	TSS200			257240
1377	cg03752218	TAL1	TAL1	2.42132e-17	0.28555	1377	15133	-0.112587	0.0286216	TAL1	cg03752218	TAL1	NM_003189	TSS1500	Island		DMR	1	1:47696696-47698150	Unclassified_Cell_type_specific	1	TAL1	NM_003189	TSS1500		miscellaneous	6886
1378	cg07003030	FOXA2	FOXA2	2.42132e-17	0.4455	1378	28176	-0.018943	0.713536	FOXA2	cg07003030	FOXA2;FOXA2;FOXA2	NM_153675;NM_021784;NM_153675	5'UTR;TSS1500;1stExon	Island							FOXA2	NM_153675	5'UTR	1		3170
1379	cg12258042	CSMD1	CSMD1	2.42132e-17	0.34665	1379	48912	0.004094	0.936771	CSMD1	cg12258042	CSMD1;CSMD1	NM_033225;NM_033225	5'UTR;1stExon	Island							CSMD1	NM_033225	5'UTR	1		64478
1380	cg02762440	CARTPT	CARTPT	2.476e-17	0.14795	1380	10996	-0.226372	8.81315e-06	CARTPT	cg02762440	CARTPT	NM_004291	TSS200	N_Shore							CARTPT	NM_004291	TSS200			9607
1381	cg10711209	NPHS2	NPHS2	2.476e-17	0.2154	1381	43052	0.050247	0.329908	NPHS2	cg10711209	NPHS2	NM_014625	TSS200	Island			1				NPHS2	NM_014625	TSS200			7827
1382	cg11727383	FLJ41350,LBX1	FLJ41350	2.476e-17	0.2553	1382	46830	0	1		cg11727383	LBX1;FLJ41350	NM_006562;NR_029380	1stExon;TSS1500	Island		DMR	1				LBX1	NM_006562	1stExon
1383	cg02524954	WT1	WT1	2.53209e-17	0.14045	1383	9973	-0.006315	0.902608	WT1	cg02524954	WT1;WT1;WT1;WT1	NM_024425;NM_024426;NM_000378;NM_024424	Body;Body;Body;Body	Island							WT1	NM_024425	Body	1	miscellaneous	7490
1384	cg14629509	AKR1B1	AKR1B1	2.53209e-17	0.25875	1384	58645	-0.130889	0.0108555	AKR1B1	cg14629509	AKR1B1	NM_001628	TSS200	Island	high-CpG:133794344-133794604	CDMR		7:134142875-134144626	Promoter_Associated		AKR1B1	NM_001628	TSS200	1		231
1385	cg19822251	LHFPL4	LHFPL4	2.53209e-17	0.2508	1385	78282	-0.136133	0.00804187	LHFPL4	cg19822251	LHFPL4;LHFPL4	NM_198560;NM_198560	5'UTR;1stExon	Island							LHFPL4	NM_198560	5'UTR			375323
1386	cg13931925	NPHS2	NPHS2	2.54928e-17	0.1996	1386	55373	0.069052	0.180347	NPHS2	cg13931925	NPHS2	NM_014625	TSS200	Island			1				NPHS2	NM_014625	TSS200			7827
1387	cg22794704	TBR1	TBR1	2.54928e-17	0.41245	1387	88574	0.159003	0.0019295	TBR1	cg22794704	TBR1	NM_006593	1stExon	Island		CDMR					TBR1	NM_006593	1stExon			10716
1388	cg00384539	PRDM14	PRDM14	2.56462e-17	0.29245	1388	1483	-0.064534	0.210627	PRDM14	cg00384539	PRDM14	NM_024504	TSS200	Island						1	PRDM14	NM_024504	TSS200			63978
1389	cg17538572	CYP26A1	CYP26A1	2.56462e-17	0.18565	1389	69849	-0.05039	0.328535	CYP26A1	cg17538572	CYP26A1;CYP26A1	NM_000783;NM_057157	Body;Body	Island		DMR					CYP26A1	NM_000783	Body			1592
1390	cg19980771	SLC22A16	SLC22A16	2.56462e-17	0.4819	1390	78912	-0.245304	1.38324e-06	SLC22A16	cg19980771	SLC22A16	NM_033125	TSS200	Island							SLC22A16	NM_033125	TSS200			85413
1391	cg24038058	FOXC1	FOXC1	2.58382e-17	0.26085	1391	93455	-0.127919	0.0128092	FOXC1	cg24038058	FOXC1	NM_001453	1stExon	Island	high-CpG:1556543-1556796						FOXC1	NM_001453	1stExon	1		2296
1392	cg04861263	FOXB1	FOXB1	2.59753e-17	0.1457	1392	19599	-0.02685	0.602793	FOXB1	cg04861263	FOXB1	NM_012182	Body	Island		DMR				1	FOXB1	NM_012182	Body			27023
1393	cg09392940	SH3RF3,LOC100287216	SH3RF3	2.59753e-17	0.55195	1393	37940	-0.083316	0.105815	SH3RF3	cg09392940	LOC100287216;SH3RF3	NR_029193;NM_001099289	Body;TSS200	Island		DMR					LOC100287216	NR_029193	Body			344558
1394	cg19099050	LHFPL4	LHFPL4	2.59753e-17	0.3001	1394	75577	-0.021567	0.675976	LHFPL4	cg19099050	LHFPL4	NM_198560	5'UTR	N_Shore	high-CpG:9569371-9569402			3:9594261-9594576	Unclassified_Cell_type_specific		LHFPL4	NM_198560	5'UTR			375323
1395	cg24258699	MSC	MSC	2.59753e-17	0.23555	1395	94323	-0.139491	0.00660111	MSC	cg24258699	MSC	NM_005098	TSS200	S_Shore		CDMR		8:72756604-72757097	Promoter_Associated	1	MSC	NM_005098	TSS200			9242
1396	cg05930881	GATA4	GATA4	2.66007e-17	0.2452	1396	23867	0.169196	0.000958328	GATA4	cg05930881	GATA4	NM_002052	TSS1500	Island						1	GATA4	NM_002052	TSS1500	1		2626
1397	cg05016408	LOC134466	LOC134466	2.70015e-17	0.23775	1397	20257	0	1		cg05016408	LOC134466	NR_026867	TSS200	Island							LOC134466	NR_026867	TSS200
1398	cg19223299	PRDM13	PRDM13	2.70015e-17	0.26015	1398	75956	0.027159	0.598626	PRDM13	cg19223299	PRDM13	NM_021620	Body	S_Shore		CDMR					PRDM13	NM_021620	Body			59336
1399	cg03111498	VSX1	VSX1	2.74268e-17	0.13615	1399	12425	-0.000208	0.99678	VSX1	cg03111498	VSX1;VSX1	NM_199425;NM_014588	TSS200;TSS200	Island				20:25062679-25063451	Unclassified_Cell_type_specific	1	VSX1	NM_199425	TSS200			30813
1400	cg05481991	RPSAP52,HMGA2	RPSAP52	2.80666e-17	0.3306	1400	22126	0.016643	0.747054	RPSAP52	cg05481991	HMGA2;RPSAP52;HMGA2	NM_003484;NR_026825;NM_003483	TSS1500;Body;TSS1500	N_Shore						1	HMGA2	NM_003484	TSS1500
1401	cg23400512	FLRT2	FLRT2	2.80666e-17	0.29275	1401	90952	-0.182463	0.000362868	FLRT2	cg23400512	FLRT2	NM_013231	TSS200	N_Shore		CDMR					FLRT2	NM_013231	TSS200			23768
1402	cg20670075	LHX5	LHX5	2.82581e-17	0.2635	1402	81226	0.055249	0.28398	LHX5	cg20670075	LHX5;LHX5	NM_022363;NM_022363	5'UTR;1stExon	Island							LHX5	NM_022363	5'UTR			64211
1403	cg22638505	ZNF738	ZNF738	2.82581e-17	0.2166	1403	88014	-0.065623	0.203017	ZNF738	cg22638505	ZNF738	NR_027130	Body		low-CpG:21333596-21333665			19:21541471-21542262	Unclassified_Cell_type_specific		ZNF738	NR_027130	Body
1404	cg11334771	PHOX2A	PHOX2A	2.86613e-17	0.35835	1404	45389	-0.043915	0.394552	PHOX2A	cg11334771	PHOX2A	NM_005169	TSS200	Island	high-CpG:71632849-71633118			11:71955056-71955381	Unclassified_Cell_type_specific	1	PHOX2A	NM_005169	TSS200	1		401
1405	cg17780246	CACNG8	CACNG8	2.86613e-17	0.1106	1405	70611	-0.009708	0.850783	CACNG8	cg17780246	CACNG8	NM_031895	Body	Island				19:54481265-54481670	Unclassified_Cell_type_specific	1	CACNG8	NM_031895	Body			59283
1406	cg23548151	PIWIL1	PIWIL1	2.86613e-17	0.1994	1406	91517	-0.013745	0.789967	PIWIL1	cg23548151	PIWIL1	NM_004764	5'UTR	Island							PIWIL1	NM_004764	5'UTR			9271
1407	cg05520409	SOX8	SOX8	2.88539e-17	0.1208	1407	22267	-0.168967	0.000973889	SOX8	cg05520409	SOX8	NM_014587	TSS1500	Island		DMR					SOX8	NM_014587	TSS1500		cis	30812
1408	cg06226283	RELN	RELN	2.88539e-17	0.1497	1408	24991	-0.067684	0.189156	RELN	cg06226283	RELN;RELN	NM_173054;NM_005045	Body;Body	Island						1	RELN	NM_173054	Body			5649
1409	cg07780095	ALX1	ALX1	2.90496e-17	0.29745	1409	31420	0.066527	0.196851	ALX1	cg07780095	ALX1	NM_006982	Body	Island		DMR				1	ALX1	NM_006982	Body			8092
1410	cg16733855	TMEM155,LOC100192379	TMEM155	2.90496e-17	0.1127	1410	66818	-0.031123	0.546347	TMEM155	cg16733855	TMEM155;LOC100192379	NM_152399;NR_024365	TSS1500;Body	S_Shore		RDMR					TMEM155	NM_152399	TSS1500			132332
1411	cg13458645	PITX2	PITX2	2.92665e-17	0.268	1411	53159	-0.027601	0.592681	PITX2	cg13458645	PITX2;PITX2;PITX2	NM_153426;NM_000325;NM_153427	Body;TSS200;Body	Island	high-CpG:111763357-111763794			4:111544213-111544369	Unclassified_Cell_type_specific		PITX2	NM_153426	Body			5308
1412	cg08690859	FLJ32063	FLJ32063	2.99707e-17	0.12725	1412	35199	0	1		cg08690859	FLJ32063	NR_026830	Body	Island		RDMR	1				FLJ32063	NR_026830	Body
1413	cg17619823	ADRB3	ADRB3	3.01726e-17	0.31275	1413	70085	0.015544	0.763239	ADRB3	cg17619823	ADRB3	NM_000025	1stExon	Island		DMR	1				ADRB3	NM_000025	1stExon			155
1414	cg23336797	IQSEC1	IQSEC1	3.01726e-17	0.1329	1414	90737	-0.081048	0.115692	IQSEC1	cg23336797	IQSEC1;IQSEC1	NM_001134382;NM_001134382	5'UTR;1stExon	N_Shore	high-CpG:13089547-13089986		1	3:13114522-13115654	Unclassified		IQSEC1	NM_001134382	5'UTR			9922
1415	cg10601940	PAX3	PAX3	3.03988e-17	0.169	1415	42621	-0.062292	0.226952	PAX3	cg10601940	PAX3;PAX3;PAX3;PAX3;PAX3;PAX3;PAX3;PAX3	NM_181458;NM_181461;NM_000438;NM_181459;NM_181460;NM_013942;NM_181457;NM_001127366	Body;Body;Body;Body;Body;Body;Body;Body	N_Shore		RDMR					PAX3	NM_181458	Body		sanger	5077
1416	cg18584387	CCND2	CCND2	3.0877e-17	0.1817	1416	73794	-0.219657	1.63827e-05	CCND2	cg18584387	CCND2	NM_001759	Body	S_Shore				12:4384439-4384984	Promoter_Associated		CCND2	NM_001759	Body		humanlymph	894
1417	cg02937674	LOC440040	LOC440040	3.10659e-17	0.2235	1417	11711	0	1		cg02937674	LOC440040	NR_027044	TSS200								LOC440040	NR_027044	TSS200
1418	cg05374412	CDH13	CDH13	3.10659e-17	0.3689	1418	21760	-0.040439	0.433079	CDH13	cg05374412	CDH13	NM_001257	1stExon	Island		DMR		16:82660655-82661043	Unclassified_Cell_type_specific	1	CDH13	NM_001257	1stExon	1	waldman	1012
1419	cg07573209	ISL2	ISL2	3.10659e-17	0.3573	1419	30567	-0.024262	0.638201	ISL2	cg07573209	ISL2	NM_145805	Body	Island		DMR					ISL2	NM_145805	Body			64843
1420	cg26365299	HOXA9	HOXA9	3.12909e-17	0.24865	1420	102285	-0.353026	1.55163e-12	HOXA9	cg26365299	HOXA9	NM_152739	TSS1500	Island		RDMR				1	HOXA9	NM_152739	TSS1500		sanger	3205
1421	cg05574272	RXFP3	RXFP3	3.20479e-17	0.11065	1421	22450	-0.109286	0.0336628	RXFP3	cg05574272	RXFP3	NM_016568	1stExon	Island							RXFP3	NM_016568	1stExon			51289
1422	cg08229358	NPHS2	NPHS2	3.2245e-17	0.16565	1422	33335	0.00642	0.900999	NPHS2	cg08229358	NPHS2	NM_014625	1stExon	Island							NPHS2	NM_014625	1stExon			7827
1423	cg23050442	GAD2	GAD2	3.2245e-17	0.3552	1423	89615	-0.069458	0.177794	GAD2	cg23050442	GAD2;GAD2	NM_000818;NM_001134366	TSS200;TSS200	Island		DMR				1	GAD2	NM_000818	TSS200			2572
1424	cg27265170	DMRTA2	DMRTA2	3.2245e-17	0.21175	1424	105993	-0.062517	0.225275	DMRTA2	cg27265170	DMRTA2	NM_032110	TSS1500	Island				1:50889420-50890080	Unclassified_Cell_type_specific		DMRTA2	NM_032110	TSS1500			63950
1425	cg03405315	STK33	STK33	3.24415e-17	0.30905	1425	13675	-0.245646	1.33576e-06	STK33	cg03405315	STK33	NM_030906	TSS1500	Island	high-CpG:8572279-8572352	DMR		11:8615426-8616049	Unclassified	1	STK33	NM_030906	TSS1500			65975
1426	cg23929344	SFTA3	SFTA3	3.24415e-17	0.16465	1426	92913	0.086193	0.0942572	SFTA3	cg23929344	SFTA3	NM_001101341	Body	Island		DMR					SFTA3	NM_001101341	Body			253970
1427	cg25970832	DSC3	DSC3	3.24415e-17	0.1446	1427	100680	-0.176883	0.00055051	DSC3	cg25970832	DSC3;DSC3	NM_024423;NM_001941	Body;Body	Island		DMR					DSC3	NM_024423	Body	1		1825
1428	cg16620526	LVRN	LVRN	3.26579e-17	0.16225	1428	66270	0	1		cg16620526	LVRN	NM_173800	TSS200	Island			1				LVRN	NM_173800	TSS200
1429	cg22660578	LHX1	LHX1	3.26579e-17	0.1557	1429	88091	0.144832	0.00478127	LHX1	cg22660578	LHX1	NM_005568	TSS1500	Island							LHX1	NM_005568	TSS1500			3975
1430	cg23130131	PITX2	PITX2	3.29012e-17	0.21755	1430	89918	-0.025474	0.621514	PITX2	cg23130131	PITX2;PITX2;PITX2	NM_153426;NM_000325;NM_153427	Body;TSS200;Body	Island	high-CpG:111763357-111763794			4:111544213-111544369	Unclassified_Cell_type_specific		PITX2	NM_153426	Body			5308
1431	cg00209038	LHCGR	LHCGR	3.31496e-17	0.151	1431	848	-0.102477	0.0464786	LHCGR	cg00209038	LHCGR	NM_000233	1stExon	Island			1				LHCGR	NM_000233	1stExon		atlas	3973
1432	cg05835105	PITX2	PITX2	3.33524e-17	0.1942	1432	23469	-0.219941	1.59649e-05	PITX2	cg05835105	PITX2;PITX2;PITX2	NM_000325;NM_153426;NM_153427	Body;Body;Body	Island							PITX2	NM_000325	Body			5308
1433	cg06204735	TMEM90A	TMEM90A	3.33524e-17	0.38765	1433	24895	-0.146473	0.00432086	TMEM90A	cg06204735	TMEM90A	NM_001105579	TSS200	Island	high-CpG:73962721-73962931			14:74892248-74893201	Unclassified_Cell_type_specific		TMEM90A	NM_001105579	TSS200
1434	cg14200170	ADCYAP1	ADCYAP1	3.33524e-17	0.27015	1434	56666	-0.203839	6.55304e-05	ADCYAP1	cg14200170	ADCYAP1;ADCYAP1	NM_001099733;NM_001117	5'UTR;TSS200	Island							ADCYAP1	NM_001099733	5'UTR			116
1435	cg18940047	DPP6	DPP6	3.35989e-17	0.13705	1435	75059	-0.086035	0.0948649	DPP6	cg18940047	DPP6;DPP6	NM_001039350;NM_130797	Body;TSS200	Island	high-CpG:153380652-153380683						DPP6	NM_001039350	Body			1804
1436	cg00688962	KCNIP4	KCNIP4	3.3804e-17	0.11645	1436	2771	-0.023542	0.64821	KCNIP4	cg00688962	KCNIP4	NM_147182	TSS200	Island		DMR				1	KCNIP4	NM_147182	TSS200			80333
1437	cg03707308	NRN1	NRN1	3.3804e-17	0.30445	1437	14932	0.083326	0.105771	NRN1	cg03707308	NRN1	NM_016588	Body	Island		DMR					NRN1	NM_016588	Body			51299
1438	cg26019112	PAX6	PAX6	3.3804e-17	0.33035	1438	100880	0.044779	0.385305	PAX6	cg26019112	PAX6;PAX6;PAX6	NM_001604;NM_001127612;NM_000280	Body;Body;Body	Island							PAX6	NM_001604	Body	1	atlas	5080
1439	cg01047555	C6orf174	C6orf174	3.45701e-17	0.17385	1439	4222	-0.402591	3.6777e-16	C6orf174	cg01047555	C6orf174	NM_001012279	Body	Island							C6orf174	NM_001012279	Body
1440	cg09075558	WNT3A	WNT3A	3.45701e-17	0.1021	1440	36698	0.0464	0.368323	WNT3A	cg09075558	WNT3A	NM_033131	Body	Island				1:228246716-228248502	Promoter_Associated		WNT3A	NM_033131	Body		cis	89780
1441	cg14861089	TLX1	TLX1	3.45701e-17	0.2699	1441	59583	0.325587	8.77065e-11	TLX1	cg14861089	TLX1	NM_005521	Body	Island		DMR					TLX1	NM_005521	Body		miscellaneous	3195
1442	cg25566352	RFX4	RFX4	3.48094e-17	0.28635	1442	99238	0.057021	0.268794	RFX4	cg25566352	RFX4	NM_213594	Body	Island		DMR					RFX4	NM_213594	Body			5992
1443	cg23248887	SSTR1	SSTR1	3.5087e-17	0.1564	1443	90385	-0.10267	0.046066	SSTR1	cg23248887	SSTR1	NM_001049	Body	Island				14:38679374-38680923	Unclassified_Cell_type_specific	1	SSTR1	NM_001049	Body			6751
1444	cg20059140	GNAL	GNAL	3.53499e-17	0.317	1444	79197	-0.077151	0.13433	GNAL	cg20059140	GNAL;GNAL;GNAL	NM_002071;NM_182978;NM_001142339	TSS200;Body;TSS200	Island			1			1	GNAL	NM_002071	TSS200			2774
1445	cg07897248	DCC	DCC	3.55906e-17	0.4364	1445	31917	-0.10427	0.0427595	DCC	cg07897248	DCC	NM_005215	TSS200	N_Shore							DCC	NM_005215	TSS200	1	miscellaneous	1630
1446	cg14002960	NOL4	NOL4	3.55906e-17	0.1554	1446	55726	-0.13944	0.00662114	NOL4	cg14002960	NOL4	NM_003787	Body	Island			1				NOL4	NM_003787	Body			8715
1447	cg13807970	ZEB2	ZEB2	3.58442e-17	0.3979	1447	54836	-0.084639	0.100368	ZEB2	cg13807970	ZEB2;ZEB2;ZEB2	NR_033258;NM_014795;NM_001171653	Body;Body;Body	Island		DMR				1	ZEB2	NR_033258	Body		cis	9839
1448	cg17424999	SLC6A5	SLC6A5	3.63933e-17	0.27305	1448	69382	-0.006969	0.892578	SLC6A5	cg17424999	SLC6A5	NM_004211	Body	Island							SLC6A5	NM_004211	Body			9152
1449	cg20008332	SOX11	SOX11	3.63933e-17	0.25125	1449	79024	-0.186483	0.000266695	SOX11	cg20008332	SOX11	NM_003108	1stExon	Island				2:5832933-5833244	Unclassified_Cell_type_specific		SOX11	NM_003108	1stExon	1	atlas	6664
1450	cg16571983	EDNRB	EDNRB	3.66406e-17	0.1725	1450	66054	-0.105284	0.0407698	EDNRB	cg16571983	EDNRB;EDNRB;EDNRB;EDNRB;EDNRB	NM_000115;NM_001122659;NM_001122659;NM_003991;NM_003991	5'UTR;1stExon;5'UTR;1stExon;5'UTR	Island	high-CpG:77390907-77390999			13:78492285-78493698	Unclassified		EDNRB	NM_000115	5'UTR	1		1910
1451	cg25592977	CA10	CA10	3.66406e-17	0.18105	1451	99323	-0.030447	0.555102	CA10	cg25592977	CA10;CA10;CA10;CA10	NM_020178;NM_001082534;NM_001082534;NM_001082533	TSS1500;5'UTR;1stExon;TSS200	S_Shore							CA10	NM_020178	TSS1500			56934
1452	cg20373036	POU3F4	POU3F4	3.7141e-17	0.208	1452	80262	-0.026274	0.610594	POU3F4	cg20373036	POU3F4	NM_000307	1stExon	Island							POU3F4	NM_000307	1stExon			5456
1453	cg22489498	PROX1	PROX1	3.7141e-17	0.2793	1453	87494	-0.088149	0.0869944	PROX1	cg22489498	PROX1	NM_002763	5'UTR	Island							PROX1	NM_002763	5'UTR	1		5629
1454	cg26383972	HTR2C	HTR2C	3.7141e-17	0.1184	1454	102362	-0.021315	0.679548	HTR2C	cg26383972	HTR2C	NM_000868	TSS1500	N_Shore							HTR2C	NM_000868	TSS1500			3358
1455	cg27018185	CH25H	CH25H	3.7141e-17	0.3676	1455	104990	-0.070285	0.172677	CH25H	cg27018185	CH25H	NM_003956	TSS1500	Island		DMR		10:90966407-90968075	Unclassified_Cell_type_specific	1	CH25H	NM_003956	TSS1500			9023
1456	cg16616521	PAX6	PAX6	3.74019e-17	0.24555	1456	66257	-0.002023	0.968723	PAX6	cg16616521	PAX6;PAX6;PAX6	NM_001604;NM_001127612;NM_000280	Body;Body;Body	Island		DMR					PAX6	NM_001604	Body	1	atlas	5080
1457	cg18438793	HPCAL4	HPCAL4	3.80058e-17	0.3717	1457	73195	-0.094351	0.0668919	HPCAL4	cg18438793	HPCAL4	NM_016257	Body	Island		DMR		1:40149311-40150345	Unclassified_Cell_type_specific		HPCAL4	NM_016257	Body			51440
1458	cg03434847	KCNN3	KCNN3	3.82871e-17	0.3489	1458	13800	0.005421	0.916332	KCNN3	cg03434847	KCNN3	NM_002249	TSS1500					1:154842371-154843151	Unclassified		KCNN3	NM_002249	TSS1500			3782
1459	cg26725891	NDN	NDN	3.85738e-17	0.17325	1459	103758	0.01137	0.825618	NDN	cg26725891	NDN;NDN	NM_002487;NM_002487	1stExon;5'UTR	Island	high-CpG:21483489-21483548					1	NDN	NM_002487	1stExon	1		4692
1460	cg03900143	ZIC4	ZIC4	3.88106e-17	0.24185	1460	15681	-0.302897	1.84055e-09	ZIC4	cg03900143	ZIC4;ZIC4;ZIC4;ZIC4;ZIC4	NM_001168378;NR_033119;NM_032153;NM_001168379;NR_033118	Body;TSS1500;Body;Body;TSS1500	Island						1	ZIC4	NM_001168378	Body			84107
1461	cg16707405	CDO1	CDO1	3.88106e-17	0.2898	1461	66686	-0.228621	7.12942e-06	CDO1	cg16707405	CDO1	NM_001801	TSS200	Island						1	CDO1	NM_001801	TSS200	1		1036
1462	cg16896847	MAFA	MAFA	3.88106e-17	0.35985	1462	67402	0.196504	0.000120366	MAFA	cg16896847	MAFA	NM_201589	1stExon	Island		DMR					MAFA	NM_201589	1stExon		atlas	389692
1463	cg03476087	GAD2	GAD2	3.90451e-17	0.33375	1463	13969	0.068591	0.183284	GAD2	cg03476087	GAD2;GAD2	NM_001134366;NM_000818	Body;Body	Island		DMR		10:26506326-26506419	Unclassified_Cell_type_specific		GAD2	NM_001134366	Body			2572
1464	cg08228703	TMEM90A	TMEM90A	3.90451e-17	0.3532	1464	33330	-0.088319	0.0863862	TMEM90A	cg08228703	TMEM90A	NM_001105579	TSS1500	Island	high-CpG:73962721-73962931			14:74892248-74893201	Unclassified_Cell_type_specific		TMEM90A	NM_001105579	TSS1500
1465	cg08327532	CHAT	CHAT	3.90451e-17	0.2374	1465	33770	-0.070562	0.170985	CHAT	cg08327532	CHAT;CHAT;CHAT;CHAT;CHAT;CHAT;CHAT	NM_020549;NM_001142929;NM_020985;NM_020984;NM_020986;NM_001142934;NM_001142933	Body;5'UTR;5'UTR;5'UTR;5'UTR;5'UTR;5'UTR	Island		DMR	1				CHAT	NM_020549	Body			1103
1466	cg04141813	HBM	HBM	3.926e-17	0.32235	1466	16664	0.013173	0.798515	HBM	cg04141813	HBM	NM_001003938	Body	Island		DMR	1	16:215116-216870	Unclassified_Cell_type_specific		HBM	NM_001003938	Body			3042
1467	cg09124223	DPP6	DPP6	3.926e-17	0.1437	1467	36859	-0.077087	0.134653	DPP6	cg09124223	DPP6;DPP6	NM_001039350;NM_130797	Body;TSS200	Island	high-CpG:153380652-153380683						DPP6	NM_001039350	Body			1804
1468	cg13476133	GCK	GCK	3.926e-17	0.25575	1468	53259	-0.141384	0.00589508	GCK	cg13476133	GCK;GCK;GCK	NM_000162;NM_033508;NM_033507	Body;Body;Body	Island		DMR	1	7:44184506-44186238	Unclassified		GCK	NM_000162	Body			2645
1469	cg18764577	LAMA1	LAMA1	3.926e-17	0.25435	1469	74455	-0.159363	0.0018836	LAMA1	cg18764577	LAMA1;LAMA1	NM_005559;NM_005559	5'UTR;1stExon	Island		DMR					LAMA1	NM_005559	5'UTR			284217
1470	cg24654266	DPP10	DPP10	3.95255e-17	0.13125	1470	95788	0.065359	0.204842	DPP10	cg24654266	DPP10	NM_020868	Body	Island			1				DPP10	NM_020868	Body			57628
1471	cg26872137	UNC5D	UNC5D	3.95255e-17	0.25	1471	104378	-0.088677	0.0851126	UNC5D	cg26872137	UNC5D	NM_080872	TSS200	Island							UNC5D	NM_080872	TSS200	1		137970
1472	cg14582763	ZNF578	ZNF578	3.97934e-17	0.19325	1472	58460	-0.195428	0.000131356	ZNF578	cg14582763	ZNF578	NM_001099694	TSS200	Island				19:52956318-52957237	Promoter_Associated	1	ZNF578	NM_001099694	TSS200			147660
1473	cg27316886	PRMT8	PRMT8	3.97934e-17	0.17315	1473	106229	0.009038	0.86097	PRMT8	cg27316886	PRMT8	NM_019854	TSS1500	Island		DMR					PRMT8	NM_019854	TSS1500			56341
1474	cg01135780	EBF1	EBF1	4.00904e-17	0.12155	1474	4590	-0.301992	2.06737e-09	EBF1	cg01135780	EBF1	NM_024007	TSS1500	Island		DMR		5:158527321-158527838	Unclassified		EBF1	NM_024007	TSS1500		sanger	1879
1475	cg01781974	NID2	NID2	4.03645e-17	0.3758	1475	6946	-0.059351	0.249691	NID2	cg01781974	NID2	NM_007361	TSS200	Island	high-CpG:51605470-51605775	DMR		14:52535172-52535998	Unclassified_Cell_type_specific	1	NID2	NM_007361	TSS200			22795
1476	cg14345012	MIR663	MIR663	4.03645e-17	0.14015	1476	57371	0	1		cg14345012	MIR663	NR_030386	TSS1500	Island			1	20:26188575-26189483	Unclassified		MIR663	NR_030386	TSS1500
1477	cg02640612	NPBWR1	NPBWR1	4.06358e-17	0.25445	1477	10467	-0.019085	0.711485	NPBWR1	cg02640612	NPBWR1	NM_005285	1stExon	Island		DMR		8:53853271-53854990	Unclassified		NPBWR1	NM_005285	1stExon			2831
1478	cg26608174	MIR196A1	MIR196A1	4.06358e-17	0.2174	1478	103278	0	1		cg26608174	MIR196A1	NR_029582	TSS1500	Island	high-CpG:44065942-44066037			17:46710918-46711556	Unclassified_Cell_type_specific		MIR196A1	NR_029582	TSS1500
1479	cg00442112	CYTL1	CYTL1	4.09149e-17	0.33185	1479	1711	-0.190568	0.000193765	CYTL1	cg00442112	CYTL1	NM_018659	1stExon	Island			1				CYTL1	NM_018659	1stExon			54360
1480	cg26299169	PDX1	PDX1	4.09149e-17	0.19945	1480	101985	-0.016078	0.75536	PDX1	cg26299169	PDX1	NM_000209	3'UTR	Island		DMR					PDX1	NM_000209	3'UTR	1	atlas	3651
1481	cg09238180	HOXD8	HOXD8	4.12191e-17	0.2223	1481	37309	0.138377	0.00705112	HOXD8	cg09238180	HOXD8	NM_019558	TSS1500	Island		DMR	1	2:176993472-176994052	Unclassified_Cell_type_specific	1	HOXD8	NM_019558	TSS1500			3234
1482	cg05353133	ACTA1	ACTA1	4.1523e-17	0.1178	1482	21653	0.058803	0.254093	ACTA1	cg05353133	ACTA1	NM_001100	Body	Island			1				ACTA1	NM_001100	Body			58
1483	cg18500192	KCNH8	KCNH8	4.18322e-17	0.3814	1483	73446	-0.309582	7.71026e-10	KCNH8	cg18500192	KCNH8	NM_144633	TSS200	Island				3:19189264-19190175	Unclassified_Cell_type_specific		KCNH8	NM_144633	TSS200			131096
1484	cg10184889	CA3	CA3	4.20937e-17	0.2174	1484	40998	-0.162519	0.0015225	CA3	cg10184889	CA3	NM_005181	TSS200	Island							CA3	NM_005181	TSS200			761
1485	cg10463150	HELT	HELT	4.20937e-17	0.46015	1485	42053	0.040464	0.432787	HELT	cg10463150	HELT	NM_001029887	Body	Island		DMR					HELT	NM_001029887	Body			391723
1486	cg22096450	ZNF215	ZNF215	4.20937e-17	0.2774	1486	86176	-0.409258	1.07032e-16	ZNF215	cg22096450	ZNF215;ZNF215	NM_013250;NM_013250	5'UTR;1stExon	Island				11:6947217-6947985	Promoter_Associated	1	ZNF215	NM_013250	5'UTR			7762
1487	cg04541368	FLJ42709	FLJ42709	4.2409e-17	0.27515	1487	18312	0	1		cg04541368	FLJ42709;FLJ42709	NR_021490;NR_021491	Body;Body	S_Shore		CDMR	1				FLJ42709	NR_021490	Body
1488	cg26330518	NEFM	NEFM	4.30763e-17	0.32345	1488	102121	-0.006834	0.894643	NEFM	cg26330518	NEFM	NM_005382	TSS1500	N_Shore				8:24770255-24770470	Unclassified_Cell_type_specific	1	NEFM	NM_005382	TSS1500			4741
1489	cg04150495	MIR663	MIR663	4.33963e-17	0.18305	1489	16702	0	1		cg04150495	MIR663	NR_030386	TSS1500	Island	high-CpG:26138209-26138416			20:26189706-26190641	Unclassified		MIR663	NR_030386	TSS1500
1490	cg02374745	FBXO39	FBXO39	4.44337e-17	0.27235	1490	9354	-0.116411	0.0236055	FBXO39	cg02374745	FBXO39;FBXO39	NM_153230;NM_153230	1stExon;5'UTR	Island			1				FBXO39	NM_153230	1stExon			162517
1491	cg06782686	NID2	NID2	4.47383e-17	0.33505	1491	27173	-0.092082	0.0737527	NID2	cg06782686	NID2	NM_007361	TSS200	Island	high-CpG:51605470-51605775	DMR		14:52535172-52535998	Unclassified_Cell_type_specific	1	NID2	NM_007361	TSS200			22795
1492	cg24071532	TMEM132E	TMEM132E	4.47383e-17	0.362	1492	93584	0.036031	0.484912	TMEM132E	cg24071532	TMEM132E	NM_207313	Body	Island				17:32908825-32909365	Unclassified_Cell_type_specific		TMEM132E	NM_207313	Body			124842
1493	cg08788717	STK33	STK33	4.49841e-17	0.42365	1493	35539	-0.230669	5.8675e-06	STK33	cg08788717	STK33	NM_030906	TSS200	Island		DMR		11:8615426-8616049	Unclassified	1	STK33	NM_030906	TSS200			65975
1494	cg11215976	ACTN2	ACTN2	4.49841e-17	0.1717	1494	44910	0.02276	0.659149	ACTN2	cg11215976	ACTN2;ACTN2	NM_001103;NM_001103	1stExon;5'UTR	Island	high-CpG:234916417-234916759		1	1:236849424-236850009	Unclassified	1	ACTN2	NM_001103	1stExon			88
1495	cg15186181	SOX17	SOX17	4.49841e-17	0.3163	1495	60801	0.095334	0.0640865	SOX17	cg15186181	SOX17	NM_022454	TSS200	Island		DMR				1	SOX17	NM_022454	TSS200			64321
1496	cg19809499	FOXE3	FOXE3	4.49841e-17	0.5067	1496	78235	-0.146942	0.00419679	FOXE3	cg19809499	FOXE3	NM_012186	1stExon	Island			1	1:47882246-47882432	Unclassified_Cell_type_specific	1	FOXE3	NM_012186	1stExon			2301
1497	cg03806192	DGKK	DGKK	4.52855e-17	0.1644	1497	15355	-0.018723	0.716721	DGKK	cg03806192	DGKK	NM_001013742	Body	Island							DGKK	NM_001013742	Body			139189
1498	cg25547580	ONECUT2	ONECUT2	4.52855e-17	0.20395	1498	99165	-0.013137	0.79905	ONECUT2	cg25547580	ONECUT2	NM_004852	1stExon	Island							ONECUT2	NM_004852	1stExon			9480
1499	cg24946597	NRG1	NRG1	4.56252e-17	0.40965	1499	96997	-0.126866	0.0135728	NRG1	cg24946597	NRG1;NRG1	NM_013962;NM_013962	5'UTR;1stExon	Island		DMR				1	NRG1	NM_013962	5'UTR			3084
1500	cg14359292	HOXA4	HOXA4	4.59682e-17	0.2281	1500	57426	-0.191013	0.000187068	HOXA4	cg14359292	HOXA4	NM_002141	TSS1500	S_Shore		DMR	1	7:27170014-27171090	Promoter_Associated	1	HOXA4	NM_002141	TSS1500			3201
1501	cg09257635	GJC2	GJC2	4.6313e-17	0.2282	1501	37401	0.032078	0.534103	GJC2	cg09257635	GJC2	NM_020435	Body	Island	high-CpG:226412804-226412805						GJC2	NM_020435	Body			57165
1502	cg06445348	ILDR2	ILDR2	4.69765e-17	0.3588	1502	25788	0.001696	0.973778	ILDR2	cg06445348	ILDR2	NM_199351	Body	Island		DMR				1	ILDR2	NM_199351	Body			387597
1503	cg11850773	ADCYAP1	ADCYAP1	4.69765e-17	0.29205	1503	47342	-0.080474	0.1183	ADCYAP1	cg11850773	ADCYAP1;ADCYAP1;ADCYAP1	NM_001099733;NM_001117;NM_001099733	5'UTR;TSS1500;1stExon	Island							ADCYAP1	NM_001099733	5'UTR			116
1504	cg14216068	HOXA3	HOXA3	4.69765e-17	0.1969	1504	56760	-0.108162	0.0355429	HOXA3	cg14216068	HOXA3;HOXA3;HOXA3	NM_153631;NM_153632;NM_030661	3'UTR;3'UTR;3'UTR	Island				7:27146398-27146510	Unclassified_Cell_type_specific	1	HOXA3	NM_153631	3'UTR		cangenes	3200
1505	cg23825335	CADPS	CADPS	4.73261e-17	0.27975	1505	92481	-0.021037	0.683498	CADPS	cg23825335	CADPS;CADPS;CADPS	NM_183393;NM_003716;NM_183394	TSS1500;TSS1500;TSS1500	S_Shore							CADPS	NM_183393	TSS1500			8618
1506	cg02430935	HMX2	HMX2	4.76165e-17	0.2335	1506	9561	0.337594	1.57577e-11	HMX2	cg02430935	HMX2	NM_005519	Body	Island			1				HMX2	NM_005519	Body			3167
1507	cg05068452	UGT8	UGT8	4.76165e-17	0.14825	1507	20487	-0.284442	1.81718e-08	UGT8	cg05068452	UGT8	NM_001128174	5'UTR	S_Shore		RDMR					UGT8	NM_001128174	5'UTR			7368
1508	cg20804050	EN1	EN1	4.76165e-17	0.23035	1508	81755	-0.185104	0.000296619	EN1	cg20804050	EN1;EN1	NM_001426;NM_001426	1stExon;5'UTR	Island		DMR					EN1	NM_001426	1stExon			2019
1509	cg01941895	VSX1	VSX1	4.79074e-17	0.2138	1509	7614	0.097691	0.0577516	VSX1	cg01941895	VSX1;VSX1	NM_199425;NM_014588	TSS200;TSS200	Island		DMR		20:25062679-25063451	Unclassified_Cell_type_specific	1	VSX1	NM_199425	TSS200			30813
1510	cg02452944	PCDHGA8,PCDHGA10,PCDHGA11,PCDHGA12,PCDHGB3,PCDHGB2,PCDHGB1,PCDHGA9,PCDHGB7,PCDHGB6,PCDHGB5,PCDHGB4,PCDHGA2,PCDHGA3,PCDHGA1,PCDHGA6,PCDHGA7,PCDHGA4,PCDHGA5	PCDHGA8	4.79074e-17	0.1881	1510	9644	-0.002745	0.957583	PCDHGA8	cg02452944	PCDHGA4;PCDHGA11;PCDHGA11;PCDHGA9;PCDHGA1;PCDHGB1;PCDHGB6;PCDHGA12;PCDHGB3;PCDHGB7;PCDHGA6;PCDHGA8;PCDHGA10;PCDHGA5;PCDHGB4;PCDHGA3;PCDHGA2;PCDHGA12;PCDHGB2;PCDHGA7;PCDHGB5	NM_018917;NM_032092;NM_018914;NM_018921;NM_018912;NM_018922;NM_018926;NM_003735;NM_018924;NM_018927;NM_018919;NM_032088;NM_018913;NM_018918;NM_003736;NM_018916;NM_018915;NM_032094;NM_018923;NM_018920;NM_018925	Body;Body;Body;Body;Body;Body;Body;TSS200;Body;Body;Body;Body;Body;Body;Body;Body;Body;TSS200;Body;Body;Body	N_Shore	low-CpG:140790256-140790651			5:140809844-140810739	NonGene_Associated	1	PCDHGA4	NM_018917	Body			9708
1511	cg24880701	LBXCOR1	LBXCOR1	4.79074e-17	0.15545	1511	96729	-0.027325	0.596397	LBXCOR1	cg24880701	LBXCOR1	NM_001031807	Body	Island		DMR		15:68121014-68122332	Unclassified_Cell_type_specific		LBXCOR1	NM_001031807	Body
1512	cg04359129	FBXL15,PSD	FBXL15	4.85946e-17	0.2384	1512	17599	0.093723	0.0687365	FBXL15	cg04359129	PSD;FBXL15	NM_002779;NM_024326	TSS200;TSS1500	Island							PSD	NM_002779	TSS200			79176
1513	cg07433663	MEIS2	MEIS2	4.85946e-17	0.1826	1513	29976	-0.012489	0.808762	MEIS2	cg07433663	MEIS2;MEIS2;MEIS2;MEIS2;MEIS2;MEIS2;MEIS2	NM_172315;NM_170674;NM_170675;NM_172316;NM_002399;NM_170677;NM_170676	1stExon;Body;Body;5'UTR;Body;Body;Body	Island						1	MEIS2	NM_172315	1stExon			4212
1514	cg26421310	RUNX3	RUNX3	4.85946e-17	0.29295	1514	102504	-0.251724	7.1251e-07	RUNX3	cg26421310	RUNX3;RUNX3	NM_004350;NM_001031680	TSS1500;Body	Island				1:25256516-25257381	Promoter_Associated		RUNX3	NM_004350	TSS1500	1	cis	864
1515	cg23665824	LRRTM1,CTNNA2	LRRTM1	4.89423e-17	0.3323	1515	91948	-0.01029	0.841951	LRRTM1	cg23665824	CTNNA2;LRRTM1;CTNNA2	NM_004389;NM_178839;NM_001164883	Body;Body;Body	Island		CDMR	1				CTNNA2	NM_004389	Body			347730
1516	cg01921432	BARHL2	BARHL2	4.97263e-17	0.2632	1516	7523	-0.068457	0.184141	BARHL2	cg01921432	BARHL2	NM_020063	1stExon	Island							BARHL2	NM_020063	1stExon			343472
1517	cg18146843	FAM159A	FAM159A	4.99982e-17	0.27515	1517	72064	-0.217924	1.91674e-05	FAM159A	cg18146843	FAM159A	NM_001042693	1stExon	Island		CDMR		1:53098492-53099259	Promoter_Associated_Cell_type_specific	1	FAM159A	NM_001042693	1stExon			348378
1518	cg18533386	CACNA1E	CACNA1E	4.99982e-17	0.38685	1518	73570	0.070657	0.170406	CACNA1E	cg18533386	CACNA1E	NM_000721	TSS1500	Island	high-CpG:179718317-179718685			1:181451870-181452137	Unclassified	1	CACNA1E	NM_000721	TSS1500			777
1519	cg20892260	NKX2-6	NKX2-6	4.99982e-17	0.16255	1519	81990	-0.020288	0.694182	NKX2-6	cg20892260	NKX2-6	NM_001136271	TSS200	Island			1				NKX2-6	NM_001136271	TSS200			137814
1520	cg21200353	MCF2L2	MCF2L2	4.99982e-17	0.23085	1520	83127	-0.332901	3.10999e-11	MCF2L2	cg21200353	MCF2L2	NM_015078	Body	Island				3:183145475-183146939	Promoter_Associated	1	MCF2L2	NM_015078	Body			23101
1521	cg13677149	EVX1	EVX1	5.07489e-17	0.15335	1521	54220	0.124791	0.0151962	EVX1	cg13677149	EVX1	NM_001989	Body	Island		DMR					EVX1	NM_001989	Body			2128
1522	cg16435923	PCDHGB2,PCDHGB1,PCDHGA2,PCDHGA3,PCDHGA1,PCDHGA4,PCDHGA5	PCDHGB2	5.07489e-17	0.0852	1522	65500	0.12031	0.0192912	PCDHGB2	cg16435923	PCDHGA4;PCDHGA2;PCDHGA5;PCDHGB2;PCDHGA1;PCDHGB1;PCDHGA3;PCDHGA5	NM_018917;NM_018915;NM_032054;NM_018923;NM_018912;NM_018922;NM_018916;NM_018918	Body;Body;1stExon;Body;Body;Body;Body;1stExon	Island							PCDHGA4	NM_018917	Body			56103
1523	cg26540367	HBM	HBM	5.10906e-17	0.1678	1523	102997	-0.012571	0.807528	HBM	cg26540367	HBM	NM_001003938	TSS200	Island			1	16:215116-216870	Unclassified_Cell_type_specific		HBM	NM_001003938	TSS200			3042
1524	cg22623133	HOXA7	HOXA7	5.1474e-17	0.27215	1524	87953	-0.197391	0.000111968	HOXA7	cg22623133	HOXA7	NM_006896	1stExon	Island		DMR				1	HOXA7	NM_006896	1stExon		cis	3204
1525	cg25339566	TCTEX1D1	TCTEX1D1	5.1474e-17	0.1991	1525	98394	-0.227572	7.87266e-06	TCTEX1D1	cg25339566	TCTEX1D1;TCTEX1D1	NM_152665;NM_152665	5'UTR;1stExon	Island			1				TCTEX1D1	NM_152665	5'UTR			200132
1526	cg20072171	FEZF2	FEZF2	5.18585e-17	0.27515	1526	79248	-0.133042	0.00960935	FEZF2	cg20072171	FEZF2	NM_018008	Body	Island							FEZF2	NM_018008	Body			55079
1527	cg04344565	KCNK9	KCNK9	5.34596e-17	0.3396	1527	17528	-0.051999	0.313309	KCNK9	cg04344565	KCNK9	NM_016601	TSS1500	Island				8:140715218-140715705	Unclassified_Cell_type_specific		KCNK9	NM_016601	TSS1500			51305
1528	cg06864853	AKR1B1	AKR1B1	5.34596e-17	0.3373	1528	27533	-0.058308	0.258117	AKR1B1	cg06864853	AKR1B1	NM_001628	TSS200	Island	high-CpG:133794344-133794604	CDMR		7:134142875-134144626	Promoter_Associated		AKR1B1	NM_001628	TSS200	1		231
1529	cg08460041	LMX1A	LMX1A	5.34596e-17	0.32805	1529	34306	0.089973	0.0806325	LMX1A	cg08460041	LMX1A	NM_177398	TSS200	Island						1	LMX1A	NM_177398	TSS200			4009
1530	cg01405040	HOXD12	HOXD12	5.46346e-17	0.19115	1530	5536	0.065003	0.20733	HOXD12	cg01405040	HOXD12	NM_021193	TSS1500	Island		CDMR	1				HOXD12	NM_021193	TSS1500			3238
1531	cg07547000	GALNT13	GALNT13	5.46346e-17	0.33185	1531	30444	-0.073692	0.152735	GALNT13	cg07547000	GALNT13	NM_052917	TSS1500	Island		DMR					GALNT13	NM_052917	TSS1500			114805
1532	cg19741945	TRIM71	TRIM71	5.46346e-17	0.29335	1532	77964	-0.073222	0.155377	TRIM71	cg19741945	TRIM71	NM_001039111	1stExon	Island		DMR		3:32859339-32859672	Unclassified_Cell_type_specific		TRIM71	NM_001039111	1stExon			131405
1533	cg19954017	UTS2R	UTS2R	5.46346e-17	0.1796	1533	78807	-0.067816	0.188295	UTS2R	cg19954017	UTS2R	NM_018949	1stExon	Island							UTS2R	NM_018949	1stExon			2837
1534	cg15044957	KCNA4	KCNA4	5.59381e-17	0.1936	1534	60285	-0.050971	0.322979	KCNA4	cg15044957	KCNA4	NM_002233	TSS200	Island						1	KCNA4	NM_002233	TSS200			3739
1535	cg05157140	UNCX	UNCX	5.63182e-17	0.47565	1535	20825	-0.016284	0.752336	UNCX	cg05157140	UNCX	NM_001080461	TSS200	Island	high-CpG:1238999-1239079						UNCX	NM_001080461	TSS200			340260
1536	cg11909748	ZNF578	ZNF578	5.63182e-17	0.16055	1536	47575	-0.239815	2.40427e-06	ZNF578	cg11909748	ZNF578	NM_001099694	TSS200	Island				19:52956318-52957237	Promoter_Associated	1	ZNF578	NM_001099694	TSS200			147660
1537	cg06452665	TNFSF11	TNFSF11	5.76272e-17	0.19215	1537	25811	-0.316562	3.03548e-10	TNFSF11	cg06452665	TNFSF11;TNFSF11;TNFSF11	NM_003701;NM_003701;NM_033012	1stExon;5'UTR;5'UTR	Island	high-CpG:42046182-42046487	DMR		13:43148038-43149562	Unclassified		TNFSF11	NM_003701	1stExon			8600
1538	cg15449323	ZNF578	ZNF578	5.76272e-17	0.29025	1538	61706	-0.155881	0.00237181	ZNF578	cg15449323	ZNF578	NM_001099694	TSS200	Island				19:52956318-52957237	Promoter_Associated	1	ZNF578	NM_001099694	TSS200			147660
1539	cg26515460	RSPO4	RSPO4	5.80565e-17	0.3527	1539	102879	0.078135	0.129417	RSPO4	cg26515460	RSPO4;RSPO4	NM_001029871;NM_001040007	TSS1500;TSS1500	S_Shore		DMR					RSPO4	NM_001029871	TSS1500			343637
1540	cg10021878	CR1	CR1	5.8963e-17	0.2173	1540	40311	-0.017074	0.740738	CR1	cg10021878	CR1;CR1	NM_000651;NM_000573	Body;Body	Island		DMR					CR1	NM_000651	Body			1378
1541	cg07822777	ESX1	ESX1	5.93294e-17	0.15805	1541	31632	-0.092984	0.070958	ESX1	cg07822777	ESX1	NM_153448	TSS200	Island		DMR	1				ESX1	NM_153448	TSS200			80712
1542	cg10522818	OTOP1	OTOP1	5.93294e-17	0.10925	1542	42310	0.043406	0.400066	OTOP1	cg10522818	OTOP1	NM_177998	1stExon	Island		DMR					OTOP1	NM_177998	1stExon			133060
1543	cg24296452	C19orf41	C19orf41	5.93294e-17	0.2622	1543	94420	-0.06026	0.2425	C19orf41	cg24296452	C19orf41	NM_152358	TSS200	S_Shore							C19orf41	NM_152358	TSS200
1544	cg04770504	DFNA5	DFNA5	5.96185e-17	0.31335	1544	19216	-0.053301	0.30133	DFNA5	cg04770504	DFNA5;DFNA5;DFNA5;DFNA5;DFNA5	NM_004403;NM_001127453;NM_001127454;NM_001127454;NM_004403	1stExon;TSS1500;1stExon;5'UTR;5'UTR	Island	high-CpG:24763556-24764139	DMR		7:24796223-24797799	Unclassified		DFNA5	NM_004403	1stExon	1		1687
1545	cg07788369	DLX6AS	DLX6AS	5.96185e-17	0.28	1545	31455	-0.050877	0.323873	DLX6AS	cg07788369	DLX6AS	NR_015448	Body				1				DLX6AS	NR_015448	Body
1546	cg09234518	NEFM	NEFM	5.96185e-17	0.1972	1546	37288	-0.195045	0.000135485	NEFM	cg09234518	NEFM;NEFM	NM_005382;NM_001105541	TSS200;TSS1500	Island				8:24771076-24771368	Unclassified_Cell_type_specific	1	NEFM	NM_005382	TSS200			4741
1547	cg11039614	ISL1	ISL1	5.96185e-17	0.21455	1547	44304	-0.0097	0.850894	ISL1	cg11039614	ISL1;ISL1	NM_002202;NM_002202	5'UTR;1stExon	Island	high-CpG:50714836-50715064	DMR				1	ISL1	NM_002202	5'UTR			3670
1548	cg17652435	HNF1B	HNF1B	5.96185e-17	0.2039	1548	70195	0.069291	0.178841	HNF1B	cg17652435	HNF1B;HNF1B	NM_000458;NM_001165923	Body;Body	Island							HNF1B	NM_000458	Body			6928
1549	cg15854847	NKX2-6	NKX2-6	6.00593e-17	0.1612	1549	63270	0.028324	0.583024	NKX2-6	cg15854847	NKX2-6	NM_001136271	TSS200	Island			1				NKX2-6	NM_001136271	TSS200			137814
1550	cg00861009	HOXD11	HOXD11	6.13403e-17	0.27605	1550	3478	-0.008324	0.871849	HOXD11	cg00861009	HOXD11	NM_021192	Body	Island				2:176973686-176973830	Unclassified_Cell_type_specific		HOXD11	NM_021192	Body		sanger	3237
1551	cg06382344	TBR1	TBR1	6.13403e-17	0.2526	1551	25549	0.076794	0.136147	TBR1	cg06382344	TBR1	NM_006593	Body	Island		DMR	1	2:162279856-162280726	Unclassified_Cell_type_specific	1	TBR1	NM_006593	Body			10716
1552	cg10356613	LHX1	LHX1	6.13403e-17	0.291	1552	41679	0.192307	0.000168786	LHX1	cg10356613	LHX1	NM_005568	TSS200	Island		DMR	1				LHX1	NM_005568	TSS200			3975
1553	cg21878149	HLX	HLX	6.13403e-17	0.2243	1553	85407	0.01201	0.815969	HLX	cg21878149	HLX	NM_021958	TSS1500	Island		RDMR					HLX	NM_021958	TSS1500			3142
1554	cg26609631	GSX1	GSX1	6.13403e-17	0.36895	1554	103286	NaN	NaN	GSX1	cg26609631	GSX1;GSX1	NM_145657;NM_145657	5'UTR;1stExon	Island				13:28366419-28366973	Unclassified_Cell_type_specific	1	GSX1	NM_145657	5'UTR			219409
1555	cg05166490	ANK1	ANK1	6.1717e-17	0.31565	1555	20866	-0.125967	0.0142567	ANK1	cg05166490	ANK1;ANK1	NM_001142446;NM_001142446	1stExon;5'UTR	Island			1	8:41753892-41755308	Unclassified_Cell_type_specific		ANK1	NM_001142446	1stExon			286
1556	cg15057061	SOX2OT	SOX2OT	6.1717e-17	0.24285	1556	60318	0.020784	0.687104	SOX2OT	cg15057061	SOX2OT	NR_004053	Body	Island							SOX2OT	NR_004053	Body
1557	cg23882862	C11orf93,C11orf92	C11orf93	6.1717e-17	0.3002	1557	92695	-0.312783	5.04328e-10	C11orf93	cg23882862	C11orf92;C11orf93	NM_207429;NM_001136105	5'UTR;TSS200	Island	high-CpG:110674857-110675312					1	C11orf92	NM_207429	5'UTR			120376
1558	cg00128702	ADCYAP1	ADCYAP1	6.21696e-17	0.27165	1558	571	-0.150957	0.00326007	ADCYAP1	cg00128702	ADCYAP1;ADCYAP1	NM_001099733;NM_001117	5'UTR;TSS200	Island							ADCYAP1	NM_001099733	5'UTR			116
1559	cg11229543	PRDM16,FLJ42875	PRDM16	6.26426e-17	0.2404	1559	44995	-0.008325	0.871836	PRDM16	cg11229543	PRDM16;PRDM16;FLJ42875;FLJ42875	NM_199454;NM_022114;NR_015440;NR_024371	TSS1500;TSS1500;TSS200;TSS200	Island							PRDM16	NM_199454	TSS1500		sanger	63976
1560	cg14492293	LHX3	LHX3	6.35395e-17	0.2397	1560	57987	0.127895	0.0128262	LHX3	cg14492293	LHX3;LHX3	NM_014564;NM_178138	Body;Body	Island		DMR		9:139093308-139094289	Unclassified_Cell_type_specific		LHX3	NM_014564	Body			8022
1561	cg23229261	OTX1	OTX1	6.35395e-17	0.19065	1561	90276	0.411197	7.43609e-17	OTX1	cg23229261	OTX1	NM_014562	3'UTR	Island			1				OTX1	NM_014562	3'UTR			5013
1562	cg24932457	TNR	TNR	6.35395e-17	0.14905	1562	96944	-0.048347	0.348547	TNR	cg24932457	TNR	NM_003285	5'UTR	Island				1:175568492-175568759	Unclassified_Cell_type_specific		TNR	NM_003285	5'UTR		cis	7143
1563	cg08832906	CLEC2L	CLEC2L	6.45335e-17	0.4258	1563	35695	-0.109367	0.0335303	CLEC2L	cg08832906	CLEC2L	NM_001080511	1stExon	Island		DMR				1	CLEC2L	NM_001080511	1stExon			154790
1564	cg04529785	NOS1	NOS1	6.49754e-17	0.2939	1564	18269	0.012081	0.814904	NOS1	cg04529785	NOS1	NM_000620	5'UTR	Island	high-CpG:116283420-116283519	DMR				1	NOS1	NM_000620	5'UTR			4842
1565	cg21384402	INA	INA	6.49754e-17	0.2512	1565	83707	-0.110619	0.0315424	INA	cg21384402	INA	NM_032727	TSS1500	Island		DMR		10:105036592-105037170	Promoter_Associated_Cell_type_specific	1	INA	NM_032727	TSS1500			9118
1566	cg15564098	EVX1	EVX1	6.54128e-17	0.20585	1566	62109	0.12513	0.0149195	EVX1	cg15564098	EVX1	NM_001989	TSS1500	N_Shore		RDMR	1				EVX1	NM_001989	TSS1500			2128
1567	cg24001644	MAP7D2	MAP7D2	6.54128e-17	0.1459	1567	93288	-0.023971	0.642235	MAP7D2	cg24001644	MAP7D2;MAP7D2;MAP7D2;MAP7D2;MAP7D2	NM_001168466;NM_152780;NM_001168465;NM_001168467;NM_001168467	Body;Body;Body;1stExon;5'UTR	Island						1	MAP7D2	NM_001168466	Body			256714
1568	cg00466108	DNAJC6	DNAJC6	6.58617e-17	0.30905	1568	1814	-0.030908	0.54913	DNAJC6	cg00466108	DNAJC6	NM_014787	Body	Island		DMR	1	1:65731210-65732165	Unclassified		DNAJC6	NM_014787	Body		cis	9829
1569	cg10188823	NEFH	NEFH	6.58617e-17	0.43485	1569	41013	-0.185319	0.000291767	NEFH	cg10188823	NEFH;NEFH	NM_021076;NM_021076	5'UTR;1stExon	Island	high-CpG:28206203-28206209	DMR		22:29875949-29877507	Unclassified_Cell_type_specific		NEFH	NM_021076	5'UTR			4744
1570	cg26989202	C8orf47	C8orf47	6.63361e-17	0.46635	1570	104864	-0.228017	7.54866e-06	C8orf47	cg26989202	C8orf47;C8orf47;C8orf47;C8orf47	NM_001170806;NM_001170806;NM_173549;NM_173549	1stExon;5'UTR;1stExon;5'UTR	Island				8:99076714-99077324	Unclassified		C8orf47	NM_001170806	1stExon			203111
1571	cg10469717	EDN3	EDN3	6.68009e-17	0.2634	1571	42073	-0.02721	0.597944	EDN3	cg10469717	EDN3;EDN3;EDN3;EDN3;EDN3;EDN3;EDN3;EDN3	NM_000114;NM_207033;NM_207034;NM_207032;NM_207033;NM_000114;NM_207032;NM_207034	5'UTR;1stExon;1stExon;5'UTR;5'UTR;1stExon;1stExon;5'UTR	Island	high-CpG:57308877-57309062		1				EDN3	NM_000114	5'UTR			1908
1572	cg26477488	HAND1	HAND1	6.68009e-17	0.3799	1572	102738	0.089077	0.0837108	HAND1	cg26477488	HAND1	NM_004821	TSS1500	Island		DMR	1	5:153858644-153859064	Unclassified_Cell_type_specific	1	HAND1	NM_004821	TSS1500			9421
1573	cg02812891	ECEL1P2	ECEL1P2	6.72993e-17	0.2188	1573	11193	0	1		cg02812891	ECEL1P2	NR_028501	TSS200	Island			1				ECEL1P2	NR_028501	TSS200
1574	cg23690166	MIR196A1	MIR196A1	6.77642e-17	0.3254	1574	92069	0	1		cg23690166	MIR196A1	NR_029582	TSS1500	Island	high-CpG:44065942-44066037			17:46710918-46711556	Unclassified_Cell_type_specific		MIR196A1	NR_029582	TSS1500
1575	cg27252696	SIM1	SIM1	6.77642e-17	0.1627	1575	105950	-0.144599	0.00485009	SIM1	cg27252696	SIM1	NM_005068	TSS1500	Island		DMR		6:100912777-100913301	Unclassified_Cell_type_specific	1	SIM1	NM_005068	TSS1500			6492
1576	cg14625175	HOXA10	HOXA10	6.81833e-17	0.1867	1576	58634	-0.315125	3.68499e-10	HOXA10	cg14625175	HOXA10;HOXA10	NM_018951;NM_153715	TSS200;Body	Island				7:27213935-27214478	Unclassified_Cell_type_specific	1	HOXA10	NM_018951	TSS200			3206
1577	cg26615127	DNAJC6	DNAJC6	6.81833e-17	0.3989	1577	103302	0.097401	0.0585016	DNAJC6	cg26615127	DNAJC6	NM_014787	Body	Island		DMR	1	1:65731210-65732165	Unclassified	1	DNAJC6	NM_014787	Body		cis	9829
1578	cg26951440	NKX2-3	NKX2-3	6.81833e-17	0.14765	1578	104719	0.17958	0.000450751	NKX2-3	cg26951440	NKX2-3	NM_145285	TSS1500	N_Shore							NKX2-3	NM_145285	TSS1500			159296
1579	cg00532157	ADAMTS2	ADAMTS2	6.91597e-17	0.49025	1579	2093	-0.015808	0.759341	ADAMTS2	cg00532157	ADAMTS2;ADAMTS2	NM_021599;NM_014244	Body;Body	Island		DMR					ADAMTS2	NM_021599	Body			9509
1580	cg03109827	TCERG1L	TCERG1L	6.91597e-17	0.2113	1580	12420	-0.204431	6.2333e-05	TCERG1L	cg03109827	TCERG1L	NM_174937	TSS1500	Island				10:133109462-133110380	Unclassified_Cell_type_specific	1	TCERG1L	NM_174937	TSS1500			256536
1581	cg03951219	CADM3	CADM3	6.91597e-17	0.38885	1581	15899	0.084843	0.0995483	CADM3	cg03951219	CADM3;CADM3;CADM3;CADM3	NM_021189;NM_021189;NM_001127173;NM_001127173	5'UTR;1stExon;1stExon;5'UTR	Island							CADM3	NM_021189	5'UTR	1		57863
1582	cg16368442	GRIN2A	GRIN2A	6.95389e-17	0.09295	1582	65180	-0.119849	0.0197631	GRIN2A	cg16368442	GRIN2A;GRIN2A;GRIN2A	NM_001134408;NM_001134407;NM_000833	TSS1500;TSS1500;TSS200	Island		DMR					GRIN2A	NM_001134408	TSS1500	1		2903
1583	cg11193865	DLK1	DLK1	6.95699e-17	0.3603	1583	44819	-0.139492	0.00660072	DLK1	cg11193865	DLK1	NM_003836	TSS1500	Island							DLK1	NM_003836	TSS1500	1		8788
1584	cg12874092	VIM	VIM	6.95699e-17	0.33125	1584	51009	-0.156597	0.00226284	VIM	cg12874092	VIM	NM_003380	Body	Island		DMR					VIM	NM_003380	Body	1		7431
1585	cg08249988	NCAN	NCAN	7.00607e-17	0.33155	1585	33429	0.060737	0.238785	NCAN	cg08249988	NCAN;NCAN	NM_004386;NM_004386	1stExon;5'UTR	Island							NCAN	NM_004386	1stExon			1463
1586	cg16794506	EN1	EN1	7.00607e-17	0.22065	1586	67059	0.037606	0.466016	EN1	cg16794506	EN1	NM_001426	3'UTR	Island		CDMR		2:119599733-119600174	Unclassified_Cell_type_specific		EN1	NM_001426	3'UTR			2019
1587	cg05743885	HOXA7	HOXA7	7.04977e-17	0.28175	1587	23126	-0.209929	3.89033e-05	HOXA7	cg05743885	HOXA7	NM_006896	TSS200	Island		DMR				1	HOXA7	NM_006896	TSS200		cis	3204
1588	cg17323383	MCF2L2	MCF2L2	7.04977e-17	0.4005	1588	69001	-0.17036	0.000882475	MCF2L2	cg17323383	MCF2L2	NM_015078	3'UTR	N_Shore				3:182896481-182897372	Unclassified_Cell_type_specific	1	MCF2L2	NM_015078	3'UTR			23101
1589	cg26746936	GRIK5	GRIK5	7.04977e-17	0.24205	1589	103846	0.130059	0.011373	GRIK5	cg26746936	GRIK5	NM_002088	Body	Island				19:42500888-42503553	Unclassified		GRIK5	NM_002088	Body			2901
1590	cg03703637	ADAMTS2	ADAMTS2	7.09964e-17	0.4832	1590	14913	0.012459	0.80921	ADAMTS2	cg03703637	ADAMTS2;ADAMTS2	NM_021599;NM_014244	Body;Body	Island		DMR					ADAMTS2	NM_021599	Body			9509
1591	cg19258665	PTPRN2	PTPRN2	7.20844e-17	0.33505	1591	76101	-0.074014	0.150946	PTPRN2	cg19258665	PTPRN2;PTPRN2;PTPRN2	NM_002847;NM_130842;NM_130843	Body;Body;Body	Island		DMR					PTPRN2	NM_002847	Body			5799
1592	cg19519310	FOXF2	FOXF2	7.20844e-17	0.20335	1592	77060	-0.063298	0.219516	FOXF2	cg19519310	FOXF2	NM_001452	TSS1500	Island		DMR					FOXF2	NM_001452	TSS1500			2295
1593	cg15368905	HTR1B	HTR1B	7.26201e-17	0.3115	1593	61414	-0.048218	0.34984	HTR1B	cg15368905	HTR1B	NM_000863	1stExon	Island		RDMR		6:78171812-78172761	Unclassified		HTR1B	NM_000863	1stExon			3351
1594	cg01281911	FOXE3	FOXE3	7.30733e-17	0.118	1594	5094	-0.045003	0.382936	FOXE3	cg01281911	FOXE3	NM_012186	1stExon	Island			1	1:47882578-47882741	Unclassified_Cell_type_specific		FOXE3	NM_012186	1stExon			2301
1595	cg05176349	VCAN	VCAN	7.30733e-17	0.31145	1595	20904	-0.078872	0.125829	VCAN	cg05176349	VCAN;VCAN;VCAN;VCAN;VCAN;VCAN;VCAN;VCAN	NM_004385;NM_004385;NM_001164098;NM_001164097;NM_001164097;NM_001126336;NM_001164098;NM_001126336	1stExon;5'UTR;1stExon;1stExon;5'UTR;5'UTR;5'UTR;1stExon	N_Shore		DMR				1	VCAN	NM_004385	1stExon		atlas	1462
1596	cg09767822	DBX1	DBX1	7.30733e-17	0.1024	1596	39330	-0.083952	0.103168	DBX1	cg09767822	DBX1	NM_001029865	Body	Island		DMR		11:20177453-20179362	Unclassified_Cell_type_specific		DBX1	NM_001029865	Body			120237
1597	cg07482935	RELN	RELN	7.35671e-17	0.2893	1597	30186	-0.083827	0.103684	RELN	cg07482935	RELN;RELN	NM_173054;NM_005045	TSS200;TSS200	Island	high-CpG:103416985-103417447					1	RELN	NM_173054	TSS200			5649
1598	cg11237426	NPHS2	NPHS2	7.35671e-17	0.11875	1598	45031	0.079037	0.125039	NPHS2	cg11237426	NPHS2	NM_014625	TSS200	Island			1				NPHS2	NM_014625	TSS200			7827
1599	cg04927931	SIM1	SIM1	7.40307e-17	0.35975	1599	19911	0.027875	0.589017	SIM1	cg04927931	SIM1	NM_005068	TSS200	N_Shore		CDMR	1	6:100911673-100911802	Unclassified_Cell_type_specific	1	SIM1	NM_005068	TSS200			6492
1600	cg10914555	SFRP5	SFRP5	7.40307e-17	0.28995	1600	43839	0.050041	0.331904	SFRP5	cg10914555	SFRP5;SFRP5	NM_003015;NM_003015	5'UTR;1stExon	Island			1	10:99530912-99532168	Unclassified_Cell_type_specific	1	SFRP5	NM_003015	5'UTR	1		6425
1601	cg13982529	LOC645323	LOC645323	7.40307e-17	0.22605	1601	55623	0	1		cg13982529	LOC645323;LOC645323	NR_015436;NR_024383	Body;TSS200	N_Shore			1				LOC645323	NR_015436	Body
1602	cg17486097	UNC5D	UNC5D	7.44879e-17	0.1507	1602	69629	-0.096707	0.0603309	UNC5D	cg17486097	UNC5D	NM_080872	Body	Island							UNC5D	NM_080872	Body	1		137970
1603	cg19806849	TRIM67	TRIM67	7.44879e-17	0.32975	1603	78224	0.136269	0.00797817	TRIM67	cg19806849	TRIM67	NM_001004342	TSS1500	N_Shore		DMR		1:231297209-231297652	Unclassified_Cell_type_specific	1	TRIM67	NM_001004342	TSS1500			440730
1604	cg20779964	CBLN4	CBLN4	7.44879e-17	0.10575	1604	81662	-0.082061	0.111191	CBLN4	cg20779964	CBLN4	NM_080617	TSS200	Island							CBLN4	NM_080617	TSS200			140689
1605	cg15310492	KCNA4	KCNA4	7.50415e-17	0.1334	1605	61227	-0.055595	0.280969	KCNA4	cg15310492	KCNA4	NM_002233	TSS200	Island						1	KCNA4	NM_002233	TSS200			3739
1606	cg09465746	GRM7	GRM7	7.61676e-17	0.2473	1606	38217	-0.037478	0.467532	GRM7	cg09465746	GRM7;GRM7	NM_181874;NM_000844	Body;Body	Island							GRM7	NM_181874	Body			2917
1607	cg22717014	PITX2	PITX2	7.61676e-17	0.267	1607	88304	0.083488	0.105095	PITX2	cg22717014	PITX2;PITX2;PITX2	NM_000325;NM_153426;NM_153427	Body;Body;Body	Island		DMR		4:111542417-111542672	Unclassified_Cell_type_specific		PITX2	NM_000325	Body			5308
1608	cg10636403	HOXA1	HOXA1	7.72612e-17	0.3349	1608	42770	-0.163738	0.00140088	HOXA1	cg10636403	HOXA1;HOXA1	NM_153620;NM_005522	TSS1500;TSS1500	Island		DMR	1				HOXA1	NM_153620	TSS1500			3198
1609	cg11163901	NKX6-2	NKX6-2	7.72612e-17	0.16965	1609	44713	-0.021165	0.681677	NKX6-2	cg11163901	NKX6-2	NM_177400	TSS1500	Island		DMR		10:134599762-134599909	Unclassified_Cell_type_specific		NKX6-2	NM_177400	TSS1500			84504
1610	cg18863595	GRM7	GRM7	7.72612e-17	0.3569	1610	74813	-0.098725	0.0551411	GRM7	cg18863595	GRM7;GRM7;GRM7;GRM7	NM_000844;NM_000844;NM_181874;NM_181874	1stExon;5'UTR;5'UTR;1stExon	Island	high-CpG:6877797-6878150						GRM7	NM_000844	1stExon			2917
1611	cg07203423	TLX2	TLX2	7.78397e-17	0.14175	1611	29100	0.188486	0.000228226	TLX2	cg07203423	TLX2	NM_016170	Body	Island		DMR					TLX2	NM_016170	Body			3196
1612	cg15531403	NPBWR1	NPBWR1	7.84125e-17	0.3514	1612	61970	-0.087073	0.0909339	NPBWR1	cg15531403	NPBWR1	NM_005285	TSS1500	Island				8:53851799-53853144	Unclassified_Cell_type_specific		NPBWR1	NM_005285	TSS1500			2831
1613	cg04316624	HOXD3	HOXD3	7.88563e-17	0.1577	1613	17410	-0.077681	0.131665	HOXD3	cg04316624	HOXD3	NM_006898	Body	Island			1				HOXD3	NM_006898	Body			3232
1614	cg22410478	C6orf186	C6orf186	7.88563e-17	0.27025	1614	87268	-0.031607	0.540127	C6orf186	cg22410478	C6orf186	NM_001123364	Body	Island		DMR	1	6:110678704-110679590	Unclassified_Cell_type_specific	1	C6orf186	NM_001123364	Body
1615	cg23774356	GSC2	GSC2	7.88563e-17	0.51085	1615	92333	NaN	NaN	GSC2	cg23774356	GSC2	NM_005315	TSS200	Island		DMR		22:19137832-19138071	Unclassified_Cell_type_specific	1	GSC2	NM_005315	TSS200			2928
1616	cg25485875	NKX6-2	NKX6-2	7.88563e-17	0.52355	1616	98948	-0.035377	0.492872	NKX6-2	cg25485875	NKX6-2	NM_177400	TSS1500	Island				10:134600056-134601531	Unclassified_Cell_type_specific		NKX6-2	NM_177400	TSS1500			84504
1617	cg23522601	OPCML	OPCML	7.94423e-17	0.25965	1617	91427	0.043829	0.395477	OPCML	cg23522601	OPCML	NM_001012393	Body	S_Shore		DMR				1	OPCML	NM_001012393	Body	1	atlas	4978
1618	cg16038120	FOXG1	FOXG1	7.99808e-17	0.18365	1618	63975	-0.118146	0.0215926	FOXG1	cg16038120	FOXG1	NM_005249	TSS1500	Island			1				FOXG1	NM_005249	TSS1500		miscellaneous	2290
1619	cg18655384	FLJ43390	FLJ43390	7.99808e-17	0.11365	1619	74045	0	1		cg18655384	FLJ43390	NR_015358	TSS1500	Island							FLJ43390	NR_015358	TSS1500
1620	cg17846334	KCNG1	KCNG1	8.12331e-17	0.289	1620	70880	0.023731	0.645573	KCNG1	cg17846334	KCNG1	NM_002237	5'UTR	Island		DMR					KCNG1	NM_002237	5'UTR			3755
1621	cg17331296	ANK1	ANK1	8.18412e-17	0.4745	1621	69040	-0.115591	0.0246122	ANK1	cg17331296	ANK1;ANK1	NM_001142446;NM_001142446	1stExon;5'UTR	Island			1	8:41753892-41755308	Unclassified_Cell_type_specific		ANK1	NM_001142446	1stExon			286
1622	cg17861230	PDE4C	PDE4C	8.24019e-17	0.1792	1622	70942	0.046599	0.366276	PDE4C	cg17861230	PDE4C	NM_000923	Body	Island				19:18343231-18344766	Unclassified		PDE4C	NM_000923	Body			5143
1623	cg22770135	TRPC7	TRPC7	8.24019e-17	0.34765	1623	88478	-0.10566	0.040052	TRPC7	cg22770135	TRPC7;TRPC7;TRPC7	NM_020389;NM_001167577;NM_001167576	TSS200;TSS200;TSS200								TRPC7	NM_020389	TSS200			57113
1624	cg11224582	KCNA6	KCNA6	8.30069e-17	0.4679	1624	44956	-0.09577	0.0628732	KCNA6	cg11224582	KCNA6;KCNA6	NM_002235;NM_002235	5'UTR;1stExon	Island		DMR		12:4919066-4919360	Unclassified_Cell_type_specific		KCNA6	NM_002235	5'UTR			3742
1625	cg26307206	PMS2L5,STAG3L2	PMS2L5	8.42702e-17	0.03635	1625	102018	0.063601	0.217312	PMS2L5	cg26307206	STAG3L2;PMS2L5;PMS2L5;PMS2L5	NM_001025202;NR_027777;NR_027775;NR_027776	TSS1500;Body;Body;Body	Island							STAG3L2	NM_001025202	TSS1500
1626	cg09295573	KIAA1239	KIAA1239	8.48338e-17	0.25265	1626	37561	0.033579	0.515131	KIAA1239	cg09295573	KIAA1239	NM_001144990	TSS1500	Island		DMR					KIAA1239	NM_001144990	TSS1500			57495
1627	cg19998150	FRMD4A	FRMD4A	8.48338e-17	0.3293	1627	78977	-0.008932	0.862591	FRMD4A	cg19998150	FRMD4A	NM_018027	Body					10:14050971-14052411	Unclassified		FRMD4A	NM_018027	Body			55691
1628	cg24826867	IRF8	IRF8	8.48338e-17	0.37315	1628	96485	-0.13713	0.00758713	IRF8	cg24826867	IRF8	NM_002163	5'UTR	Island				16:85931952-85933217	Unclassified		IRF8	NM_002163	5'UTR	1		3394
1629	cg05933904	SOX8	SOX8	8.5459e-17	0.52305	1629	23883	-0.138057	0.00718535	SOX8	cg05933904	SOX8	NM_014587	1stExon	Island		DMR					SOX8	NM_014587	1stExon		cis	30812
1630	cg04205107	PLD5	PLD5	8.66897e-17	0.26575	1630	16931	-0.211051	3.52791e-05	PLD5	cg04205107	PLD5	NM_152666	TSS1500	Island						1	PLD5	NM_152666	TSS1500			200150
1631	cg04652097	MAGI2	MAGI2	8.66897e-17	0.3356	1631	18761	-0.053842	0.296436	MAGI2	cg04652097	MAGI2	NM_012301	TSS1500	Island		DMR				1	MAGI2	NM_012301	TSS1500			9863
1632	cg10647513	HBA1	HBA1	8.66897e-17	0.187	1632	42808	0.046221	0.370172	HBA1	cg10647513	HBA1	NM_000558	Body	Island							HBA1	NM_000558	Body			3039
1633	cg21557030	KCNK10	KCNK10	8.73286e-17	0.30225	1633	84306	-0.064011	0.214358	KCNK10	cg21557030	KCNK10	NM_021161	TSS200	Island							KCNK10	NM_021161	TSS200			54207
1634	cg20912770	ASCL2	ASCL2	8.79858e-17	0.276	1634	82049	-0.213435	2.86152e-05	ASCL2	cg20912770	ASCL2	NM_005170	TSS1500	Island							ASCL2	NM_005170	TSS1500			430
1635	cg00251610	EBF1	EBF1	8.85308e-17	0.2819	1635	989	-0.008803	0.864555	EBF1	cg00251610	EBF1	NM_024007	TSS1500	Island				5:158527321-158527838	Unclassified		EBF1	NM_024007	TSS1500		sanger	1879
1636	cg09891129	GPR83	GPR83	8.85308e-17	0.156	1636	39826	-0.025928	0.6153	GPR83	cg09891129	GPR83	NM_016540	TSS200	Island			1			1	GPR83	NM_016540	TSS200			10888
1637	cg26022015	EDNRB	EDNRB	8.85308e-17	0.27425	1637	100888	-0.013483	0.79388	EDNRB	cg26022015	EDNRB;EDNRB;EDNRB	NM_003991;NM_000115;NM_001122659	TSS1500;5'UTR;TSS1500	S_Shore		CDMR	1	13:78492285-78493698	Unclassified		EDNRB	NM_003991	TSS1500	1		1910
1638	cg25092838	OTX2OS1	OTX2OS1	8.99206e-17	0.2904	1638	97495	0	1		cg25092838	OTX2OS1	NR_029385	TSS1500	Island		CDMR					OTX2OS1	NR_029385	TSS1500
1639	cg05311412	SLC5A7	SLC5A7	9.19955e-17	0.38625	1639	21488	0.011688	0.820817	SLC5A7	cg05311412	SLC5A7	NM_021815	TSS200	Island							SLC5A7	NM_021815	TSS200			60482
1640	cg11676902	PRDM13	PRDM13	9.19955e-17	0.3131	1640	46604	-0.082233	0.110443	PRDM13	cg11676902	PRDM13	NM_021620	Body	Island		DMR		6:100061218-100062066	Unclassified	1	PRDM13	NM_021620	Body			59336
1641	cg19796981	IL17REL	IL17REL	9.26311e-17	0.18525	1641	78190	-0.072135	0.161623	IL17REL	cg19796981	IL17REL	NM_001001694	Body	Island			1			1	IL17REL	NM_001001694	Body			400935
1642	cg25560398	ECEL1P2	ECEL1P2	9.26311e-17	0.0999	1642	99216	0	1		cg25560398	ECEL1P2	NR_028501	TSS1500	Island							ECEL1P2	NR_028501	TSS1500
1643	cg04025150	C1orf94	C1orf94	9.39489e-17	0.2789	1643	16203	0.006942	0.892985	C1orf94	cg04025150	C1orf94;C1orf94;C1orf94	NM_001134734;NM_001134734;NM_032884	5'UTR;1stExon;5'UTR	Island							C1orf94	NM_001134734	5'UTR			84970
1644	cg08322102	ZFHX4,LOC100192378	ZFHX4	9.39489e-17	0.38525	1644	33743	0.070721	0.170021	ZFHX4	cg08322102	ZFHX4;LOC100192378	NM_024721;NR_024360	5'UTR;Body	S_Shore		CDMR					ZFHX4	NM_024721	5'UTR			79776
1645	cg15728861	C13orf18	C13orf18	9.39489e-17	0.186	1645	62802	-0.271497	8.22776e-08	C13orf18	cg15728861	C13orf18	NM_025113	5'UTR	Island							C13orf18	NM_025113	5'UTR
1646	cg25577463	VENTX	VENTX	9.53944e-17	0.2585	1646	99276	0.005264	0.918746	VENTX	cg25577463	VENTX	NM_014468	TSS1500	Island		DMR					VENTX	NM_014468	TSS1500			27287
1647	cg23030069	IGF2,IGF2AS,INS-IGF2	IGF2	9.60725e-17	0.3898	1647	89526	-0.046134	0.371078	IGF2	cg23030069	IGF2AS;INS-IGF2;IGF2;IGF2;IGF2;IGF2AS	NR_028044;NR_003512;NM_001007139;NM_001127598;NM_001127598;NR_028043	Body;Body;5'UTR;5'UTR;1stExon;Body	Island	high-CpG:2118699-2119180						IGF2AS	NR_028044	Body		waldman	3481
1648	cg26983710	GALNT13	GALNT13	9.60725e-17	0.2914	1648	104834	-0.068341	0.184886	GALNT13	cg26983710	GALNT13	NM_052917	TSS1500	Island		DMR					GALNT13	NM_052917	TSS1500			114805
1649	cg09024810	FLJ30058	FLJ30058	9.67882e-17	0.2509	1649	36518	0	1		cg09024810	FLJ30058	NM_144967	Body	S_Shore		DMR					FLJ30058	NM_144967	Body
1650	cg02435495	HNF1B	HNF1B	9.74446e-17	0.3747	1650	9579	-0.008635	0.867103	HNF1B	cg02435495	HNF1B;HNF1B	NM_000458;NM_001165923	Body;Body	Island							HNF1B	NM_000458	Body			6928
1651	cg14410016	HOXD9	HOXD9	9.74446e-17	0.11855	1651	57635	-0.190015	0.00020241	HOXD9	cg14410016	HOXD9	NM_014213	TSS1500	Island			1				HOXD9	NM_014213	TSS1500			3235
1652	cg22623223	PTPRN2	PTPRN2	9.81594e-17	0.48805	1652	87954	-0.023308	0.651473	PTPRN2	cg22623223	PTPRN2;PTPRN2;PTPRN2	NM_002847;NM_130842;NM_130843	Body;Body;Body	Island		CDMR					PTPRN2	NM_002847	Body			5799
1653	cg04556542	SLC24A4	SLC24A4	1.00438e-16	0.16535	1653	18373	-0.010322	0.841457	SLC24A4	cg04556542	SLC24A4;SLC24A4;SLC24A4	NM_153647;NM_153646;NM_153648	Body;Body;5'UTR	Island						1	SLC24A4	NM_153647	Body			123041
1654	cg13492103	LHX8	LHX8	1.00438e-16	0.28955	1654	53328	0.087792	0.088284	LHX8	cg13492103	LHX8	NM_001001933	Body	Island							LHX8	NM_001001933	Body			431707
1655	cg15247111	STK33	STK33	1.01135e-16	0.42915	1655	61024	-0.246436	1.23216e-06	STK33	cg15247111	STK33	NM_030906	TSS1500	Island	high-CpG:8572279-8572352	DMR		11:8615426-8616049	Unclassified	1	STK33	NM_030906	TSS1500			65975
1656	cg23774988	ETS1	ETS1	1.01135e-16	0.26535	1656	92336	-0.185977	0.00027734	ETS1	cg23774988	ETS1	NM_001143820	Body	Island				11:128418093-128419259	Unclassified	1	ETS1	NM_001143820	Body		atlas	2113
1657	cg09626894	CFTR	CFTR	1.03408e-16	0.18575	1657	38834	-0.311745	5.79082e-10	CFTR	cg09626894	CFTR	NM_000492	TSS1500		low-CpG:116906174-116907321						CFTR	NM_000492	TSS1500	1		1080
1658	cg11018723	RUNX3	RUNX3	1.03408e-16	0.3859	1658	44225	-0.14539	0.00462002	RUNX3	cg11018723	RUNX3;RUNX3	NM_001031680;NM_004350	Body;TSS200	Island				1:25256516-25257381	Promoter_Associated		RUNX3	NM_001031680	Body	1	cis	864
1659	cg20723355	FBXO39	FBXO39	1.03408e-16	0.26765	1659	81465	-0.085157	0.0982964	FBXO39	cg20723355	FBXO39	NM_153230	5'UTR	Island			1				FBXO39	NM_153230	5'UTR			162517
1660	cg14666564	HOXD3	HOXD3	1.04115e-16	0.2151	1660	58813	0.261514	2.50138e-07	HOXD3	cg14666564	HOXD3	NM_006898	5'UTR	S_Shore		RDMR					HOXD3	NM_006898	5'UTR			3232
1661	cg27242132	PRDM8	PRDM8	1.04115e-16	0.2653	1661	105904	0.042474	0.410265	PRDM8	cg27242132	PRDM8;PRDM8	NM_020226;NM_001099403	5'UTR;5'UTR	Island				4:81118358-81119242	Unclassified_Cell_type_specific		PRDM8	NM_020226	5'UTR			56978
1662	cg13777844	ONECUT3	ONECUT3	1.04888e-16	0.3891	1662	54692	0.009204	0.858446	ONECUT3	cg13777844	ONECUT3	NM_001080488	1stExon	Island							ONECUT3	NM_001080488	1stExon			390874
1663	cg16961816	DLX6AS	DLX6AS	1.05668e-16	0.14855	1663	67620	-0.079228	0.124127	DLX6AS	cg16961816	DLX6AS	NR_015448	Body	N_Shore				7:96633471-96633688	Unclassified_Cell_type_specific		DLX6AS	NR_015448	Body
1664	cg20266316	NPTX2	NPTX2	1.06457e-16	0.29	1664	79899	0.006604	0.898175	NPTX2	cg20266316	NPTX2	NM_002523	Body	Island						1	NPTX2	NM_002523	Body			4885
1665	cg16348470	C1orf94	C1orf94	1.07064e-16	0.2251	1665	65103	-0.052367	0.309887	C1orf94	cg16348470	C1orf94;C1orf94;C1orf94	NM_001134734;NM_001134734;NM_032884	5'UTR;1stExon;5'UTR	Island							C1orf94	NM_001134734	5'UTR			84970
1666	cg23474501	GPR123	GPR123	1.07064e-16	0.3118	1666	91208	-0.04843	0.347717	GPR123	cg23474501	GPR123	NM_001083909	5'UTR	Island						1	GPR123	NM_001083909	5'UTR			84435
1667	cg25837803	PTGS2	PTGS2	1.07064e-16	0.29405	1667	100236	-0.132323	0.0100102	PTGS2	cg25837803	PTGS2	NM_000963	TSS1500	Island				1:186648912-186649925	Unclassified	1	PTGS2	NM_000963	TSS1500		atlas	5743
1668	cg25927708	EN1	EN1	1.07064e-16	0.2376	1668	100500	-0.006068	0.906389	EN1	cg25927708	EN1	NM_001426	Body	Island		DMR		2:119603669-119603864	Unclassified_Cell_type_specific		EN1	NM_001426	Body			2019
1669	cg10362542	HRNBP3	HRNBP3	1.07777e-16	0.48285	1669	41701	0.135267	0.00845597	HRNBP3	cg10362542	HRNBP3	NM_001082575	5'UTR	Island		DMR		17:77179223-77179826	Unclassified_Cell_type_specific		HRNBP3	NM_001082575	5'UTR
1670	cg17037101	IGF2,IGF2AS,INS-IGF2	IGF2	1.07781e-16	0.24785	1670	67892	0.016805	0.744669	IGF2	cg17037101	INS-IGF2;IGF2AS;IGF2;IGF2;IGF2AS;IGF2	NR_003512;NR_028044;NM_001127598;NM_001007139;NR_028043;NM_000612	Body;TSS1500;Body;5'UTR;TSS1500;TSS1500	Island		DMR					INS-IGF2	NR_003512	Body		waldman	3481
1671	cg20985450	ZIC5	ZIC5	1.09468e-16	0.2618	1671	82326	0.00177	0.972631	ZIC5	cg20985450	ZIC5	NM_033132	Body	Island		DMR					ZIC5	NM_033132	Body			85416
1672	cg07115542	NKX2-1	NKX2-1	1.10214e-16	0.26825	1672	28678	0.014042	0.785527	NKX2-1	cg07115542	NKX2-1;NKX2-1	NM_001079668;NM_003317	Body;1stExon	Island							NKX2-1	NM_001079668	Body		sanger	7080
1673	cg24633978	HOXD11	HOXD11	1.10214e-16	0.1132	1673	95732	-0.034681	0.501423	HOXD11	cg24633978	HOXD11	NM_021192	1stExon	N_Shore	high-CpG:176680606-176680908						HOXD11	NM_021192	1stExon		sanger	3237
1674	cg09873164	CRCT1	CRCT1	1.10904e-16	0.5004	1674	39765	0.009241	0.857881	CRCT1	cg09873164	CRCT1	NM_019060	Body	Island							CRCT1	NM_019060	Body			54544
1675	cg13855924	KCNK17	KCNK17	1.10904e-16	0.1245	1675	55025	-0.195044	0.000135504	KCNK17	cg13855924	KCNK17;KCNK17	NM_031460;NM_001135111	Body;Body	Island		DMR	1				KCNK17	NM_031460	Body			89822
1676	cg19909349	LAMA1	LAMA1	1.10904e-16	0.35945	1676	78614	-0.051818	0.314993	LAMA1	cg19909349	LAMA1	NM_005559	TSS1500	Island							LAMA1	NM_005559	TSS1500			284217
1677	cg00790098	CCDC140	CCDC140	1.11662e-16	0.28225	1677	3188	-0.021102	0.682575	CCDC140	cg00790098	CCDC140	NM_153038	5'UTR	Island							CCDC140	NM_153038	5'UTR			151278
1678	cg20310894	HHIPL1	HHIPL1	1.11662e-16	0.1285	1678	80057	-0.007047	0.891382	HHIPL1	cg20310894	HHIPL1;HHIPL1	NM_032425;NM_001127258	Body;Body	Island		DMR	1				HHIPL1	NM_032425	Body			84439
1679	cg05513806	SOX2OT	SOX2OT	1.14306e-16	0.2117	1679	22244	0.015985	0.756726	SOX2OT	cg05513806	SOX2OT	NR_004053	Body	S_Shore			1				SOX2OT	NR_004053	Body
1680	cg13210260	DMRTA2	DMRTA2	1.1574e-16	0.2212	1680	52141	-0.065751	0.202137	DMRTA2	cg13210260	DMRTA2	NM_032110	TSS200	Island							DMRTA2	NM_032110	TSS200			63950
1681	cg14483431	ZDHHC19	ZDHHC19	1.1574e-16	0.14155	1681	57951	-0.241912	1.94939e-06	ZDHHC19	cg14483431	ZDHHC19	NM_001039617	Body	Island				3:195933881-195935692	Unclassified_Cell_type_specific	1	ZDHHC19	NM_001039617	Body			131540
1682	cg16239482	SOX2OT	SOX2OT	1.1574e-16	0.2534	1682	64664	0.022096	0.668492	SOX2OT	cg16239482	SOX2OT	NR_004053	Body	N_Shore							SOX2OT	NR_004053	Body
1683	cg17336584	PHACTR1	PHACTR1	1.1574e-16	0.31125	1683	69059	-0.277903	3.93513e-08	PHACTR1	cg17336584	PHACTR1	NM_030948	Body	Island						1	PHACTR1	NM_030948	Body			221692
1684	cg19863592	GLT1D1	GLT1D1	1.1574e-16	0.4717	1684	78444	0.11472	0.0257219	GLT1D1	cg19863592	GLT1D1	NM_144669	Body	S_Shore							GLT1D1	NM_144669	Body			144423
1685	cg26210445	TBR1	TBR1	1.1574e-16	0.24565	1685	101608	0.079693	0.121927	TBR1	cg26210445	TBR1	NM_006593	1stExon	Island		CDMR		2:162273221-162273368	Unclassified_Cell_type_specific		TBR1	NM_006593	1stExon			10716
1686	cg07974511	OTX1	OTX1	1.17472e-16	0.18435	1686	32240	0.552278	1.44956e-31	OTX1	cg07974511	OTX1	NM_014562	Body	Island		DMR	1				OTX1	NM_014562	Body			5013
1687	cg13561592	PAPPA	PAPPA	1.17472e-16	0.2152	1687	53671	-0.125359	0.0147354	PAPPA	cg13561592	PAPPA	NM_002581	Body	Island		DMR				1	PAPPA	NM_002581	Body			5069
1688	cg16768018	ZIC4	ZIC4	1.1834e-16	0.1324	1688	66949	-0.050593	0.326584	ZIC4	cg16768018	ZIC4;ZIC4;ZIC4;ZIC4;ZIC4	NM_001168378;NR_033119;NM_032153;NR_033118;NM_001168379	Body;Body;Body;Body;Body	Island							ZIC4	NM_001168378	Body			84107
1689	cg13939859	BARHL2	BARHL2	1.19133e-16	0.315	1689	55417	-0.021782	0.672929	BARHL2	cg13939859	BARHL2	NM_020063	TSS1500	Island		DMR					BARHL2	NM_020063	TSS1500			343472
1690	cg15230781	SLC32A1	SLC32A1	1.19133e-16	0.26655	1690	60965	0.135194	0.00849209	SLC32A1	cg15230781	SLC32A1	NM_080552	1stExon	Island		CDMR	1				SLC32A1	NM_080552	1stExon			140679
1691	cg18782604	SIM1	SIM1	1.19974e-16	0.2879	1691	74527	0.159125	0.00191376	SIM1	cg18782604	SIM1	NM_005068	Body	Island			1				SIM1	NM_005068	Body			6492
1692	cg19205994	PLD5	PLD5	1.19974e-16	0.41355	1692	75899	-0.099676	0.0528264	PLD5	cg19205994	PLD5	NM_152666	TSS200	Island		DMR					PLD5	NM_152666	TSS200			200150
1693	cg05812269	RIOK3	RIOK3	1.21692e-16	0.0843	1693	23411	-0.175387	0.000614329	RIOK3	cg05812269	RIOK3;RIOK3	NM_003831;NM_003831	1stExon;5'UTR	Island	high-CpG:19287228-19287306			18:21032305-21034015	Promoter_Associated		RIOK3	NM_003831	1stExon			8780
1694	cg10638780	ZNF560	ZNF560	1.21692e-16	0.171	1694	42777	-0.042915	0.405415	ZNF560	cg10638780	ZNF560	NM_152476	TSS1500	S_Shore							ZNF560	NM_152476	TSS1500			147741
1695	cg21963643	CACNA1E	CACNA1E	1.21692e-16	0.35025	1695	85749	0.020379	0.692888	CACNA1E	cg21963643	CACNA1E	NM_000721	TSS1500	Island	high-CpG:179718317-179718685			1:181451870-181452137	Unclassified	1	CACNA1E	NM_000721	TSS1500			777
1696	cg16507965	ARX	ARX	1.2259e-16	0.1424	1696	65792	0.341751	8.5453e-12	ARX	cg16507965	ARX	NM_139058	TSS200	Island		DMR		X:25034133-25034727	Unclassified_Cell_type_specific	1	ARX	NM_139058	TSS200			170302
1697	cg05940984	WT1	WT1	1.23367e-16	0.30375	1697	23917	0.223712	1.12923e-05	WT1	cg05940984	WT1;WT1;WT1;WT1	NM_024425;NM_024426;NM_000378;NM_024424	Body;Body;Body;Body	Island		DMR	1	11:32448457-32448950	Gene_Associated_Cell_type_specific		WT1	NM_024425	Body	1	miscellaneous	7490
1698	cg20229534	GCM2	GCM2	1.23367e-16	0.30495	1698	79768	0.024985	0.628227	GCM2	cg20229534	GCM2	NM_004752	TSS200	N_Shore		DMR					GCM2	NM_004752	TSS200			9247
1699	cg26702958	FLJ41350	FLJ41350	1.23367e-16	0.15335	1699	103665	0	1		cg26702958	FLJ41350	NR_029380	Body	Island		RDMR	1			1	FLJ41350	NR_029380	Body
1700	cg03257172	NR5A2	NR5A2	1.26137e-16	0.3791	1700	13020	0.045148	0.381402	NR5A2	cg03257172	NR5A2;NR5A2	NM_205860;NM_003822	Body;Body	N_Shore		CDMR				1	NR5A2	NM_205860	Body			2494
1701	cg08297751	HAND2	HAND2	1.26137e-16	0.17835	1701	33644	-0.112233	0.0291293	HAND2	cg08297751	HAND2	NM_021973	Body	Island			1				HAND2	NM_021973	Body			9464
1702	cg23991622	VIM	VIM	1.26137e-16	0.1727	1702	93230	-0.188216	0.000233092	VIM	cg23991622	VIM	NM_003380	5'UTR	Island	high-CpG:17311275-17311400	DMR		10:17270975-17271344	Promoter_Associated	1	VIM	NM_003380	5'UTR	1		7431
1703	cg11782779	CDH6	CDH6	1.26955e-16	0.1254	1703	47047	-0.064151	0.213359	CDH6	cg11782779	CDH6	NM_004932	5'UTR	Island	high-CpG:31229549-31229929	DMR				1	CDH6	NM_004932	5'UTR			1004
1704	cg01616178	ANK1	ANK1	1.27001e-16	0.3663	1704	6357	-0.148578	0.00378913	ANK1	cg01616178	ANK1	NM_001142446	TSS1500	Island				8:41753892-41755308	Unclassified_Cell_type_specific		ANK1	NM_001142446	TSS1500			286
1705	cg20792735	LRRTM1,CTNNA2	LRRTM1	1.2793e-16	0.32995	1705	81706	-0.07307	0.156238	LRRTM1	cg20792735	CTNNA2;LRRTM1;LRRTM1;CTNNA2	NM_004389;NM_178839;NM_178839;NM_001164883	Body;1stExon;5'UTR;Body	Island			1			1	CTNNA2	NM_004389	Body			347730
1706	cg02800810	ADAMTS5	ADAMTS5	1.29856e-16	0.16665	1706	11141	-0.120995	0.0186086	ADAMTS5	cg02800810	ADAMTS5	NM_007038	TSS1500	Island						1	ADAMTS5	NM_007038	TSS1500			11096
1707	cg20495183	OPCML	OPCML	1.29856e-16	0.27595	1707	80680	-0.017582	0.733302	OPCML	cg20495183	OPCML;OPCML	NM_002545;NM_001012393	TSS1500;Body	Island		RDMR		11:132814127-132814876	Unclassified_Cell_type_specific		OPCML	NM_002545	TSS1500	1	atlas	4978
1708	cg24933645	SLC30A10	SLC30A10	1.30747e-16	0.30115	1708	96952	-0.113824	0.0269075	SLC30A10	cg24933645	SLC30A10	NM_018713	1stExon	Island	high-CpG:218168163-218168719	DMR				1	SLC30A10	NM_018713	1stExon			55532
1709	cg26669806	COMP	COMP	1.30747e-16	0.24355	1709	103509	0.109958	0.032579	COMP	cg26669806	COMP	NM_000095	Body	Island		DMR	1				COMP	NM_000095	Body			1311
1710	cg15790820	ASCL2	ASCL2	1.31637e-16	0.28845	1710	63013	-0.204708	6.08925e-05	ASCL2	cg15790820	ASCL2	NM_005170	TSS1500	Island							ASCL2	NM_005170	TSS1500			430
1711	cg18406033	PAX3	PAX3	1.31637e-16	0.14625	1711	73060	-0.115389	0.0248657	PAX3	cg18406033	PAX3;PAX3;PAX3;PAX3;PAX3;PAX3;PAX3;PAX3	NM_181458;NM_181461;NM_000438;NM_181459;NM_181460;NM_013942;NM_181457;NM_001127366	Body;Body;Body;Body;Body;Body;Body;Body	Island			1				PAX3	NM_181458	Body		sanger	5077
1712	cg23495748	CPLX2	CPLX2	1.32621e-16	0.29685	1712	91301	-0.175264	0.00061987	CPLX2	cg23495748	CPLX2;CPLX2	NM_006650;NM_006650	5'UTR;1stExon	Island	high-CpG:175156125-175156355			5:175223092-175223647	Unclassified_Cell_type_specific	1	CPLX2	NM_006650	5'UTR		cis	10814
1713	cg01616926	PITX2	PITX2	1.3559e-16	0.2808	1713	6363	0.055203	0.284381	PITX2	cg01616926	PITX2;PITX2	NM_153427;NM_153426	TSS200;TSS200	N_Shore						1	PITX2	NM_153427	TSS200			5308
1714	cg16572603	PCDHGA2,PCDHGA3,PCDHGA1	PCDHGA2	1.3559e-16	0.08035	1714	66056	-0.13017	0.0113024	PCDHGA2	cg16572603	PCDHGA2;PCDHGA3;PCDHGA3;PCDHGA1	NM_018915;NM_018916;NM_032011;NM_018912	Body;1stExon;1stExon;Body	Island							PCDHGA2	NM_018915	Body			56113
1715	cg24399122	COL9A1	COL9A1	1.3559e-16	0.133	1715	94840	0.019721	0.702317	COL9A1	cg24399122	COL9A1;COL9A1;COL9A1	NM_001851;NM_078485;NM_078485	Body;1stExon;5'UTR	Island							COL9A1	NM_001851	Body			1297
1716	cg06139343	RRN3	RRN3	1.37623e-16	0.15785	1716	24660	0.016496	0.749218	RRN3	cg06139343	RRN3	NM_018427	TSS200	Island				16:15187815-15188468	Promoter_Associated		RRN3	NM_018427	TSS200			54700
1717	cg21039708	OTX2OS1	OTX2OS1	1.37623e-16	0.20455	1717	82508	0	1		cg21039708	OTX2OS1	NR_029385	TSS1500	Island		DMR					OTX2OS1	NR_029385	TSS1500
1718	cg15633664	GRP	GRP	1.38642e-16	0.37555	1718	62405	0.026127	0.612602	GRP	cg15633664	GRP;GRP;GRP	NM_001012512;NM_002091;NM_001012513	TSS1500;TSS1500;TSS1500	Island			1				GRP	NM_001012512	TSS1500		waldman	2922
1719	cg18771173	SLC5A7	SLC5A7	1.39665e-16	0.42735	1719	74486	-0.012079	0.814925	SLC5A7	cg18771173	SLC5A7	NM_021815	TSS200	Island		DMR					SLC5A7	NM_021815	TSS200			60482
1720	cg04241652	PRDM16,FLJ42875	PRDM16	1.40466e-16	0.364	1720	17098	-0.045356	0.379213	PRDM16	cg04241652	FLJ42875;PRDM16;PRDM16;FLJ42875	NR_015440;NM_199454;NM_022114;NR_024371	TSS1500;TSS1500;TSS1500;TSS1500	Island		DMR					FLJ42875	NR_015440	TSS1500		sanger	63976
1721	cg06668065	FLJ42709	FLJ42709	1.40466e-16	0.25235	1721	26694	0	1		cg06668065	FLJ42709;FLJ42709	NR_021490;NR_021491	Body;Body	S_Shore		CDMR					FLJ42709	NR_021490	Body
1722	cg07080358	CNRIP1	CNRIP1	1.40466e-16	0.4166	1722	28530	0.019742	0.702021	CNRIP1	cg07080358	CNRIP1;CNRIP1	NM_001111101;NM_015463	1stExon;1stExon	Island						1	CNRIP1	NM_001111101	1stExon			25927
1723	cg25678815	ALX1	ALX1	1.40466e-16	0.37895	1723	99640	0.113207	0.0277507	ALX1	cg25678815	ALX1	NM_006982	TSS200	Island		DMR				1	ALX1	NM_006982	TSS200			8092
1724	cg05653707	EMX2OS,EMX2	EMX2OS	1.42565e-16	0.28345	1724	22774	-0.122208	0.0174524	EMX2OS	cg05653707	EMX2;EMX2;EMX2OS	NM_001165924;NM_004098;NR_002791	Body;Body;TSS1500	Island		DMR					EMX2	NM_001165924	Body
1725	cg10365447	FOXC1	FOXC1	1.42565e-16	0.2698	1725	41714	-0.134459	0.00885968	FOXC1	cg10365447	FOXC1	NM_001453	1stExon	Island		DMR					FOXC1	NM_001453	1stExon	1		2296
1726	cg13523818	HAPLN4	HAPLN4	1.43536e-16	0.1346	1726	53487	0.000814	0.98741	HAPLN4	cg13523818	HAPLN4	NM_023002	Body	Island						1	HAPLN4	NM_023002	Body			404037
1727	cg20011562	PHACTR1	PHACTR1	1.43536e-16	0.21795	1727	79033	-0.250997	7.68781e-07	PHACTR1	cg20011562	PHACTR1	NM_030948	Body	N_Shore							PHACTR1	NM_030948	Body			221692
1728	cg11293190	PLK5P	PLK5P	1.446e-16	0.21095	1728	45248	-0.000597	0.99077	PLK5P	cg11293190	PLK5P	NR_026557	TSS1500	Island						1	PLK5P	NR_026557	TSS1500
1729	cg16392213	FEZF1	FEZF1	1.45679e-16	0.2784	1729	65268	0.047129	0.360841	FEZF1	cg16392213	FEZF1;FEZF1	NM_001160264;NM_001024613	Body;1stExon	Island		DMR					FEZF1	NM_001160264	Body			389549
1730	cg10037494	IGF2,IGF2AS,INS-IGF2	IGF2	1.47854e-16	0.3513	1730	40365	-0.034202	0.507357	IGF2	cg10037494	INS-IGF2;IGF2AS;IGF2;IGF2;IGF2AS;IGF2	NR_003512;NR_028044;NM_001127598;NM_001007139;NR_028043;NM_000612	Body;TSS1500;Body;5'UTR;TSS1500;TSS1500	Island							INS-IGF2	NR_003512	Body		waldman	3481
1731	cg11630154	SOX14	SOX14	1.47854e-16	0.214	1731	46412	0.065917	0.200994	SOX14	cg11630154	SOX14;SOX14	NM_004189;NM_004189	1stExon;3'UTR	Island							SOX14	NM_004189	1stExon			8403
1732	cg22961278	PRDM8	PRDM8	1.48947e-16	0.30665	1732	89253	0.150373	0.00338327	PRDM8	cg22961278	PRDM8	NM_020226	5'UTR	S_Shore		RDMR		4:81106938-81107094	Unclassified		PRDM8	NM_020226	5'UTR			56978
1733	cg02861380	LHX8	LHX8	1.49975e-16	0.32435	1733	11384	0.16091	0.00169775	LHX8	cg02861380	LHX8	NM_001001933	Body	Island							LHX8	NM_001001933	Body			431707
1734	cg16529477	CCDC140,PAX3	CCDC140	1.49975e-16	0.21025	1734	65868	-0.133974	0.00911003	CCDC140	cg16529477	PAX3;PAX3;PAX3;PAX3;PAX3;CCDC140;PAX3;PAX3;PAX3	NM_013942;NM_000438;NM_181460;NM_181457;NM_181458;NM_153038;NM_181461;NM_001127366;NM_181459	TSS1500;TSS1500;TSS1500;TSS1500;TSS1500;5'UTR;TSS1500;TSS1500;TSS1500	S_Shore		RDMR	1				PAX3	NM_013942	TSS1500			151278
1735	cg03425110	NEUROG3	NEUROG3	1.52293e-16	0.29065	1735	13758	0.009202	0.85847	NEUROG3	cg03425110	NEUROG3;NEUROG3	NM_020999;NM_020999	5'UTR;1stExon	Island				10:71332402-71333844	Unclassified		NEUROG3	NM_020999	5'UTR			50674
1736	cg01882870	MIR9-3	MIR9-3	1.53424e-16	0.26775	1736	7358	0	1		cg01882870	MIR9-3	NR_029692	TSS1500	Island				15:89910634-89910764	Unclassified_Cell_type_specific	1	MIR9-3	NR_029692	TSS1500	1
1737	cg07160746	KCNS1	KCNS1	1.55793e-16	0.14105	1737	28908	-0.132467	0.00992915	KCNS1	cg07160746	KCNS1	NM_002251	Body	Island				20:43726268-43727871	Promoter_Associated_Cell_type_specific	1	KCNS1	NM_002251	Body			3787
1738	cg00418216	HOXA11AS	HOXA11AS	1.56784e-16	0.24245	1738	1626	0.066831	0.194809	HOXA11AS	cg00418216	HOXA11AS	NR_002795	Body	Island		RDMR	1			1	HOXA11AS	NR_002795	Body
1739	cg03544320	CRMP1	CRMP1	1.56784e-16	0.2868	1739	14244	-0.133942	0.00912692	CRMP1	cg03544320	CRMP1	NM_001014809	1stExon	Island							CRMP1	NM_001014809	1stExon			1400
1740	cg18279094	FOXD3	FOXD3	1.56784e-16	0.17735	1740	72578	0.158907	0.00194186	FOXD3	cg18279094	FOXD3	NM_012183	1stExon	Island							FOXD3	NM_012183	1stExon	1		27022
1741	cg08430009	GSC2	GSC2	1.57903e-16	0.38435	1741	34169	NaN	NaN	GSC2	cg08430009	GSC2	NM_005315	TSS1500	Island		DMR				1	GSC2	NM_005315	TSS1500			2928
1742	cg01070209	SRRM4	SRRM4	1.58937e-16	0.43815	1742	4329	-0.027598	0.592723	SRRM4	cg01070209	SRRM4	NM_194286	TSS200	Island							SRRM4	NM_194286	TSS200			84530
1743	cg10795359	AKR1B1	AKR1B1	1.58937e-16	0.3102	1743	43382	-0.030291	0.557125	AKR1B1	cg10795359	AKR1B1	NM_001628	TSS200	Island	high-CpG:133794344-133794604	CDMR		7:134142875-134144626	Promoter_Associated		AKR1B1	NM_001628	TSS200	1		231
1744	cg19925849	CACNG7	CACNG7	1.58937e-16	0.13595	1744	78685	0.006204	0.904313	CACNG7	cg19925849	CACNG7	NM_031896	Body	Island							CACNG7	NM_031896	Body			59284
1745	cg06304097	TCERG1L	TCERG1L	1.59932e-16	0.28325	1745	25253	-0.136717	0.00777252	TCERG1L	cg06304097	TCERG1L	NM_174937	1stExon	Island	high-CpG:132999798-133000145			10:133109462-133110380	Unclassified_Cell_type_specific	1	TCERG1L	NM_174937	1stExon			256536
1746	cg10056132	C10orf53	C10orf53	1.59932e-16	0.1249	1746	40434	-0.026153	0.612247	C10orf53	cg10056132	C10orf53;C10orf53;C10orf53;C10orf53	NM_182554;NM_001042427;NM_182554;NM_001042427	5'UTR;5'UTR;1stExon;1stExon	Island			1			1	C10orf53	NM_182554	5'UTR			282966
1747	cg25247290	WIT1	WIT1	1.59932e-16	0.2944	1747	98069	0.109912	0.0326516	WIT1	cg25247290	WIT1	NR_023920	Body	S_Shore							WIT1	NR_023920	Body
1748	cg09482777	LRRTM1,CTNNA2	LRRTM1	1.62289e-16	0.18275	1748	38294	-0.067557	0.189992	LRRTM1	cg09482777	CTNNA2;LRRTM1;CTNNA2	NM_004389;NM_178839;NM_001164883	Body;TSS200;Body	Island						1	CTNNA2	NM_004389	Body			347730
1749	cg13650304	PCDHGB2,PCDHGB1,PCDHGA2,PCDHGA3,PCDHGA1,PCDHGA4,PCDHGA5	PCDHGB2	1.62289e-16	0.0478	1749	54090	0.167273	0.00109692	PCDHGB2	cg13650304	PCDHGA4;PCDHGA2;PCDHGA5;PCDHGB2;PCDHGA1;PCDHGB1;PCDHGA3;PCDHGA5	NM_018917;NM_018915;NM_032054;NM_018923;NM_018912;NM_018922;NM_018916;NM_018918	Body;Body;1stExon;Body;Body;Body;Body;1stExon	Island							PCDHGA4	NM_018917	Body			56103
1750	cg20575761	OTX2	OTX2	1.63435e-16	0.2383	1750	80914	0.119491	0.0201356	OTX2	cg20575761	OTX2	NM_021728	5'UTR	Island		DMR					OTX2	NM_021728	5'UTR		atlas	5015
1751	cg21463349	EN1	EN1	1.63435e-16	0.1777	1751	83945	-0.079357	0.123511	EN1	cg21463349	EN1	NM_001426	Body	Island		DMR	1	2:119600784-119601051	Unclassified_Cell_type_specific		EN1	NM_001426	Body			2019
1752	cg04804618	EBF3	EBF3	1.64543e-16	0.30305	1752	19372	-0.100261	0.0514455	EBF3	cg04804618	EBF3	NM_001005463	Body	Island		DMR				1	EBF3	NM_001005463	Body	1		253738
1753	cg09086201	TFAP2D	TFAP2D	1.64543e-16	0.3759	1753	36732	-0.024023	0.641519	TFAP2D	cg09086201	TFAP2D	NM_172238	Body	S_Shore							TFAP2D	NM_172238	Body			83741
1754	cg08086724	SFTA3	SFTA3	1.67093e-16	0.28265	1754	32693	-0.000218	0.996622	SFTA3	cg08086724	SFTA3	NM_001101341	Body	Island		CDMR					SFTA3	NM_001101341	Body			253970
1755	cg17380661	SIM1	SIM1	1.69691e-16	0.1487	1755	69217	-0.137885	0.00725829	SIM1	cg17380661	SIM1	NM_005068	TSS1500	Island		DMR		6:100912777-100913301	Unclassified_Cell_type_specific	1	SIM1	NM_005068	TSS1500			6492
1756	cg10140638	PTPRN	PTPRN	1.70846e-16	0.25715	1756	40801	-0.040671	0.430438	PTPRN	cg10140638	PTPRN	NM_002846	TSS200	Island	high-CpG:219881937-219882505						PTPRN	NM_002846	TSS200			5798
1757	cg19006003	CCDC63	CCDC63	1.70846e-16	0.3803	1757	75260	0.051066	0.322078	CCDC63	cg19006003	CCDC63;CCDC63	NM_152591;NM_152591	1stExon;5'UTR			DMR		12:111283927-111285143	Unclassified	1	CCDC63	NM_152591	1stExon			160762
1758	cg08146483	LHX8	LHX8	1.72017e-16	0.2546	1758	32959	0.012851	0.803328	LHX8	cg08146483	LHX8	NM_001001933	Body	Island							LHX8	NM_001001933	Body			431707
1759	cg12207120	SFTA3	SFTA3	1.72017e-16	0.1454	1759	48723	0.024207	0.638965	SFTA3	cg12207120	SFTA3	NM_001101341	Body	N_Shore		CDMR	1				SFTA3	NM_001101341	Body			253970
1760	cg24245418	NPY	NPY	1.73281e-16	0.36835	1760	94283	-0.022981	0.65605	NPY	cg24245418	NPY	NM_000905	Body	Island							NPY	NM_000905	Body		atlas	4852
1761	cg05347927	TMEM90B	TMEM90B	1.74193e-16	0.38775	1761	21620	-0.029851	0.562875	TMEM90B	cg05347927	TMEM90B	NM_024893	TSS200	N_Shore							TMEM90B	NM_024893	TSS200
1762	cg08056146	SOX7	SOX7	1.74193e-16	0.21925	1762	32553	-0.024582	0.633781	SOX7	cg08056146	SOX7;SOX7	NM_031439;NM_031439	1stExon;5'UTR	Island		DMR		8:10587262-10588608	Unclassified_Cell_type_specific		SOX7	NM_031439	1stExon	1		83595
1763	cg16043357	VAX1	VAX1	1.74193e-16	0.1485	1763	63991	-0.004247	0.934413	VAX1	cg16043357	VAX1;VAX1	NM_001112704;NM_199131	TSS200;TSS200	Island		DMR	1				VAX1	NM_001112704	TSS200			11023
1764	cg19188182	LOC283392,TRHDE	LOC283392	1.74193e-16	0.256	1764	75853	0	1		cg19188182	LOC283392;TRHDE;LOC283392	NR_026836;NM_013381;NR_026837	TSS1500;Body;TSS1500	Island						1	LOC283392	NR_026836	TSS1500
1765	cg21488538	CNGA3	CNGA3	1.74193e-16	0.3043	1765	84043	0.145494	0.00459026	CNGA3	cg21488538	CNGA3;CNGA3	NM_001298;NM_001079878	5'UTR;5'UTR	S_Shore			1				CNGA3	NM_001298	5'UTR			1261
1766	cg03881775	ZIC4	ZIC4	1.75278e-16	0.1344	1766	15606	-0.276988	4.37711e-08	ZIC4	cg03881775	ZIC4;ZIC4;ZIC4;ZIC4;ZIC4	NM_001168378;NR_033119;NM_032153;NM_001168379;NR_033118	Body;TSS1500;Body;Body;TSS1500	Island			1			1	ZIC4	NM_001168378	Body			84107
1767	cg19992633	TCL1A	TCL1A	1.75278e-16	0.33085	1767	78958	-0.079945	0.120747	TCL1A	cg19992633	TCL1A;TCL1A	NM_021966;NM_001098725	TSS200;TSS200	Island				14:96180387-96180632	Unclassified_Cell_type_specific		TCL1A	NM_021966	TSS200		humanlymph	8115
1768	cg24306585	PCSK2	PCSK2	1.75278e-16	0.4163	1768	94460	0.101481	0.0486579	PCSK2	cg24306585	PCSK2	NM_002594	Body	Island			1				PCSK2	NM_002594	Body			5126
1769	cg05667348	VAX1	VAX1	1.76579e-16	0.2745	1769	22846	0.07642	0.138067	VAX1	cg05667348	VAX1	NM_199131	Body	Island		RDMR		10:118892563-118892694	Unclassified_Cell_type_specific		VAX1	NM_199131	Body			11023
1770	cg19134945	PITX2	PITX2	1.80644e-16	0.34525	1770	75704	0.061012	0.236654	PITX2	cg19134945	PITX2;PITX2	NM_153427;NM_153426	TSS200;TSS200	N_Shore						1	PITX2	NM_153427	TSS200			5308
1771	cg21323441	OCA2	OCA2	1.80644e-16	0.38625	1771	83536	-0.03294	0.523162	OCA2	cg21323441	OCA2	NM_000275	5'UTR	Island		DMR		15:28343837-28344772	Unclassified		OCA2	NM_000275	5'UTR			4948
1772	cg06908244	HHIPL1	HHIPL1	1.81985e-16	0.3673	1772	27755	0.078618	0.127057	HHIPL1	cg06908244	HHIPL1;HHIPL1	NM_032425;NM_001127258	Body;Body	Island		DMR					HHIPL1	NM_032425	Body			84439
1773	cg23979631	HOXA2	HOXA2	1.8333e-16	0.19055	1773	93169	-0.010454	0.839467	HOXA2	cg23979631	HOXA2	NM_006735	TSS200	N_Shore		CDMR		7:27141566-27143021	Unclassified_Cell_type_specific		HOXA2	NM_006735	TSS200			3199
1774	cg07755735	GDF7	GDF7	1.84584e-16	0.10145	1774	31339	-0.071004	0.168316	GDF7	cg07755735	GDF7	NM_182828	Body	Island							GDF7	NM_182828	Body			151449
1775	cg26931862	HOXC12	HOXC12	1.84584e-16	0.12655	1775	104634	0.003962	0.938805	HOXC12	cg26931862	HOXC12	NM_173860	1stExon	Island		DMR		12:54348196-54349185	Unclassified_Cell_type_specific		HOXC12	NM_173860	1stExon			3228
1776	cg27246282	IQSEC1	IQSEC1	1.85951e-16	0.27	1776	105920	0.017609	0.732919	IQSEC1	cg27246282	IQSEC1	NM_001134382	TSS200	Island	high-CpG:13089547-13089986	DMR	1	3:13114522-13115654	Unclassified	1	IQSEC1	NM_001134382	TSS200			9922
1777	cg06500714	VENTX	VENTX	1.87177e-16	0.24045	1777	25986	0.018923	0.713828	VENTX	cg06500714	VENTX	NM_014468	TSS1500	Island		DMR					VENTX	NM_014468	TSS1500			27287
1778	cg12279877	LHX1	LHX1	1.88725e-16	0.3737	1778	48982	0.152669	0.00292165	LHX1	cg12279877	LHX1	NM_005568	TSS1500	Island		DMR					LHX1	NM_005568	TSS1500			3975
1779	cg03278146	LOC642597	LOC642597	1.90117e-16	0.4267	1779	13095	0	1		cg03278146	LOC642597	NM_001145194	TSS200	Island		DMR		18:5196907-5197816	Unclassified_Cell_type_specific	1	LOC642597	NM_001145194	TSS200
1780	cg10583000	CNGA3	CNGA3	1.91417e-16	0.22965	1780	42547	0.101176	0.0493428	CNGA3	cg10583000	CNGA3;CNGA3	NM_001298;NM_001079878	5'UTR;5'UTR	Island		DMR		2:98963005-98963245	Unclassified_Cell_type_specific	1	CNGA3	NM_001298	5'UTR			1261
1781	cg15484532	AJAP1	AJAP1	1.91417e-16	0.1513	1781	61848	-0.162593	0.00151484	AJAP1	cg15484532	AJAP1;AJAP1	NM_018836;NM_001042478	TSS1500;TSS1500	Island		DMR					AJAP1	NM_018836	TSS1500	1		55966
1782	cg09540961	ADRA1D	ADRA1D	1.92739e-16	0.22185	1782	38527	-0.067567	0.189926	ADRA1D	cg09540961	ADRA1D	NM_000678	1stExon	Island	high-CpG:4177519-4177943					1	ADRA1D	NM_000678	1stExon			146
1783	cg21543589	COX4I2	COX4I2	1.92739e-16	0.14805	1783	84253	-0.079471	0.122973	COX4I2	cg21543589	COX4I2	NM_032609	TSS200	Island							COX4I2	NM_032609	TSS200			84701
1784	cg13683040	PAX5	PAX5	1.97175e-16	0.1572	1784	54255	-0.227217	8.14054e-06	PAX5	cg13683040	PAX5	NM_016734	TSS1500	Island		DMR	1			1	PAX5	NM_016734	TSS1500	1	sanger	5079
1785	cg26848718	WT1	WT1	1.97175e-16	0.215	1785	104274	0.02878	0.576981	WT1	cg26848718	WT1;WT1;WT1;WT1	NM_024425;NM_024426;NM_000378;NM_024424	Body;Body;Body;Body	Island							WT1	NM_024425	Body	1	miscellaneous	7490
1786	cg07230107	CNIH3	CNIH3	1.98615e-16	0.2464	1786	29226	0.046259	0.369783	CNIH3	cg07230107	CNIH3;CNIH3	NM_152495;NM_152495	1stExon;5'UTR	Island		DMR				1	CNIH3	NM_152495	1stExon			149111
1787	cg26034516	LOC283999	LOC283999	2.0011e-16	0.31535	1787	100935	0	1		cg26034516	LOC283999	NM_001145529	Body	Island				17:76227564-76228866	Unclassified_Cell_type_specific	1	LOC283999	NM_001145529	Body
1788	cg04407470	NR2E1	NR2E1	2.03077e-16	0.522	1788	17808	-0.043541	0.398591	NR2E1	cg04407470	NR2E1	NM_003269	Body	Island		DMR	1				NR2E1	NM_003269	Body			7101
1789	cg24954895	PCDHGA8,PCDHGA10,PCDHGA11,PCDHGB3,PCDHGB2,PCDHGB1,PCDHGA9,PCDHGB7,PCDHGB6,PCDHGB5,PCDHGB4,PCDHGA2,PCDHGA3,PCDHGA1,PCDHGA6,PCDHGA7,PCDHGA4,PCDHGA5	PCDHGA8	2.03077e-16	0.1982	1789	97018	0.175295	0.000618474	PCDHGA8	cg24954895	PCDHGA4;PCDHGA9;PCDHGA1;PCDHGB1;PCDHGB6;PCDHGA11;PCDHGA11;PCDHGA11;PCDHGB3;PCDHGA11;PCDHGB7;PCDHGA6;PCDHGA8;PCDHGA11;PCDHGA10;PCDHGA5;PCDHGB4;PCDHGA3;PCDHGA11;PCDHGA2;PCDHGA7;PCDHGB2;PCDHGB5	NM_018917;NM_018921;NM_018912;NM_018922;NM_018926;NM_032091;NM_032092;NM_018914;NM_018924;NM_018914;NM_018927;NM_018919;NM_032088;NM_032091;NM_018913;NM_018918;NM_003736;NM_018916;NM_032092;NM_018915;NM_018920;NM_018923;NM_018925	Body;Body;Body;Body;Body;5'UTR;5'UTR;5'UTR;Body;1stExon;Body;Body;Body;1stExon;Body;Body;Body;Body;1stExon;Body;Body;Body;Body	Island				5:140800268-140801087	NonGene_Associated	1	PCDHGA4	NM_018917	Body			9708
1790	cg03260566	SLIT2	SLIT2	2.04368e-16	0.22405	1790	13035	-0.316533	3.04725e-10	SLIT2	cg03260566	SLIT2	NM_004787	Body	Island							SLIT2	NM_004787	Body	1		9353
1791	cg09578475	ZNF177	ZNF177	2.04368e-16	0.1344	1791	38671	0.183673	0.000330974	ZNF177	cg09578475	ZNF177	NM_003451	TSS200	Island							ZNF177	NM_003451	TSS200			7730
1792	cg25806701	LRAT	LRAT	2.04368e-16	0.1943	1792	100125	0.125527	0.0146015	LRAT	cg25806701	LRAT	NM_004744	TSS1500	Island							LRAT	NM_004744	TSS1500			9227
1793	cg05462543	EN2	EN2	2.05875e-16	0.21205	1793	22062	-0.14385	0.00507733	EN2	cg05462543	EN2	NM_001427	1stExon	Island		DMR					EN2	NM_001427	1stExon			2020
1794	cg07224726	LVRN	LVRN	2.07401e-16	0.3322	1794	29204	0	1		cg07224726	LVRN	NM_173800	1stExon	Island			1				LVRN	NM_173800	1stExon
1795	cg24396691	SLC30A10	SLC30A10	2.08924e-16	0.2303	1795	94829	-0.109793	0.0328423	SLC30A10	cg24396691	SLC30A10	NM_018713	1stExon	Island	high-CpG:218168163-218168719	DMR				1	SLC30A10	NM_018713	1stExon			55532
1796	cg02676375	TLX3	TLX3	2.11805e-16	0.09285	1796	10620	-0.064576	0.210334	TLX3	cg02676375	TLX3	NM_021025	TSS200	Island							TLX3	NM_021025	TSS200		humanlymph	30012
1797	cg06983174	XKR4	XKR4	2.11805e-16	0.27785	1797	28100	-0.040208	0.435714	XKR4	cg06983174	XKR4	NM_052898	Body			DMR	1				XKR4	NM_052898	Body			114786
1798	cg10821050	SHH	SHH	2.11805e-16	0.22075	1798	43492	0.190251	0.000198687	SHH	cg10821050	SHH	NM_000193	Body	N_Shore							SHH	NM_000193	Body		atlas	6469
1799	cg23449696	ZIC1	ZIC1	2.11805e-16	0.12475	1799	91126	-0.133611	0.00930161	ZIC1	cg23449696	ZIC1	NM_003412	TSS1500	N_Shore		RDMR					ZIC1	NM_003412	TSS1500	1		7545
1800	cg15885337	OPCML	OPCML	2.13351e-16	0.2459	1800	63367	0.00094	0.98546	OPCML	cg15885337	OPCML;OPCML	NM_002545;NM_001012393	TSS1500;Body	Island						1	OPCML	NM_002545	TSS1500	1	atlas	4978
1801	cg10387551	KCNA4	KCNA4	2.18408e-16	0.24585	1801	41794	0.00851	0.869023	KCNA4	cg10387551	KCNA4	NM_002233	TSS200	Island						1	KCNA4	NM_002233	TSS200			3739
1802	cg09815793	POU3F4	POU3F4	2.21776e-16	0.1657	1802	39536	-0.107732	0.0362854	POU3F4	cg09815793	POU3F4	NM_000307	TSS200	N_Shore							POU3F4	NM_000307	TSS200			5456
1803	cg17988460	NKX6-2	NKX6-2	2.23299e-16	0.2758	1803	71405	0.066905	0.19431	NKX6-2	cg17988460	NKX6-2	NM_177400	TSS1500	Island				10:134600056-134601531	Unclassified_Cell_type_specific		NKX6-2	NM_177400	TSS1500			84504
1804	cg24820783	GAD2	GAD2	2.25005e-16	0.25405	1804	96466	0.005318	0.917921	GAD2	cg24820783	GAD2;GAD2	NM_000818;NM_001134366	TSS1500;TSS1500	Island		DMR				1	GAD2	NM_000818	TSS1500			2572
1805	cg20568196	TBX21	TBX21	2.28348e-16	0.40435	1805	80888	0.067899	0.187756	TBX21	cg20568196	TBX21	NM_013351	1stExon	Island		DMR	1			1	TBX21	NM_013351	1stExon		cis	30009
1806	cg14811102	ONECUT1	ONECUT1	2.30229e-16	0.08735	1806	59375	0.157841	0.00208443	ONECUT1	cg14811102	ONECUT1	NM_004498	Body	Island				15:53075539-53077455	Unclassified	1	ONECUT1	NM_004498	Body	1		3175
1807	cg00380985	TCEAL6	TCEAL6	2.31546e-16	0.1432	1807	1470	0.053525	0.2993	TCEAL6	cg00380985	TCEAL6	NM_001006938	5'UTR	N_Shore		DMR					TCEAL6	NM_001006938	5'UTR			158931
1808	cg23368787	ATP4A	ATP4A	2.31546e-16	0.0857	1808	90860	-0.266817	1.39353e-07	ATP4A	cg23368787	ATP4A	NM_000704	Body	Island				19:36048604-36049438	Unclassified	1	ATP4A	NM_000704	Body			495
1809	cg24446586	HOXA11AS,HOXA11	HOXA11AS	2.31546e-16	0.1117	1809	95048	-0.115109	0.0252205	HOXA11AS	cg24446586	HOXA11AS;HOXA11	NR_002795;NM_005523	Body;TSS1500	Island							HOXA11AS	NR_002795	Body
1810	cg25818402	ZNF273	ZNF273	2.31546e-16	0.1011	1810	100158	-0.037705	0.464843	ZNF273	cg25818402	ZNF273;ZNF273	NR_003099;NM_021148	TSS200;TSS200					7:64363324-64364441	NonGene_Associated		ZNF273	NR_003099	TSS200			10793
1811	cg02943604	PPAPDC1A	PPAPDC1A	2.34988e-16	0.21155	1811	11734	-0.069867	0.175248	PPAPDC1A	cg02943604	PPAPDC1A	NM_001030059	Body	Island		DMR				1	PPAPDC1A	NM_001030059	Body			196051
1812	cg13356896	BOLL	BOLL	2.34988e-16	0.49865	1812	52666	-0.074748	0.146924	BOLL	cg13356896	BOLL;BOLL	NM_197970;NM_033030	TSS200;TSS1500	Island		DMR		2:198650503-198651590	Unclassified_Cell_type_specific		BOLL	NM_197970	TSS200			66037
1813	cg02229993	FAM78B	FAM78B	2.40339e-16	0.29415	1813	8760	-0.010188	0.843487	FAM78B	cg02229993	FAM78B	NM_001017961	Body	Island		DMR		1:166134016-166134765	Unclassified	1	FAM78B	NM_001017961	Body			149297
1814	cg05922253	DGKK	DGKK	2.44101e-16	0.1666	1814	23808	-0.094728	0.0658038	DGKK	cg05922253	DGKK	NM_001013742	TSS1500	Island							DGKK	NM_001013742	TSS1500			139189
1815	cg17501823	SLC38A4	SLC38A4	2.44101e-16	0.24715	1815	69699	-0.092232	0.0732813	SLC38A4	cg17501823	SLC38A4;SLC38A4	NM_001143824;NM_018018	TSS200;TSS200								SLC38A4	NM_001143824	TSS200			55089
1816	cg27199820	GRM7	GRM7	2.45877e-16	0.34115	1816	105743	0.000617	0.990455	GRM7	cg27199820	GRM7;GRM7;GRM7;GRM7	NM_000844;NM_000844;NM_181874;NM_181874	1stExon;5'UTR;5'UTR;1stExon	Island	high-CpG:6877797-6878150	DMR					GRM7	NM_000844	1stExon			2917
1817	cg05870739	PCDHGA8,PCDHGA10,PCDHGA11,PCDHGB3,PCDHGB2,PCDHGB1,PCDHGA9,PCDHGB7,PCDHGB6,PCDHGB5,PCDHGB4,PCDHGA2,PCDHGA3,PCDHGA1,PCDHGA6,PCDHGA7,PCDHGA4,PCDHGA5	PCDHGA8	2.47588e-16	0.22765	1817	23605	0.08231	0.110107	PCDHGA8	cg05870739	PCDHGA4;PCDHGA9;PCDHGA1;PCDHGB1;PCDHGB6;PCDHGA11;PCDHGA11;PCDHGA11;PCDHGB3;PCDHGA11;PCDHGB7;PCDHGA6;PCDHGA8;PCDHGA11;PCDHGA10;PCDHGA5;PCDHGB4;PCDHGA3;PCDHGA11;PCDHGA2;PCDHGA7;PCDHGB2;PCDHGB5	NM_018917;NM_018921;NM_018912;NM_018922;NM_018926;NM_032091;NM_032092;NM_018914;NM_018924;NM_018914;NM_018927;NM_018919;NM_032088;NM_032091;NM_018913;NM_018918;NM_003736;NM_018916;NM_032092;NM_018915;NM_018920;NM_018923;NM_018925	Body;Body;Body;Body;Body;5'UTR;5'UTR;5'UTR;Body;1stExon;Body;Body;Body;1stExon;Body;Body;Body;Body;1stExon;Body;Body;Body;Body	N_Shore				5:140800268-140801087	NonGene_Associated	1	PCDHGA4	NM_018917	Body			9708
1818	cg14546076	HLA-G	HLA-G	2.47588e-16	0.10615	1818	58267	-0.125423	0.0146844	HLA-G	cg14546076	HLA-G	NM_002127	Body	Island							HLA-G	NM_002127	Body			3135
1819	cg25662926	ZFHX4,LOC100192378	ZFHX4	2.49427e-16	0.2863	1819	99596	-0.107379	0.0369051	ZFHX4	cg25662926	ZFHX4;LOC100192378	NM_024721;NR_024360	5'UTR;Body	S_Shore		CDMR					ZFHX4	NM_024721	5'UTR			79776
1820	cg21240523	CIZ1,DNM1	CIZ1	2.51138e-16	0.0923	1820	83288	0.092953	0.0710532	CIZ1	cg21240523	CIZ1;DNM1;DNM1;CIZ1	NM_012127;NM_001005336;NM_004408;NM_001131015	5'UTR;1stExon;1stExon;5'UTR	Island							CIZ1	NM_012127	5'UTR	1		25792
1821	cg21773872	CRHR2	CRHR2	2.51138e-16	0.4378	1821	85031	0.015478	0.764221	CRHR2	cg21773872	CRHR2	NM_001883	TSS200	Island				7:30721628-30722656	Unclassified		CRHR2	NM_001883	TSS200			1395
1822	cg11445109	CYP2E1	CYP2E1	2.52962e-16	0.20665	1822	45822	0.149673	0.00353654	CYP2E1	cg11445109	CYP2E1	NM_000773	Body	S_Shore							CYP2E1	NM_000773	Body			1571
1823	cg06369522	KLK4	KLK4	2.54711e-16	0.2155	1823	25493	-0.020439	0.692026	KLK4	cg06369522	KLK4	NM_004917	Body	S_Shore			1	19:51412612-51412658	Unclassified_Cell_type_specific	1	KLK4	NM_004917	Body		atlas	9622
1824	cg26564040	PTGS2	PTGS2	2.54711e-16	0.3708	1824	103111	-0.103499	0.0443256	PTGS2	cg26564040	PTGS2	NM_000963	TSS1500	Island				1:186648912-186649925	Unclassified	1	PTGS2	NM_000963	TSS1500		atlas	5743
1825	cg09772661	CLEC4G	CLEC4G	2.56325e-16	0.29525	1825	39344	-0.026874	0.602466	CLEC4G	cg09772661	CLEC4G	NM_198492	Body	Island		DMR	1	19:7793963-7795412	Unclassified_Cell_type_specific		CLEC4G	NM_198492	Body			339390
1826	cg18905461	NID2	NID2	2.56325e-16	0.2936	1826	74955	-0.039447	0.444456	NID2	cg18905461	NID2	NM_007361	Body	Island	high-CpG:51604343-51604348						NID2	NM_007361	Body			22795
1827	cg19729116	BTN1A1	BTN1A1	2.56325e-16	0.322	1827	77905	-0.10375	0.0438103	BTN1A1	cg19729116	BTN1A1	NM_001732	Body	Island			1	6:26501718-26502224	Unclassified_Cell_type_specific		BTN1A1	NM_001732	Body			696
1828	cg18904224	ESX1	ESX1	2.58197e-16	0.157	1828	74953	-0.104478	0.042344	ESX1	cg18904224	ESX1	NM_153448	TSS200	Island		DMR	1				ESX1	NM_153448	TSS200			80712
1829	cg00553149	STAG3,GPC2	STAG3	2.59979e-16	0.16795	1829	2186	-0.120229	0.0193734	STAG3	cg00553149	STAG3;STAG3;GPC2	NM_012447;NM_012447;NM_152742	1stExon;5'UTR;TSS1500	Island	high-CpG:99613314-99613542			7:99774737-99775599	Promoter_Associated		STAG3	NM_012447	1stExon			10734
1830	cg16404371	SLC2A14	SLC2A14	2.59979e-16	0.326	1830	65335	-0.052945	0.304574	SLC2A14	cg16404371	SLC2A14	NM_153449	TSS200	Island							SLC2A14	NM_153449	TSS200			144195
1831	cg21158633	UNCX	UNCX	2.61899e-16	0.41895	1831	82937	-0.041299	0.423349	UNCX	cg21158633	UNCX	NM_001080461	TSS200	Island	high-CpG:1238999-1239079						UNCX	NM_001080461	TSS200			340260
1832	cg12122597	KCNA4	KCNA4	2.65736e-16	0.2695	1832	48417	0.016733	0.745738	KCNA4	cg12122597	KCNA4	NM_002233	TSS1500	Island							KCNA4	NM_002233	TSS1500			3739
1833	cg23097402	DMRTA2	DMRTA2	2.65799e-16	0.19925	1833	89800	-0.050863	0.324011	DMRTA2	cg23097402	DMRTA2	NM_032110	3'UTR	Island							DMRTA2	NM_032110	3'UTR			63950
1834	cg18441661	VGLL2	VGLL2	2.67633e-16	0.10595	1834	73207	-0.042631	0.408532	VGLL2	cg18441661	VGLL2;VGLL2	NM_153453;NM_182645	TSS200;TSS200	Island		DMR				1	VGLL2	NM_153453	TSS200			245806
1835	cg04584301	PCSK2	PCSK2	2.71737e-16	0.31885	1835	18508	0.156436	0.0022869	PCSK2	cg04584301	PCSK2	NM_002594	Body	Island							PCSK2	NM_002594	Body			5126
1836	cg13658899	LHX3	LHX3	2.71737e-16	0.16775	1836	54118	0.086038	0.0948556	LHX3	cg13658899	LHX3;LHX3	NM_014564;NM_178138	Body;Body	Island				9:139094475-139094857	Unclassified_Cell_type_specific		LHX3	NM_014564	Body			8022
1837	cg00813890	TTYH1	TTYH1	2.7547e-16	0.3516	1837	3290	0.076645	0.136908	TTYH1	cg00813890	TTYH1;TTYH1	NM_020659;NM_001005367	Body;Body	N_Shore		DMR	1	19:54927173-54927485	Unclassified_Cell_type_specific		TTYH1	NM_020659	Body			57348
1838	cg02279670	POU4F1	POU4F1	2.7547e-16	0.35505	1838	8946	-0.087371	0.0898271	POU4F1	cg02279670	POU4F1	NM_006237	Body	Island		CDMR				1	POU4F1	NM_006237	Body		atlas	5457
1839	cg14714797	AHRR	AHRR	2.7547e-16	0.20995	1839	59012	0.073154	0.155764	AHRR	cg14714797	AHRR	NM_020731	Body	Island				5:343662-344611	Promoter_Associated_Cell_type_specific		AHRR	NM_020731	Body	1		57491
1840	cg18447772	HOXA9	HOXA9	2.7547e-16	0.3835	1840	73230	-0.453545	1.41223e-20	HOXA9	cg18447772	HOXA9	NM_152739	TSS200	Island		RDMR				1	HOXA9	NM_152739	TSS200		sanger	3205
1841	cg13420848	LHX9	LHX9	2.77526e-16	0.3066	1841	52954	0.091529	0.0755095	LHX9	cg13420848	LHX9;LHX9	NM_020204;NM_001014434	Body;Body	N_Shore		RDMR		1:197888544-197889094	Unclassified_Cell_type_specific		LHX9	NM_020204	Body			56956
1842	cg04633225	PDX1	PDX1	2.79396e-16	0.39825	1842	18705	-0.10902	0.0340993	PDX1	cg04633225	PDX1	NM_000209	TSS200	Island						1	PDX1	NM_000209	TSS200	1	atlas	3651
1843	cg22008625	SOX7	SOX7	2.79396e-16	0.3269	1843	85856	-0.155367	0.00245291	SOX7	cg22008625	SOX7	NM_031439	TSS1500	Island		DMR		8:10587262-10588608	Unclassified_Cell_type_specific		SOX7	NM_031439	TSS1500	1		83595
1844	cg10043253	SLC13A5	SLC13A5	2.81172e-16	0.30675	1844	40388	-0.170783	0.000856302	SLC13A5	cg10043253	SLC13A5;SLC13A5	NM_177550;NM_001143838	Body;Body	Island			1	17:6616304-6617302	Unclassified	1	SLC13A5	NM_177550	Body			284111
1845	cg21186449	FAM19A1	FAM19A1	2.81172e-16	0.18045	1845	83066	-0.087254	0.0902612	FAM19A1	cg21186449	FAM19A1	NM_213609	Body	S_Shore				3:68056607-68057357	Unclassified_Cell_type_specific		FAM19A1	NM_213609	Body			407738
1846	cg26894523	ZNF718	ZNF718	2.81172e-16	0.26135	1846	104481	0.014612	0.777057	ZNF718	cg26894523	ZNF718	NM_001039127	Body	Island							ZNF718	NM_001039127	Body			255403
1847	cg07745624	KCNIP4	KCNIP4	2.83098e-16	0.1949	1847	31286	-0.063451	0.218403	KCNIP4	cg07745624	KCNIP4	NM_147182	TSS1500	S_Shore		DMR				1	KCNIP4	NM_147182	TSS1500			80333
1848	cg23125492	PAX6	PAX6	2.83098e-16	0.282	1848	89902	0.012158	0.813738	PAX6	cg23125492	PAX6;PAX6;PAX6	NM_001604;NM_001127612;NM_000280	Body;Body;Body	Island							PAX6	NM_001604	Body	1	atlas	5080
1849	cg22274539	C12orf42	C12orf42	2.85176e-16	0.21285	1849	86813	0.045683	0.375777	C12orf42	cg22274539	C12orf42;C12orf42	NM_001099336;NM_198521	Body;Body	Island			1				C12orf42	NM_001099336	Body			374470
1850	cg22459630	LBXCOR1	LBXCOR1	2.87292e-16	0.3653	1850	87398	0.064034	0.214196	LBXCOR1	cg22459630	LBXCOR1	NM_001031807	Body	Island		DMR		15:68121014-68122332	Unclassified_Cell_type_specific		LBXCOR1	NM_001031807	Body
1851	cg03790988	DOK6	DOK6	2.89436e-16	0.2829	1851	15308	-0.108449	0.0350545	DOK6	cg03790988	DOK6	NM_152721	Body	Island							DOK6	NM_152721	Body			220164
1852	cg06563089	KCNC2	KCNC2	2.9371e-16	0.14515	1852	26251	-0.287207	1.30289e-08	KCNC2	cg06563089	KCNC2;KCNC2;KCNC2	NM_139137;NM_153748;NM_139136	Body;Body;Body	Island							KCNC2	NM_139137	Body			3747
1853	cg19961480	CNR1	CNR1	2.9371e-16	0.2441	1853	78832	-0.229124	6.79776e-06	CNR1	cg19961480	CNR1;CNR1;CNR1;CNR1	NM_016083;NM_001160259;NM_001160258;NM_001160226	TSS1500;TSS1500;TSS1500;TSS1500	Island		DMR					CNR1	NM_016083	TSS1500			1268
1854	cg23345500	MIAT	MIAT	2.95461e-16	0.1757	1854	90760	0.02332	0.651304	MIAT	cg23345500	MIAT	NR_003491	TSS1500	Island	high-CpG:25383212-25383392	DMR				1	MIAT	NR_003491	TSS1500
1855	cg24202123	STAC	STAC	2.95718e-16	0.35215	1855	94135	-0.04094	0.427398	STAC	cg24202123	STAC	NM_003149	TSS200	Island						1	STAC	NM_003149	TSS200			6769
1856	cg25806655	SEMA6B	SEMA6B	2.97895e-16	0.11815	1856	100124	0.159701	0.00184147	SEMA6B	cg25806655	SEMA6B	NM_032108	3'UTR	Island		DMR					SEMA6B	NM_032108	3'UTR			10501
1857	cg12011136	PAPOLB,RADIL	PAPOLB	3.00101e-16	0.14455	1857	47969	-0.072835	0.157581	PAPOLB	cg12011136	PAPOLB;RADIL	NM_020144;NM_018059	TSS200;Body	Island							PAPOLB	NM_020144	TSS200			56903
1858	cg08348496	HAPLN3	HAPLN3	3.02108e-16	0.14245	1858	33846	-0.051546	0.317542	HAPLN3	cg08348496	HAPLN3	NM_178232	5'UTR	Island				15:89437283-89439154	Promoter_Associated	1	HAPLN3	NM_178232	5'UTR			145864
1859	cg16399049	HS3ST2	HS3ST2	3.09398e-16	0.1153	1859	65300	-0.116755	0.0231935	HS3ST2	cg16399049	HS3ST2	NM_006043	TSS200	Island						1	HS3ST2	NM_006043	TSS200			9956
1860	cg19701540	NKX6-2	NKX6-2	3.14011e-16	0.37875	1860	77787	-0.017794	0.730211	NKX6-2	cg19701540	NKX6-2	NM_177400	TSS1500	Island				10:134600056-134601531	Unclassified_Cell_type_specific		NKX6-2	NM_177400	TSS1500			84504
1861	cg22052659	CSMD3	CSMD3	3.14011e-16	0.27485	1861	86024	-0.016026	0.756132	CSMD3	cg22052659	CSMD3;CSMD3	NM_052900;NM_198123	Body;Body	Island			1				CSMD3	NM_052900	Body		cangenes	114788
1862	cg13023623	OTX2	OTX2	3.16313e-16	0.15345	1862	51503	0.054924	0.286821	OTX2	cg13023623	OTX2	NM_021728	5'UTR	Island							OTX2	NM_021728	5'UTR		atlas	5015
1863	cg14135814	SRRM4	SRRM4	3.21016e-16	0.4055	1863	56347	-0.024693	0.632239	SRRM4	cg14135814	SRRM4	NM_194286	TSS200	Island							SRRM4	NM_194286	TSS200			84530
1864	cg14659346	ALPP	ALPP	3.21016e-16	0.3093	1864	58778	0.067145	0.192712	ALPP	cg14659346	ALPP	NM_001632	Body	Island							ALPP	NM_001632	Body			250
1865	cg02387803	ZIC4	ZIC4	3.23222e-16	0.2389	1865	9406	0.02741	0.595252	ZIC4	cg02387803	ZIC4;ZIC4;ZIC4	NM_032153;NM_001168378;NM_001168379	5'UTR;TSS1500;TSS200	N_Shelf							ZIC4	NM_032153	5'UTR			84107
1866	cg09258813	ADRB3	ADRB3	3.23222e-16	0.42685	1866	37408	0.029287	0.570275	ADRB3	cg09258813	ADRB3	NM_000025	1stExon	Island		DMR	1				ADRB3	NM_000025	1stExon			155
1867	cg02957057	NID1	NID1	3.25511e-16	0.2764	1867	11794	-0.119277	0.0203613	NID1	cg02957057	NID1	NM_002508	TSS200	Island	high-CpG:234294997-234295293	DMR		1:236227502-236228862	Unclassified	1	NID1	NM_002508	TSS200			4811
1868	cg13907049	ONECUT3	ONECUT3	3.27797e-16	0.32135	1868	55247	-0.079058	0.124938	ONECUT3	cg13907049	ONECUT3	NM_001080488	TSS200	Island							ONECUT3	NM_001080488	TSS200			390874
1869	cg20639400	COX6B2	COX6B2	3.27797e-16	0.3651	1869	81106	-0.153064	0.00284825	COX6B2	cg20639400	COX6B2	NM_144613	TSS200	Island				19:55864525-55866439	Unclassified		COX6B2	NM_144613	TSS200			125965
1870	cg10180406	PTGS2	PTGS2	3.30072e-16	0.25655	1870	40982	-0.128947	0.0121009	PTGS2	cg10180406	PTGS2	NM_000963	TSS1500	Island				1:186648912-186649925	Unclassified	1	PTGS2	NM_000963	TSS1500		atlas	5743
1871	cg24154839	GABRA4	GABRA4	3.30072e-16	0.11995	1871	93958	-0.187104	0.000254164	GABRA4	cg24154839	GABRA4	NM_000809	TSS200	Island		DMR					GABRA4	NM_000809	TSS200			2557
1872	cg09657963	HEPACAM	HEPACAM	3.32159e-16	0.33105	1872	38954	-0.1686	0.000999446	HEPACAM	cg09657963	HEPACAM	NM_152722	3'UTR	Island			1	11:124790438-124791655	Unclassified_Cell_type_specific	1	HEPACAM	NM_152722	3'UTR	1		220296
1873	cg12518410	SH3RF3,LOC100287216	SH3RF3	3.32159e-16	0.52015	1873	49791	-0.049228	0.339822	SH3RF3	cg12518410	LOC100287216;SH3RF3	NR_029193;NM_001099289	Body;TSS200	Island		DMR					LOC100287216	NR_029193	Body			344558
1874	cg23049458	L1TD1	L1TD1	3.32159e-16	0.22605	1874	89608	-0.122956	0.01677	L1TD1	cg23049458	L1TD1;L1TD1	NM_019079;NM_001164835	5'UTR;5'UTR	Island		RDMR					L1TD1	NM_019079	5'UTR			54596
1875	cg00065215	PAX7	PAX7	3.34442e-16	0.387	1875	303	0.25632	4.38201e-07	PAX7	cg00065215	PAX7;PAX7;PAX7	NM_013945;NM_002584;NM_001135254	Body;Body;Body	Island		DMR		1:18958095-18959618	Unclassified_Cell_type_specific		PAX7	NM_013945	Body		sanger	5081
1876	cg11207763	FGF19	FGF19	3.34442e-16	0.2974	1876	44884	0.11216	0.0292358	FGF19	cg11207763	FGF19	NM_005117	Body	N_Shore				11:69517469-69517642	Unclassified_Cell_type_specific		FGF19	NM_005117	Body			9965
1877	cg01961447	GALR3	GALR3	3.367e-16	0.2484	1877	7702	0.04079	0.429091	GALR3	cg01961447	GALR3	NM_003614	Body	Island		DMR		22:38220661-38221260	Unclassified_Cell_type_specific	1	GALR3	NM_003614	Body			8484
1878	cg21646598	ADAMTS5	ADAMTS5	3.367e-16	0.4333	1878	84642	-0.108442	0.0350669	ADAMTS5	cg21646598	ADAMTS5	NM_007038	TSS1500	Island		CDMR				1	ADAMTS5	NM_007038	TSS1500			11096
1879	cg04402007	UNC5D	UNC5D	3.38848e-16	0.3332	1879	17786	-0.025904	0.615628	UNC5D	cg04402007	UNC5D	NM_080872	Body	Island							UNC5D	NM_080872	Body	1		137970
1880	cg14196225	HOPX	HOPX	3.38848e-16	0.267	1880	56652	0.014231	0.782721	HOPX	cg14196225	HOPX;HOPX;HOPX;HOPX;HOPX	NM_139212;NM_032495;NM_001145460;NM_001145459;NM_139211	5'UTR;Body;Body;TSS200;TSS200	S_Shore				4:57521411-57523249	Unclassified	1	HOPX	NM_139212	5'UTR	1		84525
1881	cg17866667	CACNG8	CACNG8	3.38848e-16	0.253	1881	70969	-0.095656	0.0631874	CACNG8	cg17866667	CACNG8	NM_031895	TSS1500	N_Shore							CACNG8	NM_031895	TSS1500			59283
1882	cg09234616	WT1	WT1	3.43702e-16	0.2378	1882	37290	0.111499	0.0302067	WT1	cg09234616	WT1;WT1;WT1;WT1	NM_024425;NM_024426;NM_000378;NM_024424	Body;Body;Body;Body	Island							WT1	NM_024425	Body	1	miscellaneous	7490
1883	cg09799983	CYP1B1	CYP1B1	3.43702e-16	0.27035	1883	39469	-0.096776	0.0601453	CYP1B1	cg09799983	CYP1B1	NM_000104	Body	Island							CYP1B1	NM_000104	Body			1545
1884	cg20056542	ONECUT1	ONECUT1	3.43702e-16	0.30675	1884	79188	0.253791	5.73226e-07	ONECUT1	cg20056542	ONECUT1	NM_004498	TSS1500	Island		RDMR	1	15:53082388-53083927	Promoter_Associated	1	ONECUT1	NM_004498	TSS1500	1		3175
1885	cg08054244	KCNK10	KCNK10	3.46182e-16	0.3064	1885	32545	-0.162696	0.00150425	KCNK10	cg08054244	KCNK10;KCNK10;KCNK10	NM_138317;NM_021161;NM_138317	1stExon;Body;5'UTR	N_Shore	high-CpG:87859294-87859371	DMR	1			1	KCNK10	NM_138317	1stExon			54207
1886	cg27109600	FLJ32063	FLJ32063	3.48761e-16	0.2	1886	105368	0	1		cg27109600	FLJ32063	NR_026830	TSS1500	N_Shore		RDMR		2:200331821-200332652	Unclassified_Cell_type_specific		FLJ32063	NR_026830	TSS1500
1887	cg16043651	ZNF536	ZNF536	3.51355e-16	0.2691	1887	63993	-0.069885	0.17514	ZNF536	cg16043651	ZNF536	NM_014717	5'UTR	N_Shore		RDMR					ZNF536	NM_014717	5'UTR			9745
1888	cg02746725	HOXD1	HOXD1	3.53195e-16	0.25855	1888	10936	0.023845	0.64399	HOXD1	cg02746725	HOXD1	NM_024501	Body	Island		RDMR				1	HOXD1	NM_024501	Body			3231
1889	cg03572772	PCDHB15	PCDHB15	3.53195e-16	0.4071	1889	14368	0.068818	0.181834	PCDHB15	cg03572772	PCDHB15	NM_018935	TSS1500	N_Shore		RDMR					PCDHB15	NM_018935	TSS1500		cangenes	56121
1890	cg06329574	FGF3	FGF3	3.53195e-16	0.25935	1890	25339	0.044323	0.390173	FGF3	cg06329574	FGF3	NM_005247	TSS200	Island							FGF3	NM_005247	TSS200		miscellaneous	2248
1891	cg08620044	LOC645323	LOC645323	3.53195e-16	0.25235	1891	34938	0	1		cg08620044	LOC645323	NR_015436	TSS1500	Island		DMR					LOC645323	NR_015436	TSS1500
1892	cg15049968	ST8SIA5	ST8SIA5	3.53195e-16	0.3232	1892	60303	0.108724	0.0345915	ST8SIA5	cg15049968	ST8SIA5	NM_013305	TSS1500	Island		DMR					ST8SIA5	NM_013305	TSS1500			29906
1893	cg03707183	PAPOLB,RADIL	PAPOLB	3.55783e-16	0.1171	1893	14931	-0.150613	0.00333199	PAPOLB	cg03707183	PAPOLB;RADIL;PAPOLB	NM_020144;NM_018059;NM_020144	5'UTR;Body;1stExon	Island				7:4900937-4901618	Unclassified_Cell_type_specific		PAPOLB	NM_020144	5'UTR			56903
1894	cg05295557	NKX2-1	NKX2-1	3.58438e-16	0.2648	1894	21403	0.024621	0.633232	NKX2-1	cg05295557	NKX2-1;NKX2-1	NM_001079668;NM_003317	Body;1stExon	Island							NKX2-1	NM_001079668	Body		sanger	7080
1895	cg08526991	SOX11	SOX11	3.60888e-16	0.2341	1895	34600	-0.079926	0.120836	SOX11	cg08526991	SOX11	NM_003108	TSS1500	Island							SOX11	NM_003108	TSS1500	1	atlas	6664
1896	cg22614239	ZIC4	ZIC4	3.60888e-16	0.2372	1896	87916	-0.002831	0.956249	ZIC4	cg22614239	ZIC4;ZIC4;ZIC4;ZIC4;ZIC4	NM_032153;NR_033119;NM_001168379;NR_033118;NM_001168378	3'UTR;Body;3'UTR;Body;3'UTR	N_Shelf		RDMR					ZIC4	NM_032153	3'UTR			84107
1897	cg06916239	CCDC140,PAX3	CCDC140	3.63364e-16	0.2796	1897	27793	-0.131706	0.0103669	CCDC140	cg06916239	PAX3;PAX3;PAX3;CCDC140;CCDC140;PAX3;PAX3;PAX3;PAX3;PAX3	NM_181458;NM_013942;NM_181457;NM_153038;NM_153038;NM_181461;NM_000438;NM_181460;NM_181459;NM_001127366	Body;Body;Body;5'UTR;1stExon;Body;Body;Body;Body;Body	N_Shore		RDMR					PAX3	NM_181458	Body			151278
1898	cg16439198	CYP1B1	CYP1B1	3.63364e-16	0.29155	1898	65515	-0.056193	0.275823	CYP1B1	cg16439198	CYP1B1	NM_000104	5'UTR	Island				2:38302667-38303158	Unclassified_Cell_type_specific		CYP1B1	NM_000104	5'UTR			1545
1899	cg04342092	ZIK1	ZIK1	3.65738e-16	0.27785	1899	17514	-0.637924	1.40972e-44	ZIK1	cg04342092	ZIK1	NM_001010879	TSS200	Island				19:58094927-58095843	Unclassified	1	ZIK1	NM_001010879	TSS200			284307
1900	cg18035255	OTP	OTP	3.65754e-16	0.1823	1900	71603	0.181172	0.000400031	OTP	cg18035255	OTP	NM_032109	Body	Island		DMR		5:76932319-76933735	Unclassified_Cell_type_specific		OTP	NM_032109	Body			23440
1901	cg07566169	HOXD11	HOXD11	3.71458e-16	0.2478	1901	30536	0.01749	0.734655	HOXD11	cg07566169	HOXD11	NM_021192	Body	Island				2:176973686-176973830	Unclassified_Cell_type_specific		HOXD11	NM_021192	Body		sanger	3237
1902	cg27579953	LOC283392,TRHDE	LOC283392	3.73797e-16	0.18615	1902	107333	0	1		cg27579953	LOC283392;TRHDE;LOC283392	NR_026837;NM_013381;NR_026836	Body;1stExon;Body	Island		DMR				1	LOC283392	NR_026837	Body
1903	cg02224864	OPCML	OPCML	3.76376e-16	0.3963	1903	8737	0.075715	0.141749	OPCML	cg02224864	OPCML	NM_001012393	Body	S_Shore		DMR				1	OPCML	NM_001012393	Body	1	atlas	4978
1904	cg03063639	TM6SF1	TM6SF1	3.76376e-16	0.5832	1904	12238	-0.011203	0.828133	TM6SF1	cg03063639	TM6SF1;TM6SF1;TM6SF1;TM6SF1	NM_001144903;NM_001144903;NM_023003;NM_023003	5'UTR;1stExon;1stExon;5'UTR	Island	high-CpG:81567383-81567438			15:83775977-83776772	Unclassified_Cell_type_specific	1	TM6SF1	NM_001144903	5'UTR			53346
1905	cg22983083	ADAMTS10	ADAMTS10	3.76376e-16	0.23195	1905	89338	-0.07759	0.132119	ADAMTS10	cg22983083	ADAMTS10	NM_030957	Body	Island		DMR	1	19:8656682-8658028	Promoter_Associated_Cell_type_specific	1	ADAMTS10	NM_030957	Body			81794
1906	cg27138951	MIR663	MIR663	3.76376e-16	0.1898	1906	105496	0	1		cg27138951	MIR663	NR_030386	TSS200	Island				20:26188575-26189483	Unclassified		MIR663	NR_030386	TSS200
1907	cg11835068	AJAP1	AJAP1	3.79137e-16	0.2876	1907	47278	-0.124299	0.0156045	AJAP1	cg11835068	AJAP1;AJAP1	NM_018836;NM_001042478	TSS200;TSS200	Island							AJAP1	NM_018836	TSS200	1		55966
1908	cg12317601	EMX2OS,EMX2	EMX2OS	3.81919e-16	0.2645	1908	49107	-0.183601	0.000332795	EMX2OS	cg12317601	EMX2;EMX2OS;EMX2	NM_004098;NR_002791;NM_001165924	TSS200;Body;TSS200	Island		DMR					EMX2	NM_004098	TSS200
1909	cg02300154	WBSCR17	WBSCR17	3.84545e-16	0.3027	1909	9051	-0.204716	6.08497e-05	WBSCR17	cg02300154	WBSCR17	NM_022479	TSS1500	Island	high-CpG:70234232-70235284	DMR				1	WBSCR17	NM_022479	TSS1500			64409
1910	cg19304150	SYT6	SYT6	3.84545e-16	0.21735	1910	76265	-0.050159	0.330758	SYT6	cg19304150	SYT6;SYT6	NM_205848;NM_205848	5'UTR;1stExon	Island			1	1:114695155-114696351	Unclassified_Cell_type_specific		SYT6	NM_205848	5'UTR			148281
1911	cg02165099	FLRT2	FLRT2	3.87408e-16	0.2519	1911	8549	-0.098314	0.0561654	FLRT2	cg02165099	FLRT2	NM_013231	5'UTR	Island	high-CpG:85069217-85070041					1	FLRT2	NM_013231	5'UTR			23768
1912	cg06648277	NKX6-2	NKX6-2	3.9004e-16	0.3453	1912	26609	0.025716	0.6182	NKX6-2	cg06648277	NKX6-2	NM_177400	TSS1500	Island		DMR		10:134600056-134601531	Unclassified_Cell_type_specific		NKX6-2	NM_177400	TSS1500			84504
1913	cg11005628	PCDHB12	PCDHB12	3.9004e-16	0.117	1913	44171	-0.037232	0.470458	PCDHB12	cg11005628	PCDHB12	NM_018932	1stExon	Island							PCDHB12	NM_018932	1stExon			56124
1914	cg07028914	TBX18	TBX18	3.92922e-16	0.1359	1914	28307	-0.153382	0.00279051	TBX18	cg07028914	TBX18	NM_001080508	TSS200	Island		DMR				1	TBX18	NM_001080508	TSS200			9096
1915	cg06091013	FBXO39	FBXO39	3.95804e-16	0.34045	1915	24500	0.033702	0.513589	FBXO39	cg06091013	FBXO39	NM_153230	TSS200	Island			1				FBXO39	NM_153230	TSS200			162517
1916	cg04968806	SLC6A5	SLC6A5	4.01476e-16	0.15005	1916	20030	-0.013804	0.789087	SLC6A5	cg04968806	SLC6A5	NM_004211	Body	S_Shelf		RDMR					SLC6A5	NM_004211	Body			9152
1917	cg14613271	SLC5A7	SLC5A7	4.01476e-16	0.3628	1917	58597	-0.01436	0.780791	SLC5A7	cg14613271	SLC5A7	NM_021815	TSS200	Island		DMR					SLC5A7	NM_021815	TSS200			60482
1918	cg27663938	C12orf42	C12orf42	4.01476e-16	0.2634	1918	107627	-0.01684	0.744156	C12orf42	cg27663938	C12orf42;C12orf42	NM_001099336;NM_198521	Body;Body	Island							C12orf42	NM_001099336	Body			374470
1919	cg15110403	ANKLE1	ANKLE1	4.04392e-16	0.3365	1919	60527	0.01946	0.706084	ANKLE1	cg15110403	ANKLE1	NM_152363	Body	Island			1	19:17392294-17394214	Promoter_Associated		ANKLE1	NM_152363	Body			126549
1920	cg04206351	LOC440040	LOC440040	4.072e-16	0.2159	1920	16939	0	1		cg04206351	LOC440040	NR_027044	Body								LOC440040	NR_027044	Body
1921	cg19764599	LHX8	LHX8	4.072e-16	0.2148	1921	78082	0.063173	0.220431	LHX8	cg19764599	LHX8	NM_001001933	Body	Island		DMR					LHX8	NM_001001933	Body			431707
1922	cg03168582	DMRT1	DMRT1	4.13033e-16	0.1944	1922	12679	0.114252	0.0263354	DMRT1	cg03168582	DMRT1	NM_021951	1stExon	Island		DMR	1	9:841788-842034	Unclassified_Cell_type_specific		DMRT1	NM_021951	1stExon			1761
1923	cg10957242	STOX2	STOX2	4.16222e-16	0.22115	1923	43992	-0.144292	0.00494195	STOX2	cg10957242	STOX2	NM_020225	TSS1500	Island		DMR				1	STOX2	NM_020225	TSS1500			56977
1924	cg15547669	CPXM1	CPXM1	4.16222e-16	0.3398	1924	62031	0.037485	0.467453	CPXM1	cg15547669	CPXM1	NM_019609	1stExon	Island		DMR		20:2780246-2781714	Unclassified	1	CPXM1	NM_019609	1stExon			56265
1925	cg24794347	SV2C	SV2C	4.1903e-16	0.1587	1925	96370	0.028992	0.574166	SV2C	cg24794347	SV2C	NM_014979	TSS1500	Island		DMR					SV2C	NM_014979	TSS1500			22987
1926	cg12250896	DPYSL4	DPYSL4	4.2241e-16	0.37365	1926	48882	-0.222144	1.30508e-05	DPYSL4	cg12250896	DPYSL4	NM_006426	Body	Island		DMR					DPYSL4	NM_006426	Body			10570
1927	cg02855409	CCDC63	CCDC63	4.25437e-16	0.35215	1927	11356	0.073643	0.153012	CCDC63	cg02855409	CCDC63	NM_152591	TSS200			DMR		12:111283927-111285143	Unclassified	1	CCDC63	NM_152591	TSS200			160762
1928	cg11281641	GAD1	GAD1	4.28647e-16	0.43705	1928	45214	-0.188643	0.000225439	GAD1	cg11281641	GAD1;GAD1	NM_000817;NM_013445	5'UTR;5'UTR	Island		DMR		2:171674748-171675160	Unclassified_Cell_type_specific		GAD1	NM_000817	5'UTR			2571
1929	cg25887069	GALR3	GALR3	4.38671e-16	0.31475	1929	100358	0.098412	0.0559202	GALR3	cg25887069	GALR3	NM_003614	Body	Island		DMR		22:38220661-38221260	Unclassified_Cell_type_specific	1	GALR3	NM_003614	Body			8484
1930	cg25013011	TMEM132D	TMEM132D	4.41843e-16	0.3605	1930	97224	-0.030246	0.557712	TMEM132D	cg25013011	TMEM132D	NM_133448	TSS1500	Island							TMEM132D	NM_133448	TSS1500			121256
1931	cg08997628	SOX21	SOX21	4.45128e-16	0.28225	1931	36415	-0.054484	0.290713	SOX21	cg08997628	SOX21	NM_007084	1stExon	Island	high-CpG:94161674-94161850			13:95363400-95363872	Unclassified_Cell_type_specific		SOX21	NM_007084	1stExon			11166
1932	cg07055504	EOMES	EOMES	4.47699e-16	0.08565	1932	28412	0.037201	0.470828	EOMES	cg07055504	EOMES	NM_005442	TSS200	Island				3:27763677-27764010	Unclassified	1	EOMES	NM_005442	TSS200			8320
1933	cg01891172	KLHL34	KLHL34	4.51052e-16	0.16675	1933	7395	-0.091903	0.0743154	KLHL34	cg01891172	KLHL34	NM_153270	TSS200	Island		DMR		X:21675247-21677063	Unclassified_Cell_type_specific		KLHL34	NM_153270	TSS200			257240
1934	cg06905692	ALK	ALK	4.51052e-16	0.2109	1934	27740	-0.078563	0.127324	ALK	cg06905692	ALK;ALK	NM_004304;NM_004304	5'UTR;1stExon	Island		DMR		2:30144312-30146399	Unclassified		ALK	NM_004304	5'UTR		sanger	238
1935	cg08561856	LYPD5	LYPD5	4.51052e-16	0.2602	1935	34718	-0.072755	0.158037	LYPD5	cg08561856	LYPD5	NM_182573	TSS200	Island				19:44324907-44325053	Unclassified		LYPD5	NM_182573	TSS200			284348
1936	cg13663300	GAS2	GAS2	4.51052e-16	0.29315	1936	54139	-0.018599	0.718517	GAS2	cg13663300	GAS2;GAS2	NM_177553;NM_001143830	TSS1500;5'UTR	Island		DMR	1				GAS2	NM_177553	TSS1500			2620
1937	cg02908900	MEOX2	MEOX2	4.54356e-16	0.26315	1937	11574	-0.007894	0.878424	MEOX2	cg02908900	MEOX2	NM_005924	TSS1500			DMR	1				MEOX2	NM_005924	TSS1500			4223
1938	cg06022664	MIR548H4	MIR548H4	4.6108e-16	0.316	1938	24248	0	1		cg06022664	MIR548H4	NR_031680	Body			DMR		15:69136283-69136603	Unclassified_Cell_type_specific		MIR548H4	NR_031680	Body
1939	cg24881205	SP8	SP8	4.6108e-16	0.19485	1939	96732	-0.038911	0.450671	SP8	cg24881205	SP8;SP8	NM_198956;NM_182700	5'UTR;Body	S_Shore				7:20825230-20826620	Unclassified_Cell_type_specific		SP8	NM_198956	5'UTR			221833
1940	cg03631455	PCDHB13	PCDHB13	4.64475e-16	0.1353	1940	14623	-0.003471	0.94637	PCDHB13	cg03631455	PCDHB13	NM_018933	1stExon	Island							PCDHB13	NM_018933	1stExon			56123
1941	cg21272465	LOC643387,LOC151174	LOC643387	4.67642e-16	0.3459	1941	83377	0	1		cg21272465	LOC151174;LOC643387;LOC151174	NR_026926;NR_026923;NR_026925	Body;TSS200;Body	Island	high-CpG:238804953-238805106			2:239139148-239140591	Unclassified_Cell_type_specific	1	LOC151174	NR_026926	Body
1942	cg24134219	SV2C	SV2C	4.67642e-16	0.16095	1942	93858	0.056371	0.274298	SV2C	cg24134219	SV2C	NM_014979	TSS1500	Island		DMR					SV2C	NM_014979	TSS1500			22987
1943	cg02337825	BTNL9	BTNL9	4.7447e-16	0.278	1943	9206	0.122933	0.0167909	BTNL9	cg02337825	BTNL9	NM_152547	Body	S_Shore				5:180479521-180481269	Unclassified	1	BTNL9	NM_152547	Body			153579
1944	cg22374861	PTPRO	PTPRO	4.7447e-16	0.3024	1944	87134	-0.062578	0.224818	PTPRO	cg22374861	PTPRO;PTPRO	NM_030667;NM_002848	TSS200;TSS200	Island							PTPRO	NM_030667	TSS200			5800
1945	cg01031101	NKAPL	NKAPL	4.78092e-16	0.1886	1945	4159	-0.430177	1.8529e-18	NKAPL	cg01031101	NKAPL	NM_001007531	TSS200	Island	high-CpG:28335047-28335084			6:28226863-28227240	Promoter_Associated_Cell_type_specific		NKAPL	NM_001007531	TSS200			222698
1946	cg06010588	UNC5D	UNC5D	4.8538e-16	0.33535	1946	24222	-0.07138	0.166068	UNC5D	cg06010588	UNC5D	NM_080872	TSS200	Island		DMR					UNC5D	NM_080872	TSS200	1		137970
1947	cg10059660	KCTD8	KCTD8	4.88894e-16	0.3156	1947	40452	-0.14697	0.00418944	KCTD8	cg10059660	KCTD8	NM_198353	1stExon	Island		DMR	1				KCTD8	NM_198353	1stExon			386617
1948	cg01454215	UCN	UCN	5.0428e-16	0.29125	1948	5752	0.354354	1.26339e-12	UCN	cg01454215	UCN	NM_003353	3'UTR	Island			1				UCN	NM_003353	3'UTR			7349
1949	cg03706273	NLGN4Y	NLGN4Y	5.07203e-16	0.40385	1949	14929	-0.055313	0.283418	NLGN4Y	cg03706273	NLGN4Y;NLGN4Y;NLGN4Y;NLGN4Y	NM_014893;NR_028318;NM_014893;NR_028319	1stExon;Body;5'UTR;TSS1500	Island							NLGN4Y	NM_014893	1stExon			22829
1950	cg05783139	BOLL	BOLL	5.07203e-16	0.3022	1950	23274	-0.097281	0.0588152	BOLL	cg05783139	BOLL;BOLL	NM_197970;NM_033030	TSS200;TSS1500	Island		DMR		2:198650503-198651590	Unclassified_Cell_type_specific		BOLL	NM_197970	TSS200			66037
1951	cg17071639	FEZ1	FEZ1	5.07203e-16	0.30245	1951	68009	-0.102646	0.0461164	FEZ1	cg17071639	FEZ1;FEZ1	NM_005103;NM_022549	5'UTR;5'UTR	Island		DMR		11:125364549-125366440	Unclassified	1	FEZ1	NM_005103	5'UTR			9638
1952	cg17535595	PCDH8	PCDH8	5.07203e-16	0.4037	1952	69842	-0.010781	0.834513	PCDH8	cg17535595	PCDH8;PCDH8	NM_002590;NM_032949	TSS200;TSS200	Island			1			1	PCDH8	NM_002590	TSS200	1		5100
1953	cg23494140	EDNRB	EDNRB	5.10625e-16	0.18925	1953	91291	-0.017648	0.732341	EDNRB	cg23494140	EDNRB;EDNRB;EDNRB	NM_003991;NM_000115;NM_001122659	TSS1500;5'UTR;TSS1500	S_Shore		CDMR	1	13:78492285-78493698	Unclassified		EDNRB	NM_003991	TSS1500	1		1910
1954	cg24767131	ECEL1P2	ECEL1P2	5.14679e-16	0.1229	1954	96271	0	1		cg24767131	ECEL1P2	NR_028501	TSS200	Island							ECEL1P2	NR_028501	TSS200
1955	cg08699681	PRAP1	PRAP1	5.18221e-16	0.14905	1955	35235	-0.085948	0.0952036	PRAP1	cg08699681	PRAP1;PRAP1	NM_145202;NM_001145201	TSS200;TSS200							1	PRAP1	NM_145202	TSS200			118471
1956	cg13846270	DLEU7	DLEU7	5.18221e-16	0.1483	1956	54980	0.032404	0.529946	DLEU7	cg13846270	DLEU7	NM_198989	TSS200	Island		RDMR					DLEU7	NM_198989	TSS200			220107
1957	cg01898698	POU3F3	POU3F3	5.26134e-16	0.0966	1957	7424	-0.105922	0.0395582	POU3F3	cg01898698	POU3F3	NM_006236	1stExon	Island				2:105472443-105472907	Unclassified_Cell_type_specific		POU3F3	NM_006236	1stExon			5455
1958	cg13601427	SUSD5	SUSD5	5.29896e-16	0.2256	1958	53854	-0.131668	0.0103888	SUSD5	cg13601427	SUSD5	NM_015551	TSS200	Island							SUSD5	NM_015551	TSS200			26032
1959	cg03650119	GJC2	GJC2	5.33592e-16	0.1039	1959	14690	-0.040084	0.437128	GJC2	cg03650119	GJC2	NM_020435	Body	Island							GJC2	NM_020435	Body			57165
1960	cg21698185	KBTBD11	KBTBD11	5.33592e-16	0.38595	1960	84807	-0.105571	0.0402218	KBTBD11	cg21698185	KBTBD11	NM_014867	Body	Island	high-CpG:1936549-1937780		1			1	KBTBD11	NM_014867	Body			9920
1961	cg15063116	CIDEA	CIDEA	5.41774e-16	0.2361	1961	60338	0.026833	0.603027	CIDEA	cg15063116	CIDEA;CIDEA;CIDEA	NM_198289;NM_001279;NM_001279	TSS1500;1stExon;5'UTR	Island						1	CIDEA	NM_198289	TSS1500			1149
1962	cg10794058	ALX1	ALX1	5.45684e-16	0.22825	1962	43378	0.133873	0.00916295	ALX1	cg10794058	ALX1	NM_006982	TSS200	Island		DMR				1	ALX1	NM_006982	TSS200			8092
1963	cg18197392	SSTR4	SSTR4	5.49754e-16	0.39555	1963	72268	-0.209965	3.87809e-05	SSTR4	cg18197392	SSTR4	NM_001052	TSS200	Island							SSTR4	NM_001052	TSS200			6754
1964	cg17514558	PCDHB19P	PCDHB19P	5.53818e-16	0.1745	1964	69755	-0.161608	0.00161959	PCDHB19P	cg17514558	PCDHB19P	NR_001282	Body	Island							PCDHB19P	NR_001282	Body
1965	cg25953239	HOXD10	HOXD10	5.57903e-16	0.21025	1965	100619	0.018233	0.723828	HOXD10	cg25953239	HOXD10	NM_002148	Body	Island							HOXD10	NM_002148	Body			3236
1966	cg08843809	FBXO39	FBXO39	5.61718e-16	0.3885	1966	35739	0.051839	0.314798	FBXO39	cg08843809	FBXO39	NM_153230	TSS200	Island			1				FBXO39	NM_153230	TSS200			162517
1967	cg18318649	LOC645323	LOC645323	5.61718e-16	0.41935	1967	72717	0	1		cg18318649	LOC645323;LOC645323	NR_015436;NR_024383	Body;TSS200	N_Shore			1				LOC645323	NR_015436	Body
1968	cg05864326	HOXD3	HOXD3	5.70287e-16	0.16775	1968	23580	-0.097495	0.0582573	HOXD3	cg05864326	HOXD3	NM_006898	5'UTR	S_Shore		RDMR					HOXD3	NM_006898	5'UTR			3232
1969	cg01972751	OLIG3	OLIG3	5.74194e-16	0.26355	1969	7769	0.014139	0.784091	OLIG3	cg01972751	OLIG3	NM_175747	1stExon	Island			1	6:137813717-137815086	Unclassified_Cell_type_specific	1	OLIG3	NM_175747	1stExon			167826
1970	cg04912843	GIPC2	GIPC2	5.74194e-16	0.16855	1970	19841	-0.247386	1.11765e-06	GIPC2	cg04912843	GIPC2	NM_017655	1stExon	Island				1:78511202-78512206	Unclassified	1	GIPC2	NM_017655	1stExon			54810
1971	cg24843474	RGS7	RGS7	5.7825e-16	0.50545	1971	96565	-0.123502	0.0162875	RGS7	cg24843474	RGS7	NM_002924	TSS200	Island						1	RGS7	NM_002924	TSS200			6000
1972	cg26170604	NXPH1	NXPH1	5.82608e-16	0.37035	1972	101479	0.282492	2.29285e-08	NXPH1	cg26170604	NXPH1	NM_152745	Body	Island						1	NXPH1	NM_152745	Body			30010
1973	cg02547394	SOX1	SOX1	5.86341e-16	0.147	1973	10054	-0.070753	0.16983	SOX1	cg02547394	SOX1	NM_005986	TSS200	Island		DMR					SOX1	NM_005986	TSS200	1		6656
1974	cg12076463	NKX6-1	NKX6-1	5.86341e-16	0.12825	1974	48244	-0.087373	0.0898222	NKX6-1	cg12076463	NKX6-1	NM_006168	Body	Island		DMR	1	4:85418246-85418580	Unclassified_Cell_type_specific		NKX6-1	NM_006168	Body			4825
1975	cg22541679	EDNRB	EDNRB	5.86341e-16	0.23105	1975	87691	-0.016736	0.74569	EDNRB	cg22541679	EDNRB;EDNRB;EDNRB	NM_003991;NM_000115;NM_001122659	TSS1500;5'UTR;TSS1500	S_Shore		CDMR	1	13:78492285-78493698	Unclassified		EDNRB	NM_003991	TSS1500	1		1910
1976	cg13360823	CACNG6	CACNG6	5.90358e-16	0.17845	1976	52686	0.153685	0.00273639	CACNG6	cg13360823	CACNG6;CACNG6;CACNG6	NM_031897;NM_145815;NM_145814	1stExon;1stExon;1stExon	Island							CACNG6	NM_031897	1stExon			59285
1977	cg23448584	CPXM1	CPXM1	5.90358e-16	0.48335	1977	91122	0.086265	0.0939831	CPXM1	cg23448584	CPXM1	NM_019609	TSS200	Island				20:2780246-2781714	Unclassified	1	CPXM1	NM_019609	TSS200			56265
1978	cg02527669	OBSL1	OBSL1	5.94655e-16	0.4018	1978	9982	0.016362	0.751183	OBSL1	cg02527669	OBSL1	NM_015311	Body	Island		DMR					OBSL1	NM_015311	Body			23363
1979	cg08843039	C8orf47	C8orf47	5.98451e-16	0.2876	1979	35731	-0.216699	2.14003e-05	C8orf47	cg08843039	C8orf47;C8orf47;C8orf47;C8orf47	NM_001170806;NM_001170806;NM_173549;NM_173549	1stExon;5'UTR;1stExon;5'UTR	Island				8:99076714-99077324	Unclassified		C8orf47	NM_001170806	1stExon			203111
1980	cg11638181	MIR129-2	MIR129-2	5.98451e-16	0.3871	1980	46445	0	1		cg11638181	MIR129-2	NR_029697	TSS1500	N_Shore		CDMR	1	11:43602237-43602490	Unclassified_Cell_type_specific		MIR129-2	NR_029697	TSS1500	1
1981	cg27346806	VENTX	VENTX	5.98451e-16	0.33235	1981	106354	0.002194	0.966087	VENTX	cg27346806	VENTX	NM_014468	TSS1500	Island							VENTX	NM_014468	TSS1500			27287
1982	cg01718447	CRHR2	CRHR2	6.0228e-16	0.39215	1982	6722	0.061068	0.236224	CRHR2	cg01718447	CRHR2	NM_001883	TSS200	Island				7:30721628-30722656	Unclassified		CRHR2	NM_001883	TSS200			1395
1983	cg03348978	HNF1B	HNF1B	6.0228e-16	0.23265	1983	13438	0.020048	0.697632	HNF1B	cg03348978	HNF1B;HNF1B	NM_000458;NM_001165923	Body;Body	Island							HNF1B	NM_000458	Body			6928
1984	cg16921083	SOX14	SOX14	6.0228e-16	0.23865	1984	67497	-0.005666	0.912566	SOX14	cg16921083	SOX14	NM_004189	TSS1500	Island		DMR	1			1	SOX14	NM_004189	TSS1500			8403
1985	cg01805574	CCDC63	CCDC63	6.10464e-16	0.41495	1985	7038	0.06662	0.19622	CCDC63	cg01805574	CCDC63	NM_152591	TSS200			DMR		12:111283927-111285143	Unclassified	1	CCDC63	NM_152591	TSS200			160762
1986	cg13404421	CCND2	CCND2	6.10464e-16	0.43655	1986	52884	-0.218709	1.78541e-05	CCND2	cg13404421	CCND2	NM_001759	TSS1500	Island			1				CCND2	NM_001759	TSS1500		humanlymph	894
1987	cg15850390	CDX4	CDX4	6.10464e-16	0.1625	1987	63253	-0.000902	0.986049	CDX4	cg15850390	CDX4	NM_005193	Body	S_Shore			1				CDX4	NM_005193	Body			1046
1988	cg19719547	PLD5	PLD5	6.10464e-16	0.41025	1988	77859	-0.13655	0.00784866	PLD5	cg19719547	PLD5	NM_152666	TSS200	Island		DMR				1	PLD5	NM_152666	TSS200			200150
1989	cg19653212	GUCA1A	GUCA1A	6.1953e-16	0.2948	1989	77613	0.0272	0.598076	GUCA1A	cg19653212	GUCA1A	NM_000409	Body	Island							GUCA1A	NM_000409	Body			2978
1990	cg20979061	SLC17A7	SLC17A7	6.1953e-16	0.15485	1990	82293	-0.014361	0.780781	SLC17A7	cg20979061	SLC17A7	NM_020309	Body	Island						1	SLC17A7	NM_020309	Body			57030
1991	cg02147695	EDNRB	EDNRB	6.28634e-16	0.13375	1991	8468	-0.001714	0.973504	EDNRB	cg02147695	EDNRB;EDNRB;EDNRB	NM_003991;NM_000115;NM_001122659	TSS1500;5'UTR;TSS1500	S_Shore		CDMR	1	13:78492285-78493698	Unclassified		EDNRB	NM_003991	TSS1500	1		1910
1992	cg24029517	HS3ST1	HS3ST1	6.28663e-16	0.2758	1992	93404	0.023876	0.643553	HS3ST1	cg24029517	HS3ST1	NM_005114	5'UTR	Island			1				HS3ST1	NM_005114	5'UTR			9957
1993	cg11589139	ACTA1	ACTA1	6.3226e-16	0.2271	1993	46274	0.033816	0.512169	ACTA1	cg11589139	ACTA1	NM_001100	3'UTR	N_Shore			1	1:229566528-229567255	Unclassified_Cell_type_specific		ACTA1	NM_001100	3'UTR			58
1994	cg18271538	RGS7	RGS7	6.37273e-16	0.1636	1994	72549	-0.128823	0.0121845	RGS7	cg18271538	RGS7	NM_002924	TSS1500	S_Shore		RDMR					RGS7	NM_002924	TSS1500			6000
1995	cg18579862	ZIK1	ZIK1	6.37273e-16	0.52155	1995	73771	-0.668381	2.87982e-50	ZIK1	cg18579862	ZIK1	NM_001010879	TSS200	Island				19:58094927-58095843	Unclassified	1	ZIK1	NM_001010879	TSS200			284307
1996	cg18687675	GSC	GSC	6.37273e-16	0.17035	1996	74145	0.06397	0.214654	GSC	cg18687675	GSC	NM_173849	Body	Island		RDMR	1			1	GSC	NM_173849	Body			145258
1997	cg21821833	CCK	CCK	6.47006e-16	0.28945	1997	85198	-0.215884	2.30193e-05	CCK	cg21821833	CCK	NM_000729	TSS200	Island							CCK	NM_000729	TSS200			885
1998	cg00637687	PCSK1	PCSK1	6.56195e-16	0.14425	1998	2556	-0.368204	1.39878e-13	PCSK1	cg00637687	PCSK1;PCSK1	NM_000439;NM_000439	1stExon;5'UTR	Island							PCSK1	NM_000439	1stExon			5122
1999	cg04401986	FGF5	FGF5	6.56195e-16	0.27825	1999	17785	0.090362	0.0793274	FGF5	cg04401986	FGF5;FGF5	NM_033143;NM_004464	Body;Body	S_Shelf							FGF5	NM_033143	Body		miscellaneous	2250
[truncated: 92,881 more rows]

## Sheet: TANGO
1	anatomical structure morphogenesis - GO:0009653	55	1.71e-22	0.0002	46	[HMX3, ONECUT2, CTNND2, ONECUT1, KNDC1, HOXC13, CELSR3, SOX2, ZIC2, ZIC3, ZIC1, PITX2, AMH, MNX1, PAX5, ANK1, ISL1, SRCIN1, PAX1, F7, LMX1A, PAX7, RTN4RL1, FSCN2, HMX2, ATP6V1B1, SPTBN4, ARX, TWIST1, GATA4, GATA2, HOXB13, NTN1, CACNA1H, GSC, HOXC4, ALX1, OTX1, NKX2-5, HOXC8, NKX2-3, TBX1, WNT7B, TBX5, HOPX, TH, LHX2, WT1, TLX2, LHX1, TLX1, HOXD4, LHX4, HOXD3, TP73]
1	nervous system development - GO:0007399	53	2.39e-21	0.0002	44	[PCSK2, HMX3, UCN, ONECUT2, OTP, KNDC1, CELSR3, SOX2, ZIC2, ZIC3, ZIC1, PITX2, MNX1, EMX1, EN2, OLIG1, PAX5, ADRA2C, ANK1, ISL1, SRCIN1, LMX1A, PAX7, RTN4RL1, FSCN2, HMX2, SPTBN4, ARX, TWIST1, GATA2, NTN1, CACNA1H, GALR2, GSC, ALX1, PCDHA2, OTX1, NKX2-5, HOXC8, NKX2-2, TBX1, WNT7B, NELL1, TH, LHX2, TLX2, LHX1, TLX1, LHX6, LHX4, HOXD3, SIM2, TP73]
1	system development - GO:0048731	68	1.01e-20	0.0002	57	[PCSK2, HMX3, UCN, ONECUT2, BNC1, ONECUT1, OTP, KNDC1, HOXC13, CELSR3, SOX2, ZIC2, ZIC3, ZIC1, PITX2, AMH, MNX1, EMX1, EN2, OLIG1, PAX5, ADRA2C, ANK1, ISL1, SRCIN1, PAX1, F7, LMX1A, PAX7, RTN4RL1, FSCN2, HMX2, ATP6V1B1, SPTBN4, ARX, TWIST1, GATA4, GATA2, HOXB13, NTN1, CACNA1H, GALR2, GSC, HOXC4, ALX1, PCDHA2, OTX1, NKX2-5, HOXC8, NKX2-3, NKX2-2, TBX1, WNT7B, TBX5, HOPX, NELL1, TH, LHX2, WT1, TLX2…
1	organ morphogenesis - GO:0009887	35	1.67e-19	0.0002	29	[HMX3, ONECUT2, TWIST1, GATA4, HOXC13, GATA2, HOXB13, ZIC3, GSC, ZIC1, HOXC4, ALX1, OTX1, NKX2-5, PITX2, HOXC8, NKX2-3, TBX1, WNT7B, PAX5, TBX5, ISL1, PAX1, F7, TH, PAX7, WT1, LHX1, TLX1, HOXD4, HOXD3, FSCN2, LHX4, HMX2, ATP6V1B1]
[truncated: 27 more rows]

## Sheet: Gorilla
GO term	Description	P-value	FDR q-value	Enrichment (N, B, n, b)	Genes
GO:0007389	pattern specification process	8.08e-18	1.07e-13	8.90 (14222,352,118,26)	[+] Show genes
GO:0003002	regionalization	1.61e-16	1.07e-12	11.20 (14222,226,118,21)	[+] Show genes
[truncated: 198 more rows]

## Sheet: David
Annotation Cluster 1		Enrichment Score: 19.69			Count	P_Value	Benjamini
[truncated: 245 more rows]

[truncated: 2 more sheets: Homeobox genes, Additional Feature Table]
